# Supplementary material for: The ATG5 interactome links clathrin-mediated vesicular trafficking with the autophagosome assembly machinery
Source: Autophagy Rep. 2022 Apr 7;1(1):88–118. doi: 10.1080/27694127.2022.2042054 (PMC9015699; doi:10.1080/27694127.2022.2042054)
Supplement: Supplemental Material [file KAUO_A_2042054_SM3247.zip]

Archive with 14 entries (13 files):
- Supplementary information/
- Supplementary information/Baines et al Supplemental Figures.docx
- Supplementary information/Table S1.xlsx
- Supplementary information/Table S10.xlsx
- Supplementary information/Table S11.docx
- Supplementary information/Table S12.docx
- Supplementary information/Table S2.docx
- Supplementary information/Table S3.docx
- Supplementary information/Table S4.xlsx
- Supplementary information/Table S5.docx
- Supplementary information/Table S6.xlsx
- Supplementary information/Table S7.docx
- Supplementary information/Table S8.docx
- Supplementary information/Table S9.docx
