# Supplementary material for: The ATG5 interactome links clathrin-mediated vesicular trafficking with the autophagosome assembly machinery
Source: Autophagy Rep. 2022 Apr 7;1(1):88–118. doi: 10.1080/27694127.2022.2042054 (PMC9015699; doi:10.1080/27694127.2022.2042054)
Supplement: Supplemental Material [file KAUO_A_2042054_SM3247.zip › Supplementary information/Table S1.xlsx]

## Sheet: Sheet1
Table S1. ATG5 interactome data																					# AAs	MW [kDa]	calc. pI
Accession	Description	Coverage	# Proteins	# Unique Peptides	# Peptides	# PSMs	Area	Heavy/Light	Heavy/Medium	Medium/Light	Score										117	13.6581	8.104
P60521	Gamma-aminobutyric acid receptor-associated protein-like 2 OS=Mus musculus GN=Gabarapl2 PE=1 SV=1 - [GBRL2_MOUSE]	46.15	1	6	8	50	3.73042e+08	100	100	0.01	71.6587										1344	152.985	6.55127
Q569L8	Centromere protein J OS=Mus musculus GN=Cenpj PE=2 SV=2 - [CENPJ_MOUSE]	1.64	2	2	2	2	6.27552e+06	100	100	100	2.41167										615	66.7596	8.32373
Q3UV55	Nuclear receptor subfamily 1 group D member 1 OS=Mus musculus GN=Nr1d1 PE=1 SV=1 - [NR1D1_MOUSE]	5.69	1	2	2	2	5.09826e+06	100	100	0.0404124	0										216	23.4643	4.50049
P39053	Dynamin-1 OS=Mus musculus GN=Dnm1 PE=1 SV=2 - [DYN1_MOUSE]	24.57	6	14	23	43	1.60088e+08	100	94.3351	0.68403	43.862										314	35.7734	4.71631
O70405	Serine/threonine-protein kinase ULK1 OS=Mus musculus GN=Ulk1 PE=1 SV=1 - [ULK1_MOUSE]	10.85	7	9	9	9	4.02655e+06	100	39.8691	100	13.2174										497	60.6053	6.80029
Q9JKY5	Huntingtin-interacting protein 1-related protein OS=Mus musculus GN=Hip1r PE=1 SV=2 - [HIP1R_MOUSE]	39.98	8	34	36	47	2.57595e+07	100	23.7226	0.742061	60.3331										417	46.2916	7.53271
Q3TRC8	Putative uncharacterized protein OS=Mus musculus GN=Arrb2 PE=2 SV=1 - [Q3TRC8_MOUSE]	12.94	4	4	4	6	1.38986e+06	100	7.66802	100	5.7055										595	66.4736	5.51611
Q8BW35	Putative uncharacterized protein (Fragment) OS=Mus musculus PE=2 SV=2 - [Q8BW35_MOUSE]	5.21	4	2	2	2	276246	100	6.48193	100	2.0369										117	14.0352	8.73389
Q8C0J2	Autophagy-related protein 16-1 OS=Mus musculus GN=Atg16l1 PE=1 SV=1 - [A16L1_MOUSE]	63.26	5	13	42	205	2.71052e+09	100	6.47758	27.9026	342.834										1675	191.435	5.69385
O70305	Ataxin-2 OS=Mus musculus GN=Atxn2 PE=1 SV=1 - [ATX2_MOUSE]	4.05	2	2	2	3	709508	100	5.0577	100	1.855										698	77.451	6.3667
Q3TCY0	Putative uncharacterized protein OS=Mus musculus GN=Rab33b PE=2 SV=1 - [Q3TCY0_MOUSE]	13.78	34	2	3	3	742347	100	4.52026	55.3146	3.73699										125	14.6556	8.42627
D3YZ62	Unconventional myosin-Va OS=Mus musculus GN=Myo5a PE=1 SV=1 - [D3YZ62_MOUSE]	6.84	12	11	11	12	2.19562e+06	100	3.95775	100	15.0494										1305	143.554	5.69385
P43275	Histone H1.1 OS=Mus musculus GN=Hist1h1a PE=1 SV=2 - [H11_MOUSE]	9.86	1	1	3	11	6.09436e+06	100	3.95631	100	20.75										1029	115.13	5.42725
Q8BTM5	Putative uncharacterized protein (Fragment) OS=Mus musculus GN=Slc2a1 PE=2 SV=1 - [Q8BTM5_MOUSE]	3.54	4	2	2	3	631818	100	3.94491	100	0										1588	182.234	5.49072
P21619	Lamin-B2 OS=Mus musculus GN=Lmnb2 PE=1 SV=2 - [LMNB2_MOUSE]	3.19	4	1	2	5	5.85659e+06	100	3.67476	100	7.30286										1580	177.166	5.41455
Q8VCC1	15-hydroxyprostaglandin dehydrogenase [NAD(+)] OS=Mus musculus GN=Hpgd PE=2 SV=1 - [PGDH_MOUSE]	31.6	1	7	7	16	9.23391e+06	100	3.37157	26.5451	32.9085										1016	111.468	6.78564
Q8R080	G2 and S phase-expressed protein 1 OS=Mus musculus GN=Gtse1 PE=1 SV=2 - [GTSE1_MOUSE]	7.69	1	4	4	6	482631	100	3.09166	77.4705	5.69014										141	15.1978	4.97021
E9Q6C7	Latrophilin-2 OS=Mus musculus GN=Lphn2 PE=1 SV=1 - [E9Q6C7_MOUSE]	2.35	2	3	3	3	280441	100	1.90425	29.6507	3.56815										274	31.16	5.57959
Q8CD20	Putative uncharacterized protein OS=Mus musculus PE=2 SV=1 - [Q8CD20_MOUSE]	21.77	7	3	5	6	1.51484e+06	100	1.87541	92.112	5.32232										103	11.473	8.49951
Q9ERU9	E3 SUMO-protein ligase RanBP2 OS=Mus musculus GN=Ranbp2 PE=1 SV=2 - [RBP2_MOUSE]	1.64	2	3	3	5	213296	100	1.85525	100	6.96354										1107	122.217	6.29053
Q76N33	AMSH-like protease OS=Mus musculus GN=Stambpl1 PE=2 SV=1 - [STALP_MOUSE]	27.29	3	11	11	15	7.49144e+06	100	1.62539	0.905327	22.6832										138	15.9873	9.74463
Q6KAU8	Autophagy-related protein 16-2 OS=Mus musculus GN=Atg16l2 PE=2 SV=2 - [A16L2_MOUSE]	32.74	4	17	17	57	5.45821e+07	100	1.43736	100	89.1623										633	71.7605	4.729
Q80VP0	Tectonin beta-propeller repeat-containing protein 1 OS=Mus musculus GN=Tecpr1 PE=2 SV=1 - [TCPR1_MOUSE]	33.45	11	33	33	126	2.56435e+08	100	1.20106	100	193.059										222	24.0912	7.94287
Q91YR7	Pre-mRNA-processing factor 6 OS=Mus musculus GN=Prpf6 PE=2 SV=1 - [PRP6_MOUSE]	3.08	1	2	2	2	274993	100	1.16812	15.4965	2.07725										1527	173.009	6.45557
E9Q986	Catenin delta-1 OS=Mus musculus GN=Ctnnd1 PE=1 SV=1 - [E9Q986_MOUSE]	20.24	16	1	13	31	1.68673e+07	100	1.15225	100	26.862										465	52.3971	5.2749
P68372	Tubulin beta-4B chain OS=Mus musculus GN=Tubb4b PE=1 SV=1 - [TBB4B_MOUSE]	47.64	7	2	18	241	1.17648e+08	100	1.12867	0.780191	377.368										959	103.282	6.69775
Q91ZW3	SWI/SNF-related matrix-associated actin-dependent regulator of chromatin subfamily A member 5 OS=Mus musculus GN=Smarca5 PE=1 SV=1 - [SMCA5_MOUSE]	6.57	3	4	6	8	1.13909e+06	100	1.06733	100	3.53695										97	11.5999	8.99756
F6Z4I3	Lysine-specific histone demethylase 1A (Fragment) OS=Mus musculus GN=Kdm1a PE=4 SV=1 - [F6Z4I3_MOUSE]	8.07	5	2	2	2	131488	100	0.764727	100	2.19142										333	35.8868	5.92236
Q68FD6	Tln2 protein OS=Mus musculus GN=Tln2 PE=2 SV=1 - [Q68FD6_MOUSE]	2.65	8	2	4	4	2.38863e+06	100	0.551874	100	1.94383										1532	174.175	6.7417
B1AWE0	Clathrin light chain A OS=Mus musculus GN=Clta PE=1 SV=1 - [B1AWE0_MOUSE]	29.17	7	7	7	17	5.29041e+07	86.4521	100	0.0115674	24.7718										175	20.0694	8.95361
Q9CPX6	Ubiquitin-like-conjugating enzyme ATG3 OS=Mus musculus GN=Atg3 PE=1 SV=1 - [ATG3_MOUSE]	48.41	1	18	18	248	6.45457e+09	81.8254	100	0.01	324.341										789	85.1307	6.20166
Q3TJ95	Putative uncharacterized protein OS=Mus musculus GN=Cltb PE=2 SV=1 - [Q3TJ95_MOUSE]	21.8	5	5	5	10	3.73762e+07	55.9757			13.9753										793	86.6249	4.65283
Q99J83	Autophagy protein 5 OS=Mus musculus GN=Atg5 PE=1 SV=1 - [ATG5_MOUSE]	60.36	1	17	17	247	2.67177e+09	55.3992	2.60089	100	367.859										137	15.1607	4.65283
F8VPL2	Phosphatidylinositol 4-phosphate 3-kinase C2 domain-containing subunit alpha OS=Mus musculus GN=Pik3c2a PE=1 SV=1 - [F8VPL2_MOUSE]	21.23	4	38	38	42	3.02061e+07	55.3521	88.3342	0.341642	53.2831										350	37.9192	8.33838
F7AC41	Protein Pus7 (Fragment) OS=Mus musculus GN=Pus7 PE=4 SV=1 - [F7AC41_MOUSE]	3.4	7	2	2	4	1.25032e+06	55.1944	2.54907	40.8396	0										1446	164.315	8.49951
Q3TZU7	Sorting nexin OS=Mus musculus GN=Snx9 PE=2 SV=1 - [Q3TZU7_MOUSE]	27.56	3	16	16	48	2.38589e+08	49.013	100	0.0447248	45.8196										225	24.921	7.97217
Q8R3R8	Gamma-aminobutyric acid receptor-associated protein-like 1 OS=Mus musculus GN=Gabarapl1 PE=1 SV=2 - [GBRL1_MOUSE]	22.22	1	2	5	14	2.2592e+08	47.6083	100	0.01	8.3978										367	42.0343	4.51318
Q68FD5	Clathrin heavy chain 1 OS=Mus musculus GN=Cltc PE=1 SV=3 - [CLH1_MOUSE]	45.97	10	74	74	392	1.01074e+09	46.1485	100	0.114474	600.82										402	44.6874	7.79639
Q3TAB9	Putative uncharacterized protein OS=Mus musculus GN=Atg7 PE=2 SV=1 - [Q3TAB9_MOUSE]	48.42	11	29	29	145	4.89417e+08	46.0725	100	0.01	204.657										126	13.1801	9.33447
Q2TBF9	Microtubule-associated protein 1 light chain 3 beta OS=Mus musculus GN=Map1lc3b PE=2 SV=1 - [Q2TBF9_MOUSE]	22.4	4	1	3	4	8.13102e+07	45.4074	100	0.01	3.83253										545	62.8519	6.62451
Q9D832	DnaJ homolog subfamily B member 4 OS=Mus musculus GN=Dnajb4 PE=2 SV=1 - [DNJB4_MOUSE]	14.24	1	3	4	8	2.74768e+06	44.5694	1.35727	12.2434	12.1685										432	48.7765	7.03467
Q3UIZ0	Putative uncharacterized protein OS=Mus musculus GN=Gak PE=2 SV=1 - [Q3UIZ0_MOUSE]	22.91	7	29	29	37	5.12085e+07	41.8099	100	0.0199402	48.6544										380	42.8525	6.94678
Q8VD75	Huntingtin-interacting protein 1 OS=Mus musculus GN=Hip1 PE=1 SV=2 - [HIP1_MOUSE]	25.36	2	19	21	24	2.06543e+07	40.9882	100	0.01	25.3267										823	94.5187	7.04932
G3X9G4	Dynamin-2 OS=Mus musculus GN=Dnm2 PE=1 SV=1 - [G3X9G4_MOUSE]	38.39	16	27	36	100	1.75632e+08	35.4636	78.7105	0.395751	111.812										253	29.6622	6.96143
Q9ESK9	RB1-inducible coiled-coil protein 1 OS=Mus musculus GN=Rb1cc1 PE=1 SV=3 - [RBCC1_MOUSE]	26.57	10	39	39	42	1.79175e+07	31.4344	100	0.0108602	48.7787										432	47.8473	7.86963
P62743	AP-2 complex subunit sigma OS=Mus musculus GN=Ap2s1 PE=1 SV=1 - [AP2S1_MOUSE]	17.61	2	3	3	5	6.5081e+06	28.3128	7.94376	2.2	7.62481										1576	166.388	5.78271
B7ZWC4	Insulin-like growth factor 2 receptor OS=Mus musculus GN=Igf2r PE=2 SV=1 - [B7ZWC4_MOUSE]	11.36	8	24	24	26	9.17365e+06	26.2749	41.3853	0.369379	28.6926										197	22.8727	9.51025
P51863	V-type proton ATPase subunit d 1 OS=Mus musculus GN=Atp6v0d1 PE=1 SV=2 - [VA0D1_MOUSE]	6.84	2	2	2	3	996728	26.2488	2.90894	11.6484	4.50654										154	17.9925	10.0376
Q9D699	Putative uncharacterized protein OS=Mus musculus GN=Gas2 PE=2 SV=1 - [Q9D699_MOUSE]	16.02	4	3	3	6	679242	25.4461	2.32051	15.3485	3.65191										499	54.8858	8.22119
Q9JKB1	Ubiquitin carboxyl-terminal hydrolase isozyme L3 OS=Mus musculus GN=Uchl3 PE=1 SV=2 - [UCHL3_MOUSE]	10	3	2	2	2	1.26431e+06	24.2805	2.08289	22.3197	2.52486										122	13.3222	8.66064
G3UWG1	MCG115977 OS=Mus musculus GN=Gm10108 PE=3 SV=1 - [G3UWG1_MOUSE]	21.9	2	3	3	6	4.3288e+06	23.8535	18.6168	1.74209	8.74624										243	27.2111	5.05908
Q6TXD4	Dynamin-binding protein OS=Mus musculus GN=Dnmbp PE=1 SV=2 - [DNMBP_MOUSE]	6.2	1	8	8	8	1.96567e+06	23.3102	100	0.01	5.19193										477	50.8389	8.83643
Q9DBW2	Putative uncharacterized protein (Fragment) OS=Mus musculus GN=Inpp5b PE=2 SV=2 - [Q9DBW2_MOUSE]	5.42	3	3	3	4	256048	22.7526	2.2155	14.8778	0										633	69.6807	5.68115
Q9DBY8	Nuclear valosin-containing protein-like OS=Mus musculus GN=Nvl PE=1 SV=1 - [NVL_MOUSE]	4.91	2	3	3	6	381104	22.268	0.588495	18.1412	3.55978										194	22.5727	9.0708
Q99JB8	Protein kinase C and casein kinase II substrate protein 3 OS=Mus musculus GN=Pacsin3 PE=1 SV=1 - [PACN3_MOUSE]	5.66	7	2	2	2	220523	20.9758	5.25802	9.88753	1.72693										821	91.6802	7.6499
Z4YJU8	Golgin subfamily A member 2 (Fragment) OS=Mus musculus GN=Golga2 PE=4 SV=2 - [Z4YJU8_MOUSE]	2.2	4	2	2	2	240430	20.7699	0.472616	25.1052	1.88266										119	13.1507	8.6167
Q3U6D2	Putative uncharacterized protein OS=Mus musculus GN=Rcc1 PE=2 SV=1 - [Q3U6D2_MOUSE]	6.89	3	2	2	2	472687	19.3494	0.855536	17.7376	0										990	109.834	6.771
A1L0V7	2410001C21Rik protein (Fragment) OS=Mus musculus GN=Rtfdc1 PE=2 SV=1 - [A1L0V7_MOUSE]	16.07	6	4	4	6	220721	19.1703	0.662652	32.5972	8.20602										289	32.2298	8.98291
Q3TH37	Putative uncharacterized protein OS=Mus musculus GN=Rsl1d1 PE=2 SV=1 - [Q3TH37_MOUSE]	15.49	9	5	5	6	1.43247e+06	18.5462	0.999599	17.4691	7.57587										364	39.3461	7.44482
Q8K382	DENN domain-containing protein 1A OS=Mus musculus GN=Dennd1a PE=1 SV=2 - [DEN1A_MOUSE]	4.33	3	4	4	4	2.93931e+06	18.3872	100	0.01	5.41629										526	59.6606	7.88428
Q9CQY1	Ubiquitin-like protein ATG12 OS=Mus musculus GN=Atg12 PE=1 SV=1 - [ATG12_MOUSE]	24.11	1	6	6	39	1.32791e+09	18.0972	100	0.01	48.3648										381	42.5097	8.67529
G3X956	FACT complex subunit SPT16 OS=Mus musculus GN=Supt16 PE=1 SV=1 - [G3X956_MOUSE]	2.2	2	2	2	2	1.3003e+06	17.4973	3.44324	4.40589	0										421	46.9463	8.39697
D3Z656	Synaptojanin-1 OS=Mus musculus GN=Synj1 PE=1 SV=1 - [D3Z656_MOUSE]	9.27	5	13	13	13	8.83442e+06	17.0997	38.8218	0.615093	10.6222										280	31.6595	7.37158
E9QAT4	Protein Sec16a OS=Mus musculus GN=Sec16a PE=1 SV=1 - [E9QAT4_MOUSE]	4.16	7	8	8	8	4.72383e+06	17.0476	4.34702	3.95287	9.04415										332	37.3581	6.55127
Q8CC03	Putative uncharacterized protein (Fragment) OS=Mus musculus GN=Ap1g1 PE=2 SV=1 - [Q8CC03_MOUSE]	9.5	5	7	7	11	8.38199e+06	16.2827	7.19201	2.28812	13.8165										153	16.9467	9.49561
E0CYX2	Exocyst complex component 5 (Fragment) OS=Mus musculus GN=Exoc5 PE=4 SV=1 - [E0CYX2_MOUSE]	8	4	2	2	2	504910	15.9653			1.60779										867	97.7413	7.73779
P62192	26S protease regulatory subunit 4 OS=Mus musculus GN=Psmc1 PE=1 SV=1 - [PRS4_MOUSE]	10	1	2	3	7	1.51403e+06	15.6047	3.69571	9.6133	6.28603										1686	190.623	8.01611
Q9JHT5	AMME syndrome candidate gene 1 protein homolog OS=Mus musculus GN=Ammecr1 PE=2 SV=1 - [AMMR1_MOUSE]	13.95	1	3	3	4	5.69589e+06	15.534	0.272686	34.9054	6.58029										339	36.336	6.02393
P18828	Syndecan-1 OS=Mus musculus GN=Sdc1 PE=1 SV=1 - [SDC1_MOUSE]	12.86	3	3	3	4	2.86485e+06	15.2633	4.06406	0.490704	2.08267										870	98.0131	7.44482
Q8BUK6	Protein Hook homolog 3 OS=Mus musculus GN=Hook3 PE=1 SV=2 - [HOOK3_MOUSE]	7.66	3	4	4	4	795932	14.9589	3.50191	100	7.53365										525	59.6978	8.04541
Q8R2U0	Nucleoporin SEH1 OS=Mus musculus GN=Seh1l PE=2 SV=1 - [SEH1_MOUSE]	13.89	1	4	4	9	444942	14.8601	1.40902	1.45691	6.08724										354	37.6813	5.07178
Q8K2F8	Protein LSM14 homolog A OS=Mus musculus GN=Lsm14a PE=1 SV=1 - [LS14A_MOUSE]	3.9	1	2	2	2	1.8911e+06	14.5522	1.42611	12.0717	1.71431										534	59.7055	6.34131
Q8BW10	RNA-binding protein NOB1 OS=Mus musculus GN=Nob1 PE=1 SV=1 - [NOB1_MOUSE]	6.95	4	3	3	4	868357	14.3755	0.801977	19.0416	3.84308										705	76.7797	5.69385
F6RAZ3	Short-chain-specific acyl-CoA dehydrogenase, mitochondrial (Fragment) OS=Mus musculus GN=Acads PE=1 SV=1 - [F6RAZ3_MOUSE]	8.28	2	2	2	2	271735	13.991	14.1564	1	5.43272										2483	273.687	5.71924
Q3TDG9	Putative uncharacterized protein OS=Mus musculus GN=Stx12 PE=2 SV=1 - [Q3TDG9_MOUSE]	9.49	3	2	2	2	872993	13.99	100	0.0883658	0										1051	112.392	8.66064
B2RQQ7	CDC42 binding protein kinase beta OS=Mus musculus GN=Cdc42bpb PE=2 SV=1 - [B2RQQ7_MOUSE]	3.04	8	5	5	7	1.52643e+06	13.9272	5.48517	72.0259	12.1778										1607	176.222	7.72314
I3PQW3	LARP7 OS=Mus musculus GN=Larp7 PE=4 SV=1 - [I3PQW3_MOUSE]	7.19	4	3	3	3	1.23435e+06	13.3084	1.56797	16.2004	1.92914										802	92.4183	4.81787
Q3UP40	Putative uncharacterized protein (Fragment) OS=Mus musculus GN=Pacsin2 PE=2 SV=1 - [Q3UP40_MOUSE]	10.47	2	2	2	2	1.11349e+06	13.1483	2.18824	12.8359	0										615	67.907	8.17725
E9QA74	Unconventional myosin-XVIIIa OS=Mus musculus GN=Myo18a PE=1 SV=1 - [E9QA74_MOUSE]	2.01	6	3	3	3	825967	12.559	10.2773	1.22202	1.84										197	21.2491	7.79639
Q3TWV4	AP-2 complex subunit mu OS=Mus musculus GN=Ap2m1 PE=2 SV=1 - [Q3TWV4_MOUSE]	31.87	5	14	14	27	2.92433e+07	12.2959	7.05719	1.09889	34.7579										414	48.3551	9.37842
P26231	Catenin alpha-1 OS=Mus musculus GN=Ctnna1 PE=1 SV=1 - [CTNA1_MOUSE]	2.76	3	2	2	5	860426	12.1713	1.98341	9.84749	9.97748										409	43.4733	6.22705
Q0PD42	Rab13 OS=Mus musculus GN=Rab13 PE=2 SV=1 - [Q0PD42_MOUSE]	12.38	8	2	2	4	3.61712e+06	11.8181	4.29952	2.74871	6.11385										2058	234.737	7.56201
D3YZ06	Heat shock protein beta-1 OS=Mus musculus GN=Hspb1 PE=1 SV=1 - [D3YZ06_MOUSE]	13.61	4	2	2	2	782715	11.7912	5.41704	2.17669	1.69449										177	19.4867	5.8335
C6EQH2	ASL1/Herc2 fusion protein OS=Mus musculus PE=2 SV=1 - [C6EQH2_MOUSE]	0.34	2	2	2	2	3.70527e+06	11.6967	1.40878	10.2624	1.77949										597	64.607	9.01221
Q9WUU7	Cathepsin Z OS=Mus musculus GN=Ctsz PE=2 SV=1 - [CATZ_MOUSE]	17.32	2	4	4	6	1.95549e+06	11.6833	2.93421	7.89097	6.97287										1068	119.353	6.52197
Q9CXW2	28S ribosomal protein S22, mitochondrial OS=Mus musculus GN=Mrps22 PE=2 SV=1 - [RT22_MOUSE]	8.64	1	3	3	5	515890	11.6295	1.90111	100	5.96841										274	30.6995	6.68311
Q3U0S4	Putative uncharacterized protein OS=Mus musculus GN=Ctdp1 PE=2 SV=1 - [Q3U0S4_MOUSE]	5	2	3	3	5	374847	11.5742	1.15639	1.65696	1.62668										627	69.6229	8.70459
Q9EQ61	Pescadillo homolog OS=Mus musculus GN=Pes1 PE=1 SV=1 - [PESC_MOUSE]	5.48	2	3	3	4	567032	11.4018	0.80866	2.82576	6.01679										362	41.2642	5.64307
Q32ME1	ATPase, Ca++ transporting, plasma membrane 4 OS=Mus musculus GN=Atp2b4 PE=1 SV=1 - [Q32ME1_MOUSE]	2.53	18	2	2	3	1.11788e+06	11.2432	100	0.01	1.81647										116	12.9668	9.80322
E9Q715	Putative RNA-binding protein Luc7-like 2 OS=Mus musculus GN=Luc7l2 PE=4 SV=1 - [E9Q715_MOUSE]	14.34	8	3	3	7	352394	10.9819			14.0117										780	85.2146	8.00146
P17426	AP-2 complex subunit alpha-1 OS=Mus musculus GN=Ap2a1 PE=1 SV=1 - [AP2A1_MOUSE]	35.41	4	21	32	65	7.28706e+07	10.9089	15.3954	0.608659	83.056										105	11.6881	9.64209
Q8BUR4	Dedicator of cytokinesis protein 1 OS=Mus musculus GN=Dock1 PE=1 SV=3 - [DOCK1_MOUSE]	1.77	1	2	3	5	1.35767e+06	10.4308	0.789717	25.3033	3.69166										279	30.9583	6.3667
Q3TD51	Putative uncharacterized protein OS=Mus musculus GN=Picalm PE=2 SV=1 - [Q3TD51_MOUSE]	25.63	11	13	13	21	4.95403e+07	10.2654	24.624	0.407369	31.4321										271	30.1902	6.45557
O88712	C-terminal-binding protein 1 OS=Mus musculus GN=Ctbp1 PE=1 SV=2 - [CTBP1_MOUSE]	12.24	1	3	4	5	2.64236e+06	10.0871	1.39883	8.10863	6.12649										224	23.7109	7.06396
Q1WWK3	Hist1h1b protein (Fragment) OS=Mus musculus GN=Hist1h1b PE=2 SV=1 - [Q1WWK3_MOUSE]	9.01	2	2	2	12	1.38688e+07	10	1.51284	100	26.4762										282	31.2268	5.56689
Q8BY97	Putative uncharacterized protein OS=Mus musculus GN=Ttk PE=2 SV=1 - [Q8BY97_MOUSE]	14.6	6	8	8	10	1.09312e+06	10	0.605329	100	4.03048										352	38.4854	6.69775
P51949	CDK-activating kinase assembly factor MAT1 OS=Mus musculus GN=Mnat1 PE=2 SV=2 - [MAT1_MOUSE]	12.3	4	3	3	3	80064.3	10	0.098999	100	1.62753										235	25.045	9.15869
Q6A037	NEDD4-binding protein 1 OS=Mus musculus GN=N4bp1 PE=1 SV=2 - [N4BP1_MOUSE]	2.8	1	2	2	2	403256	10	0.0913514	100	0										341	38.788	5.51611
Q6AXC6	Probable ATP-dependent RNA helicase DDX11 OS=Mus musculus GN=Ddx11 PE=2 SV=1 - [DDX11_MOUSE]	3.07	2	2	2	4	346456	10	0.0641963	100	1.6104										7351	831.422	5.43994
D3Z2E3	RalBP1-associated Eps domain-containing protein 1 OS=Mus musculus GN=Reps1 PE=1 SV=1 - [D3Z2E3_MOUSE]	6.38	7	4	4	4	3.04223e+06	9.67487	47.5423	0.273361	3.92478										977	107.596	7.03467
Q9DCE6	Disabled homolog 2 OS=Mus musculus GN=Dab2 PE=2 SV=1 - [Q9DCE6_MOUSE]	14.47	11	3	3	5	427817	9.5509	7.47245	1.27815	1.8708										1390	150.766	6.46826
P17427	AP-2 complex subunit alpha-2 OS=Mus musculus GN=Ap2a2 PE=1 SV=2 - [AP2A2_MOUSE]	35.93	5	21	31	65	7.64571e+07	9.28665	7.27591	1.25621	77.006										378	42.5632	6.37939
P35585	AP-1 complex subunit mu-1 OS=Mus musculus GN=Ap1m1 PE=1 SV=3 - [AP1M1_MOUSE]	31.21	5	11	11	12	5.0985e+06	9.04184	14.268	0.972624	13.518										423	48.512	7.29834
Q9CQU5	ZW10 interactor OS=Mus musculus GN=Zwint PE=2 SV=1 - [ZWINT_MOUSE]	7.94	1	2	2	2	463296	8.47543	0.55506	16.5396	0										338	35.5888	8.67529
Q5SVG5	AP-1 complex subunit beta-1 OS=Mus musculus GN=Ap1b1 PE=1 SV=1 - [Q5SVG5_MOUSE]	27.84	13	6	25	56	7.55162e+07	8.14096	6.99563	1.16372	64.8459										302	32.5916	7.23975
A2AJ72	MCG130458 OS=Mus musculus GN=Fubp3 PE=4 SV=1 - [A2AJ72_MOUSE]	5.8	4	2	3	4	1.58773e+06	8.11501	1.55796	8.46006	1.81183										588	64.5765	5.89697
P70122	Ribosome maturation protein SBDS OS=Mus musculus GN=Sbds PE=1 SV=4 - [SBDS_MOUSE]	10.8	3	3	3	4	989383	8.09035	1.33218	3.30604	2.34211										1124	124.125	8.74854
Q9DBG3	AP-2 complex subunit beta OS=Mus musculus GN=Ap2b1 PE=1 SV=1 - [AP2B1_MOUSE]	32.66	11	11	30	74	8.80503e+07	8.08469	7.83813	0.986705	81.0435										235	26.0929	5.90967
Q3UHX2	28 kDa heat- and acid-stable phosphoprotein OS=Mus musculus GN=Pdap1 PE=1 SV=1 - [HAP28_MOUSE]	21.55	2	3	3	5	1.00539e+06	7.69045	6.0126	1.27905	6.79868										862	97.9389	6.65381
Q6A009	E3 ubiquitin-protein ligase listerin OS=Mus musculus GN=Ltn1 PE=1 SV=3 - [LTN1_MOUSE]	2.15	2	3	3	6	533400	7.54066	2.22612	3.9037	3.3058										135	15.341	9.26123
E9PYE2	tRNA wybutosine-synthesizing protein 3 homolog OS=Mus musculus GN=Tyw3 PE=4 SV=1 - [E9PYE2_MOUSE]	22.92	4	2	2	2	184824	7.27987	2.28765	3.18224	2.37734										406	46.7173	5.2749
Q4QQM3	Unc84b protein OS=Mus musculus GN=Sun2 PE=2 SV=1 - [Q4QQM3_MOUSE]	5.29	3	2	2	3	1.20133e+06	7.13299	1.51588	4.70552	4.39554										324	36.7672	8.60205
Q9EQK5	Major vault protein OS=Mus musculus GN=Mvp PE=1 SV=4 - [MVP_MOUSE]	2.32	5	2	2	2	765754	6.98782	1.56408	7.04044	1.73892										676	75.9594	7.1665
G3X920	Armadillo repeat containing 8, isoform CRA_b OS=Mus musculus GN=Armc8 PE=4 SV=1 - [G3X920_MOUSE]	4.9	2	3	3	3	791334	6.70811	10.8462	0.618473	2.67567										678	76.8201	8.1333
Q5U3K5	Rab-like protein 6 OS=Mus musculus GN=Rabl6 PE=1 SV=2 - [RABL6_MOUSE]	3.86	1	3	3	3	1.72993e+06	6.46491	0.819566	8.22945	3.39918										147	16.5913	7.41553
Q7M739	Nuclear pore complex-associated intranuclear coiled-coil protein TPR OS=Mus musculus GN=Tpr PE=1 SV=1 - [Q7M739_MOUSE]	3.78	9	7	7	8	330412	6.36549	1.25356	1.71502	7.23775										317	36.5996	7.31299
A2A9P2	NAD kinase OS=Mus musculus GN=Nadk PE=3 SV=1 - [A2A9P2_MOUSE]	12.12	5	3	3	3	453777	6.11896	0.495281	11.2528	6.64603										1126	115.18	5.59229
D3Z7E5	Glycogen synthase kinase-3 alpha OS=Mus musculus GN=Gsk3a PE=4 SV=1 - [D3Z7E5_MOUSE]	18.72	2	4	8	10	2.53702e+06	6.08938	2.65697	2.03742	2.3341										1458	159.029	6.68311
Q6PIU9	Uncharacterized protein FLJ45252 homolog OS=Mus musculus PE=1 SV=2 - [YJ005_MOUSE]	8.47	1	2	2	3	1.27227e+06	6.0482	68.2293	0.0886451	3.71577										250	28.6379	7.03467
Q920I9	WD repeat-containing protein 7 OS=Mus musculus GN=Wdr7 PE=1 SV=3 - [WDR7_MOUSE]	1.95	2	2	2	2	449625	5.87668	6.0219	0.462803	1.93399										1053	118.86	5.43994
Q8BHC4	Dephospho-CoA kinase domain-containing protein OS=Mus musculus GN=Dcakd PE=2 SV=1 - [DCAKD_MOUSE]	9.09	2	2	2	4	368824	5.85577	1.55497	3.76584	5.91864										757	84.2799	7.07861
O54781	SRSF protein kinase 2 OS=Mus musculus GN=Srpk2 PE=1 SV=2 - [SRPK2_MOUSE]	8.08	9	4	5	9	4.02859e+06	5.84685	4.76555	0.583426	8.2874										345	37.9479	5.89697
Q3V471	Galectin (Fragment) OS=Mus musculus GN=Lgals3 PE=2 SV=1 - [Q3V471_MOUSE]	9.14	4	2	2	2	1.6727e+06	5.75169	3.89347	1.47727	1.77899										961	104.764	7.73779
A2AUM2	Eukaryotic translation initiation factor 2-alpha kinase 4 OS=Mus musculus GN=Eif2ak4 PE=4 SV=1 - [A2AUM2_MOUSE]	2.75	5	2	2	3	375847	5.66416	100	0.01	0										793	89.4645	6.66846
Q80SW1	Putative adenosylhomocysteinase 2 OS=Mus musculus GN=Ahcyl1 PE=1 SV=1 - [SAHH2_MOUSE]	25.47	8	10	12	18	8.06801e+06	5.52012	5.20456	0.902526	25.0904										673	75.3532	6.72705
H9KUZ8	Centrosomal protein of 41 kDa OS=Mus musculus GN=Cep41 PE=1 SV=1 - [H9KUZ8_MOUSE]	9.3	4	2	2	4	388454	5.49874	2.72037	2.02132	1.88939										1642	186.421	5.89697
Q01320	DNA topoisomerase 2-alpha OS=Mus musculus GN=Top2a PE=1 SV=2 - [TOP2A_MOUSE]	4.58	6	3	5	6	659740	5.4336	2.33172	2.3303	1.97181										233	25.051	5.24951
Q8C7C4	Putative uncharacterized protein (Fragment) OS=Mus musculus PE=2 SV=1 - [Q8C7C4_MOUSE]	15.17	10	1	2	2	1.00304e+06	5.41144	6.65983	0.812549	0										132	14.7202	4.67822
Q9DB05	Alpha-soluble NSF attachment protein OS=Mus musculus GN=Napa PE=1 SV=1 - [SNAA_MOUSE]	36.61	3	8	8	15	1.50912e+06	5.34371	2.54531	1.33067	16.5054										335	35.4166	8.1333
P97390	Vacuolar protein sorting-associated protein 45 OS=Mus musculus GN=Vps45 PE=1 SV=1 - [VPS45_MOUSE]	7.02	2	4	4	7	1.47096e+06	5.33	2.62062	23.4578	3.58462										1240	133.192	7.35693
P10605	Cathepsin B OS=Mus musculus GN=Ctsb PE=1 SV=2 - [CATB_MOUSE]	18.58	4	5	5	13	2.29363e+06	5.30078	1.14309	5.70537	14.5175										203	23.2049	5.26221
Q9CW46	Ribonucleoprotein PTB-binding 1 OS=Mus musculus GN=Raver1 PE=1 SV=2 - [RAVR1_MOUSE]	9.49	1	5	5	6	3.28436e+06	5.14291	3.06627	0.103858	6.46619										334	36.549	6.04932
B2FDF6	Synaptosomal-associated protein 47 OS=Mus musculus GN=Snap47 PE=4 SV=1 - [B2FDF6_MOUSE]	17.33	5	4	4	6	367225	5.10358	1.19459	64.2954	7.82311										301	33.5381	7.31299
P04184	Thymidine kinase, cytosolic OS=Mus musculus GN=Tk1 PE=2 SV=3 - [KITH_MOUSE]	22.75	2	4	4	5	441409	5.02863	0.360045	10.1732	4.63904										173	18.3653	9.67139
Q6NXJ0	Protein WWC2 OS=Mus musculus GN=Wwc2 PE=1 SV=1 - [WWC2_MOUSE]	1.85	1	2	2	4	1.18774e+06	5.007	1.71698	2.04676	7.66262										367	40.5862	8.11865
A0A0A0MQN9	Tetratricopeptide repeat protein 28 OS=Mus musculus GN=Ttc28 PE=4 SV=1 - [A0A0A0MQN9_MOUSE]	1.73	2	4	4	4	363744	4.97504	2.87177	1.73239	1.68842										341	38.1012	5.30029
Q3UAZ7	Putative uncharacterized protein (Fragment) OS=Mus musculus GN=Hmgb2 PE=2 SV=1 - [Q3UAZ7_MOUSE]	14.92	7	2	3	3	1.74431e+06	4.95103	3.45568	1.43272	3.77666										854	96.4199	5.49072
Q8BXV2	BRI3-binding protein OS=Mus musculus GN=Bri3bp PE=2 SV=1 - [BRI3B_MOUSE]	13.04	1	2	2	6	204279	4.93712	3.2573	1.51571	3.37714										101	11.7137	5.31299
Q922J9	Fatty acyl-CoA reductase 1 OS=Mus musculus GN=Far1 PE=1 SV=1 - [FACR1_MOUSE]	7.18	4	3	3	8	696149	4.9034	0.584709	6.14831	6.65671										334	35.8335	8.19189
D3Z6W1	Microtubule-associated protein 6 OS=Mus musculus GN=Map6 PE=1 SV=1 - [D3Z6W1_MOUSE]	3.93	2	2	2	4	795708	4.7798	5.55176	0.860953	6.10964										323	35.285	7.88428
D3Z0M9	MCG18410, isoform CRA_a OS=Mus musculus GN=Ddx23 PE=3 SV=1 - [D3Z0M9_MOUSE]	2.56	1	2	2	2	552889	4.74056	1.23325	3.84396	0										80	9.27979	9.45166
D3Z7S0	Golgi to ER traffic protein 4 homolog (Fragment) OS=Mus musculus GN=Get4 PE=4 SV=1 - [D3Z7S0_MOUSE]	12.69	3	2	2	2	371745	4.73212	2.51889	1.87865	4.04822										181	19.514	7.41553
Q9R061	Cytosolic Fe-S cluster assembly factor NUBP2 OS=Mus musculus GN=Nubp2 PE=1 SV=1 - [NUBP2_MOUSE]	7.64	1	2	2	7	2.55846e+06	4.69386	2.77605	1.69084	13.8337										415	47.2197	6.44287
Q8VHC3	Selenoprotein M OS=Mus musculus GN=Selm PE=1 SV=3 - [SELM_MOUSE]	14.48	1	2	2	2	319930	4.6613	2.90969		2.11006										142	17.0067	6.17627
D3Z619	Pre-mRNA 3'-end-processing factor FIP1 OS=Mus musculus GN=Fip1l1 PE=1 SV=1 - [D3Z619_MOUSE]	5.09	4	2	2	2	809611	4.60933	0.539065	8.55061	2.35874										937	104.516	5.37646
Q3TYL9	Putative uncharacterized protein OS=Mus musculus GN=Cnp PE=2 SV=1 - [Q3TYL9_MOUSE]	13.75	5	4	5	10	1.48123e+06	4.52544	2.53703	1.76832	12.9533										402	45.1273	7.72314
G3UYD0	General transcription factor II-I OS=Mus musculus GN=Gtf2i PE=1 SV=1 - [G3UYD0_MOUSE]	2.52	4	2	2	3	1.38776e+06	4.48143	1.63792	2.73604	3.77383										297	33.3346	8.96826
O35682	Myeloid-associated differentiation marker OS=Mus musculus GN=Myadm PE=2 SV=2 - [MYADM_MOUSE]	8.44	1	2	2	5	396831	4.39437	3.04428	1.44348	2.03064										740	84.2141	5.42725
Q80ZU1	WD repeat domain 68 OS=Mus musculus GN=Dcaf7 PE=2 SV=1 - [Q80ZU1_MOUSE]	6.45	3	2	2	2	376526	4.38359	15.6383	0.121472	1.83957										235	25.888	5.99854
Q3TVV9	Putative uncharacterized protein OS=Mus musculus GN=Gga2 PE=2 SV=1 - [Q3TVV9_MOUSE]	5.14	9	3	3	3	1.21654e+06	4.37045	0.959405	4.55538	3.64815										953	108.707	8.66064
P70271	PDZ and LIM domain protein 4 OS=Mus musculus GN=Pdlim4 PE=1 SV=3 - [PDLI4_MOUSE]	17.27	3	5	5	5	1.26467e+06	4.3629	3.58717	1.08547	5.58399										124	13.9877	5.52881
F2WWK5	Delta-6 desaturase (Fragment) OS=Mus musculus GN=Fads2 PE=2 SV=1 - [F2WWK5_MOUSE]	3.7	4	2	2	2	190808	4.34946	0.48672	10.7437	0										412	46.555	8.22119
Q640N1	Adipocyte enhancer-binding protein 1 OS=Mus musculus GN=Aebp1 PE=1 SV=1 - [AEBP1_MOUSE]	1.77	2	2	2	2	898449	4.32485	3.30502	1.30857	1.61479										938	103.951	6.93213
B7ZMQ9	Inpp4a protein OS=Mus musculus GN=Inpp4a PE=2 SV=1 - [B7ZMQ9_MOUSE]	2.8	12	2	2	2	531055	4.31697	3.77849	0.856547	1.724										695	76.6997	6.13818
Q08091	Calponin-1 OS=Mus musculus GN=Cnn1 PE=2 SV=1 - [CNN1_MOUSE]	33	2	8	8	18	9.81616e+06	4.27844	7.47841	0.550687	29.7412										642	67.8987	8.57275
Q9EPK6	Nucleotide exchange factor SIL1 OS=Mus musculus GN=Sil1 PE=1 SV=2 - [SIL1_MOUSE]	8.39	1	3	3	4	738618	4.24546	100	0.01	5.29939										433	49.3579	9.53955
E9PUF4	RNA-binding protein 26 OS=Mus musculus GN=Rbm26 PE=1 SV=1 - [E9PUF4_MOUSE]	4.17	5	3	3	7	862556	4.24002	1.3907	3.04883	8.65202										916	101.128	5.22412
Q9QYJ3	DnaJ homolog subfamily B member 1 OS=Mus musculus GN=Dnajb1 PE=2 SV=3 - [DNJB1_MOUSE]	15	3	4	5	8	3.10898e+06	4.19401	2.04726	2.0486	5.16913										739	82.5579	6.60986
Q3UHJ0	AP2-associated protein kinase 1 OS=Mus musculus GN=Aak1 PE=1 SV=2 - [AAK1_MOUSE]	10.01	1	7	7	7	1.64135e+06	4.16892	100	0.01	6.43876										712	80.3256	5.68115
A2AFQ9	Gem-associated protein 5 OS=Mus musculus GN=Gemin5 PE=4 SV=1 - [A2AFQ9_MOUSE]	5.4	7	8	8	8	2.61064e+06	4.09905	2.08559	2.40586	8.93758										254	27.7211	7.2251
Q9Z179	SHC SH2 domain-binding protein 1 OS=Mus musculus GN=Shcbp1 PE=1 SV=1 - [SHCBP_MOUSE]	2.84	1	2	2	2	2.8725e+06	4.06828	1.6065	0.991602	4.00731										259	28.3246	8.55811
Q9QZA0	Carbonic anhydrase 5B, mitochondrial OS=Mus musculus GN=Ca5b PE=2 SV=2 - [CAH5B_MOUSE]	5.99	1	2	2	2	2.05634e+06	4.06815	11.7737	0.284018	0										1178	135.89	5.8208
F8VQE9	Arf-GAP with GTPase, ANK repeat and PH domain-containing protein 3 OS=Mus musculus GN=Agap3 PE=4 SV=1 - [F8VQE9_MOUSE]	4.84	6	3	3	5	244535	4.02891	2.55418	1.57738	3.76837										893	101.862	5.96045
O55091	Protein IMPACT OS=Mus musculus GN=Impact PE=1 SV=2 - [IMPCT_MOUSE]	6.92	1	2	2	2	45472	3.95042			1.652										454	50.7593	8.51416
A2AV19	Exosome complex component RRP4 (Fragment) OS=Mus musculus GN=Exosc2 PE=4 SV=1 - [A2AV19_MOUSE]	23.08	3	5	5	9	2.49186e+06	3.9486	1.85008	1.34223	16.6786										178	20.2905	9.78857
P56389	Cytidine deaminase OS=Mus musculus GN=Cda PE=1 SV=2 - [CDD_MOUSE]	20.55	2	2	2	4	599805	3.94779	3.27976	1.20368	2.89018										499	56.4366	7.2251
P09055	Integrin beta-1 OS=Mus musculus GN=Itgb1 PE=1 SV=1 - [ITB1_MOUSE]	8.02	2	6	6	8	4.87805e+06	3.94564	0.177008	24.2978	6.12821										607	68.1297	6.37939
H3BKK2	Small kinetochore-associated protein (Fragment) OS=Mus musculus GN=Knstrn PE=4 SV=1 - [H3BKK2_MOUSE]	16.67	10	3	3	3	2.47265e+06	3.91252	1.34071	2.91825	0										64	7.06193	9.99365
Q8C871	Putative uncharacterized protein OS=Mus musculus GN=Serpinb8 PE=2 SV=1 - [Q8C871_MOUSE]	15.51	3	3	3	7	1.41698e+06	3.90373	5.14154	0.746317	6.3707										669	74.2464	8.66064
B9EKS2	Jumonji domain containing 1B OS=Mus musculus GN=Kdm3b PE=2 SV=1 - [B9EKS2_MOUSE]	2.95	4	4	4	4	476662	3.88665	1	0.131393	2.08454										859	95.9425	6.58057
P35441	Thrombospondin-1 OS=Mus musculus GN=Thbs1 PE=1 SV=1 - [TSP1_MOUSE]	10.43	6	10	10	13	2.89722e+06	3.88066	1.36398	2.03342	12.583										1930	213.544	4.75439
F8WHM5	Golgi apparatus protein 1 (Fragment) OS=Mus musculus GN=Glg1 PE=4 SV=1 - [F8WHM5_MOUSE]	7.65	4	8	8	9	2.12418e+06	3.82169	5.65319	0.660498	14.3647										400	45.073	6.27783
Q6SLK2	Protein kinase lysine deficient 1 OS=Mus musculus GN=Wnk1 PE=2 SV=1 - [Q6SLK2_MOUSE]	1.88	4	4	4	4	885551	3.79593	3.98357	0.952895	0										279	31.0916	7.00537
B9EJ77	Tanc1 protein OS=Mus musculus GN=Tanc1 PE=2 SV=1 - [B9EJ77_MOUSE]	1.14	4	2	2	2	165560	3.77172	0.95689	3.94164	1.90593										1489	163.345	6.90283
Q3TME1	Putative uncharacterized protein OS=Mus musculus GN=Morf4l2 PE=2 SV=1 - [Q3TME1_MOUSE]	12.85	13	3	3	6	413043	3.73391	1.25984	3.78711	4.41521										181	20.5925	7.38623
Q80XP8	Protein FAM76B OS=Mus musculus GN=Fam76b PE=2 SV=1 - [FA76B_MOUSE]	6.49	2	2	2	4	370986	3.71578	2.58011	1.44016	4.02144										441	48.4242	6.15088
Q3UGK7	Putative uncharacterized protein (Fragment) OS=Mus musculus GN=Wasl PE=2 SV=1 - [Q3UGK7_MOUSE]	9.18	9	3	3	3	1.34295e+06	3.63936	2.15589	1.6881	1.97617										636	72.7343	6.12549
E0CX20	Protein BUD31 homolog OS=Mus musculus GN=Bud31 PE=4 SV=1 - [E0CX20_MOUSE]	18.75	2	3	3	3	257247	3.63412	0.603869	6.01806	1.87053										773	83.9617	4.37354
F8VPN4	Protein Agl OS=Mus musculus GN=Agl PE=4 SV=1 - [F8VPN4_MOUSE]	4.57	5	6	6	7	1.08633e+06	3.60008	100	0.01	3.55272										380	42.3749	8.60205
E9QP99	Golgin subfamily A member 3 OS=Mus musculus GN=Golga3 PE=1 SV=1 - [E9QP99_MOUSE]	6.25	3	7	8	10	7.86357e+06	3.55117	1.77909	1.56446	7.18465										148	16.0381	8.20654
P62315	Small nuclear ribonucleoprotein Sm D1 OS=Mus musculus GN=Snrpd1 PE=2 SV=1 - [SMD1_MOUSE]	20.17	1	2	2	3	1.0444e+06	3.50174	0.761539	4.59824	4.95601										345	37.8354	9.02686
Q3TRG2	Putative uncharacterized protein OS=Mus musculus GN=Zak PE=2 SV=1 - [Q3TRG2_MOUSE]	10.13	3	4	4	7	422560	3.5011	1.63356	1.7734	9.71008										1048	116.711	6.04932
Q3UG98	N-acetyltransferase 9 OS=Mus musculus GN=Nat9 PE=1 SV=2 - [NAT9_MOUSE]	17.01	1	5	5	8	735962	3.49353	1.79851	2.01186	5.95827										224	25.0139	7.72314
Q810A7	ATP-dependent RNA helicase DDX42 OS=Mus musculus GN=Ddx42 PE=1 SV=3 - [DDX42_MOUSE]	4.52	1	4	4	6	1.42804e+06	3.48694	1.03984	2.92699	5.36227										293	32.6897	5.89697
Q3UXP1	Putative uncharacterized protein (Fragment) OS=Mus musculus GN=Phf6 PE=2 SV=1 - [Q3UXP1_MOUSE]	38.24	3	2	2	2	301505	3.47068	2.39955	1.44639	0										464	52.4611	7.09326
Q921X9	Protein disulfide-isomerase A5 OS=Mus musculus GN=Pdia5 PE=2 SV=1 - [PDIA5_MOUSE]	11.61	2	6	6	10	6.46365e+06	3.46523	1.84505	1.53913	14.953										1163	132.265	6.93213
B7ZWM8	Leucine-rich repeat and calponin homology domain-containing protein 3 OS=Mus musculus GN=Lrch3 PE=2 SV=1 - [B7ZWM8_MOUSE]	4.62	8	2	2	4	1.01476e+06	3.46276	1.11318	2.62358	1.99714										222	25.1166	6.21436
P62331	ADP-ribosylation factor 6 OS=Mus musculus GN=Arf6 PE=1 SV=2 - [ARF6_MOUSE]	12	2	2	2	3	315724	3.43627	100	0.01	0										204	23.3928	5.19873
Q8K2A1	PTB domain-containing engulfment adapter protein 1 OS=Mus musculus GN=Gulp1 PE=1 SV=1 - [GULP1_MOUSE]	13.16	3	4	4	7	2.6485e+06	3.43496	1.40493	2.75445	6.13642										509	54.6783	9.42236
P49586	Choline-phosphate cytidylyltransferase A OS=Mus musculus GN=Pcyt1a PE=1 SV=1 - [PCY1A_MOUSE]	5.99	2	2	2	4	575668	3.40929	0.849149	3.14222	7.78891										660	71.2481	7.84033
Q9Z1N5	Spliceosome RNA helicase Ddx39b OS=Mus musculus GN=Ddx39b PE=1 SV=1 - [DX39B_MOUSE]	12.85	3	2	5	8	1.2859e+06	3.40547	0.966318	3.52417	13.1469										453	49.455	9.30518
P15864	Histone H1.2 OS=Mus musculus GN=Hist1h1c PE=1 SV=2 - [H12_MOUSE]	15.57	5	1	5	29	1.49815e+07	3.3985	2.5319	1.52982	54.7939										1713	194.614	6.45557
Q8C078	Calcium/calmodulin-dependent protein kinase kinase 2 OS=Mus musculus GN=Camkk2 PE=1 SV=2 - [KKCC2_MOUSE]	8.84	2	4	4	4	1.05736e+06	3.36797	14.1475	0.086082	1.707										200	21.5719	9.20264
Q8BMJ3	Eukaryotic translation initiation factor 1A, X-chromosomal OS=Mus musculus GN=Eif1ax PE=2 SV=3 - [IF1AX_MOUSE]	13.89	15	2	2	2	149949	3.34874			0										147	16.8075	8.20654
Q9CQV8	14-3-3 protein beta/alpha OS=Mus musculus GN=Ywhab PE=1 SV=3 - [1433B_MOUSE]	31.3	4	3	7	32	2.33281e+07	3.31502	2.25821	1.44102	42.7707										371	41.991	6.58057
F7CVJ5	Protein Ahnak2 (Fragment) OS=Mus musculus GN=Ahnak2 PE=1 SV=1 - [F7CVJ5_MOUSE]	15.99	2	1	4	7	1.45502e+07	3.31202	11.7337	0.282266	1.96701										80	9.12177	9.5835
Q5SNZ0	Girdin OS=Mus musculus GN=Ccdc88a PE=1 SV=2 - [GRDN_MOUSE]	1.23	3	2	2	2	230725	3.30754			3.97666										418	47.5946	7.72314
Q08288	Cell growth-regulating nucleolar protein OS=Mus musculus GN=Lyar PE=1 SV=2 - [LYAR_MOUSE]	12.11	4	3	3	5	194738	3.29151	2.75557	1.1945	1.69677										198	23.0516	4.70361
A0A0B4J1E5	Uridine-cytidine kinase 2 (Fragment) OS=Mus musculus GN=Uck2 PE=4 SV=1 - [A0A0B4J1E5_MOUSE]	12	6	2	3	4	613017	3.28868	11.6088	0.0877564	5.75034										424	48.5548	6.1001
G3UWX1	Replication factor C subunit 1 OS=Mus musculus GN=Rfc1 PE=1 SV=1 - [G3UWX1_MOUSE]	7.08	10	6	6	7	1.98114e+06	3.28539	1.41778	2.19919	13.2814										294	33.7372	5.52881
P52293	Importin subunit alpha-1 OS=Mus musculus GN=Kpna2 PE=1 SV=2 - [IMA1_MOUSE]	15.69	7	5	5	10	1.32747e+06	3.26915	0.570891	27.533	3.53078										33	3.31666	8.99756
Q3TDW6	Amyloid beta A4 precursor protein-binding family B member 2 OS=Mus musculus GN=Apbb2 PE=2 SV=1 - [Q3TDW6_MOUSE]	3.53	11	2	2	2	986841	3.25359	2.00382	1.62369	0										413	46.3919	5.021
E9QAS4	Chromodomain-helicase-DNA-binding protein 4 OS=Mus musculus GN=Chd4 PE=1 SV=1 - [E9QAS4_MOUSE]	1.47	12	3	3	3	238007	3.25258	0.765168	3.65298	0										530	58.9134	6.88818
Q3UFE1	Nuclear factor 1 OS=Mus musculus GN=Nfib PE=2 SV=1 - [Q3UFE1_MOUSE]	8.18	20	1	2	4	3.15347e+06	3.23662	1.08084	2.99453	1.81188										205	23.4842	5.08447
Q80X35	Microtubule-associated protein 2 OS=Mus musculus GN=Map2 PE=1 SV=1 - [Q80X35_MOUSE]	13.09	13	5	5	6	3.74685e+06	3.22961	0.954982	2.63636	9.42805										245	27.3837	6.68311
Q9D0R8	Protein LSM12 homolog OS=Mus musculus GN=Lsm12 PE=1 SV=1 - [LSM12_MOUSE]	13.85	1	2	2	6	1.99002e+06	3.22001	1.98168	1.20187	12.5012										228	25.1705	8.07471
F6XC25	Coiled-coil and C2 domain-containing protein 1B (Fragment) OS=Mus musculus GN=Cc2d1b PE=4 SV=1 - [F6XC25_MOUSE]	4.16	3	3	3	4	1.23917e+06	3.2114	3.07746	1.04352	7.25832										1243	134.855	6.06201
Q6PAR5	GTPase-activating protein and VPS9 domain-containing protein 1 OS=Mus musculus GN=Gapvd1 PE=1 SV=2 - [GAPD1_MOUSE]	1.51	4	2	2	2	821525	3.20766	4.78918	0.669772	0										1285	136.4	9.5542
P80314	T-complex protein 1 subunit beta OS=Mus musculus GN=Cct2 PE=1 SV=4 - [TCPB_MOUSE]	30.28	2	15	15	51	1.33528e+07	3.15657	2.41796	1.11318	77.5738										611	67.529	7.53271
Q80VY1	HZGJ-like protein OS=Mus musculus PE=2 SV=1 - [Q80VY1_MOUSE]	8.6	3	2	2	4	654513	3.10809	6.04065	0.892751	6.0505										245	27.969	8.42627
O08547	Vesicle-trafficking protein SEC22b OS=Mus musculus GN=Sec22b PE=1 SV=3 - [SC22B_MOUSE]	21.4	3	4	4	9	584063	3.10088	2.72477	1.36244	10.1783										180	20.3058	9.49561
P62259	14-3-3 protein epsilon OS=Mus musculus GN=Ywhae PE=1 SV=1 - [1433E_MOUSE]	60.39	5	13	15	51	4.18388e+07	3.065	1.75995	1.23152	69.8142										442	50.094	7.28369
Q8BTU6	Eukaryotic initiation factor 4A-II OS=Mus musculus GN=Eif4a2 PE=2 SV=1 - [Q8BTU6_MOUSE]	37.02	5	4	12	32	2.06558e+07	3.06218	22.4271	0.0824897	45.6832										443	49.6828	8.52881
Q3TYK3	Nuclear factor 1 X-type OS=Mus musculus GN=Nfix PE=1 SV=1 - [Q3TYK3_MOUSE]	8.95	16	2	3	5	2.63726e+06	3.06156	1.16428	4.90933	4.28387										3102	347.643	6.354
B1AZ15	Cordon-bleu protein-like 1 OS=Mus musculus GN=Cobll1 PE=1 SV=1 - [B1AZ15_MOUSE]	2.82	4	3	3	5	921546	3.04607	9.33254	0.326392	1.63654										784	85.4923	6.88818
Q61879	Myosin-10 OS=Mus musculus GN=Myh10 PE=1 SV=2 - [MYH10_MOUSE]	10.73	26	7	19	41	4.79587e+07	3.03237	3.99882	0.737834	43.2292										1458	162.3	5.18604
O08847	DNA-directed RNA polymerase OS=Mus musculus GN=Polr2a PE=2 SV=1 - [O08847_MOUSE]	2.9	3	5	5	5	9.38055e+06	3.03097	1.54872	1.95708	1.98035										307	35.0726	9.18799
Q9WTI7	Unconventional myosin-Ic OS=Mus musculus GN=Myo1c PE=1 SV=2 - [MYO1C_MOUSE]	12.89	3	12	12	17	3.6989e+06	3.02327	1.49998	1.59725	17.9891										141	15.7632	8.32373
E9PX30	Mitogen-activated protein kinase kinase kinase kinase OS=Mus musculus GN=Map4k5 PE=3 SV=1 - [E9PX30_MOUSE]	9.09	5	6	6	6	2.15247e+06	3.02267	1.27848	2.36427	4.11621										681	76.7087	4.90674
Q3T9L0	Putative uncharacterized protein OS=Mus musculus GN=Ddx39 PE=2 SV=1 - [Q3T9L0_MOUSE]	14.99	8	3	6	10	1.09751e+06	3.01474	1.13027	4.61538	9.0964										384	43.6333	6.87354
Q3TLZ7	Dual specificity phosphatase 14, isoform CRA_a OS=Mus musculus GN=Dusp14 PE=2 SV=1 - [Q3TLZ7_MOUSE]	12.12	3	2	2	2	264471	2.98728	1.58732	1.88196	0										335	36.1907	8.95361
P39749	Flap endonuclease 1 OS=Mus musculus GN=Fen1 PE=1 SV=1 - [FEN1_MOUSE]	7.14	7	2	2	5	3.23298e+06	2.98508	1.92391	1.55156	4.24692										200	22.4799	8.88037
Q3TGM7	Putative uncharacterized protein OS=Mus musculus GN=Hbs1l PE=2 SV=1 - [Q3TGM7_MOUSE]	7.66	3	4	4	6	1.36465e+06	2.96698	1.63334	1.81651	5.24095										168	19.1447	6.94678
Q69ZG0	MKIAA1574 protein (Fragment) OS=Mus musculus GN=mKIAA1574 PE=4 SV=1 - [Q69ZG0_MOUSE]	3.21	7	3	3	3	406712	2.96162	2.52633	1.41916	0										81	9.05282	5.79541
Q8K4X7	1-acyl-sn-glycerol-3-phosphate acyltransferase delta OS=Mus musculus GN=Agpat4 PE=2 SV=1 - [PLCD_MOUSE]	6.35	1	2	2	3	719956	2.96131	1.37092	2.16009	2.14764										820	91.4639	6.7124
Q9CVN2	Putative uncharacterized protein (Fragment) OS=Mus musculus GN=Maea PE=2 SV=1 - [Q9CVN2_MOUSE]	10.27	2	3	3	4	423130	2.95454	1.27474	2.31776	5.70697										326	33.9284	7.6499
Q0VF62	Bcas3 protein OS=Mus musculus GN=Bcas3 PE=1 SV=1 - [Q0VF62_MOUSE]	5.04	8	4	4	6	954262	2.94139	3.52961	1.14426	1.60196										436	48.3538	6.94678
O08736	Caspase-12 OS=Mus musculus GN=Casp12 PE=1 SV=1 - [CASPC_MOUSE]	9.55	7	4	4	5	368589	2.92811	0.325342	9.00008	0										115	12.3067	9.99365
Q6P1G0	HEAT repeat-containing protein 6 OS=Mus musculus GN=Heatr6 PE=2 SV=1 - [HEAT6_MOUSE]	2.45	1	3	3	3	707774	2.92291	2.41724	1.05082	1.85771										413	45.0464	8.01611
A0AUV1	Histone H2A (Fragment) OS=Mus musculus GN=Hist1h2ah PE=2 SV=1 - [A0AUV1_MOUSE]	36.22	15	2	4	32	6.34121e+07	2.91708	1.09481	2.44171	55.0235										75	8.75546	5.45264
Q80WQ2	Protein VAC14 homolog OS=Mus musculus GN=Vac14 PE=1 SV=1 - [VAC14_MOUSE]	6.65	5	4	4	6	1.61911e+06	2.90595	1.61323	1.21408	1.73757										655	70.4855	6.90283
Q52L53	Psmc4 protein (Fragment) OS=Mus musculus GN=Psmc4 PE=2 SV=1 - [Q52L53_MOUSE]	8.37	8	2	2	3	1.35322e+06	2.90022	1.67197	1.73461	3.34949										133	14.2401	6.55127
Q9Z2Q6	Septin-5 OS=Mus musculus GN=Sept5 PE=1 SV=2 - [SEPT5_MOUSE]	14.91	7	5	5	7	1.76529e+06	2.89047	1.5575	1.61904	5.38624										469	52.3012	5.52881
Q9WVS5	Chaperonin containing TCP-1 theta subunit OS=Mus musculus GN=Cctq PE=3 SV=1 - [Q9WVS5_MOUSE]	49.73	12	25	25	76	5.18192e+07	2.88871	2.18834	1.22121	113.2										225	25.3017	7.92822
Q9D154	Leukocyte elastase inhibitor A OS=Mus musculus GN=Serpinb1a PE=1 SV=1 - [ILEUA_MOUSE]	30.61	9	9	10	11	1.44982e+06	2.87901	0.914753	2.68949	5.81911										1234	139.4	5.93506
Q99P69	Kinetochore protein Nuf2 OS=Mus musculus GN=Nuf2 PE=2 SV=2 - [NUF2_MOUSE]	3.46	3	2	2	2	295009	2.87661	1.41731	2.02963	1.62609										1085	123.811	6.82959
Q99PV0	Pre-mRNA-processing-splicing factor 8 OS=Mus musculus GN=Prpf8 PE=1 SV=2 - [PRP8_MOUSE]	6.17	4	13	13	20	2.22164e+06	2.87331	0.743204	3.48546	14.832										331	35.1594	6.87354
Q8BY87	Ubiquitin carboxyl-terminal hydrolase 47 OS=Mus musculus GN=Usp47 PE=1 SV=2 - [UBP47_MOUSE]	5.16	1	4	6	8	530295	2.87257	1.6437	1.9834	10.6274										586	65.7634	8.08936
Q60960	Importin subunit alpha-5 OS=Mus musculus GN=Kpna1 PE=1 SV=2 - [IMA5_MOUSE]	22.12	4	3	9	32	2.17986e+07	2.86978	2.01319	1.80668	39.6549										354	40.5454	6.01123
P46935	E3 ubiquitin-protein ligase NEDD4 OS=Mus musculus GN=Nedd4 PE=1 SV=3 - [NEDD4_MOUSE]	34.05	8	24	28	112	6.54579e+07	2.86836	0.806687	4.9245	126.776										207	23.5633	4.58936
Q3TMB5	Putative uncharacterized protein OS=Mus musculus GN=Trip6 PE=2 SV=1 - [Q3TMB5_MOUSE]	17.15	2	5	5	9	850658	2.86564	1.76929	2.6259	9.98276										1196	133.236	6.50732
Q9DB96	Neuroguidin OS=Mus musculus GN=Ngdn PE=1 SV=1 - [NGDN_MOUSE]	8.89	1	2	2	5	354524	2.86513	0.880734	3.25312	1.90343										940	104.615	6.45557
Q5JC28	Epidermal growth factor receptor pathway substrate 15 isoform B OS=Mus musculus GN=Eps15 PE=1 SV=1 - [Q5JC28_MOUSE]	6.31	5	4	4	4	701790	2.86091	100	0.01	1.63307										2073	237.619	7.78174
Q04857	Collagen alpha-1(VI) chain OS=Mus musculus GN=Col6a1 PE=2 SV=1 - [CO6A1_MOUSE]	6.93	3	6	6	11	2.68995e+06	2.86	0.834382	2.35447	5.71662										2357	254.045	5.80811
Q9D1M0	Protein SEC13 homolog OS=Mus musculus GN=Sec13 PE=2 SV=3 - [SEC13_MOUSE]	19.57	1	5	5	9	5.4157e+06	2.84908	2.0673	1.15131	13.0189										193	22.7339	9.75928
Q8BKI2	Trinucleotide repeat-containing gene 6B protein OS=Mus musculus GN=Tnrc6b PE=2 SV=2 - [TNR6B_MOUSE]	4.14	8	6	6	7	1.8197e+06	2.84527			8.72384										145	16.0028	4.77979
Q8VDP2	UPF0428 protein CXorf56 homolog OS=Mus musculus PE=2 SV=1 - [CX056_MOUSE]	22.52	2	4	4	7	432490	2.84501	2.78078	0.858883	4.16008										2670	304.08	6.53662
D3YZU6	Hydroxyacylglutathione hydrolase-like protein OS=Mus musculus GN=Haghl PE=4 SV=1 - [D3YZU6_MOUSE]	14.89	3	3	3	4	721382	2.83835	13.0208	0.153201	5.9835										202	22.7419	9.43701
G3UY38	Heterogeneous nuclear ribonucleoprotein L OS=Mus musculus GN=Hnrnpl PE=4 SV=1 - [G3UY38_MOUSE]	10.09	7	3	3	3	1.29234e+06	2.834	0.801445	3.53611	0										87	9.89458	10.3306
Q3UFY8	Mitochondrial ribonuclease P protein 1 OS=Mus musculus GN=Trmt10c PE=1 SV=2 - [MRRP1_MOUSE]	5.31	1	2	2	2	317134	2.82979	28.8242	0.0550112	2.02827										231	24.7777	7.2251
Q6P4T2	U5 small nuclear ribonucleoprotein 200 kDa helicase OS=Mus musculus GN=Snrnp200 PE=1 SV=1 - [U520_MOUSE]	5.99	3	12	12	17	2.50767e+06	2.82378	0.862746	2.9035	11.411										449	49.5386	6.63916
Q3US65	Putative uncharacterized protein (Fragment) OS=Mus musculus GN=Srpk1 PE=2 SV=1 - [Q3US65_MOUSE]	10.54	10	3	4	7	4.12189e+06	2.81254	1.52575	1.56364	5.34776										245	28.1122	6.03662
Q9D706	RNA polymerase II-associated protein 3 OS=Mus musculus GN=Rpap3 PE=1 SV=1 - [RPAP3_MOUSE]	11.67	1	6	6	9	1.41823e+06	2.80256	1.69147	1.65688	11.861										410	44.7205	6.53662
P98192	Dihydroxyacetone phosphate acyltransferase OS=Mus musculus GN=Gnpat PE=2 SV=1 - [GNPAT_MOUSE]	5.01	6	3	3	3	914631	2.8006	12.0882	0.197043	3.48716										336	37.5143	8.95361
Q2YDW1	Eif3j protein (Fragment) OS=Mus musculus GN=Eif3j PE=2 SV=1 - [Q2YDW1_MOUSE]	15.53	5	3	3	4	3.4345e+06	2.78947	1.09368	1.64505	2.5334										304	34.8893	5.87158
Q3TF81	Putative uncharacterized protein (Fragment) OS=Mus musculus GN=Rpp30 PE=2 SV=1 - [Q3TF81_MOUSE]	16.4	4	4	4	12	1.01719e+06	2.78693	0.830121	2.87931	7.94901										410	46.1873	7.34229
Q3UFK8	FERM domain-containing protein 8 OS=Mus musculus GN=Frmd8 PE=1 SV=2 - [FRMD8_MOUSE]	18.24	3	6	6	14	7.29298e+06	2.76815	0.823463	2.85119	12.8305										502	56.8424	6.11279
Q62425	Cytochrome c oxidase subunit NDUFA4 OS=Mus musculus GN=Ndufa4 PE=1 SV=2 - [NDUA4_MOUSE]	36.59	1	3	3	5	4.05229e+06	2.76744	1.38851	2.48069	1.74649										304	34.7585	8.90967
Q9JJ62	DNA topoisomerase OS=Mus musculus GN=Top3b PE=2 SV=1 - [Q9JJ62_MOUSE]	7.97	5	3	3	3	2.62467e+06	2.75879	5.77664	0.477576	0										471	51.6488	7.28369
B2RWS6	Histone acetyltransferase p300 OS=Mus musculus GN=Ep300 PE=1 SV=2 - [EP300_MOUSE]	1.16	4	3	3	3	887269	2.74846	1.08204	2.54008	1.95362										744	73.5591	9.5542
Q3UIA5	Putative uncharacterized protein OS=Mus musculus GN=Cul1 PE=2 SV=1 - [Q3UIA5_MOUSE]	4.64	4	3	3	4	3.19437e+06	2.73739	1.28334	1.62552	2.74293										174	18.4132	8.14795
O08797	Protein Serpinb9 OS=Mus musculus GN=Serpinb9 PE=2 SV=1 - [O08797_MOUSE]	18.45	8	5	6	13	1.15527e+06	2.73101	1.29989	1.27796	18.7939										843	96.6404	6.65381
Q8BHS6	Armadillo repeat-containing X-linked protein 3 OS=Mus musculus GN=Armcx3 PE=1 SV=1 - [ARMX3_MOUSE]	13.46	1	4	4	8	925076	2.72968	1.78788	2.05675	9.8148										308	33.9544	6.58057
P48758	Carbonyl reductase [NADPH] 1 OS=Mus musculus GN=Cbr1 PE=1 SV=3 - [CBR1_MOUSE]	10.11	1	2	3	5	1.53397e+06	2.72904	0.688053	3.96632	7.58217										1106	120.331	6.44287
Q3UBT6	Casein kinase 1, delta, isoform CRA_c OS=Mus musculus GN=Csnk1d PE=2 SV=1 - [Q3UBT6_MOUSE]	9.29	9	3	3	4	254166	2.72692	1.01844	4.23322	2.00837										447	47.5754	6.56592
G3X8U8	Poly (ADP-ribose) glycohydrolase, isoform CRA_c OS=Mus musculus GN=Parg PE=1 SV=1 - [G3X8U8_MOUSE]	6.56	7	5	5	8	887612	2.71604	2.19358	1.01077	7.56034										198	21.7651	5.41455
B1AVZ0	Uracil phosphoribosyltransferase homolog OS=Mus musculus GN=Uprt PE=2 SV=1 - [UPP_MOUSE]	20.97	1	5	5	7	2.4545e+06	2.71285	1.78863	2.0651	6.88837										256	28.0265	7.03467
F8VQJ3	Laminin subunit gamma-1 OS=Mus musculus GN=Lamc1 PE=4 SV=1 - [F8VQJ3_MOUSE]	8.65	9	10	10	16	2.21578e+06	2.71284	1.28966	2.34233	11.7919										311	32.8844	4.79248
Q9WUQ2	Prolactin regulatory element-binding protein OS=Mus musculus GN=Preb PE=1 SV=1 - [PREB_MOUSE]	14.39	3	5	5	9	966883	2.71175	2.87026	1.05735	13.311										747	85.4616	6.84424
Q6P9Q4	FH1/FH2 domain-containing protein 1 OS=Mus musculus GN=Fhod1 PE=1 SV=3 - [FHOD1_MOUSE]	4.93	1	5	5	7	1.76461e+06	2.70482	2.89576	0.696284	7.80795										292	33.2672	7.66455
A2ALF0	DnaJ homolog subfamily C member 8 OS=Mus musculus GN=Dnajc8 PE=4 SV=1 - [A2ALF0_MOUSE]	15.07	5	3	3	6	2.66679e+06	2.70148	3.21452	0.8404	6.5728										559	61.3227	6.04932
D3YV69	Ras-related protein Rab-6A OS=Mus musculus GN=Rab6a PE=3 SV=1 - [D3YV69_MOUSE]	13.14	34	1	2	3	1.01506e+06	2.69647			2.23288										1976	228.855	5.5415
A0JLT5	Mybbp1a protein (Fragment) OS=Mus musculus GN=Mybbp1a PE=2 SV=1 - [A0JLT5_MOUSE]	4.94	3	5	5	9	2.87273e+06	2.69606	0.792572	3.40166	16.2409										275	30.8244	6.78564
Q3TXV7	Beta-hexosaminidase OS=Mus musculus GN=Hexa PE=2 SV=1 - [Q3TXV7_MOUSE]	4.22	9	2	2	4	562841	2.6935	2.56136	1.05159	0										2131	225.598	6.46826
Q8C0I1	Alkyldihydroxyacetonephosphate synthase, peroxisomal OS=Mus musculus GN=Agps PE=1 SV=1 - [ADAS_MOUSE]	14.88	7	7	7	11	3.36155e+06	2.68715	1.19171	2.23434	20.3227										493	54.993	5.78271
A1E2B8	Inducible heat shock protein 70 OS=Mus musculus PE=3 SV=1 - [A1E2B8_MOUSE]	23.09	10	10	12	61	3.07535e+08	2.68317	2.2433	1.22606	89.4036										1828	212.201	8.6167
Q8BI72	CDKN2A-interacting protein OS=Mus musculus GN=Cdkn2aip PE=2 SV=1 - [CARF_MOUSE]	11.37	1	5	5	10	1.46191e+06	2.68244	2.17467	1.34466	20.9765										213	21.7719	10.9312
Q3TUY5	Putative uncharacterized protein (Fragment) OS=Mus musculus GN=5730455P16Rik PE=2 SV=1 - [Q3TUY5_MOUSE]	14.04	5	3	3	5	498109	2.68024	2.36602	1.1328	3.77443										396	43.3322	9.59814
G5E896	Enhancer of mRNA decapping 4, isoform CRA_b OS=Mus musculus GN=Edc4 PE=1 SV=1 - [G5E896_MOUSE]	11.02	4	11	11	16	6.75362e+06	2.67999	2.64022	0.844967	15.3761										239	26.3234	7.88428
Q9DCL1	Putative uncharacterized protein OS=Mus musculus GN=Dhrs4 PE=2 SV=1 - [Q9DCL1_MOUSE]	13.48	3	2	2	3	632159	2.67445	1.67027	1.60121	1.71402										1122	122.309	5.30029
P27612	Phospholipase A-2-activating protein OS=Mus musculus GN=Plaa PE=1 SV=4 - [PLAP_MOUSE]	16.5	2	9	9	14	3.5023e+06	2.67189	2.63198	0.533756	11.5919										253	28.6725	5.75732
Q3UDD3	Polymerase delta-interacting protein 3 OS=Mus musculus GN=Poldip3 PE=1 SV=1 - [Q3UDD3_MOUSE]	12.28	6	3	3	3	280987	2.66932	1.3012	2.05144	2.0278										186	19.9251	9.49561
P0C0S6	Histone H2A.Z OS=Mus musculus GN=H2afz PE=1 SV=2 - [H2AZ_MOUSE]	20.31	8	1	3	27	6.48019e+07	2.66868	1.51782	1.75823	57.353										422	47.386	7.73779
Q8BK37	Putative uncharacterized protein OS=Mus musculus GN=Prpsap2 PE=2 SV=1 - [Q8BK37_MOUSE]	17.07	3	4	6	14	2.27404e+06	2.66708	1.35068	1.97076	12.2411										381	41.9011	8.104
Q9WTJ8	Protein FAM50B OS=Mus musculus GN=Fam50b PE=2 SV=1 - [FA50B_MOUSE]	7.49	3	2	2	2	494197	2.66245	1.60897	1.65475	2.01648										1064	120.722	5.24951
Q3U3U3	Putative uncharacterized protein (Fragment) OS=Mus musculus GN=Gpc1 PE=2 SV=1 - [Q3U3U3_MOUSE]	7.43	2	2	2	2	398083	2.66127	100	0.01	1.76152										282	31.7203	11.8979
E9QMH7	Inhibitor of nuclear factor kappa-B kinase-interacting protein OS=Mus musculus GN=Ikbip PE=4 SV=1 - [E9QMH7_MOUSE]	7.24	2	2	2	6	955949	2.64729	2.629	0.613478	7.68053										241	27.0548	5.2749
Q9D6K8	FUN14 domain-containing protein 2 OS=Mus musculus GN=Fundc2 PE=2 SV=1 - [FUND2_MOUSE]	15.23	1	2	2	2	235692	2.64361	2.53587	1.04249	0										359	40.7368	7.48877
Q921I9	Exosome complex component RRP41 OS=Mus musculus GN=Exosc4 PE=2 SV=3 - [EXOS4_MOUSE]	17.14	1	3	3	5	374208	2.64102	1.9645	1.34437	4.05379										285	31.0362	7.04932
Q3TUK6	Putative uncharacterized protein OS=Mus musculus GN=Rngtt PE=2 SV=1 - [Q3TUK6_MOUSE]	5.63	4	3	3	3	837202	2.63808	1.25343	2.31561	2.16478										678	76.347	7.28369
Q4VA53	Sister chromatid cohesion protein PDS5 homolog B OS=Mus musculus GN=Pds5b PE=1 SV=1 - [PDS5B_MOUSE]	1.18	2	2	2	3	1.86582e+06	2.63285	100	0.01	4.23147										480	55.3213	5.24951
Q4V9X0	Ppp3ca protein OS=Mus musculus GN=Ppp3ca PE=2 SV=1 - [Q4V9X0_MOUSE]	12.44	10	2	3	4	2.36851e+06	2.62359	100	0.01	2.30381										210	23.5941	7.86963
Q8BIJ7	RUN and FYVE domain-containing protein 1 OS=Mus musculus GN=Rufy1 PE=1 SV=1 - [RUFY1_MOUSE]	5.9	1	4	4	4	1.28566e+06	2.61879	6.97651	0.01	3.36696										827	90.8537	5.16064
J3QN06	ATP-dependent (S)-NAD(P)H-hydrate dehydratase OS=Mus musculus GN=Carkd PE=3 SV=1 - [J3QN06_MOUSE]	8.09	4	2	2	4	596880	2.615	0.913846	2.86153	8.80862										374	41.5978	5.35107
Q3THB3	Putative uncharacterized protein OS=Mus musculus GN=Hnrnpm PE=1 SV=1 - [Q3THB3_MOUSE]	23.91	12	14	14	21	8.9996e+06	2.6092	0.972454	2.23851	30.0567										333	34.9875	8.38232
Q8CGB6	Tensin-like C1 domain-containing phosphatase OS=Mus musculus GN=Tenc1 PE=1 SV=1 - [TENC1_MOUSE]	1.57	1	1	2	5	5.41624e+06	2.59942	0.765038	3.39776	3.0893										241	25.2944	5.60498
Q7TNV0	Protein DEK OS=Mus musculus GN=Dek PE=1 SV=1 - [DEK_MOUSE]	21.32	6	7	7	16	1.84996e+06	2.59785	1.70662	2.61485	21.4017										634	71.8736	5.56689
Q9CZX0	Elongator complex protein 3 OS=Mus musculus GN=Elp3 PE=1 SV=1 - [ELP3_MOUSE]	3.66	1	2	2	2	607665	2.59164	1.18782	1.41117	1.62428										288	32.7338	6.32861
Q497F4	40S ribosomal protein S12 OS=Mus musculus GN=Gm4925 PE=2 SV=1 - [Q497F4_MOUSE]	21.21	1	1	3	10	1.57668e+07	2.58754	2.38141	1.08656	14.8421										522	57.9065	8.00146
E0CY23	Heat shock 70 kDa protein 4L (Fragment) OS=Mus musculus GN=Hspa4l PE=1 SV=1 - [E0CY23_MOUSE]	24.34	3	10	11	18	5.67024e+06	2.58439	2.81501	1.02055	20.6101										279	30.9094	5.35107
Q3U8R9	Putative uncharacterized protein OS=Mus musculus GN=Txnl1 PE=2 SV=1 - [Q3U8R9_MOUSE]	32.87	4	8	8	18	1.93949e+07	2.57961	0.40291	5.45286	25.4405										440	49.1537	6.21436
A2BE92	Protein SET (Fragment) OS=Mus musculus GN=Set PE=1 SV=1 - [A2BE92_MOUSE]	13.91	4	2	2	3	315988	2.57772	2.39149	1.07787	3.3352										537	60.6363	6.66846
Q9CZU6	Citrate synthase, mitochondrial OS=Mus musculus GN=Cs PE=1 SV=1 - [CISY_MOUSE]	13.79	4	6	6	9	3.37174e+06	2.57125	1.05063	2.81092	10.5198										596	67.2773	5.50342
A2A6U3	Septin-9 OS=Mus musculus GN=Sept9 PE=1 SV=1 - [A2A6U3_MOUSE]	21.59	5	11	11	15	1.04675e+07	2.56985	2.01336	1.39259	22.4734										501	54.9548	6.29053
Q0KL02	Triple functional domain protein OS=Mus musculus GN=Trio PE=1 SV=3 - [TRIO_MOUSE]	3.51	32	9	10	11	2.58911e+06	2.56671	4.89443	0.496425	3.93424										110	12.1834	10.0962
D3Z3J6	Polyadenylate-binding protein-interacting protein 1 OS=Mus musculus GN=Paip1 PE=4 SV=1 - [D3Z3J6_MOUSE]	8.72	5	3	3	3	193161	2.54838	100	0.01	5.73242										301	33.2006	6.7417
Q99M71	Mammalian ependymin-related protein 1 OS=Mus musculus GN=Epdr1 PE=2 SV=1 - [EPDR1_MOUSE]	30.36	1	6	6	10	687325	2.54086	1.71249	0.926891	5.06203										427	48.7558	6.60986
Q922D4	Serine/threonine-protein phosphatase 6 regulatory subunit 3 OS=Mus musculus GN=Ppp6r3 PE=1 SV=1 - [PP6R3_MOUSE]	6.52	2	5	5	8	2.40126e+06	2.53861	1.00735	2.04411	1.61047										330	35.5337	8.04541
Q9D289	Trafficking protein particle complex subunit 6B OS=Mus musculus GN=Trappc6b PE=2 SV=1 - [TPC6B_MOUSE]	10.76	1	2	2	3	301942	2.53201	2.23779	0.959358	0										480	55.469	6.02393
Q8VEI6	Asna1 protein OS=Mus musculus GN=Asna1 PE=2 SV=1 - [Q8VEI6_MOUSE]	8.72	3	2	2	3	265222	2.52788	1.02464	1.58884	0										794	89.7276	5.89697
B2RUE8	Map4k4 protein OS=Mus musculus GN=Map4k4 PE=1 SV=1 - [B2RUE8_MOUSE]	6.06	45	5	6	6	1.77936e+06	2.52777	1.4281	1.70812	4.14875										378	39.9671	6.37939
Q8VC91	Ikbkg protein OS=Mus musculus GN=Ikbkg PE=2 SV=1 - [Q8VC91_MOUSE]	12.17	11	4	4	4	252428	2.52457	1.78844	0.957627	4.11295										327	37.3939	7.32764
Q9CX86	Heterogeneous nuclear ribonucleoprotein A0 OS=Mus musculus GN=Hnrnpa0 PE=1 SV=1 - [ROA0_MOUSE]	16.72	1	3	3	7	2.1729e+06	2.52424	0.515122	25.5832	4.5193										904	102.013	5.71924
Q8K297	Procollagen galactosyltransferase 1 OS=Mus musculus GN=Colgalt1 PE=1 SV=2 - [GT251_MOUSE]	11.67	1	7	7	11	5.28807e+06	2.51437	2.00174	1.31037	9.59721										922	102.938	5.24951
A2AKI5	Integrin alpha-V OS=Mus musculus GN=Itgav PE=3 SV=1 - [A2AKI5_MOUSE]	1.79	2	2	2	2	1.74398e+06	2.50739	0.329622	7.60686	1.95724										913	99.4023	6.63916
D3Z0S6	U1 small nuclear ribonucleoprotein A (Fragment) OS=Mus musculus GN=Snrpa PE=4 SV=1 - [D3Z0S6_MOUSE]	12.55	5	3	3	3	2.19653e+06	2.50691	1.28236	1.95492	5.69319										229	26.4938	7.86963
Q6PDM2	Serine/arginine-rich splicing factor 1 OS=Mus musculus GN=Srsf1 PE=1 SV=3 - [SRSF1_MOUSE]	17.34	3	4	4	7	4.32693e+06	2.50266	1.18368	1.94614	9.50479										718	83.1665	5.18604
P58742	Aladin OS=Mus musculus GN=Aaas PE=1 SV=1 - [AAAS_MOUSE]	4.95	4	2	2	3	593221	2.49863	1.43376	1.31176	1.65499										749	84.765	5.93506
F6WM75	Coiled-coil domain-containing protein 167 (Fragment) OS=Mus musculus GN=Ccdc167 PE=4 SV=1 - [F6WM75_MOUSE]	52	3	2	2	2	168548	2.49725	0.494415	5.05093	4.00384										415	45.9032	9.31982
Q8K2L4	Ddx21 protein (Fragment) OS=Mus musculus GN=Ddx21 PE=1 SV=1 - [Q8K2L4_MOUSE]	14.66	5	9	9	17	4.94692e+06	2.49626	0.714012	3.57942	19.8665										181	20.5205	9.81787
Q8C2N0	DNA polymerase OS=Mus musculus GN=Pold1 PE=2 SV=1 - [Q8C2N0_MOUSE]	15.11	7	16	16	25	3.44489e+06	2.49546	1.26071	1.84505	19.0019										402	44.0897	5.26221
P54823	Probable ATP-dependent RNA helicase DDX6 OS=Mus musculus GN=Ddx6 PE=1 SV=1 - [DDX6_MOUSE]	31.68	1	11	11	21	2.9313e+06	2.49396	1.34488	1.85599	33.7138										1047	119.763	5.65576
P80317	T-complex protein 1 subunit zeta OS=Mus musculus GN=Cct6a PE=1 SV=3 - [TCPZ_MOUSE]	35.03	10	19	19	46	5.87079e+07	2.49381	2.1975	1.12481	54.2029										206	23.0207	5.36377
E9QNY8	Sacsin OS=Mus musculus GN=Sacs PE=4 SV=1 - [E9QNY8_MOUSE]	1.22	5	5	5	6	601849	2.49309	2.6864	0.928039	3.81127										209	23.241	5.19873
P14685	26S proteasome non-ATPase regulatory subunit 3 OS=Mus musculus GN=Psmd3 PE=1 SV=3 - [PSMD3_MOUSE]	24.72	5	11	11	21	6.69118e+06	2.49274	1.68305	1.4914	24.2872										393	44.0422	8.20654
Q99J95	Cyclin-dependent kinase 9 OS=Mus musculus GN=Cdk9 PE=1 SV=1 - [CDK9_MOUSE]	23.92	75	8	9	23	2.06967e+07	2.48968	2.38433	1.33735	35.6789										158	18.5647	6.37939
B2RWX4	Rint1 protein OS=Mus musculus GN=Rint1 PE=2 SV=1 - [B2RWX4_MOUSE]	2.86	2	2	2	2	401583	2.47455	3.40992	0.725692	0										734	83.4286	5.07178
A2AWA9	Rab GTPase-activating protein 1 OS=Mus musculus GN=Rabgap1 PE=1 SV=1 - [RBGP1_MOUSE]	2.07	2	2	2	5	534519	2.47281	3.80859	0.64927	6.03003										154	16.5236	6.58057
Q8K1N2	Pleckstrin homology-like domain family B member 2 OS=Mus musculus GN=Phldb2 PE=1 SV=2 - [PHLB2_MOUSE]	7.53	5	8	8	14	2.50943e+06	2.47038	1.36668	1.99674	15.0287										665	73.2827	6.53662
A0A0A0MQM3	NADH-cytochrome b5 reductase 3 (Fragment) OS=Mus musculus GN=Cyb5r3 PE=1 SV=2 - [A0A0A0MQM3_MOUSE]	30.77	4	4	4	7	1.21366e+06	2.46811	0.999728	3.26823	10.3655										178	19.076	9.99365
O88447	Kinesin light chain 1 OS=Mus musculus GN=Klc1 PE=1 SV=3 - [KLC1_MOUSE]	23.66	17	9	11	16	3.7229e+06	2.46498	1.27691	1.566	25.6228										330	36.0003	6.78564
Q924H5	DNA repair protein RAD51 homolog 3 OS=Mus musculus GN=Rad51c PE=2 SV=1 - [RA51C_MOUSE]	11.2	3	3	3	4	156078	2.46182	2.63199	0.935348	7.51984										100	11.3356	5.80811
D3Z198	28S ribosomal protein S17, mitochondrial (Fragment) OS=Mus musculus GN=Mrps17 PE=4 SV=1 - [D3Z198_MOUSE]	20.69	2	2	2	2	472601	2.45815	4.28011	0.583572	0										300	33.1471	5.8335
H3BKG0	Caveolin-1 OS=Mus musculus GN=Cav1 PE=1 SV=1 - [H3BKG0_MOUSE]	20.43	5	2	2	2	1.02242e+06	2.4551	2.11594	1.30781	2.07507										306	34.3903	5.68115
Q99KP6	Pre-mRNA-processing factor 19 OS=Mus musculus GN=Prpf19 PE=1 SV=1 - [PRP19_MOUSE]	8.53	1	4	4	6	4.76389e+06	2.45113	0.769624	3.0131	5.70426										269	29.162	6.53662
Q3UB96	Ubiquitin carboxyl-terminal hydrolase (Fragment) OS=Mus musculus GN=Usp47 PE=2 SV=1 - [Q3UB96_MOUSE]	6.3	1	1	3	3	471639	2.44517	1.75116	1.39631	2.41894										409	46.0902	7.91357
Q3TX72	Putative uncharacterized protein OS=Mus musculus GN=Fkbp5 PE=2 SV=1 - [Q3TX72_MOUSE]	4.17	2	2	2	3	498193	2.44484	3.30836	0.738986	4.11265										122	13.3159	9.53955
Q3TTP7	Hyccin OS=Mus musculus GN=Fam126a PE=2 SV=1 - [Q3TTP7_MOUSE]	7.57	4	3	3	4	357816	2.444	1.35328	1.80598	5.31575										261	28.0135	6.32861
O89032	SH3 and PX domain-containing protein 2A OS=Mus musculus GN=Sh3pxd2a PE=1 SV=2 - [SPD2A_MOUSE]	3.11	1	2	2	2	190259	2.44328	14.0363	0.01	4.57233										140	16.2301	8.25049
Q8BLV4	Putative uncharacterized protein (Fragment) OS=Mus musculus GN=Lrrfip1 PE=2 SV=2 - [Q8BLV4_MOUSE]	16.09	10	1	5	10	9.53549e+06	2.43669	1.19724	2.03526	13.5774										486	53.2889	7.53271
D3YU01	Pleckstrin homology domain-containing family A member 1 OS=Mus musculus GN=Plekha1 PE=4 SV=1 - [D3YU01_MOUSE]	10.18	3	3	3	3	156832	2.43098	2.00193	11.2163	3.39186										657	75.3622	5.65576
Q8WTY4	Anamorsin OS=Mus musculus GN=Ciapin1 PE=1 SV=1 - [CPIN1_MOUSE]	24.27	4	6	6	18	1.97788e+07	2.42881	0.18456	17.5419	16.2917										456	50.9816	7.82568
F6V084	Thioredoxin-related transmembrane protein 1 (Fragment) OS=Mus musculus GN=Tmx1 PE=4 SV=1 - [F6V084_MOUSE]	16.94	2	2	2	8	2.98722e+06	2.42502	2.47451	0.622861	13.5451										1128	128.284	5.08447
Q8C9Y7	Putative uncharacterized protein OS=Mus musculus GN=Ect2 PE=2 SV=1 - [Q8C9Y7_MOUSE]	3.9	6	2	2	2	665113	2.42232	2.49456	0.95141	0										146	16.121	5.57959
Q8CGJ6	Epb4.1l2 protein (Fragment) OS=Mus musculus GN=Epb4.1l2 PE=2 SV=1 - [Q8CGJ6_MOUSE]	5.49	13	2	2	3	537417	2.42216	0.923726	2.62216	0										1332	147.063	7.86963
Q9JKY0	Cell differentiation protein RCD1 homolog OS=Mus musculus GN=Rqcd1 PE=1 SV=1 - [RCD1_MOUSE]	7.69	1	2	2	4	452082	2.41883	1.42568	1.69662	6.03642										393	43.4464	6.69775
F6THK7	Interleukin-1 receptor-associated kinase 1 (Fragment) OS=Mus musculus GN=Irak1 PE=4 SV=1 - [F6THK7_MOUSE]	5.22	12	2	2	4	1.20555e+06	2.41873	2.1073	1.14778	7.48807										253	28.2451	9.5249
Q3TNH0	Putative uncharacterized protein OS=Mus musculus GN=Tmpo PE=2 SV=1 - [Q3TNH0_MOUSE]	13.59	7	4	4	4	544005	2.418	2.30592	0.981476	2.03606										523	57.4202	8.47021
Q6GQT9	Nodal modulator 1 OS=Mus musculus GN=Nomo1 PE=1 SV=1 - [NOMO1_MOUSE]	3.46	1	4	4	4	1.84017e+06	2.41308	0.864599	2.77795	6.81318										1354	158.072	5.85889
P22682	E3 ubiquitin-protein ligase CBL OS=Mus musculus GN=Cbl PE=1 SV=3 - [CBL_MOUSE]	5.15	5	4	4	4	1.2206e+06	2.4107	0.632389	3.82816	0										421	49.578	8.25049
A0A0A0MQ80	Spermatogenesis-associated protein 5 OS=Mus musculus GN=Spata5 PE=1 SV=1 - [A0A0A0MQ80_MOUSE]	6.17	8	3	4	6	4.37219e+06	2.41064	1.61725	1.49058	3.268										474	53.0739	6.78564
Q921M3	Splicing factor 3B subunit 3 OS=Mus musculus GN=Sf3b3 PE=2 SV=1 - [SF3B3_MOUSE]	8.05	1	8	8	15	4.44851e+07	2.40833	0.882185	2.55866	18.3248										245	27.409	6.21436
Q9CR02	Translation machinery-associated protein 16 OS=Mus musculus GN=Tma16 PE=2 SV=1 - [TMA16_MOUSE]	14.93	1	2	2	4	393827	2.40632	1.79399	1.34132	4.12705										790	86.8359	8.54346
Q9R1R9	UBE-1a OS=Mus musculus GN=Rdh11 PE=2 SV=1 - [Q9R1R9_MOUSE]	12.63	4	3	3	5	1.09768e+06	2.4001	1.90902	0.706787	9.36596										1036	112.547	6.48096
Q8K2Z4	Condensin complex subunit 1 OS=Mus musculus GN=Ncapd2 PE=1 SV=2 - [CND1_MOUSE]	13.86	3	16	16	21	6.00381e+06	2.39885	1.35638	1.89309	16.5033										219	25.8193	8.80713
A2ATN9	Serine/threonine-protein kinase Nek6 OS=Mus musculus GN=Nek6 PE=4 SV=1 - [A2ATN9_MOUSE]	13.58	3	3	4	8	1.05663e+06	2.39401	0.763682	3.13483	1.76761										424	44.7733	8.35303
Q3TJ21	Pyrroline-5-carboxylate reductase OS=Mus musculus GN=Pycr2 PE=2 SV=1 - [Q3TJ21_MOUSE]	33.75	2	6	8	16	1.11374e+07	2.39368	2.87227	1.30072	18.2										386	43.4187	6.72705
Q9CS42	Ribose-phosphate pyrophosphokinase 2 OS=Mus musculus GN=Prps2 PE=1 SV=4 - [PRPS2_MOUSE]	29.25	1	4	8	14	9.1575e+06	2.39237	1.07823	2.00464	20.7448										376	42.5869	6.63916
Q8BGF6	ELMO domain-containing protein 2 OS=Mus musculus GN=Elmod2 PE=2 SV=1 - [ELMD2_MOUSE]	6.48	2	2	2	3	491967	2.39172	0.890351	3.35572	1.67897										305	34.3701	7.54736
Q3TV90	Putative uncharacterized protein (Fragment) OS=Mus musculus GN=Luc7l PE=2 SV=1 - [Q3TV90_MOUSE]	10.61	6	2	2	4	450866	2.36753	4.24357	0.328727	8.86511										209	22.4633	5.16064
Q8BHL5	Engulfment and cell motility protein 2 OS=Mus musculus GN=Elmo2 PE=1 SV=1 - [ELMO2_MOUSE]	8.2	6	5	5	5	920335	2.36494	1.4397	1.71742	1.64123										116	12.9492	5.12256
Q61316	Heat shock 70 kDa protein 4 OS=Mus musculus GN=Hspa4 PE=1 SV=1 - [HSP74_MOUSE]	30.56	5	16	18	37	1.31088e+07	2.36104	1.81888	1.47962	47.5408										2114	238.685	8.63135
B7ZWK9	2310021P13Rik protein OS=Mus musculus GN=Zswim8 PE=2 SV=1 - [B7ZWK9_MOUSE]	3.84	3	6	6	7	2.34315e+06	2.35167	0.0809322	7.10694	0										361	38.9216	10.1255
D3Z3F8	Spartin OS=Mus musculus GN=Spg20 PE=1 SV=1 - [D3Z3F8_MOUSE]	12.37	3	6	6	10	1.69093e+06	2.35081	2.81393	0.731254	11.258										312	35.2254	5.33838
Q99M31	Heat shock 70 kDa protein 14 OS=Mus musculus GN=Hspa14 PE=2 SV=2 - [HSP7E_MOUSE]	15.32	3	7	7	12	3.14853e+06	2.35012	1.36595	1.18516	17.0062										101	11.2176	8.83643
A0JLV3	Histone H2B (Fragment) OS=Mus musculus GN=Hist1h2bj PE=2 SV=1 - [A0JLV3_MOUSE]	42.28	19	6	6	34	1.07301e+08	2.34952	1.221	1.89618	33.3809										235	25.1779	7.56201
Q6P5E5	Structural maintenace of chromosomes 3 OS=Mus musculus GN=Smc3 PE=2 SV=1 - [Q6P5E5_MOUSE]	16.86	8	17	17	25	4.46497e+06	2.34418	1.23061	2.40495	25.0588										392	42.2825	5.26221
A0A0A6YXE3	Muscleblind-like protein 1 OS=Mus musculus GN=Mbnl1 PE=4 SV=1 - [A0A0A6YXE3_MOUSE]	11.92	19	4	4	6	734057	2.34248	1.31516	1.30734	3.37733										439	48.6786	6.48096
Q8BI84	Melanoma inhibitory activity protein 3 OS=Mus musculus GN=Mia3 PE=1 SV=2 - [MIA3_MOUSE]	4.72	2	5	6	9	821409	2.33259	6.09761	0.0760546	5.18204										106	11.4781	10.4331
K7Q751	Focal ashension kinase 1 OS=Mus musculus GN=Ptk2 PE=2 SV=1 - [K7Q751_MOUSE]	5.71	6	6	6	9	4.31979e+06	2.33008	2.08719	0.896725	10.5548										177	19.3056	8.14795
Q99MR6	Serrate RNA effector molecule homolog OS=Mus musculus GN=Srrt PE=1 SV=1 - [SRRT_MOUSE]	5.03	1	4	4	7	1.21313e+06	2.32689	0.952911	2.49985	13.5946										714	81.3047	7.00537
Q8BMS1	Trifunctional enzyme subunit alpha, mitochondrial OS=Mus musculus GN=Hadha PE=1 SV=1 - [ECHA_MOUSE]	26.87	2	16	16	38	1.62785e+07	2.32652	1.57608	1.56365	62.6357										700	79.8218	4.95752
Q80XI4	Phosphatidylinositol 5-phosphate 4-kinase type-2 beta OS=Mus musculus GN=Pip4k2b PE=1 SV=1 - [PI42B_MOUSE]	5.53	5	2	2	4	724705	2.3233	1.00234	2.31787	4.45087										377	39.9817	5.14795
Q9D2E2	Target of EGR1 protein 1 OS=Mus musculus GN=Toe1 PE=1 SV=1 - [TOE1_MOUSE]	6.65	2	3	3	3	521147	2.32178	1.52875	1.51874	3.75503										741	78.7034	9.39307
Q3TSS9	Putative uncharacterized protein (Fragment) OS=Mus musculus GN=Cdk5rap3 PE=2 SV=1 - [Q3TSS9_MOUSE]	9.24	7	4	4	9	1.1682e+06	2.31972	1.58223	1.28073	10.9364										233	26.0424	8.41162
Q3TM37	Putative uncharacterized protein (Fragment) OS=Mus musculus GN=Snw1 PE=2 SV=1 - [Q3TM37_MOUSE]	7.99	3	2	2	3	655406	2.31937	2.79147	0.830878	3.81182										577	63.4112	9.20264
B1ASE2	ATP synthase subunit d, mitochondrial (Fragment) OS=Mus musculus GN=Atp5h PE=4 SV=1 - [B1ASE2_MOUSE]	18.84	3	2	2	3	236835	2.31631	1.60087	1.44691	0										770	84.9609	5.87158
P02469	Laminin subunit beta-1 OS=Mus musculus GN=Lamb1 PE=1 SV=3 - [LAMB1_MOUSE]	3.64	10	5	5	10	1.16947e+06	2.31051	2.19155	0.631578	13.561										263	29.0135	6.15088
Q7TPE5	Probable RNA polymerase II nuclear localization protein SLC7A6OS OS=Mus musculus GN=Slc7a6os PE=1 SV=1 - [S7A6O_MOUSE]	9.8	1	2	2	2	180373	2.30726			1.72818										754	85.4973	5.24951
Q9CU62	Structural maintenance of chromosomes protein 1A OS=Mus musculus GN=Smc1a PE=1 SV=4 - [SMC1A_MOUSE]	8.27	4	9	9	13	1.75827e+06	2.30395	0.872211	3.35962	19.856										748	79.3328	8.71924
Q6P4T0	Autophagy-related protein 2 homolog A OS=Mus musculus GN=Atg2a PE=1 SV=2 - [ATG2A_MOUSE]	7	2	11	11	16	1.87903e+06	2.30059	1.61423	1.61379	7.58012										192	21.4362	8.49951
Q99KI3	ER membrane protein complex subunit 3 OS=Mus musculus GN=Emc3 PE=2 SV=3 - [EMC3_MOUSE]	15.33	1	3	3	9	2.51998e+06	2.29296	1.2801	1.70474	12.1392										1286	140.638	8.63135
P70268	Serine/threonine-protein kinase N1 OS=Mus musculus GN=Pkn1 PE=1 SV=3 - [PKN1_MOUSE]	6.24	2	6	6	7	2.00264e+06	2.29106	1.90305	0.977436	4.09703										712	79.4829	7.07861
Q9JMG1	Endothelial differentiation-related factor 1 OS=Mus musculus GN=Edf1 PE=1 SV=1 - [EDF1_MOUSE]	15.54	1	2	2	4	1.95278e+06	2.28962	0.769088	3.72199	6.60854										320	35.2613	8.30908
Q8VDM6	Heterogeneous nuclear ribonucleoprotein U-like protein 1 OS=Mus musculus GN=Hnrnpul1 PE=1 SV=1 - [HNRL1_MOUSE]	6.75	1	5	5	5	1.46635e+06	2.28694	6.11187	0.49789	3.4897										273	28.3526	6.11279
Q3U896	Putative uncharacterized protein OS=Mus musculus GN=Mtmr9 PE=2 SV=1 - [Q3U896_MOUSE]	4.22	2	2	2	2	1.21787e+06	2.28549	100	0.01	4.34439										3429	392.261	5.33838
Q3TC83	Putative uncharacterized protein OS=Mus musculus GN=Nle1 PE=2 SV=1 - [Q3TC83_MOUSE]	7.22	3	3	3	3	120543	2.28264	0.353561	6.45613	1.85626										346	39.2661	7.69385
Q8BVQ0	WD repeat-containing protein 61 OS=Mus musculus GN=Wdr61 PE=2 SV=1 - [Q8BVQ0_MOUSE]	6.45	5	2	2	2	1.62247e+06	2.27846	3.69672	0.616348	2.20499										290	32.1883	5.21143
E9QN31	Probable 28S rRNA (cytosine-C(5))-methyltransferase OS=Mus musculus GN=Nop2 PE=4 SV=1 - [E9QN31_MOUSE]	4.03	2	3	3	6	1.34863e+06	2.27803	0.710935	2.30985	9.27848										98	11.0385	7.38623
Q8R216	NAD-dependent protein deacetylase sirtuin-4 OS=Mus musculus GN=Sirt4 PE=1 SV=3 - [SIR4_MOUSE]	10.51	1	3	3	8	369221	2.27761	2.15097	0.908076	12.2402										390	43.2036	8.19189
Q9QZE5	Coatomer subunit gamma-1 OS=Mus musculus GN=Copg1 PE=2 SV=1 - [COPG1_MOUSE]	7.78	5	6	6	11	2.19795e+06	2.27676	0.962046	3.2285	18.2461										44	5.10575	10.4038
P80315	T-complex protein 1 subunit delta OS=Mus musculus GN=Cct4 PE=1 SV=3 - [TCPD_MOUSE]	47.31	6	17	22	88	4.88681e+07	2.27089	2.06196	1.01564	106.001										815	95.2355	6.97607
Q9WTX2	Interferon-inducible double-stranded RNA-dependent protein kinase activator A OS=Mus musculus GN=Prkra PE=1 SV=1 - [PRKRA_MOUSE]	12.78	1	3	3	5	1.83678e+06	2.2662	1.6754	1.35263	6.75392										624	71.5299	6.23975
Q80ZM5	H1 histone family, member X OS=Mus musculus GN=H1fx PE=1 SV=1 - [Q80ZM5_MOUSE]	16.49	1	3	3	10	1.15838e+06	2.26303	2.46449	1.02147	12.9789										1085	120.548	6.53662
B2RY04	Dedicator of cytokinesis protein 5 OS=Mus musculus GN=Dock5 PE=1 SV=2 - [DOCK5_MOUSE]	1.82	1	2	3	5	1.26919e+06	2.25538	2.62545	0.859045	4.01468										786	89.9455	6.04932
Q8BH80	Vesicle-associated membrane protein, associated protein B and C OS=Mus musculus GN=Vapb PE=2 SV=1 - [Q8BH80_MOUSE]	10.7	4	1	2	10	2.37366e+06	2.25348	0.892783	2.52411	13.4471										749	82.4126	6.25244
V9GXD1	Coiled-coil domain-containing protein 132 OS=Mus musculus GN=Ccdc132 PE=4 SV=1 - [V9GXD1_MOUSE]	4.09	3	2	2	4	316426	2.25257	2.42719	0.928057	4.19459										390	42.8528	6.69775
Q99K28	ADP-ribosylation factor GTPase-activating protein 2 OS=Mus musculus GN=Arfgap2 PE=1 SV=1 - [ARFG2_MOUSE]	9.23	1	3	4	5	2.32286e+06	2.25181	1.8139	1.24142	1.68583										594	63.6975	9.14404
O54946	DnaJ homolog subfamily B member 6 OS=Mus musculus GN=Dnajb6 PE=1 SV=4 - [DNJB6_MOUSE]	6.3	7	2	2	4	955242	2.24118	1.87854	2.08189	6.84587										114	12.3983	5.021
Q8BK72	28S ribosomal protein S27, mitochondrial OS=Mus musculus GN=Mrps27 PE=2 SV=2 - [RT27_MOUSE]	7.47	3	3	3	5	687018	2.23927	2.65475	0.843496	7.6957										271	28.6867	9.11475
B1ATP7	Zinc phosphodiesterase ELAC protein 2 OS=Mus musculus GN=Elac2 PE=1 SV=1 - [B1ATP7_MOUSE]	2.92	2	2	2	2	537559	2.23426	0.523694	4.26635	2.14038										279	31.0055	4.86865
Q8BIA1	Putative uncharacterized protein OS=Mus musculus GN=Fryl PE=2 SV=1 - [Q8BIA1_MOUSE]	2.99	4	3	3	3	635879	2.23331	1.29199	1.72858	3.60501										266	28.0728	8.77783
P63101	14-3-3 protein zeta/delta OS=Mus musculus GN=Ywhaz PE=1 SV=1 - [1433Z_MOUSE]	39.59	7	8	10	42	2.39481e+07	2.23192	2.29791	0.882753	53.2239										699	77.9844	7.47412
Q8CFI7	DNA-directed RNA polymerase II subunit RPB2 OS=Mus musculus GN=Polr2b PE=2 SV=2 - [RPB2_MOUSE]	11.41	2	11	11	12	2.22861e+06	2.23005	0.803562	2.16704	8.18841										245	27.7608	4.77979
Q8BFT2	HAUS augmin-like complex subunit 4 OS=Mus musculus GN=Haus4 PE=2 SV=1 - [HAUS4_MOUSE]	4.68	1	2	2	3	299466	2.22972	1.43433	1.55454	2.07267										140	15.0223	6.99072
Q91ZX7	Prolow-density lipoprotein receptor-related protein 1 OS=Mus musculus GN=Lrp1 PE=1 SV=1 - [LRP1_MOUSE]	9.92	5	38	39	55	1.45283e+07	2.22906	0.196925	22.2605	56.7427										2044	231.206	6.87354
O70194	Eukaryotic translation initiation factor 3 subunit D OS=Mus musculus GN=Eif3d PE=1 SV=2 - [EIF3D_MOUSE]	13.32	1	7	7	26	2.40301e+07	2.22599	0.979574	1.73419	39.0102										378	41.754	7.45947
Q5DTM8	E3 ubiquitin-protein ligase BRE1A OS=Mus musculus GN=Rnf20 PE=2 SV=2 - [BRE1A_MOUSE]	6.06	7	3	5	9	745716	2.22485	1.15928	1.83649	12.133										248	26.9291	5.64307
Q78HU3	Multivesicular body subunit 12A OS=Mus musculus GN=Mvb12a PE=1 SV=1 - [MB12A_MOUSE]	16.24	1	3	3	6	614562	2.22294	2.97794	0.812009	5.42169										164	17.9599	7.89893
Q3TDM2	Putative uncharacterized protein OS=Mus musculus GN=Camk1d PE=2 SV=1 - [Q3TDM2_MOUSE]	16.91	4	4	5	10	1.67982e+06	2.2223	1.31624	1.53499	10.8427										586	65.4727	6.49365
Q8BH15	CCR4-NOT transcription complex subunit 10 OS=Mus musculus GN=Cnot10 PE=2 SV=1 - [CNO10_MOUSE]	4.84	1	3	3	3	816959	2.22188	1.60589	1.38358	3.92733										775	86.4725	5.98584
P62915	Transcription initiation factor IIB OS=Mus musculus GN=Gtf2b PE=1 SV=1 - [TF2B_MOUSE]	15.82	3	4	4	7	489985	2.21951	1.55424	1.78129	3.89672										625	68.836	6.15088
B1AU25	Apoptosis-inducing factor 1, mitochondrial OS=Mus musculus GN=Aifm1 PE=1 SV=1 - [B1AU25_MOUSE]	18.75	4	9	9	16	5.292e+06	2.21906	1.07938	2.02942	20.3263										306	33.9742	6.59521
H3BKN0	tRNA (cytosine(34)-C(5))-methyltransferase OS=Mus musculus GN=Nsun2 PE=1 SV=1 - [H3BKN0_MOUSE]	4.02	2	3	3	4	1.21199e+06	2.21735	1.01533	1.60137	2.3667										288	32.0026	9.0415
F7AA45	RNA-binding protein 39 (Fragment) OS=Mus musculus GN=Rbm39 PE=4 SV=1 - [F7AA45_MOUSE]	19.61	8	5	5	16	1.43588e+06	2.21109	0.836954	1.70601	14.3534										145	16.3684	5.5415
P35831	Tyrosine-protein phosphatase non-receptor type 12 OS=Mus musculus GN=Ptpn12 PE=1 SV=3 - [PTN12_MOUSE]	6.19	1	4	4	5	1.15727e+06	2.20642	2.94205	0.748647	5.7771										351	40.2752	4.99561
P11983	T-complex protein 1 subunit alpha OS=Mus musculus GN=Tcp1 PE=1 SV=3 - [TCPA_MOUSE]	41.19	11	21	21	52	4.87028e+07	2.20522	2.13314	1.00694	79.2265										1197	129.52	6.27783
Q6ZQI3	Malectin OS=Mus musculus GN=Mlec PE=2 SV=2 - [MLEC_MOUSE]	30.58	2	8	8	12	3.32129e+06	2.20213	1.28168	1.78696	15.9207										193	21.9286	9.71533
Q8BTX6	Putative uncharacterized protein (Fragment) OS=Mus musculus GN=Skiv2l2 PE=2 SV=1 - [Q8BTX6_MOUSE]	6.45	6	6	6	8	4.75462e+06	2.20094	1.34226	1.57442	6.00833										495	53.8394	5.50342
F8VPU2	FERM, RhoGEF and pleckstrin domain-containing protein 1 OS=Mus musculus GN=Farp1 PE=1 SV=1 - [FARP1_MOUSE]	16.22	8	12	12	18	3.70155e+06	2.20038	1.64123	1.20225	8.91671										586	69.3636	6.1001
A0A087WS16	Protein Col6a3 OS=Mus musculus GN=Col6a3 PE=4 SV=1 - [A0A087WS16_MOUSE]	6.91	11	16	16	25	7.85934e+06	2.19893	1.96542	0.95062	31.9001										601	65.7056	5.61768
Q80TX4	MKIAA0577 protein (Fragment) OS=Mus musculus GN=mKIAA0577 PE=4 SV=3 - [Q80TX4_MOUSE]	7.07	8	5	6	7	3.21605e+06	2.19851	0.873677	2.09271	9.50149										357	41.7991	7.84033
Z4YJV4	2-oxoglutarate dehydrogenase, mitochondrial OS=Mus musculus GN=Ogdh PE=1 SV=1 - [Z4YJV4_MOUSE]	4.81	4	3	4	6	1.30083e+06	2.19351	1.73074	1.26738	4.66411										166	18.2111	7.98682
P32067	Lupus La protein homolog OS=Mus musculus GN=Ssb PE=1 SV=1 - [LA_MOUSE]	25.3	7	12	12	24	5.63287e+06	2.19191	0.971689	2.34146	34.0709										815	92.3449	5.31299
P63017	Heat shock cognate 71 kDa protein OS=Mus musculus GN=Hspa8 PE=1 SV=1 - [HSP7C_MOUSE]	49.54	22	20	29	274	5.12712e+08	2.19148	1.37432	1.63414	428.098										320	33.6186	7.50342
Q3THQ5	Putative uncharacterized protein OS=Mus musculus GN=Stip1 PE=2 SV=1 - [Q3THQ5_MOUSE]	23.76	2	11	11	17	5.58871e+06	2.19024	0.486695	4.56466	19.9547										2481	270.581	7.1665
Q9EP71	Ankycorbin OS=Mus musculus GN=Rai14 PE=1 SV=1 - [RAI14_MOUSE]	7.97	1	7	7	10	841209	2.18898	0.901987	2.13168	3.86535										417	45.4089	8.76318
Q3TXH7	Putative uncharacterized protein OS=Mus musculus GN=Csde1 PE=2 SV=1 - [Q3TXH7_MOUSE]	10.69	9	7	7	14	4.20028e+06	2.18843	1.06391	1.97988	15.2189										205	22.8757	6.03662
A2AAY5	SH3 and PX domain-containing protein 2B OS=Mus musculus GN=Sh3pxd2b PE=1 SV=1 - [SPD2B_MOUSE]	2.42	5	2	2	2	1.41475e+06	2.18804	2.36358	0.925732	2.11678										674	77.4968	7.38623
Q3U1G4	Putative uncharacterized protein OS=Mus musculus GN=Exoc1 PE=2 SV=1 - [Q3U1G4_MOUSE]	4.44	4	4	4	4	1.13045e+06	2.18651	1.57357	1.32574	3.55894										195	21.41	8.23584
O55033	Cytoplasmic protein NCK2 OS=Mus musculus GN=Nck2 PE=1 SV=1 - [NCK2_MOUSE]	5.79	3	1	2	4	370652	2.17701	100	0.01	0										727	80.9025	6.60986
O08614	Cytoskeletal protein OS=Mus musculus GN=Utrn PE=2 SV=1 - [O08614_MOUSE]	5.42	9	16	16	27	2.98664e+06	2.17404	3.03902	0.618111	29.1532										394	45.6349	5.96045
Q921S7	39S ribosomal protein L37, mitochondrial OS=Mus musculus GN=Mrpl37 PE=2 SV=1 - [RM37_MOUSE]	5.67	1	2	2	4	306330	2.16922	1.79471	1.20868	3.46798										190	21.4374	9.14404
P62869	Transcription elongation factor B polypeptide 2 OS=Mus musculus GN=Tceb2 PE=1 SV=1 - [ELOB_MOUSE]	38.14	2	6	6	13	6.19675e+06	2.16856	1.81647	1.19305	19.3069										571	63.5151	6.32861
Q9CQL5	39S ribosomal protein L18, mitochondrial OS=Mus musculus GN=Mrpl18 PE=2 SV=1 - [RM18_MOUSE]	10.56	2	1	2	3	5.3809e+06	2.16642			3.62325										582	63.0407	5.57959
Q9CZX9	ER membrane protein complex subunit 4 OS=Mus musculus GN=Emc4 PE=2 SV=1 - [EMC4_MOUSE]	22.4	1	3	3	4	610865	2.16613	1.40816	1.29916	1.72593										495	55.9255	7.18115
P26516	26S proteasome non-ATPase regulatory subunit 7 OS=Mus musculus GN=Psmd7 PE=1 SV=2 - [PSMD7_MOUSE]	13.4	1	4	4	10	2.84014e+06	2.16451	1.58375	1.25195	22.2718										285	32.7769	4.79248
Q9DCL9	Multifunctional protein ADE2 OS=Mus musculus GN=Paics PE=1 SV=4 - [PUR6_MOUSE]	47.06	5	21	21	99	6.29502e+07	2.16128	1.87727	1.12978	132.576										313	35.2674	9.64209
P27048	Small nuclear ribonucleoprotein-associated protein B OS=Mus musculus GN=Snrpb PE=1 SV=1 - [RSMB_MOUSE]	16.02	3	4	4	6	1.38326e+06	2.15809	0.87465	1.89877	5.50635										516	60.073	8.1626
Q69ZW3	EH domain-binding protein 1 OS=Mus musculus GN=Ehbp1 PE=1 SV=3 - [EHBP1_MOUSE]	1.62	2	1	2	3	529324	2.15796			1.84665										359	40.6132	8.63135
B2RY79	Dock9 protein OS=Mus musculus GN=Dock9 PE=2 SV=1 - [B2RY79_MOUSE]	5.59	9	10	10	12	1.75951e+06	2.15669	26.6798	0.0502844	11.6291										222	25.578	8.73389
Q5SUW3	Growth factor receptor-bound protein 10 OS=Mus musculus GN=Grb10 PE=1 SV=1 - [Q5SUW3_MOUSE]	18.55	4	9	9	16	1.70145e+07	2.15612	1.21991	1.77821	12.3248										275	29.4991	6.52197
P62806	Histone H4 OS=Mus musculus GN=Hist1h4a PE=1 SV=2 - [H4_MOUSE]	52.43	3	7	7	68	8.56985e+07	2.15108	1.2235	1.73268	110.975										515	59.2248	6.49365
P63005	Platelet-activating factor acetylhydrolase IB subunit alpha OS=Mus musculus GN=Pafah1b1 PE=1 SV=2 - [LIS1_MOUSE]	27.07	7	10	10	19	3.16199e+06	2.15108	1.33633	1.40564	15.4403										1065	121.204	8.44092
Q99LE7	Pxn protein (Fragment) OS=Mus musculus GN=Pxn PE=2 SV=1 - [Q99LE7_MOUSE]	5.82	4	2	2	3	133997	2.14641	2.96265	0.652471	1.62643										388	43.7085	9.49561
Q3TYJ0	Putative uncharacterized protein OS=Mus musculus GN=Stub1 PE=2 SV=1 - [Q3TYJ0_MOUSE]	6.91	2	2	2	3	1.15676e+06	2.14295	4.20526	0.63073	6.224										2048	233.178	6.22705
Q99PB4	Mage-d2 OS=Mus musculus GN=Maged2 PE=2 SV=1 - [Q99PB4_MOUSE]	3.2	6	2	2	2	757818	2.14117	2.98517	0.787299	3.47623										182	20.1273	8.01611
Q6KAP1	MFLJ00246 protein (Fragment) OS=Mus musculus GN=mFLJ00246 PE=4 SV=1 - [Q6KAP1_MOUSE]	5.71	8	2	7	15	3.08037e+06	2.14032	2.53007	0.845955	20.2493										429	45.3208	8.49951
Q99LD8	N(G),N(G)-dimethylarginine dimethylaminohydrolase 2 OS=Mus musculus GN=Ddah2 PE=1 SV=1 - [DDAH2_MOUSE]	9.12	2	2	2	4	155377	2.1388			5.33539										487	54.7341	9.01221
P80316	T-complex protein 1 subunit epsilon OS=Mus musculus GN=Cct5 PE=1 SV=1 - [TCPE_MOUSE]	38.26	2	19	20	55	4.17003e+07	2.1382	2.27308	0.927948	51.6543										1867	208.561	7.12256
E0CZ27	Histone H3 (Fragment) OS=Mus musculus GN=H3f3a PE=3 SV=1 - [E0CZ27_MOUSE]	19.33	10	3	3	14	6.99215e+07	2.13451	1.2299	1.70021	18.0866										191	21.9491	5.8208
Q91X76	5'-nucleotidase domain containing 2 OS=Mus musculus GN=Nt5dc2 PE=2 SV=1 - [Q91X76_MOUSE]	29.74	2	11	11	26	1.20256e+07	2.13258	0.95731	2.38777	24.2211										215	24.7248	8.51416
Q3TSX8	Putative uncharacterized protein OS=Mus musculus GN=Tomm70a PE=2 SV=1 - [Q3TSX8_MOUSE]	8.51	3	5	5	8	5.35444e+06	2.13077	5.04737	0.413478	11.9385										685	77.7468	5.88428
Q8C006	Tripartite motif-containing protein 35 OS=Mus musculus GN=Trim35 PE=2 SV=2 - [TRI35_MOUSE]	8.98	3	4	4	10	2.8724e+06	2.12954	1.04883	2.03039	11.8523										301	33.4578	7.75244
Q9Z204	Heterogeneous nuclear ribonucleoproteins C1/C2 OS=Mus musculus GN=Hnrnpc PE=1 SV=1 - [HNRPC_MOUSE]	7.35	2	2	2	6	539835	2.12804	0.697052	3.84824	5.92065										540	59.1273	6.55127
Q8BHG9	CGG triplet repeat-binding protein 1 OS=Mus musculus GN=Cggbp1 PE=2 SV=1 - [CGBP1_MOUSE]	16.77	1	3	3	4	445444	2.12479	1.32447	1.60426	1.67319										132	14.7943	6.04932
Q8BG46	Ankyrin repeat domain-containing protein 10 OS=Mus musculus GN=Ankrd10 PE=2 SV=1 - [Q8BG46_MOUSE]	8.57	2	2	2	2	991081	2.12402	0.0600804	35.3529	2.86306										497	56.819	4.98291
Q8R2U7	Leucine-rich repeat-containing protein 42 OS=Mus musculus GN=Lrrc42 PE=2 SV=1 - [LRC42_MOUSE]	14.96	4	7	7	12	2.0499e+06	2.10998	0.919713	2.21582	9.96888										630	71.546	6.13818
G3X8W7	CDC23 (Cell division cycle 23, yeast, homolog), isoform CRA_a OS=Mus musculus GN=Cdc23 PE=4 SV=1 - [G3X8W7_MOUSE]	8.23	4	4	4	4	923559	2.10981	0.793905	15.0064	1.95204										445	48.6395	5.18604
Q8C2Q8	ATP synthase subunit gamma, mitochondrial OS=Mus musculus GN=Atp5c1 PE=1 SV=1 - [Q8C2Q8_MOUSE]	26.64	9	7	7	19	7.25562e+06	2.10807	1.43185	1.2973	26.1249										619	68.1917	6.97607
Q9CZP0	Ufm1-specific protease 1 OS=Mus musculus GN=Ufsp1 PE=1 SV=1 - [UFSP1_MOUSE]	12.9	1	2	2	5	2.63017e+06	2.10584	2.28242	0.922632	0										4582	520.36	7.04932
Q6NWW9	Fibronectin type III domain-containing protein 3B OS=Mus musculus GN=Fndc3b PE=1 SV=1 - [FND3B_MOUSE]	7.04	1	7	7	10	3.97614e+06	2.10392	1.88995	1.14966	8.22944										130	14.4611	7.1958
Q3THW7	Eukaryotic translation initiation factor 3 subunit H OS=Mus musculus GN=Eif3h PE=2 SV=1 - [Q3THW7_MOUSE]	22.73	6	8	8	19	2.26083e+06	2.10329	1.17235	1.87189	25.8564										729	79.8024	7.6499
Q9D786	HAUS augmin-like complex subunit 5 OS=Mus musculus GN=Haus5 PE=2 SV=1 - [HAUS5_MOUSE]	3.72	2	2	2	3	1.15374e+06	2.10079	2.31115	0.904074	4.11414										393	44.3467	5.07178
Q3UY34	Uncharacterized protein C12orf43 homolog OS=Mus musculus PE=2 SV=1 - [CL043_MOUSE]	12.5	1	2	2	3	222954	2.09362	0.129927	16.1138	5.57615										297	33.552	5.26221
Q8VHY0	Chondroitin sulfate proteoglycan 4 OS=Mus musculus GN=Cspg4 PE=1 SV=3 - [CSPG4_MOUSE]	11.73	2	23	23	38	7.51232e+06	2.09212	1.84103	0.839139	41.5898										155	17.424	9.27588
E9Q452	Tropomyosin alpha-1 chain OS=Mus musculus GN=Tpm1 PE=3 SV=1 - [E9Q452_MOUSE]	11.74	25	1	4	5	7.01308e+06	2.09187	0.464113	4.50726	9.90893										486	51.2142	8.90967
P80318	T-complex protein 1 subunit gamma OS=Mus musculus GN=Cct3 PE=1 SV=1 - [TCPG_MOUSE]	57.8	9	29	29	93	6.89576e+07	2.08856	2.02309	1.0615	120.841										415	47.7483	5.50342
Q8BP95	Putative uncharacterized protein (Fragment) OS=Mus musculus GN=Ate1 PE=2 SV=1 - [Q8BP95_MOUSE]	8.01	6	2	2	4	748062	2.08568	0.288424		3.68199										594	68.9508	7.95752
E9QKG6	Ankyrin repeat domain-containing protein 17 OS=Mus musculus GN=Ankrd17 PE=1 SV=1 - [E9QKG6_MOUSE]	5.87	5	6	11	18	3.08037e+06	2.08192	1.29445	1.59515	20.5113										319	35.7302	4.95752
P50544	Very long-chain specific acyl-CoA dehydrogenase, mitochondrial OS=Mus musculus GN=Acadvl PE=1 SV=3 - [ACADV_MOUSE]	35.06	3	18	18	41	2.48859e+07	2.07502	2.09951	0.841017	66.1694										300	34.4034	6.23975
P20029	78 kDa glucose-regulated protein OS=Mus musculus GN=Hspa5 PE=1 SV=3 - [GRP78_MOUSE]	47.79	11	26	28	156	2.54974e+08	2.075	1.19356	1.74793	229.024										323	35.9921	7.41553
J3QQ22	Serine/threonine-protein kinase SMG1 OS=Mus musculus GN=Smg1 PE=1 SV=1 - [J3QQ22_MOUSE]	0.64	2	2	2	2	309222	2.07461	0.788491	2.63111	0										1406	152.389	5.8208
A2AWT6	Nucleolar transcription factor 1 OS=Mus musculus GN=Ubtf PE=4 SV=1 - [A2AWT6_MOUSE]	14.03	7	9	9	13	4.02315e+06	2.06679	1.44331	1.97157	12.0193										796	88.2366	6.06201
P20108	Thioredoxin-dependent peroxide reductase, mitochondrial OS=Mus musculus GN=Prdx3 PE=1 SV=1 - [PRDX3_MOUSE]	15.95	2	4	4	9	2.01782e+06	2.06586	0.765495	2.93521	8.19173										377	42.8635	6.46826
Q61749	Translation initiation factor eIF-2B subunit delta OS=Mus musculus GN=Eif2b4 PE=2 SV=2 - [EI2BD_MOUSE]	9.35	3	4	4	6	1.61345e+06	2.06214	1.39927	2.36784	8.20656										452	52.3882	6.59521
Q8C3Q0	Putative uncharacterized protein (Fragment) OS=Mus musculus GN=Casp9 PE=2 SV=1 - [Q8C3Q0_MOUSE]	9.93	7	4	4	12	2.27527e+06	2.06013	1.07674	1.27828	25.0341										366	40.6489	5.89697
P69566	Ran-binding protein 9 OS=Mus musculus GN=Ranbp9 PE=1 SV=1 - [RANB9_MOUSE]	3.98	2	2	2	2	754429	2.06007	2.3697	0.869338	2.05656										794	87.1656	6.13818
Q9Z315	U4/U6.U5 tri-snRNP-associated protein 1 OS=Mus musculus GN=Sart1 PE=2 SV=1 - [SNUT1_MOUSE]	3.47	1	2	2	3	129924	2.05947	0.0137985	72.4714	1.82189										1257	138.887	6.53662
O55229	Choline/ethanolamine kinase OS=Mus musculus GN=Chkb PE=1 SV=3 - [CHKB_MOUSE]	6.6	3	3	3	7	737933	2.05849	0.847401	2.4261	10.5408										191	21.245	6.55127
P46737	Lys-63-specific deubiquitinase BRCC36 OS=Mus musculus GN=Brcc3 PE=2 SV=1 - [BRCC3_MOUSE]	8.25	2	2	2	3	439313	2.05815	1.84096	1.11798	3.43992										463	52.3029	4.85596
O70481	E3 ubiquitin-protein ligase UBR1 OS=Mus musculus GN=Ubr1 PE=1 SV=2 - [UBR1_MOUSE]	1.71	5	3	3	4	385338	2.05664	2.01609	0.824141	4.01767										373	42.4715	5.09717
D3Z030	Leucine-rich repeat-containing protein 16A OS=Mus musculus GN=Lrrc16a PE=1 SV=2 - [D3Z030_MOUSE]	8.71	3	10	10	14	4.18828e+06	2.0553	3.27405	0.64828	11.655										1868	214.294	7.54736
O55013	Trafficking protein particle complex subunit 3 OS=Mus musculus GN=Trappc3 PE=1 SV=1 - [TPPC3_MOUSE]	10.56	1	2	2	3	930068	2.05245	1.59077	1.29022	4.02488										570	65.0119	8.25049
Q8C650	Septin-10 OS=Mus musculus GN=Sept10 PE=2 SV=1 - [SEP10_MOUSE]	7.3	3	2	3	17	9.5737e+06	2.04933	2.63308	0.778302	20.079										1075	120.025	6.87354
Q6P7V9	Structural maintenance of chromosomes protein OS=Mus musculus GN=Smc4 PE=2 SV=1 - [Q6P7V9_MOUSE]	28.21	7	33	33	58	1.20634e+07	2.04888	1.35705	1.60669	83.4199										813	93.592	7.15186
Q61074	Protein phosphatase 1G OS=Mus musculus GN=Ppm1g PE=1 SV=3 - [PPM1G_MOUSE]	6.64	1	3	3	3	5.32914e+06	2.04748	1.11445	1.83721	4.39274										173	18.9655	5.37646
Q3ULN6	Putative uncharacterized protein OS=Mus musculus GN=Sccpdh PE=2 SV=1 - [Q3ULN6_MOUSE]	17.96	4	6	6	7	2.61586e+06	2.04566	8.172	0.250326	9.07633										215	23.7679	5.68115
P35564	Calnexin OS=Mus musculus GN=Canx PE=1 SV=1 - [CALX_MOUSE]	10.66	2	5	5	8	4.57083e+06	2.04497	0.977281	3.6202	6.40508										275	32.3813	5.90967
Q9D4H1	Exocyst complex component 2 OS=Mus musculus GN=Exoc2 PE=1 SV=1 - [EXOC2_MOUSE]	5.09	2	4	4	5	1.23319e+06	2.04452	1.2706	1.26583	4.09904										1122	129.561	5.42725
Q00PI9	Heterogeneous nuclear ribonucleoprotein U-like protein 2 OS=Mus musculus GN=Hnrnpul2 PE=1 SV=2 - [HNRL2_MOUSE]	6.04	1	4	4	9	3.10881e+06	2.04387	1.01896	2.23301	7.40406										602	65.1783	6.99072
Q61656	Probable ATP-dependent RNA helicase DDX5 OS=Mus musculus GN=Ddx5 PE=1 SV=2 - [DDX5_MOUSE]	40.07	13	17	25	75	7.14155e+07	2.04251	0.810998	2.53452	88.4632										603	68.4473	5.89697
Q9D0I4	Syntaxin-17 OS=Mus musculus GN=Stx17 PE=1 SV=1 - [STX17_MOUSE]	14.62	3	3	3	3	793603	2.0407	3.66452	0.638029	2.73343										362	40.9983	8.48486
Q9Z2I0	LETM1 and EF-hand domain-containing protein 1, mitochondrial OS=Mus musculus GN=Letm1 PE=2 SV=1 - [LETM1_MOUSE]	5.01	1	3	3	5	2.29594e+06	2.04025	1.70921	1.19368	3.27265										276	30.1584	8.49951
P05064	Fructose-bisphosphate aldolase A OS=Mus musculus GN=Aldoa PE=1 SV=2 - [ALDOA_MOUSE]	56.87	11	11	18	83	4.60084e+07	2.03915	1.51777	1.27058	117.698										617	68.1349	7.06396
P27808	Alpha-1,3-mannosyl-glycoprotein 2-beta-N-acetylglucosaminyltransferase OS=Mus musculus GN=Mgat1 PE=2 SV=1 - [MGAT1_MOUSE]	5.37	3	2	2	4	418509	2.0387			2.48584										339	38.5313	9.29053
Q8BNV1	tRNA (uracil-5-)-methyltransferase homolog A OS=Mus musculus GN=Trmt2a PE=2 SV=1 - [TRM2A_MOUSE]	5.23	7	3	3	4	1.20632e+06	2.03701	1.87956	1.23913	3.81908										331	36.5517	4.98291
P18406	Protein CYR61 OS=Mus musculus GN=Cyr61 PE=1 SV=1 - [CYR61_MOUSE]	18.21	1	6	6	9	1.80133e+06	2.03318	0.124537	8.73057	8.10115										264	29.505	6.04932
Q3TNW7	Putative uncharacterized protein (Fragment) OS=Mus musculus GN=Tbc1d1 PE=2 SV=1 - [Q3TNW7_MOUSE]	3.22	6	2	2	3	986016	2.03272	3.11804	0.651922	3.46166										521	59.703	6.65381
Q9JJV2	Profilin-2 OS=Mus musculus GN=Pfn2 PE=1 SV=3 - [PROF2_MOUSE]	36.43	2	5	5	27	3.25112e+07	2.02843	2.96648	0.704864	46.8027										148	16.6035	5.73193
Q9DBC7	cAMP-dependent protein kinase type I-alpha regulatory subunit OS=Mus musculus GN=Prkar1a PE=1 SV=3 - [KAP0_MOUSE]	15.22	17	5	5	10	1.84323e+06	2.02694	1.04534	1.56391	15.9265										910	97.6344	7.76709
A2AIW9	Mitochondrial-processing peptidase subunit alpha OS=Mus musculus GN=Pmpca PE=1 SV=1 - [A2AIW9_MOUSE]	14.74	6	7	7	14	1.90317e+06	2.02364	5.9945	0.313012	16.3119										191	21.8538	5.40186
E9Q3L2	Protein Pi4ka OS=Mus musculus GN=Pi4ka PE=1 SV=1 - [E9Q3L2_MOUSE]	2.3	9	4	4	4	927536	2.02153	2.96573	1.44835	1.97715										519	56.5018	7.62061
Q5MJ56	Myosin VIIa isoform 2 OS=Mus musculus GN=Myo7a PE=2 SV=1 - [Q5MJ56_MOUSE]	1.61	4	3	3	4	751884	2.02103	1.14301	1.76817	1.65558										286	31.5998	5.07178
P70451	Tyrosine-protein kinase Fer OS=Mus musculus GN=Fer PE=1 SV=2 - [FER_MOUSE]	5.22	4	3	4	7	5.81195e+06	2.01341	100	0.01	5.79187										648	73.3441	6.1001
Q8VCK2	Ctsd protein (Fragment) OS=Mus musculus GN=Ctsd PE=2 SV=1 - [Q8VCK2_MOUSE]	17.05	19	3	3	9	1.81944e+06	2.01341	0.282154	33.2826	0										295	33.1682	5.45264
Q6ZPE2	Myotubularin-related protein 5 OS=Mus musculus GN=Sbf1 PE=1 SV=2 - [MTMR5_MOUSE]	4.5	4	6	6	8	1.03578e+06	2.01262	2.72813	1.49628	5.64913										1703	193.301	7.1665
Q3V3M3	Putative uncharacterized protein (Fragment) OS=Mus musculus GN=Frg1 PE=2 SV=1 - [Q3V3M3_MOUSE]	27.07	2	5	5	9	1.88058e+06	2.01216	1.85531	1.05901	12.2936										400	44.6262	8.51416
O35704	Serine palmitoyltransferase 1 OS=Mus musculus GN=Sptlc1 PE=2 SV=2 - [SPTC1_MOUSE]	9.3	6	4	4	7	562400	2.01111	0.887641	2.22345	11.6559										151	16.5538	9.70068
Q3TFC2	Putative uncharacterized protein OS=Mus musculus GN=Nono PE=2 SV=1 - [Q3TFC2_MOUSE]	12.05	6	5	5	7	8.43101e+06	2.00963	0.888339	2.17411	6.64661										398	43.5392	7.6499
Q8BKK2	Putative uncharacterized protein OS=Mus musculus PE=2 SV=1 - [Q8BKK2_MOUSE]	10.28	3	2	2	6	1.40677e+06	2.00578			3.62925										227	26.3575	7.79639
Q8C062	Putative uncharacterized protein (Fragment) OS=Mus musculus GN=Lrrfip2 PE=2 SV=1 - [Q8C062_MOUSE]	5.03	3	1	2	3	5.84254e+06	2.00363	1.10644	1.81087	6.03544										212	21.2537	11.0044
Q9D8X5	CCR4-NOT transcription complex subunit 8 OS=Mus musculus GN=Cnot8 PE=2 SV=1 - [CNOT8_MOUSE]	18.84	2	4	5	8	1.1549e+06	2.00158	1.07333	2.06888	8.56839										300	34.1018	8.89502
P51660	Peroxisomal multifunctional enzyme type 2 OS=Mus musculus GN=Hsd17b4 PE=1 SV=3 - [DHB4_MOUSE]	23.81	3	13	13	34	1.37777e+07	2.00118	2.27051	0.943342	63.2017										1454	153.823	5.04639
Q8CFZ9	Rfc5 protein (Fragment) OS=Mus musculus GN=Rfc5 PE=2 SV=1 - [Q8CFZ9_MOUSE]	19.52	4	6	6	10	2.652e+06	1.9977	1.57567	1.52146	17.8847										873	98.9295	6.91748
A0A087WNZ7	E3 ubiquitin-protein ligase TRIP12 OS=Mus musculus GN=Trip12 PE=1 SV=1 - [A0A087WNZ7_MOUSE]	3.87	4	6	6	8	769402	1.99688	1.01327	2.64419	6.79715										1223	132.27	5.88428
Q8BY26	Putative uncharacterized protein OS=Mus musculus GN=Rfc3 PE=2 SV=1 - [Q8BY26_MOUSE]	24.44	2	6	6	18	3.86168e+06	1.99218	1.12018	1.61074	24.0666										1087	123.731	6.37939
Q3TTY6	Putative uncharacterized protein (Fragment) OS=Mus musculus GN=Lin7c PE=2 SV=1 - [Q3TTY6_MOUSE]	13.99	4	2	2	2	453705	1.9848	1.4082	1.40945	4.32813										474	51.5324	7.51807
P80313	T-complex protein 1 subunit eta OS=Mus musculus GN=Cct7 PE=1 SV=1 - [TCPH_MOUSE]	38.05	7	18	18	56	4.26629e+07	1.98203	2.33997	0.828044	58.8738										197	21.9581	6.18896
A0JNZ1	Pik3cb protein OS=Mus musculus GN=Pik3cb PE=2 SV=1 - [A0JNZ1_MOUSE]	5.35	14	5	5	9	2.20197e+06	1.98153	2.00356	0.760854	11.073										960	111.27	7.54736
G3UYQ2	Large proline-rich protein BAG6 OS=Mus musculus GN=Bag6 PE=1 SV=1 - [G3UYQ2_MOUSE]	4.99	10	3	3	6	1.94773e+06	1.98056	1.27953	3.92011	3.85326										299	32.1713	5.74463
Q8R151	NFX1-type zinc finger-containing protein 1 OS=Mus musculus GN=Znfx1 PE=2 SV=3 - [ZNFX1_MOUSE]	1.1	4	2	2	3	607778	1.9791	1.23791	1.59874	1.88304										170	19.0365	5.26221
E9PXY1	Cullin-4B OS=Mus musculus GN=Cul4b PE=1 SV=2 - [E9PXY1_MOUSE]	15.63	7	9	12	23	4.7371e+06	1.97166	2.12704	0.830146	21.6914										680	77.7505	6.69775
Q8C8M9	Putative uncharacterized protein OS=Mus musculus GN=Ttc5 PE=2 SV=1 - [Q8C8M9_MOUSE]	5.47	2	2	2	2	193000	1.97135	3.1294	0.629945	3.56252										637	70.4069	6.37939
O35382	Exocyst complex component 4 OS=Mus musculus GN=Exoc4 PE=1 SV=2 - [EXOC4_MOUSE]	10.26	8	7	7	12	1.94928e+06	1.96965	1.71866	1.14604	14.4618										183	20.8866	7.69385
P61222	ATP-binding cassette sub-family E member 1 OS=Mus musculus GN=Abce1 PE=2 SV=1 - [ABCE1_MOUSE]	26.71	4	14	14	34	1.78408e+07	1.96881	1.28819	1.30201	33.311										692	78.5277	5.63037
Q8BGE6	Cysteine protease ATG4B OS=Mus musculus GN=Atg4b PE=2 SV=2 - [ATG4B_MOUSE]	17.56	6	5	5	10	957995	1.96863	2.67617	0.743515	12.5939										2035	231.871	6.59521
E9Q197	Glyoxalase domain-containing protein 4 OS=Mus musculus GN=Glod4 PE=1 SV=1 - [E9Q197_MOUSE]	31.9	7	9	9	23	7.61859e+06	1.96507	0.507035	5.51349	32.8247										1202	137.629	5.08447
Q3TP88	Putative uncharacterized protein (Fragment) OS=Mus musculus GN=Col1a2 PE=2 SV=1 - [Q3TP88_MOUSE]	5.63	5	4	4	6	1.71666e+06	1.96453	1.06838	1.84026	5.90651										893	96.8444	8.44092
P51655	Glypican-4 OS=Mus musculus GN=Gpc4 PE=2 SV=2 - [GPC4_MOUSE]	9.52	3	3	4	6	1.58493e+06	1.96333	0.662143	2.96511	2.04729										480	53.7072	6.85889
Q3UX26	Putative uncharacterized protein (Fragment) OS=Mus musculus GN=Pak1ip1 PE=2 SV=1 - [Q3UX26_MOUSE]	10.43	2	3	3	6	1.326e+06	1.96119	1.18802	2.15836	6.85357										332	36.4762	7.43018
Q9CZW4	Long-chain-fatty-acid--CoA ligase 3 OS=Mus musculus GN=Acsl3 PE=1 SV=2 - [ACSL3_MOUSE]	17.36	3	9	10	16	5.37836e+06	1.96079	1.00103	2.04453	23.2088										106	12.3934	9.37842
Q6PDG0	Nup205 protein (Fragment) OS=Mus musculus GN=Nup205 PE=2 SV=1 - [Q6PDG0_MOUSE]	2.15	9	4	4	4	578494	1.95518	2.29484	0.896813	3.34205										484	54.8309	7.26904
Q9JJI8	60S ribosomal protein L38 OS=Mus musculus GN=Rpl38 PE=2 SV=3 - [RL38_MOUSE]	48.57	1	5	5	14	1.28332e+07	1.95506	2.34603	0.904	8.259										226	25.1775	5.18604
Q3TF84	Putative uncharacterized protein OS=Mus musculus GN=Lrrc59 PE=2 SV=1 - [Q3TF84_MOUSE]	42.47	3	7	7	25	3.16729e+07	1.95439	1.37443	1.39079	30.1668										147	16.3442	7.95752
G3UXB4	Cytoplasmic tRNA 2-thiolation protein 2 OS=Mus musculus GN=Ctu2 PE=3 SV=1 - [G3UXB4_MOUSE]	16.59	3	5	5	9	3.3629e+06	1.94884	0.290666	5.666	18.4511										812	90.1199	5.56689
P11087	Collagen alpha-1(I) chain OS=Mus musculus GN=Col1a1 PE=1 SV=4 - [CO1A1_MOUSE]	11.42	3	11	11	18	5.40786e+06	1.94864	0.0709359	100	26.7338										124	14.4442	5.05908
D3Z074	Protein diaphanous homolog 1 OS=Mus musculus GN=Diap1 PE=1 SV=2 - [D3Z074_MOUSE]	2.46	9	3	3	3	758861	1.94851	1.74356	0.974735	0										136	14.9529	8.83643
E9Q4Q2	Splicing factor 1 OS=Mus musculus GN=Sf1 PE=1 SV=1 - [E9Q4Q2_MOUSE]	9.12	10	4	4	9	1.07309e+07	1.94827	1.31203	1.29933	15.2562										145	15.464	4.97021
Q8BHK9	DNA excision repair protein ERCC-6-like OS=Mus musculus GN=Ercc6l PE=1 SV=1 - [ERC6L_MOUSE]	3.23	3	3	3	6	627328	1.94745	0.414497	2.2765	3.6266										269	30.8641	5.41455
Q8BZN7	Thyroid hormone receptor-associated protein 3 OS=Mus musculus GN=Thrap3 PE=1 SV=1 - [Q8BZN7_MOUSE]	9.73	6	5	5	6	2.74706e+06	1.94227	0.952907	2.45615	6.32529										159	18.0417	10.6235
A6H663	BCL2-associated athanogene 3 OS=Mus musculus GN=Bag3 PE=2 SV=1 - [A6H663_MOUSE]	20.45	4	10	10	21	1.43855e+07	1.94122	1.41698	1.3358	34.8748										188	20.1391	11.2241
F8VPX1	Ubiquitin carboxyl-terminal hydrolase OS=Mus musculus GN=Usp7 PE=1 SV=1 - [F8VPX1_MOUSE]	5.17	4	5	5	5	827900	1.94024	1.98655	0.976689	1.60482										988	109.338	8.00146
Q8C1B7	Septin-11 OS=Mus musculus GN=Sept11 PE=1 SV=4 - [SEP11_MOUSE]	36.43	4	8	14	56	2.17685e+07	1.94015	1.35166	1.55187	100.551										763	82.9622	8.71924
A0A0A6YVU8	MCG119397 OS=Mus musculus GN=mCG_119397 PE=4 SV=1 - [A0A0A6YVU8_MOUSE]	9.58	4	4	4	6	971358	1.93692	0.975452	1.66325	1.72608										415	47.8926	8.82178
Q3TL95	Proteasome subunit alpha type (Fragment) OS=Mus musculus GN=Psma4 PE=2 SV=1 - [Q3TL95_MOUSE]	20.48	5	5	5	13	1.40674e+06	1.93661	1.11136	2.98256	13.1609										97	11.1785	6.771
B1AT92	Growth factor receptor-bound protein 2 OS=Mus musculus GN=Grb2 PE=4 SV=1 - [B1AT92_MOUSE]	35.47	4	7	7	13	3.52332e+06	1.93488	2.12142	0.733079	5.3376										220	23.2628	7.04932
Q3TJJ5	Protein kinase C OS=Mus musculus GN=Prkci PE=2 SV=1 - [Q3TJJ5_MOUSE]	7	7	3	3	7	3.69573e+06	1.93056	2.09472	0.857481	2.04447										494	54.8802	6.11279
H3BLQ0	Serine/threonine-protein phosphatase 2A 65 kDa regulatory subunit A beta isoform OS=Mus musculus GN=Ppp2r1b PE=4 SV=1 - [H3BLQ0_MOUSE]	15.47	11	2	8	18	3.37557e+07	1.92928	1.48421	1.29987	20.4593										179	21.5096	5.50342
O35654	DNA polymerase delta subunit 2 OS=Mus musculus GN=Pold2 PE=2 SV=2 - [DPOD2_MOUSE]	11.3	2	4	4	7	1.00797e+06	1.92923	1.18399	1.81247	4.07694										563	64.9981	5.04639
F6UK66	Coiled-coil domain-containing protein 50 (Fragment) OS=Mus musculus GN=Ccdc50 PE=4 SV=1 - [F6UK66_MOUSE]	21.88	3	4	5	8	1.11047e+07	1.92529	2.23779	0.656171	13.1834										377	42.6456	6.66846
Q8BQX5	Transmembrane and coiled-coil domain-containing protein 6 OS=Mus musculus GN=Tmco6 PE=2 SV=2 - [TMCO6_MOUSE]	4.66	1	2	2	3	211458	1.92458	2.44719	0.786445	1.87397										271	31.2336	5.63037
Q3UPH7	Rho guanine nucleotide exchange factor 40 OS=Mus musculus GN=Arhgef40 PE=2 SV=1 - [ARH40_MOUSE]	5.8	6	8	8	10	2.66174e+06	1.91926	1.84652	0.985914	10.9857										202	22.9711	4.55127
E9Q3M0	Mothers against decapentaplegic homolog OS=Mus musculus GN=Smad2 PE=3 SV=1 - [E9Q3M0_MOUSE]	10.14	16	4	4	5	2.48411e+06	1.91838	0.783069	1.29502	7.60596										684	78.9312	6.06201
Q9D7S7	60S ribosomal protein L22-like 1 OS=Mus musculus GN=Rpl22l1 PE=1 SV=1 - [RL22L_MOUSE]	19.67	1	2	2	4	3.17082e+06	1.91744	1.51631	1.26454	0										977	110.115	6.50732
A2AU61	RNA-binding protein Raly (Fragment) OS=Mus musculus GN=Raly PE=1 SV=1 - [A2AU61_MOUSE]	18.48	6	4	4	7	1.21538e+06	1.91567	0.495348	3.28196	6.96542										380	39.8268	5.75732
Q8C5P5	5'-nucleotidase domain-containing protein 1 OS=Mus musculus GN=Nt5dc1 PE=2 SV=2 - [NT5D1_MOUSE]	5.35	1	2	2	2	101684	1.91475	0.870468	2.19968	0										406	46.6198	6.16357
Q3TBU7	Arf-GAP domain and FG repeat-containing protein 2 (Fragment) OS=Mus musculus GN=Agfg2 PE=2 SV=1 - [Q3TBU7_MOUSE]	9.85	3	4	4	10	2.60737e+06	1.9147	1.20431	1.48802	8.83907										132	15.4851	9.72998
P10711	Transcription elongation factor A protein 1 OS=Mus musculus GN=Tcea1 PE=1 SV=2 - [TCEA1_MOUSE]	32.56	7	8	8	10	2.00195e+06	1.91313	2.24086	0.829242	9.30604										535	57.4411	6.40479
P48678	Prelamin-A/C OS=Mus musculus GN=Lmna PE=1 SV=2 - [LMNA_MOUSE]	32.63	6	19	20	30	1.01872e+07	1.9127	1.03285	2.20814	60.4694										393	43.7445	4.89404
Q3TGG2	Ataxin-2-like protein OS=Mus musculus GN=Atxn2l PE=1 SV=1 - [Q3TGG2_MOUSE]	14.59	5	12	12	19	5.17189e+06	1.91245	2.00531	1.11448	22.4752										1184	128.84	7.23975
Q9JJ78	Lymphokine-activated killer T-cell-originated protein kinase OS=Mus musculus GN=Pbk PE=2 SV=1 - [TOPK_MOUSE]	26.06	2	8	8	15	6.46859e+06	1.91166	2.06065	0.930444	19.0923										317	37.7292	8.74854
Q9D0T1	NHP2-like protein 1 OS=Mus musculus GN=Nhp2l1 PE=1 SV=4 - [NH2L1_MOUSE]	18.75	2	2	2	2	1.10249e+06	1.90382	1.00018	2.17402	2.52319										773	85.5984	8.26514
Q9D4G5	Blood vessel epicardial substance OS=Mus musculus GN=Pop1 PE=1 SV=1 - [Q9D4G5_MOUSE]	3.65	2	3	3	5	1.07539e+06	1.90138	1.15729	2.20218	3.5461										456	49.8111	4.77979
E9PV04	Protein Gm8994 OS=Mus musculus GN=Gm8994 PE=3 SV=2 - [E9PV04_MOUSE]	27.74	5	10	12	25	8.05813e+06	1.90009	1.2701	1.45738	29.6953										439	50.528	8.5874
F7DBB3	Protein Ahnak2 (Fragment) OS=Mus musculus GN=Ahnak2 PE=1 SV=1 - [F7DBB3_MOUSE]	5.46	2	2	5	8	1.45502e+07	1.89983	100	0.01	3.8696										68	8.00376	6.75635
P35550	rRNA 2'-O-methyltransferase fibrillarin OS=Mus musculus GN=Fbl PE=2 SV=2 - [FBRL_MOUSE]	20.8	3	6	6	7	4.12876e+06	1.89919	1.29131	1.50463	7.88387										329	37.9611	7.13721
P33609	DNA polymerase alpha catalytic subunit OS=Mus musculus GN=Pola1 PE=1 SV=2 - [DPOLA_MOUSE]	6.21	2	7	7	14	1.68277e+06	1.89793	0.799741	2.17869	11.8459										820	93.7831	4.89404
Q8BIW9	Chromosome transmission fidelity protein 18 homolog OS=Mus musculus GN=Chtf18 PE=2 SV=2 - [CTF18_MOUSE]	4.75	3	4	4	4	531776	1.89389	1.53523	1.2176	2.10898										834	91.5664	6.34131
Q8K366	Exosc10 protein OS=Mus musculus GN=Exosc10 PE=2 SV=1 - [Q8K366_MOUSE]	10.09	9	7	7	9	4.08912e+06	1.88973	1.87597	1.28005	4.1089										151	17.573	5.16064
Q9D2V8	Major facilitator superfamily domain-containing protein 10 OS=Mus musculus GN=Mfsd10 PE=2 SV=1 - [MFS10_MOUSE]	5.04	2	2	2	4	454197	1.88558	1.54129	1.22338	2.59596										499	56.3336	7.25439
E9PYX7	Afadin OS=Mus musculus GN=Mllt4 PE=1 SV=1 - [E9PYX7_MOUSE]	6.19	6	8	8	9	1.79146e+06	1.88413	2.05957	1.03179	2.46109										193	22.324	5.50342
Q9CQR6	Serine/threonine-protein phosphatase 6 catalytic subunit OS=Mus musculus GN=Ppp6c PE=2 SV=1 - [PPP6_MOUSE]	22.3	2	6	6	14	4.02573e+06	1.88389	1.31464	1.34791	9.93763										350	39.6566	8.55811
Q3TDT0	Tripartite motif-containing protein 3 OS=Mus musculus GN=Trim3 PE=2 SV=1 - [Q3TDT0_MOUSE]	2.79	2	2	2	2	1.64594e+07	1.88164	2.07032	0.908864	0										372	42.7342	8.79248
Q9D1I6	39S ribosomal protein L14, mitochondrial OS=Mus musculus GN=Mrpl14 PE=2 SV=1 - [RM14_MOUSE]	13.1	1	2	2	2	784829	1.88009			0										132	14.5116	8.52881
Q3UHC2	Leucine-rich repeat serine/threonine-protein kinase 1 OS=Mus musculus GN=Lrrk1 PE=2 SV=1 - [LRRK1_MOUSE]	1.24	1	2	2	2	643397	1.87901	1.9934	0.94262	0										584	61.3078	9.94971
O54752	Naglu OS=Mus musculus GN=Naglu PE=2 SV=1 - [O54752_MOUSE]	7.85	2	5	5	5	748076	1.87797	6.97974	0.170369	4.7084										368	40.7269	7.66455
G3UWR2	PERQ amino acid-rich with GYF domain-containing protein 2 OS=Mus musculus GN=Gigyf2 PE=1 SV=1 - [G3UWR2_MOUSE]	6.77	9	6	6	10	1.16445e+06	1.87778	2.59732	0.529232	10.9508										325	34.2167	8.41162
Q3TIU4	2',5'-phosphodiesterase 12 OS=Mus musculus GN=Pde12 PE=2 SV=2 - [PDE12_MOUSE]	3.95	1	2	2	2	1.46368e+06	1.87761	1.76662	1.06283	1.61786										653	70.9666	6.84424
D3YX34	Dynactin subunit 1 OS=Mus musculus GN=Dctn1 PE=4 SV=1 - [D3YX34_MOUSE]	13.49	8	11	12	16	5.00329e+06	1.87206	2.06656	0.936066	10.4717										285	32.7413	5.99854
B2RXR2	Phosphatidylinositol 3 kinase, regulatory subunit, polypeptide 4, p150 OS=Mus musculus GN=Pik3r4 PE=2 SV=1 - [B2RXR2_MOUSE]	4.49	4	5	5	9	1.04719e+06	1.87189	1.70854	1.18055	1.97767										908	101.454	8.66064
Q3TJD7	PDZ and LIM domain protein 7 OS=Mus musculus GN=Pdlim7 PE=2 SV=1 - [PDLI7_MOUSE]	11.6	5	4	4	10	2.02242e+06	1.86928	0.708774	2.17078	14.5459										258	29.5691	9.11475
A0A087WS56	Fibronectin OS=Mus musculus GN=Fn1 PE=1 SV=1 - [A0A087WS56_MOUSE]	16.06	20	27	27	48	1.91659e+07	1.8674	0.781445	2.82251	46.1306										505	56.6427	6.21436
A0A087WQE6	Transcription elongation factor B polypeptide 1 (Fragment) OS=Mus musculus GN=Tceb1 PE=4 SV=1 - [A0A087WQE6_MOUSE]	67.37	4	5	5	11	2.61398e+06	1.8666	0.859498	2.17173	5.4577										352	38.316	9.21729
Q8N9S3	Activator of 90 kDa heat shock protein ATPase homolog 2 OS=Mus musculus GN=Ahsa2 PE=2 SV=2 - [AHSA2_MOUSE]	14.2	4	4	5	11	2.50417e+06	1.86404	1.68507	1.18781	12.6878										459	50.552	8.32373
Q3U144	Putative uncharacterized protein (Fragment) OS=Mus musculus GN=Slc3a2 PE=2 SV=1 - [Q3U144_MOUSE]	7.75	6	2	2	2	1.3831e+06	1.85559	0.899015	2.06402	1.61722										286	33.0406	8.06006
Q3U8F5	Putative uncharacterized protein OS=Mus musculus GN=Psmd12 PE=2 SV=1 - [Q3U8F5_MOUSE]	17.98	5	8	8	14	2.36262e+06	1.8555	1.29551	1.35627	9.80105										70	8.19872	10.0962
Q9D7A8	Armadillo repeat-containing protein 1 OS=Mus musculus GN=Armc1 PE=1 SV=1 - [ARMC1_MOUSE]	7.45	1	2	2	2	4.93116e+06	1.85523	17.5743	0.105565	1.76359										346	39.4154	10.0815
Q8R3K3	Pentatricopeptide repeat-containing protein 2, mitochondrial OS=Mus musculus GN=Ptcd2 PE=2 SV=1 - [PTCD2_MOUSE]	4.99	1	2	2	4	421127	1.85074	1.94887	0.613065	6.52709										206	23.538	7.10791
Q8BK29	Putative uncharacterized protein OS=Mus musculus GN=Prpsap1 PE=2 SV=1 - [Q8BK29_MOUSE]	18.82	5	3	5	21	3.21563e+06	1.85065	1.12634	1.51704	24.8324										544	59.6141	7.84033
Q91WG4	Elongator complex protein 2 OS=Mus musculus GN=Elp2 PE=1 SV=1 - [ELP2_MOUSE]	5.17	2	3	3	6	733951	1.84816	0.661266	2.79488	7.99654										1027	116.844	6.771
Q3UDI8	Putative uncharacterized protein OS=Mus musculus GN=Mcm7 PE=2 SV=1 - [Q3UDI8_MOUSE]	5.15	3	3	3	5	1.72366e+06	1.84714	0.906367	2.42515	6.7095										1528	172.682	8.60205
Q9DCR2	AP-3 complex subunit sigma-1 OS=Mus musculus GN=Ap3s1 PE=1 SV=2 - [AP3S1_MOUSE]	13.47	1	2	2	3	396522	1.84486	1.0998	1.67745	1.90449										301	34.1343	5.45264
Q9Z130	Heterogeneous nuclear ribonucleoprotein D-like OS=Mus musculus GN=Hnrnpdl PE=1 SV=1 - [HNRDL_MOUSE]	13.95	4	2	4	19	7.94512e+06	1.84276	9.00079	0.128719	32.464										782	86.1333	6.23975
E9Q449	DENN domain-containing protein 4C OS=Mus musculus GN=Dennd4c PE=1 SV=1 - [E9Q449_MOUSE]	1.11	2	2	2	6	815403	1.84166	1.0575	1.74153	4.2291										373	40.8146	9.26123
O70310	Glycylpeptide N-tetradecanoyltransferase 1 OS=Mus musculus GN=Nmt1 PE=1 SV=1 - [NMT1_MOUSE]	19.56	7	8	8	13	9.16231e+06	1.84139	1.67946	1.03232	28.5193										256	28.3676	8.76318
E9Q8N5	CLIP-associating protein 2 OS=Mus musculus GN=Clasp2 PE=1 SV=1 - [E9Q8N5_MOUSE]	12.05	8	5	12	19	2.59549e+06	1.84113	3.04674	0.738046	12.0375										1334	145.224	4.76709
P57784	U2 small nuclear ribonucleoprotein A' OS=Mus musculus GN=Snrpa1 PE=1 SV=2 - [RU2A_MOUSE]	25.88	3	6	6	18	2.1127e+06	1.83901	0.669107	2.53428	29.4063										315	34.9733	6.29053
Q91YN9	BAG family molecular chaperone regulator 2 OS=Mus musculus GN=Bag2 PE=1 SV=1 - [BAG2_MOUSE]	9.52	2	2	2	4	404258	1.83769	1.77263	1.0367	3.55381										463	49.8933	6.17627
Q99JX4	Eukaryotic translation initiation factor 3 subunit M OS=Mus musculus GN=Eif3m PE=2 SV=1 - [EIF3M_MOUSE]	15.51	2	5	5	12	3.95765e+06	1.83669	1.38096	1.42523	18.0204										199	22.1624	8.11865
Q9D1M7	Peptidyl-prolyl cis-trans isomerase FKBP11 OS=Mus musculus GN=Fkbp11 PE=1 SV=1 - [FKB11_MOUSE]	8.96	1	2	2	4	2.493e+06	1.83645	1.71371	1.07162	6.44366										619	69.5292	8.42627
Q9QUH0	Glutaredoxin-1 OS=Mus musculus GN=Glrx PE=1 SV=3 - [GLRX1_MOUSE]	11.21	1	2	2	4	3.3308e+06	1.83534	1.50027	1.22334	7.18624										349	39.1931	6.66846
Q9EPU0	Regulator of nonsense transcripts 1 OS=Mus musculus GN=Upf1 PE=1 SV=2 - [RENT1_MOUSE]	26.16	1	28	28	57	1.30092e+07	1.83355	1.0842	1.62245	60.0223										412	46.022	9.21729
D3Z0V2	Rho guanine nucleotide exchange factor 7 OS=Mus musculus GN=Arhgef7 PE=1 SV=1 - [D3Z0V2_MOUSE]	7.14	2	4	4	5	2.3664e+06	1.83328	2.69956	0.747868	6.50039										350	41.1891	8.55811
Q9JJA4	Ribosome biogenesis protein WDR12 OS=Mus musculus GN=Wdr12 PE=2 SV=1 - [WDR12_MOUSE]	17.73	2	6	6	9	1.33695e+06	1.83209	1.85922	0.915422	0										245	27.7537	4.79248
Q80YR4	Zinc finger protein 598 OS=Mus musculus GN=Znf598 PE=2 SV=1 - [ZN598_MOUSE]	3.52	1	2	2	3	740282	1.83126	2.02697	0.903447	4.80354										203	23.5817	5.22412
Q8BTQ1	ELAV-like protein (Fragment) OS=Mus musculus GN=Elavl1 PE=2 SV=1 - [Q8BTQ1_MOUSE]	24.26	7	7	7	19	4.31072e+06	1.83022	1.02956	1.63311	38.319										630	70.6972	5.61768
A0A087WQN7	5'-3' exoribonuclease 1 OS=Mus musculus GN=Xrn1 PE=1 SV=1 - [A0A087WQN7_MOUSE]	5.41	4	7	7	8	2.9939e+06	1.82944	1.21535	1.28898	8.98347										2003	226.788	6.34131
Q3THA0	Eukaryotic translation initiation factor 3 subunit G OS=Mus musculus GN=Eif3g PE=2 SV=1 - [Q3THA0_MOUSE]	18.44	2	5	5	11	2.42124e+06	1.82898	1.11991	1.57399	15.835										844	98.6549	5.74463
Q684Q6	Membrane protein, palmitoylated (Fragment) OS=Mus musculus GN=Mpp1 PE=2 SV=1 - [Q684Q6_MOUSE]	27.63	9	8	8	22	9.99362e+06	1.82832	1.04192	1.63631	34.744										125	13.7763	9.64209
Q9CQ56	Vesicle transport protein USE1 OS=Mus musculus GN=Use1 PE=2 SV=1 - [USE1_MOUSE]	10.37	6	3	3	3	662252	1.82696	0.965581	1.08708	3.93133										144	15.732	7.34229
P83887	Tubulin gamma-1 chain OS=Mus musculus GN=Tubg1 PE=1 SV=1 - [TBG1_MOUSE]	4.43	2	2	2	4	2.10053e+06	1.82564	1.2562	1.32791	5.03468										290	31.4542	8.48486
Q6NX62	Exosc8 protein (Fragment) OS=Mus musculus GN=Exosc8 PE=2 SV=1 - [Q6NX62_MOUSE]	14.07	7	3	3	5	1.32544e+06	1.82527	2.2564	0.808928	6.17534										431	48.2053	6.43018
Q3U417	Putative uncharacterized protein OS=Mus musculus GN=Ppfibp1 PE=2 SV=1 - [Q3U417_MOUSE]	13.73	8	11	11	14	2.81992e+06	1.82338	1.73166	1.00399	18.8459										217	23.4054	6.69775
Q8CHW4	Translation initiation factor eIF-2B subunit epsilon OS=Mus musculus GN=Eif2b5 PE=1 SV=1 - [EI2BE_MOUSE]	7.81	2	5	6	9	3.34634e+06	1.8225	1.21228	1.36491	9.58224										395	44.5619	9.11475
P39429	TNF receptor-associated factor 2 OS=Mus musculus GN=Traf2 PE=1 SV=1 - [TRAF2_MOUSE]	4.59	4	2	2	2	284969	1.82086	0.862877	2.29889	0										241	28.019	5.2876
Q6ZWZ6	40S ribosomal protein S12 OS=Mus musculus GN=Rps12 PE=1 SV=1 - [Q6ZWZ6_MOUSE]	53.79	2	5	7	33	3.06942e+07	1.81993	1.21372	1.34458	35.8424										228	25.5918	7.07861
Q8K331	Diap3 protein OS=Mus musculus GN=Diap3 PE=2 SV=1 - [Q8K331_MOUSE]	5.49	18	5	5	6	797290	1.81946	1.08734	1.75788	5.02506										143	15.7071	10.228
Q05DR8	Ikbkb protein (Fragment) OS=Mus musculus GN=Ikbkb PE=2 SV=1 - [Q05DR8_MOUSE]	10.89	7	7	7	10	1.52221e+06	1.81904	2.1813	0.848828	15.0329										1271	138.278	5.22412
A2ALW5	DnaJ homolog subfamily C member 25 OS=Mus musculus GN=Dnajc25 PE=2 SV=1 - [DJC25_MOUSE]	5.6	5	2	2	3	618914	1.8167	0.861898	2.10779	3.46938										107	12.2471	5.5542
Z4YL78	Cytoskeleton-associated protein 5 OS=Mus musculus GN=Ckap5 PE=4 SV=1 - [Z4YL78_MOUSE]	18.15	7	31	31	54	8.64757e+06	1.81639	1.38661	1.31567	66.3548										541	59.5859	6.02393
O35639	Annexin A3 OS=Mus musculus GN=Anxa3 PE=1 SV=4 - [ANXA3_MOUSE]	5.57	6	2	2	4	1.77851e+06	1.81559			5.63384										280	31.4559	9.24658
Q8VHN8	Protein syndesmos OS=Mus musculus GN=Nudt16l1 PE=1 SV=2 - [SDOS_MOUSE]	10.43	6	2	2	2	206881	1.81382	1.53769	0.841293	1.81661										735	79.432	8.57275
Q3UVL4	Vacuolar protein sorting-associated protein 51 homolog OS=Mus musculus GN=Vps51 PE=2 SV=2 - [VPS51_MOUSE]	2.69	1	2	2	2	515478	1.81273	2.32489	0.779705	1.91946										115	12.4962	7.34229
B9EKC1	PAS domain containing serine/threonine kinase OS=Mus musculus GN=Pask PE=2 SV=1 - [B9EKC1_MOUSE]	3.47	2	4	4	4	416248	1.81138	0.138643	9.39963	1.60058										417	46.5042	8.82178
Q9D5V5	Cullin-5 OS=Mus musculus GN=Cul5 PE=1 SV=3 - [CUL5_MOUSE]	17.56	7	12	12	17	5.16163e+06	1.8062	2.20634	0.753353	14.9503										1288	137.525	6.27783
E9PYQ1	Transforming growth factor beta-1-induced transcript 1 protein OS=Mus musculus GN=Tgfb1i1 PE=4 SV=1 - [E9PYQ1_MOUSE]	10.78	3	3	3	8	490106	1.80282	0.623952	2.28119	3.54268										403	41.3726	8.33838
Q3TJD4	Putative uncharacterized protein OS=Mus musculus GN=Atp5f1 PE=2 SV=1 - [Q3TJD4_MOUSE]	11.33	3	3	3	6	869773	1.80147	1.36834	1.27712	5.10693										246	28.0689	4.83057
G3UX26	Voltage-dependent anion-selective channel protein 2 (Fragment) OS=Mus musculus GN=Vdac2 PE=1 SV=1 - [G3UX26_MOUSE]	25.44	4	5	5	9	1.87127e+06	1.80097	1.31549	1.61737	5.7789										270	29.3249	5.10986
P68254	14-3-3 protein theta OS=Mus musculus GN=Ywhaq PE=1 SV=1 - [1433T_MOUSE]	33.47	5	6	9	43	2.50448e+07	1.80036	2.96797	0.529339	68.3455										477	52.8082	7.21045
B7ZWI2	1110005A23Rik protein OS=Mus musculus GN=1110005A23Rik PE=2 SV=1 - [B7ZWI2_MOUSE]	23.44	2	4	4	7	585688	1.7998	0.15011	14.3675	6.84968										534	59.8188	5.74463
Q8K3A8	Sfrs4 protein OS=Mus musculus GN=Srsf4 PE=2 SV=1 - [Q8K3A8_MOUSE]	4.5	3	1	2	4	4.23681e+06	1.79686	1.66522	1.07905	6.4951										350	38.5956	5.36377
E9Q7H5	Uncharacterized protein OS=Mus musculus GN=Gm8991 PE=4 SV=1 - [E9Q7H5_MOUSE]	26.33	12	6	6	22	9.45324e+06	1.78983	1.26034	1.47332	23.3219										641	70.088	5.71924
H3BKL8	Dual-specificity protein phosphatase 3 OS=Mus musculus GN=Dusp3 PE=4 SV=1 - [H3BKL8_MOUSE]	20.69	3	2	2	2	368347	1.78908	4.32518	0.413644	0										93	10.4895	9.39307
A2AJI1	MAP7 domain-containing protein 1 OS=Mus musculus GN=Map7d1 PE=1 SV=1 - [A2AJI1_MOUSE]	5.17	4	3	3	4	1.42791e+06	1.78904	1.4189	1.26086	3.59695										301	33.859	8.38232
Q8BX02	KN motif and ankyrin repeat domain-containing protein 2 OS=Mus musculus GN=Kank2 PE=1 SV=1 - [KANK2_MOUSE]	14.12	1	8	9	20	5.56583e+06	1.78423	1.47286	1.35137	20.6647										154	16.7075	5.60498
Q9JHI7	Exosome complex component RRP45 OS=Mus musculus GN=Exosc9 PE=2 SV=1 - [EXOS9_MOUSE]	13.7	4	5	5	12	4.02104e+06	1.7836	1.62705	1.87779	12.8561										256	29.7761	6.66846
P70335	Rho-associated protein kinase 1 OS=Mus musculus GN=Rock1 PE=1 SV=1 - [ROCK1_MOUSE]	4.87	4	3	7	10	3.98236e+06	1.7818	3.2458	16.7238	5.48555										158	17.9243	8.67529
Q91X78	Erlin-1 OS=Mus musculus GN=Erlin1 PE=1 SV=1 - [ERLN1_MOUSE]	7.8	3	2	2	7	771843	1.78143	1.11679	0.764583	6.91351										289	33.0826	6.3667
O35344	Importin subunit alpha-4 OS=Mus musculus GN=Kpna3 PE=1 SV=1 - [IMA4_MOUSE]	4.41	5	2	2	6	1.19799e+06	1.77849	0.845978	2.10229	1.92662										869	95.9642	6.52197
Q8C8E3	Putative uncharacterized protein (Fragment) OS=Mus musculus GN=Wdr47 PE=2 SV=2 - [Q8C8E3_MOUSE]	5.33	2	2	2	2	153948	1.77779	5.21097	0.408716	0										183	20.8423	5.22412
P24288	Branched-chain-amino-acid aminotransferase, cytosolic OS=Mus musculus GN=Bcat1 PE=2 SV=2 - [BCAT1_MOUSE]	21.24	9	7	7	11	4.37183e+06	1.77716	0.429925	6.42376	15.0376										226	25.0223	5.68115
Q8BYA0	Tubulin-specific chaperone D OS=Mus musculus GN=Tbcd PE=2 SV=1 - [TBCD_MOUSE]	4.85	2	5	5	8	1.78542e+06	1.77533	4.43854	0.383739	4.2041										1767	198.793	6.55127
Q8BR63	Protein FAM177A1 OS=Mus musculus GN=Fam177a1 PE=2 SV=1 - [F177A_MOUSE]	17.87	2	3	3	6	720903	1.77397	4.44309	0.34528	11.6839										1021	114.343	6.13818
A2AVJ7	Ribosome-binding protein 1 OS=Mus musculus GN=Rrbp1 PE=1 SV=1 - [A2AVJ7_MOUSE]	15.03	4	2	21	37	9.32836e+06	1.77337	1.97224	1.26647	66.7819										165	18.5095	7.97217
Q62446	Peptidyl-prolyl cis-trans isomerase FKBP3 OS=Mus musculus GN=Fkbp3 PE=1 SV=2 - [FKBP3_MOUSE]	29.02	1	6	6	18	1.68901e+06	1.77223	2.06723	0.885402	24.482										631	72.1956	6.49365
E9PYA3	Hydroxyacylglutathione hydrolase, mitochondrial (Fragment) OS=Mus musculus GN=Hagh PE=1 SV=1 - [E9PYA3_MOUSE]	23.63	7	5	5	22	5.92845e+06	1.77161	1.57045	1.29302	30.8843										309	35.5854	5.5415
Q6PD20	Mccc2 protein (Fragment) OS=Mus musculus GN=Mccc2 PE=2 SV=1 - [Q6PD20_MOUSE]	11.23	3	3	3	3	1.78507e+06	1.7716	2.5864	0.755189	3.99081										757	86.3211	6.03662
P46471	26S protease regulatory subunit 7 OS=Mus musculus GN=Psmc2 PE=1 SV=5 - [PRS7_MOUSE]	37.64	4	15	15	30	2.39739e+06	1.77028	1.09062	1.36374	35.8633										588	63.3504	6.85889
Q6A0A9	Constitutive coactivator of PPAR-gamma-like protein 1 OS=Mus musculus GN=FAM120A PE=1 SV=2 - [F120A_MOUSE]	9.53	3	7	7	9	3.57849e+06	1.76997	1.94	0.936094	12.092										300	34.3355	7.35693
P61982	14-3-3 protein gamma OS=Mus musculus GN=Ywhag PE=1 SV=2 - [1433G_MOUSE]	31.98	3	4	8	44	2.33281e+07	1.76961	1.61535	1.11776	65.7983										1709	188.231	6.0874
B2RUG7	Zinc finger RNA binding protein OS=Mus musculus GN=Zfr PE=2 SV=1 - [B2RUG7_MOUSE]	10.08	5	5	5	7	420610	1.76572	0.0859717	4.21824	5.14104										286	32.9193	5.5542
Q5SSZ5	Tensin-3 OS=Mus musculus GN=Tns3 PE=1 SV=1 - [TENS3_MOUSE]	4.65	10	5	6	15	1.05792e+07	1.76323	1.16861	1.76152	15.5469										549	60.1742	5.75732
Q3TDD1	Putative uncharacterized protein OS=Mus musculus GN=Ldlr PE=2 SV=1 - [Q3TDD1_MOUSE]	9.01	6	6	6	9	4.64024e+06	1.76195	0.248536	6.89617	9.2634										367	40.1505	7.6499
Q61191	Host cell factor 1 OS=Mus musculus GN=Hcfc1 PE=1 SV=2 - [HCFC1_MOUSE]	6.99	8	12	12	23	8.5429e+06	1.75958	1.30339	1.23042	30.1844										780	90.9163	7.81104
P20152	Vimentin OS=Mus musculus GN=Vim PE=1 SV=3 - [VIME_MOUSE]	49.79	19	22	23	75	5.59381e+07	1.75803	1.06069	1.73714	105.458										487	53.2367	6.17627
P68510	14-3-3 protein eta OS=Mus musculus GN=Ywhah PE=1 SV=2 - [1433F_MOUSE]	32.52	3	6	9	36	2.33281e+07	1.75788	1.72977	1.32671	47.879										703	80.1036	5.84619
Q4U108	NF-kB2 splice variant 1 OS=Mus musculus GN=Nfkb2 PE=2 SV=1 - [Q4U108_MOUSE]	14.43	6	9	9	18	4.07624e+06	1.75727	1.29107	1.50637	20.337										645	72.8898	5.24951
P13864	DNA (cytosine-5)-methyltransferase 1 OS=Mus musculus GN=Dnmt1 PE=1 SV=5 - [DNMT1_MOUSE]	21.79	7	29	30	55	7.28302e+06	1.75673	1.09214	1.69748	68.7348										531	57.9677	7.07861
O88477	Insulin-like growth factor 2 mRNA-binding protein 1 OS=Mus musculus GN=Igf2bp1 PE=1 SV=1 - [IF2B1_MOUSE]	10.92	1	5	5	6	2.77351e+06	1.75548	3.08757	0.526817	8.46131										530	60.4168	7.37158
Q9CPS7	RNA-binding protein PNO1 OS=Mus musculus GN=Pno1 PE=2 SV=1 - [PNO1_MOUSE]	15.32	1	3	3	6	1.39488e+06	1.75352	0.845739	1.14518	11.9939										334	36.4881	6.58057
Q3TFF0	Putative uncharacterized protein OS=Mus musculus GN=Dnaja2 PE=2 SV=1 - [Q3TFF0_MOUSE]	28.4	2	11	11	26	1.27052e+07	1.75283	0.992163	1.89849	33.6488										961	108.485	6.81494
P58137	Acyl-coenzyme A thioesterase 8 OS=Mus musculus GN=Acot8 PE=1 SV=1 - [ACOT8_MOUSE]	8.13	2	2	2	4	1.75125e+06	1.75258	0.551836	3.17591	5.83096										1107	126.738	9.0708
Q6P5E4	UDP-glucose:glycoprotein glucosyltransferase 1 OS=Mus musculus GN=Uggt1 PE=1 SV=4 - [UGGG1_MOUSE]	20.31	7	30	30	51	2.68103e+07	1.75242	0.818499	2.18429	58.2087										1786	196.961	4.94482
P42232	Signal transducer and activator of transcription 5B OS=Mus musculus GN=Stat5b PE=1 SV=1 - [STA5B_MOUSE]	9.67	6	6	6	8	4.61136e+06	1.75136	2.99365	0.608226	7.67985										547	59.5306	5.61768
E9PWG6	Protein Ncapg OS=Mus musculus GN=Ncapg PE=4 SV=1 - [E9PWG6_MOUSE]	14.04	3	12	12	31	7.37425e+06	1.75125	1.34215	1.26554	34.3318										191	22.1102	8.48486
E9QA63	Microtubule-actin cross-linking factor 1 OS=Mus musculus GN=Macf1 PE=1 SV=2 - [E9QA63_MOUSE]	1.82	17	10	11	11	5.25962e+06	1.75112	15.5789	0.01	14.5376										248	27.79	6.07471
O08915	AH receptor-interacting protein OS=Mus musculus GN=Aip PE=1 SV=1 - [AIP_MOUSE]	30.61	2	8	8	35	1.27781e+07	1.74939	1.16691	1.65773	57.2935										318	34.9573	8.71924
E9Q5H2	Acidic leucine-rich nuclear phosphoprotein 32 family member E (Fragment) OS=Mus musculus GN=Anp32e PE=4 SV=1 - [E9Q5H2_MOUSE]	25.23	4	3	3	7	1.81114e+06	1.7489	2.01085	0.869732	12.2647										707	81.0035	7.53271
Q9R060	Cytosolic Fe-S cluster assembly factor NUBP1 OS=Mus musculus GN=Nubp1 PE=1 SV=1 - [NUBP1_MOUSE]	16.88	1	5	5	10	7.17912e+06	1.74779	0.5969	2.7215	17.7685										711	78.3102	7.97217
D3Z0F5	COP9 signalosome complex subunit 6 OS=Mus musculus GN=Cops6 PE=4 SV=1 - [D3Z0F5_MOUSE]	17.85	3	5	5	6	2.46928e+06	1.74678	1.25864	1.15634	1.89698										47	5.36976	9.72998
Q9D8S3	ADP-ribosylation factor GTPase-activating protein 3 OS=Mus musculus GN=Arfgap3 PE=1 SV=2 - [ARFG3_MOUSE]	19.69	1	7	8	12	7.18229e+06	1.74673	3.24657	0.526551	14.078										380	40.4641	6.88818
Q8CG48	Structural maintenance of chromosomes protein 2 OS=Mus musculus GN=Smc2 PE=1 SV=2 - [SMC2_MOUSE]	28.55	5	31	31	63	1.49226e+07	1.74601	1.30301	1.34378	91.3969										563	59.7082	9.15869
Q8C3X8	Lipase maturation factor 2 OS=Mus musculus GN=Lmf2 PE=2 SV=1 - [LMF2_MOUSE]	3.28	1	2	2	6	3.54787e+06	1.74474	1.46759	1.0571	5.99415										949	107.158	6.31592
Q6ZWY3	40S ribosomal protein S27-like OS=Mus musculus GN=Rps27l PE=2 SV=3 - [RS27L_MOUSE]	38.1	3	1	3	21	1.96249e+07	1.74334	1.19492	0.863891	23.5293										259	28.535	7.21045
Q3U931	Putative uncharacterized protein OS=Mus musculus GN=G3bp2 PE=2 SV=1 - [Q3U931_MOUSE]	11.61	4	3	3	5	2.53111e+06	1.74182	1.29139	1.42223	7.86089										620	71.4143	5.75732
F6QKD2	Probable ATP-dependent RNA helicase DDX47 (Fragment) OS=Mus musculus GN=Ddx47 PE=3 SV=1 - [F6QKD2_MOUSE]	15.28	4	5	5	9	677162	1.74035	1.67052	1.1733	7.99287										414	44.4913	6.46826
A0A087WPL5	ATP-dependent RNA helicase A OS=Mus musculus GN=Dhx9 PE=1 SV=1 - [A0A087WPL5_MOUSE]	12.8	8	16	16	24	5.50026e+06	1.73977	0.890805	1.91729	26.1879										220	24.8291	5.51611
P61965	WD repeat-containing protein 5 OS=Mus musculus GN=Wdr5 PE=1 SV=1 - [WDR5_MOUSE]	20.06	3	5	5	9	870552	1.73873	0.901719	1.70734	14.243										228	26.1848	6.44287
Q8K1R7	Serine/threonine-protein kinase Nek9 OS=Mus musculus GN=Nek9 PE=1 SV=2 - [NEK9_MOUSE]	12.3	2	10	10	18	5.86006e+06	1.73672	1.05111	1.52084	22.9475										701	77.0174	4.69092
Q6IRT4	Eukaryotic translation initiation factor 3 subunit F OS=Mus musculus GN=Eif3f PE=1 SV=1 - [Q6IRT4_MOUSE]	23.06	7	7	7	16	5.80566e+06	1.73668	1.09943	1.46578	19.1141										333	37.5013	8.95361
A7ISP9	EMAP-like protein 4 OS=Mus musculus GN=Eml4 PE=2 SV=1 - [A7ISP9_MOUSE]	7.47	4	6	6	7	853335	1.73658	1.51817	1.00101	3.36368										316	35.9195	4.44971
D3YUY6	Microtubule-associated protein RP/EB family member 3 (Fragment) OS=Mus musculus GN=Mapre3 PE=4 SV=4 - [D3YUY6_MOUSE]	10.71	3	2	2	2	857993	1.73543	3.32331	0.522199	1.67275										302	34.5145	8.25049
Q3TKC5	Putative uncharacterized protein (Fragment) OS=Mus musculus GN=Ppat PE=2 SV=1 - [Q3TKC5_MOUSE]	8.6	5	3	3	4	1.475e+06	1.73467	2.25627	0.848126	3.90997										355	40.463	5.45264
Q3TW96	UDP-N-acetylhexosamine pyrophosphorylase-like protein 1 OS=Mus musculus GN=Uap1l1 PE=2 SV=1 - [UAP1L_MOUSE]	3.75	2	1	2	2	400673	1.73289			2.06464										1173	136.283	7.37158
Q9QY06	Unconventional myosin-IXb OS=Mus musculus GN=Myo9b PE=1 SV=2 - [MYO9B_MOUSE]	2.03	7	4	4	5	1.52986e+06	1.72972	3.17054	0.792723	3.66821										208	23.4174	9.30518
P24369	Peptidyl-prolyl cis-trans isomerase B OS=Mus musculus GN=Ppib PE=1 SV=2 - [PPIB_MOUSE]	47.69	2	11	11	35	2.66905e+07	1.72879	1.48441	1.07985	63.9433										505	56.9488	8.32373
Q9Z1F9	SUMO-activating enzyme subunit 2 OS=Mus musculus GN=Uba2 PE=1 SV=1 - [SAE2_MOUSE]	23.35	5	12	12	27	6.68506e+06	1.72798	1.26707	1.11821	41.2466										556	60.4107	6.16357
F8VPK5	Rho-associated protein kinase OS=Mus musculus GN=Rock2 PE=3 SV=1 - [F8VPK5_MOUSE]	13.04	8	14	17	26	5.56054e+06	1.72751	1.9255	0.859419	19.3251										250	28.4715	9.29053
Q8BHN7	Uncharacterized protein C12orf29 homolog OS=Mus musculus PE=2 SV=1 - [CL029_MOUSE]	7.34	1	2	2	3	1.6376e+06	1.72718	3.56295	0.697395	4.48795										896	102.345	7.95752
Q8CJ53	Cdc42-interacting protein 4 OS=Mus musculus GN=Trip10 PE=1 SV=2 - [CIP4_MOUSE]	18.41	1	11	11	16	7.46107e+06	1.72525	2.59245	0.704038	23.2549										114	12.7312	5.04639
Q9WUK4	Replication factor C subunit 2 OS=Mus musculus GN=Rfc2 PE=2 SV=1 - [RFC2_MOUSE]	25.21	3	7	7	23	2.93204e+06	1.72018	1.45784	1.29468	19.7354										346	38.726	7.37158
Q3UVI9	Putative uncharacterized protein OS=Mus musculus GN=Abcf2 PE=2 SV=1 - [Q3UVI9_MOUSE]	30.41	2	17	17	34	1.58312e+07	1.71825	1.01963	2.05753	46.9539										1792	202.11	6.55127
Q3UIR2	Putative uncharacterized protein OS=Mus musculus GN=Gtf2e2 PE=2 SV=1 - [Q3UIR2_MOUSE]	8.9	3	2	2	2	192781	1.71732	1.48886	1.15344	1.78531										203	23.5726	6.80029
Q66L71	Dip2a protein (Fragment) OS=Mus musculus GN=Dip2a PE=2 SV=1 - [Q66L71_MOUSE]	4.07	4	5	7	12	4.00974e+06	1.71716	1.53867	0.611257	15.3375										1159	134.025	7.12256
P49312	Heterogeneous nuclear ribonucleoprotein A1 OS=Mus musculus GN=Hnrnpa1 PE=1 SV=2 - [ROA1_MOUSE]	27.19	7	6	7	16	1.06881e+07	1.71467	1.08113	1.81302	22.8533										286	30.5852	7.85498
E9PYJ6	Focadhesin OS=Mus musculus GN=Focad PE=4 SV=1 - [E9PYJ6_MOUSE]	5.67	3	7	8	14	2.49874e+06	1.71334	0.932989	2.99542	14.3802										93	10.3841	6.04932
Q3TFE8	Putative uncharacterized protein OS=Mus musculus GN=Kpnb1 PE=2 SV=1 - [Q3TFE8_MOUSE]	16.46	4	10	10	24	1.19855e+07	1.71304	0.938208	1.58075	31.7125										628	70.1142	8.51416
P50516	V-type proton ATPase catalytic subunit A OS=Mus musculus GN=Atp6v1a PE=1 SV=2 - [VATA_MOUSE]	11.35	3	6	6	9	1.66042e+06	1.71206	2.01292	0.83145	13.2363										1230	136.245	5.78271
Q3TF25	Putative uncharacterized protein OS=Mus musculus GN=Atp5o PE=2 SV=1 - [Q3TF25_MOUSE]	16.9	5	3	3	3	1.18605e+06	1.71197	1.66817	1.38762	4.72491										1223	135.881	7.10791
F6TBV1	Magnesium transporter protein 1 (Fragment) OS=Mus musculus GN=Magt1 PE=4 SV=1 - [F6TBV1_MOUSE]	11.22	4	4	4	11	1.62368e+06	1.71115	1.27107	1.41495	14.4988										705	79.562	5.99854
Q9JJX7	Tyrosyl-DNA phosphodiesterase 2 OS=Mus musculus GN=Tdp2 PE=1 SV=1 - [TYDP2_MOUSE]	6.76	2	2	2	4	1.06499e+06	1.70779	0.959067	1.78068	4.09391										260	29.2768	6.91748
Q6ZQJ9	MKIAA0074 protein (Fragment) OS=Mus musculus GN=Ncaph PE=2 SV=1 - [Q6ZQJ9_MOUSE]	10.31	2	5	5	9	3.39673e+06	1.70769	0.114484	11.4145	6.91979										2549	288.605	7.1665
Q3TDQ1	Dolichyl-diphosphooligosaccharide--protein glycosyltransferase subunit STT3B OS=Mus musculus GN=Stt3b PE=1 SV=2 - [STT3B_MOUSE]	6.08	1	4	4	9	3.17451e+06	1.70633	1.59935	1.31924	7.56935										376	42.7821	5.70654
O89086	RNA-binding protein 3 OS=Mus musculus GN=Rbm3 PE=2 SV=1 - [RBM3_MOUSE]	22.88	3	3	3	7	2.42343e+06	1.7057	1.253	1.56679	3.0547										383	41.7939	6.53662
P25444	40S ribosomal protein S2 OS=Mus musculus GN=Rps2 PE=2 SV=3 - [RS2_MOUSE]	45.39	15	1	12	69	6.32777e+07	1.70523	1.38884	0.975985	92.6677										603	68.4506	6.60986
P62320	Small nuclear ribonucleoprotein Sm D3 OS=Mus musculus GN=Snrpd3 PE=1 SV=1 - [SMD3_MOUSE]	15.08	2	2	2	7	2.66003e+06	1.7046	0.894357	2.16129	8.49937										301	33.4275	5.60498
Q9JLJ8	Protein-tyrosine-phosphatase OS=Mus musculus GN=Ptpn14 PE=2 SV=1 - [Q9JLJ8_MOUSE]	4.71	6	2	3	4	745019	1.70419	0.901846	1.88967	3.77691										521	58.8426	5.26221
Q9Z1T1	AP-3 complex subunit beta-1 OS=Mus musculus GN=Ap3b1 PE=1 SV=2 - [AP3B1_MOUSE]	12.13	7	12	12	18	3.92356e+06	1.70398	1.03299	1.28712	15.6889										252	27.6405	9.72998
P97855	Ras GTPase-activating protein-binding protein 1 OS=Mus musculus GN=G3bp1 PE=1 SV=1 - [G3BP1_MOUSE]	30.97	3	10	10	26	2.05837e+07	1.70218	1.00201	1.58065	33.9678										656	70.8307	8.74854
Q9Z1Z2	Serine-threonine kinase receptor-associated protein OS=Mus musculus GN=Strap PE=1 SV=2 - [STRAP_MOUSE]	47.43	1	13	13	22	5.82024e+06	1.70149	1.18811	1.21877	28.15										586	67.1558	5.84619
Q3U319	E3 ubiquitin-protein ligase BRE1B OS=Mus musculus GN=Rnf40 PE=1 SV=2 - [BRE1B_MOUSE]	11.59	1	7	8	9	1.32836e+06	1.69474	1.83996	0.885853	0										323	37.8993	6.39209
Q8C027	Putative uncharacterized protein OS=Mus musculus GN=Vps11 PE=2 SV=1 - [Q8C027_MOUSE]	4.55	3	3	3	4	443946	1.6945	2.05701	0.82377	0										684	74.761	6.75635
Q62318	Transcription intermediary factor 1-beta OS=Mus musculus GN=Trim28 PE=1 SV=3 - [TIF1B_MOUSE]	13.31	2	10	10	17	7.86653e+06	1.6921	1.11441	1.63539	19.9154										241	26.3852	4.89404
G3UXL2	Protein Prps1l3 OS=Mus musculus GN=Prps1l3 PE=3 SV=1 - [G3UXL2_MOUSE]	35.85	8	6	10	21	1.23349e+07	1.69175	1.58245	1.01832	28.4666										437	48.7879	5.79541
Q3UY32	Putative uncharacterized protein OS=Mus musculus GN=Snapin PE=2 SV=1 - [Q3UY32_MOUSE]	17.65	2	2	2	2	143492	1.68925	2.47351	0.876422	1.60415										1068	120.985	6.46826
A1E5T5	Tctex-1 OS=Mus musculus PE=2 SV=1 - [A1E5T5_MOUSE]	44.25	5	3	3	5	594018	1.68894	1.7973	0.939711	5.8639										1501	166.416	6.7124
Q9JI10	Serine/threonine-protein kinase 3 OS=Mus musculus GN=Stk3 PE=1 SV=1 - [STK3_MOUSE]	14.89	5	6	6	7	2.1273e+06	1.68843	2.71671	0.463142	3.73762										230	26.135	5.04639
Q61398	Procollagen C-endopeptidase enhancer 1 OS=Mus musculus GN=Pcolce PE=1 SV=2 - [PCOC1_MOUSE]	21.58	7	8	8	15	2.62952e+06	1.68827	0.264084	9.72824	18.0942										392	42.7478	7.35693
Q3TB82	Pleckstrin homology domain-containing family F member 1 OS=Mus musculus GN=Plekhf1 PE=2 SV=1 - [PKHF1_MOUSE]	10.75	2	3	3	4	3.15467e+07	1.68802	1.16769	1.44561	6.75473										538	58.2284	6.45557
P17742	Peptidyl-prolyl cis-trans isomerase A OS=Mus musculus GN=Ppia PE=1 SV=2 - [PPIA_MOUSE]	17.68	7	3	3	3	2.02837e+06	1.68585	2.94622	0.633193	2.6819										414	45.2605	5.56689
G5E825	DNA segment, Chr 10, ERATO Doi 610, expressed, isoform CRA_b OS=Mus musculus GN=Arhgef25 PE=4 SV=1 - [G5E825_MOUSE]	20.06	34	8	9	18	6.43521e+06	1.68549	1.68316	1.14373	24.1595										717	78.2226	8.1626
P33610	DNA primase large subunit OS=Mus musculus GN=Prim2 PE=1 SV=1 - [PRI2_MOUSE]	7.92	3	3	3	5	988089	1.68441	1.21206	1.97734	6.90271										322	35.5431	5.37646
F6SQH7	Polymerase delta-interacting protein 2 (Fragment) OS=Mus musculus GN=Poldip2 PE=4 SV=1 - [F6SQH7_MOUSE]	28.87	2	7	7	17	9.79007e+06	1.68406	1.00399	2.05797	34.0924										224	25.1323	9.27588
D3YVN7	MCG1048875, isoform CRA_c OS=Mus musculus GN=Gm9755 PE=3 SV=1 - [D3YVN7_MOUSE]	48.01	6	18	19	41	1.30349e+07	1.68351	1.19525	1.27256	46.2367										315	35.9557	5.35107
Q3UCV8	Ubiquitin thioesterase otulin OS=Mus musculus GN=Otulin PE=1 SV=1 - [OTUL_MOUSE]	5.4	1	2	2	3	859658	1.68272	1.1328	1.48546	5.82881										1271	144.712	6.06201
Q7TPD2	Protein FAM185A OS=Mus musculus GN=Fam185a PE=2 SV=1 - [F185A_MOUSE]	18.25	1	5	5	7	918543	1.68254	3.56871	0.471469	5.49263										1142	126.742	5.47803
Q6ZWZ2	Ubiquitin-conjugating enzyme E2 R2 OS=Mus musculus GN=Ube2r2 PE=2 SV=1 - [UB2R2_MOUSE]	7.56	1	2	2	4	782048	1.68144	0.800663	2.10006	3.94843										907	102.069	6.39209
Q9CY49	Putative uncharacterized protein OS=Mus musculus GN=Tbl2 PE=2 SV=1 - [Q9CY49_MOUSE]	17.65	4	7	7	13	1.02247e+06	1.67969	1.23917	1.14933	21.93										140	15.8366	5.03369
Q9CYJ6	Protein transport protein Sec61 subunit alpha isoform 2 OS=Mus musculus GN=Sec61a2 PE=2 SV=1 - [Q9CYJ6_MOUSE]	9.27	4	1	4	7	1.00011e+07	1.67751	4.24154	0.395496	10.7615										482	52.4193	6.56592
Q922R1	UPF0183 protein C16orf70 homolog OS=Mus musculus PE=2 SV=2 - [CP070_MOUSE]	8.77	5	3	3	3	563941	1.67748	3.87964	0.357346	2.27446										275	29.209	6.30322
Q9WVA3	Mitotic checkpoint protein BUB3 OS=Mus musculus GN=Bub3 PE=2 SV=2 - [BUB3_MOUSE]	26.38	1	8	8	29	3.58344e+06	1.67647	0.986888	1.5183	24.522										539	58.0297	8.01611
B7ZNW0	Pgam5 protein OS=Mus musculus GN=Pgam5 PE=2 SV=1 - [B7ZNW0_MOUSE]	18.06	4	5	5	6	1.69097e+06	1.67193	2.92306	0.506687	7.68371										330	36.7211	5.12256
Q8BU34	Putative uncharacterized protein (Fragment) OS=Mus musculus GN=Psmd1 PE=2 SV=2 - [Q8BU34_MOUSE]	15.38	7	10	10	16	3.49312e+06	1.67164	1.34192	1.30406	11.0002										324	36.0174	6.53662
Q9DBR7	Protein phosphatase 1 regulatory subunit 12A OS=Mus musculus GN=Ppp1r12a PE=1 SV=2 - [MYPT1_MOUSE]	8.26	4	7	7	10	3.70585e+06	1.67157	1.91065	0.859366	12.5981										1663	188.788	6.41748
Q99KJ8	Dynactin subunit 2 OS=Mus musculus GN=Dctn2 PE=1 SV=3 - [DCTN2_MOUSE]	9.2	1	3	3	3	247762	1.66988	3.45213	0.654928	3.99608										813	93.1573	6.99072
O35075	Down syndrome critical region protein 3 homolog OS=Mus musculus GN=Dscr3 PE=2 SV=1 - [DSCR3_MOUSE]	12.46	1	3	3	8	2.15154e+06	1.66917	1.73111	1.11058	16.1117										332	36.4752	7.73779
E9Q3G8	Protein Nup153 OS=Mus musculus GN=Nup153 PE=1 SV=1 - [E9Q3G8_MOUSE]	3.9	6	4	4	5	353783	1.66885	0.764719	1.69342	1.64401										83	9.69799	8.35303
D3Z7A7	Formin-like protein 3 OS=Mus musculus GN=Fmnl3 PE=4 SV=1 - [D3Z7A7_MOUSE]	3.89	7	4	4	4	1.96636e+06	1.667	2.33896	0.712711	4.06162										153	17.0989	6.80029
Q91VM3	WD repeat domain phosphoinositide-interacting protein 4 OS=Mus musculus GN=Wdr45 PE=2 SV=1 - [WIPI4_MOUSE]	15	7	5	5	11	2.01392e+06	1.66676	1.01017	1.27449	17.2168										340	38.1434	8.63135
Q8R180	ERO1-like protein alpha OS=Mus musculus GN=Ero1l PE=1 SV=2 - [ERO1A_MOUSE]	24.57	5	10	10	22	1.70533e+07	1.66657	1.31648	1.13414	23.5894										705	79.7082	9.71533
B2RWW6	GCN1 general control of amino-acid synthesis 1-like 1 (Yeast) OS=Mus musculus GN=Gcn1l1 PE=2 SV=1 - [B2RWW6_MOUSE]	28.19	15	69	69	124	1.74969e+07	1.66407	1.54579	1.13943	135.274										835	93.2954	5.05908
Q7TT37	Elongator complex protein 1 OS=Mus musculus GN=Ikbkap PE=1 SV=2 - [ELP1_MOUSE]	9.75	2	12	12	19	5.22928e+06	1.66161	1.17154	1.37858	27.8886										934	104.436	4.85596
A2APZ7	Paired mesoderm homeobox protein 2 OS=Mus musculus GN=Prrx2 PE=2 SV=1 - [A2APZ7_MOUSE]	17	27	4	4	5	2.24849e+06	1.66077	1.47941	1.19118	6.13081										110	12.0095	10.0669
Q60598	Src substrate cortactin OS=Mus musculus GN=Cttn PE=1 SV=2 - [SRC8_MOUSE]	34.8	3	18	18	50	5.26735e+07	1.66077	1.98322	0.847932	85.9244										908	99.1295	8.33838
Q05D44	Eukaryotic translation initiation factor 5B OS=Mus musculus GN=Eif5b PE=1 SV=2 - [IF2P_MOUSE]	10.28	5	10	10	20	4.67233e+06	1.65826	1.56911	0.603083	21.5605										780	85.41	7.92822
Q8R179	Kelch repeat and BTB domain-containing protein 4 OS=Mus musculus GN=Kbtbd4 PE=2 SV=1 - [KBTB4_MOUSE]	7.3	1	3	3	4	490724	1.65707	2.24972	0.468909	1.88356										113	12.5676	10.1694
D3Z5M2	Polyadenylate-binding protein OS=Mus musculus GN=Gm10110 PE=3 SV=1 - [D3Z5M2_MOUSE]	25.53	11	2	13	21	1.32409e+07	1.65699	1.32139	1.25397	17.8918										545	60.5914	6.69775
F8WIU7	Putative protein arginine N-methyltransferase 9 OS=Mus musculus GN=Prmt10 PE=4 SV=1 - [F8WIU7_MOUSE]	2.13	2	2	2	2	722968	1.65626	1.16398	1.42294	1.63175										642	71.5347	5.46533
H7BX26	Centrosomal protein of 170 kDa OS=Mus musculus GN=Cep170 PE=1 SV=1 - [H7BX26_MOUSE]	8.94	9	12	12	20	2.39562e+06	1.65525	1.81924	0.984403	23.2546										157	18.3157	6.60986
P28658	Ataxin-10 OS=Mus musculus GN=Atxn10 PE=1 SV=2 - [ATX10_MOUSE]	23.37	4	10	10	20	2.04e+06	1.6544	1.40048	1.44819	24.6551										277	30.4162	5.18604
P46460	Vesicle-fusing ATPase OS=Mus musculus GN=Nsf PE=1 SV=2 - [NSF_MOUSE]	7.12	1	5	5	6	8.5021e+06	1.65299	1.63578	0.539519	4.15262										1757	200.11	6.04932
A0A087WQA5	TAR DNA-binding protein 43 (Fragment) OS=Mus musculus GN=Tardbp PE=4 SV=1 - [A0A087WQA5_MOUSE]	28.5	21	5	5	11	2.27875e+06	1.65273	1.20016	1.14929	20.7414										946	106.619	8.26514
Q6PDL0	Cytoplasmic dynein 1 light intermediate chain 2 OS=Mus musculus GN=Dync1li2 PE=1 SV=2 - [DC1L2_MOUSE]	13.41	1	5	6	12	2.86624e+06	1.65203	1.57128	0.986741	17.5557										587	67.4999	7.21045
A0A087WNW3	Kinectin OS=Mus musculus GN=Ktn1 PE=4 SV=1 - [A0A087WNW3_MOUSE]	13.07	19	14	14	24	7.36179e+06	1.65164	1.34238	1.26896	34.6538										115	13.4211	9.12939
Q9EPJ9	ADP-ribosylation factor GTPase-activating protein 1 OS=Mus musculus GN=Arfgap1 PE=1 SV=2 - [ARFG1_MOUSE]	10.63	7	3	3	4	345543	1.65129	2.07418	0.772605	5.70688										565	63.7329	8.32373
Q8R010	Aminoacyl tRNA synthase complex-interacting multifunctional protein 2 OS=Mus musculus GN=Aimp2 PE=1 SV=2 - [AIMP2_MOUSE]	24.38	2	6	6	16	4.56571e+06	1.65078	1.86043	0.827073	25.7895										538	60.1444	5.0083
Q62261	Spectrin beta chain, non-erythrocytic 1 OS=Mus musculus GN=Sptbn1 PE=1 SV=2 - [SPTB2_MOUSE]	6.26	9	14	14	21	2.92593e+06	1.64997	0.971176	1.93393	21.715										617	68.2826	5.57959
O09061	Proteasome subunit beta type-1 OS=Mus musculus GN=Psmb1 PE=1 SV=1 - [PSB1_MOUSE]	13.33	1	3	3	7	1.08771e+06	1.64955	1.85345	0.60039	8.20089										107	12.0702	4.51318
Q6ZPS0	MKIAA1398 protein (Fragment) OS=Mus musculus GN=Rrbp1 PE=2 SV=1 - [Q6ZPS0_MOUSE]	27.49	2	2	21	34	9.32836e+06	1.64949	1.7225	0.957617	58.9987										450	50.1779	9.15869
Q9CSH0	Putative uncharacterized protein (Fragment) OS=Mus musculus GN=Hnrnpll PE=2 SV=1 - [Q9CSH0_MOUSE]	15.65	5	7	7	10	4.9558e+06	1.64707	2.21503	0.756674	8.207										362	40.0424	5.75732
E9Q9H2	DnaJ homolog subfamily C member 2 OS=Mus musculus GN=Dnajc2 PE=4 SV=1 - [E9Q9H2_MOUSE]	17.92	8	8	8	9	2.57373e+06	1.64629	1.15026	3.18048	10.2717										154	17.8502	8.51416
E9PX70	Collagen alpha-1(XII) chain OS=Mus musculus GN=Col12a1 PE=4 SV=1 - [E9PX70_MOUSE]	9.82	3	24	24	27	5.80977e+06	1.64453	0.0901771	72.7515	30.5354										994	105.381	7.97217
Q8BFV2	PCI domain-containing protein 2 OS=Mus musculus GN=Pcid2 PE=2 SV=1 - [PCID2_MOUSE]	17.29	5	6	6	12	660750	1.64434	1.4636	0.825068	10.5669										194	21.5523	6.94678
Q499X9	Methionine--tRNA ligase, mitochondrial OS=Mus musculus GN=Mars2 PE=2 SV=2 - [SYMM_MOUSE]	9.56	1	5	5	6	2.53763e+06	1.6439	4.46198	0.26435	3.62952										736	80.3799	6.04932
P23506	Protein-L-isoaspartate(D-aspartate) O-methyltransferase OS=Mus musculus GN=Pcmt1 PE=1 SV=3 - [PIMT_MOUSE]	32.6	7	6	6	10	3.89802e+06	1.64373	1.64856	0.866312	15.8294										1046	119.561	7.1665
Q8C3Y4	Kinetochore-associated protein 1 OS=Mus musculus GN=Kntc1 PE=1 SV=2 - [KNTC1_MOUSE]	2.81	1	6	6	7	1.04199e+06	1.64335	1.42606	1.01009	0										2098	237.945	6.78564
Q3UPD0	Putative uncharacterized protein OS=Mus musculus GN=Scfd2 PE=2 SV=1 - [Q3UPD0_MOUSE]	8.48	5	5	5	6	1.82192e+06	1.6431	2.08842	0.796013	2.40358										334	37.941	8.96826
P59328	WD repeat and HMG-box DNA-binding protein 1 OS=Mus musculus GN=Wdhd1 PE=1 SV=2 - [WDHD1_MOUSE]	5.91	3	5	5	6	1.48994e+06	1.64274	1.17453	2.63294	1.87406										617	71.0151	7.28369
Q8BFR1	Zinc finger CCCH-type antiviral protein 1-like OS=Mus musculus GN=Zc3hav1l PE=2 SV=1 - [ZCCHL_MOUSE]	22.64	1	6	6	8	1.17876e+06	1.63934	0.932806	1.87033	12.9425										832	93.4868	7.59131
Q7TMI0	Psmd11 protein (Fragment) OS=Mus musculus GN=Psmd11 PE=2 SV=1 - [Q7TMI0_MOUSE]	37.02	19	13	13	28	3.98394e+06	1.63847	1.285	1.42053	21.5981										473	52.1748	7.00537
Q9CRD2	ER membrane protein complex subunit 2 OS=Mus musculus GN=Emc2 PE=2 SV=1 - [EMC2_MOUSE]	17.85	1	5	5	11	5.0079e+06	1.63799	1.2132	1.37638	13.344										2014	225.326	6.68311
Q3U6U7	Putative uncharacterized protein OS=Mus musculus GN=Wars PE=2 SV=1 - [Q3U6U7_MOUSE]	35.79	4	15	15	45	6.73781e+06	1.63755	1.37898	1.17031	54.9794										144	16.1273	7.00537
Q8BHD7	Polypyrimidine tract-binding protein 3 OS=Mus musculus GN=Ptbp3 PE=2 SV=1 - [PTBP3_MOUSE]	7.27	9	2	4	13	1.53519e+07	1.63741	1.04973	1.55984	6.72731										926	102.585	4.77979
B1ATZ0	Hepatocyte growth factor-regulated tyrosine kinase substrate OS=Mus musculus GN=Hgs PE=1 SV=1 - [B1ATZ0_MOUSE]	2.87	6	2	2	4	1.27467e+06	1.63498	1.02215	0.871818	0										140	16.0265	9.31982
Q91YK6	Rpl23a protein (Fragment) OS=Mus musculus GN=Rpl23a PE=2 SV=1 - [Q91YK6_MOUSE]	36.24	4	8	8	31	2.1985e+07	1.63463	1.10495	1.12356	29.2349										1103	128.392	5.5542
Q3UK68	Putative uncharacterized protein OS=Mus musculus GN=Naca PE=2 SV=1 - [Q3UK68_MOUSE]	26.44	3	4	4	10	3.57586e+06	1.63123	1.34827	1.19477	19.4319										729	81.8257	6.65381
O35295	Transcriptional activator protein Pur-beta OS=Mus musculus GN=Purb PE=1 SV=3 - [PURB_MOUSE]	24.07	6	6	7	10	1.34953e+06	1.62907	1.48229	1.06646	12.2756										450	50.6838	7.06396
O35864	COP9 signalosome complex subunit 5 OS=Mus musculus GN=Cops5 PE=1 SV=3 - [CSN5_MOUSE]	14.07	4	5	5	9	3.7542e+06	1.62901	1.5471	1.07031	12.0743										906	100.044	6.22705
Q8BGR9	Ubiquitin-like domain-containing CTD phosphatase 1 OS=Mus musculus GN=Ublcp1 PE=1 SV=1 - [UBCP1_MOUSE]	6.92	1	2	2	2	227686	1.62738	0.445333	3.12165	1.72216										546	61.2124	5.40186
Q3TJ01	tRNA-splicing ligase RtcB homolog OS=Mus musculus GN=Rtcb PE=2 SV=1 - [Q3TJ01_MOUSE]	23.37	2	10	10	18	6.7748e+06	1.62536	1.72875	0.840413	26.2426										249	27.8373	8.39697
Q9DAW9	Calponin-3 OS=Mus musculus GN=Cnn3 PE=1 SV=1 - [CNN3_MOUSE]	43.33	2	10	11	107	1.54757e+08	1.62521	1.42811	1.26207	175.758										195	21.6871	7.73779
Q68FE6	Protein FAM65A OS=Mus musculus GN=Fam65a PE=1 SV=2 - [FA65A_MOUSE]	1.72	1	2	2	3	1.90882e+06	1.62449	2.52307	0.643854	1.68146										359	38.912	6.87354
P14576	Signal recognition particle 54 kDa protein OS=Mus musculus GN=Srp54 PE=1 SV=2 - [SRP54_MOUSE]	22.82	4	12	12	21	7.88472e+06	1.62383	1.59142	1.15844	29.9454										394	44.7322	6.7417
Q8K1R3	Polyribonucleotide nucleotidyltransferase 1, mitochondrial OS=Mus musculus GN=Pnpt1 PE=1 SV=1 - [PNPT1_MOUSE]	5.62	4	4	4	5	1.11161e+06	1.62293	1.14587	1.09468	3.70746										1464	158.301	9.18799
P11440	Cyclin-dependent kinase 1 OS=Mus musculus GN=Cdk1 PE=1 SV=3 - [CDK1_MOUSE]	29.63	69	6	9	25	3.04186e+07	1.62211	1.38036	0.978817	43.1181										145	15.8052	6.30322
E9Q4G7	Casein kinase I isoform alpha OS=Mus musculus GN=Csnk1a1 PE=1 SV=1 - [E9Q4G7_MOUSE]	22.32	7	1	6	10	2.26734e+06	1.62203	0.998141	1.62505	14.3812										736	82.9027	7.45947
P60229	Eukaryotic translation initiation factor 3 subunit E OS=Mus musculus GN=Eif3e PE=1 SV=1 - [EIF3E_MOUSE]	37.98	3	16	16	36	1.28147e+07	1.61973	1.01428	1.43298	60.7596										579	63.8077	9.33447
Q5FWJ4	Hps1 protein OS=Mus musculus GN=Hps1 PE=2 SV=1 - [Q5FWJ4_MOUSE]	5.68	8	3	3	3	387653	1.6174	3.74297	0.432118	0										465	51.8937	7.32764
P59326	YTH domain-containing family protein 1 OS=Mus musculus GN=Ythdf1 PE=2 SV=1 - [YTHD1_MOUSE]	14.49	5	1	5	11	1.60316e+07	1.61564	0.987361	1.63632	15.4003										2677	288.515	8.52881
Q3TXK6	Putative uncharacterized protein OS=Mus musculus GN=Tsnax PE=2 SV=1 - [Q3TXK6_MOUSE]	27.24	2	7	7	9	1.73408e+06	1.61521	1.95266	0.611041	7.94099										401	43.9526	8.49951
Q9CSU2	Putative uncharacterized protein (Fragment) OS=Mus musculus GN=Psmd14 PE=2 SV=1 - [Q9CSU2_MOUSE]	7.72	3	2	2	3	4.14552e+06	1.61169	1.37551	1.1717	3.82206										245	26.2333	6.15088
Q0P6B2	Far upstream element (FUSE) binding protein 1 OS=Mus musculus GN=Fubp1 PE=2 SV=1 - [Q0P6B2_MOUSE]	10.78	5	4	5	9	1.22287e+06	1.6114	0.880598	1.82989	6.9335										384	43.2962	8.99756
Q9Z1E3	NF-kappa-B inhibitor alpha OS=Mus musculus GN=Nfkbia PE=1 SV=2 - [IKBA_MOUSE]	7.01	1	2	2	2	717978	1.60943	1.84166	0.873905	1.77997										1107	122.979	6.75635
D3YXZ3	Kinesin light chain 2 OS=Mus musculus GN=Klc2 PE=1 SV=1 - [D3YXZ3_MOUSE]	15.07	4	5	7	9	2.03997e+06	1.60924	2.58553	0.453814	13.7083										473	51.7193	9.5835
Q8QZY1	Eukaryotic translation initiation factor 3 subunit L OS=Mus musculus GN=Eif3l PE=1 SV=1 - [EIF3L_MOUSE]	29.96	1	15	15	32	1.82366e+07	1.6092	1	1.49556	46.3385										286	32.9466	5.84619
Q04207	Transcription factor p65 OS=Mus musculus GN=Rela PE=1 SV=1 - [TF65_MOUSE]	19.49	5	8	8	11	3.2951e+06	1.60828	2.20753	0.766909	9.1403										341	38.3929	6.60986
Q3UXI9	Putative uncharacterized protein OS=Mus musculus GN=Ilf2 PE=2 SV=1 - [Q3UXI9_MOUSE]	11.79	2	4	4	7	2.21084e+06	1.60781	1.04763	1.13512	4.85515										679	73.4156	6.07471
Q3UEB4	Mevalonate kinase OS=Mus musculus GN=Mvk PE=2 SV=1 - [Q3UEB4_MOUSE]	34.15	3	10	10	22	1.82066e+06	1.6075	0.817097	2.0123	27.3312										1036	117.297	7.1958
Q9QZB9	Dynactin subunit 5 OS=Mus musculus GN=Dctn5 PE=1 SV=1 - [DCTN5_MOUSE]	14.29	2	2	2	4	412310	1.60725	2.74243	0.586067	4.29968										290	32.8917	6.55127
Q8BIW1	Protein prune homolog OS=Mus musculus GN=Prune PE=2 SV=1 - [PRUNE_MOUSE]	22.91	1	8	8	13	1.7797e+06	1.60518	1.23246	1.0791	13.9803										1563	173.832	7.12256
Q9Z2M7	Phosphomannomutase 2 OS=Mus musculus GN=Pmm2 PE=1 SV=1 - [PMM2_MOUSE]	14.88	4	3	3	6	709913	1.60329	1.44084	0.750717	6.37177										381	43.8155	9.0415
B7ZWF1	Ddx3x protein OS=Mus musculus GN=Ddx3x PE=2 SV=1 - [B7ZWF1_MOUSE]	48.87	9	29	30	84	5.09458e+07	1.60242	1.1448	1.43862	133.12										837	93.4378	6.22705
Q8JZQ9	Eukaryotic translation initiation factor 3 subunit B OS=Mus musculus GN=Eif3b PE=1 SV=1 - [EIF3B_MOUSE]	22.67	2	15	15	40	1.41132e+07	1.60166	0.978286	1.59284	58.8835										1708	191.449	7.2251
A6P3E4	JNK1 beta1 protein kinase OS=Mus musculus GN=Mapk8 PE=1 SV=1 - [A6P3E4_MOUSE]	14.58	22	2	5	11	3.75382e+06	1.60108	1.59837	1.00169	9.56413										400	46.309	6.16357
Q8BJ71	Nuclear pore complex protein Nup93 OS=Mus musculus GN=Nup93 PE=2 SV=1 - [NUP93_MOUSE]	17.83	2	13	13	27	4.10076e+06	1.60088	1.3555	1.04308	42.0475										338	38.1696	8.67529
A3KGU5	Spectrin alpha chain, non-erythrocytic 1 OS=Mus musculus GN=Sptan1 PE=1 SV=1 - [A3KGU5_MOUSE]	7.81	14	17	17	26	1.84048e+06	1.6004	0.964143	1.75782	34.794										1112	121.569	8.92432
D3Z730	Eukaryotic translation initiation factor 4E type 2 OS=Mus musculus GN=Eif4e2 PE=3 SV=1 - [D3Z730_MOUSE]	17.54	10	3	3	5	1.37282e+06	1.59942	1.55089	0.143265	4.40678										748	82.9153	8.36768
D3Z5K6	Mitochondrial import inner membrane translocase subunit TIM14 OS=Mus musculus GN=Dnajc19 PE=4 SV=1 - [D3Z5K6_MOUSE]	20	3	2	2	3	130988	1.59864	3.67256	0.435294	0										471	53.8833	8.35303
P29341	Polyadenylate-binding protein 1 OS=Mus musculus GN=Pabpc1 PE=1 SV=2 - [PABP1_MOUSE]	29.09	12	12	16	46	2.99343e+07	1.59848	1.12639	1.36137	69.903										118	12.8526	5.51611
Q3THA6	MCG17902, isoform CRA_a OS=Mus musculus GN=Srsf7 PE=2 SV=1 - [Q3THA6_MOUSE]	14.71	2	2	3	7	3.38586e+06	1.5964	1.26636	1.26062	10.1021										227	25.9051	7.43018
Q7TN20	Ythdf3 protein (Fragment) OS=Mus musculus GN=Ythdf3 PE=2 SV=1 - [Q7TN20_MOUSE]	16.07	4	3	6	13	1.4927e+07	1.59422	1.95749	0.814417	20.6152										1388	160.515	5.98584
O70503	Very-long-chain 3-oxoacyl-CoA reductase OS=Mus musculus GN=Hsd17b12 PE=2 SV=1 - [DHB12_MOUSE]	27.88	3	10	10	18	4.55518e+06	1.59255	1.16964	1.3967	22.7614										378	42.2879	8.33838
I7HLV2	60S ribosomal protein L10 (Fragment) OS=Mus musculus GN=Rpl10 PE=4 SV=1 - [I7HLV2_MOUSE]	29.35	7	6	6	29	9.23261e+06	1.59198	1.44053	1.17142	32.2928										294	33.4496	5.18604
Q6GU23	Signal transducer and activator of transcription OS=Mus musculus GN=Stat3 PE=2 SV=1 - [Q6GU23_MOUSE]	31.3	12	17	17	29	3.11116e+07	1.59114	0.371658	6.77311	26.082										321	34.5187	5.35107
Q9DBC3	Cap-specific mRNA (nucleoside-2'-O-)-methyltransferase 1 OS=Mus musculus GN=Cmtr1 PE=1 SV=1 - [CMTR1_MOUSE]	14.81	5	12	12	18	2.5315e+06	1.59113	1.18088	1.33542	14.0612										686	76.2603	8.06006
Q3TMN8	Putative uncharacterized protein OS=Mus musculus GN=Prkag2 PE=2 SV=1 - [Q3TMN8_MOUSE]	11.04	6	2	3	4	6.35035e+06	1.5908	1.04109	1.52801	6.10156										199	21.8463	6.66846
Q80U93	Nuclear pore complex protein Nup214 OS=Mus musculus GN=Nup214 PE=1 SV=2 - [NU214_MOUSE]	2.45	3	4	4	6	1.1558e+06	1.59017	1.46478	0.927002	3.31645										294	32.6096	8.646
Q9CQ62	2,4-dienoyl-CoA reductase, mitochondrial OS=Mus musculus GN=Decr1 PE=1 SV=1 - [DECR_MOUSE]	17.61	1	4	4	6	5.04417e+06	1.58877	4.73102	0.308453	9.39194										456	49.9896	6.37939
Q78JE5	F-box only protein 22 OS=Mus musculus GN=Fbxo22 PE=2 SV=2 - [FBX22_MOUSE]	29.6	5	10	10	24	7.39976e+06	1.5878	1.21527	1.46499	36.4522										344	38.5078	5.38916
Q8C050	Ribosomal protein S6 kinase alpha-5 OS=Mus musculus GN=Rps6ka5 PE=1 SV=2 - [KS6A5_MOUSE]	2.2	1	2	2	2	365882	1.58758	0.378072	4.19915	1.62476										351	40.4137	6.80029
Q91YS8	Calcium/calmodulin-dependent protein kinase type 1 OS=Mus musculus GN=Camk1 PE=1 SV=1 - [KCC1A_MOUSE]	8.02	4	2	3	9	1.78995e+06	1.58604	3.76523	0.341512	5.51994										1101	120.793	8.74854
Q9WU84	Copper chaperone for superoxide dismutase OS=Mus musculus GN=Ccs PE=2 SV=1 - [CCS_MOUSE]	27.37	1	6	6	12	9.46666e+06	1.58586	1.51604	1.01885	15.7068										1029	114.927	5.49072
E9PYT3	Atlastin-3 OS=Mus musculus GN=Atl3 PE=4 SV=1 - [E9PYT3_MOUSE]	4.85	2	2	2	3	1.14043e+06	1.58493	1.23343	1.28499	0										479	54.2236	8.04541
Q6ZQ08	CCR4-NOT transcription complex subunit 1 OS=Mus musculus GN=Cnot1 PE=1 SV=2 - [CNOT1_MOUSE]	14.06	5	31	31	59	9.77371e+06	1.58443	1.28375	1.20481	75.3869										293	32.4217	8.51416
Q6QI06	Rapamycin-insensitive companion of mTOR OS=Mus musculus GN=Rictor PE=1 SV=2 - [RICTR_MOUSE]	3.4	3	5	5	5	727167	1.58247	1.94563	2.04601	0										442	50.3391	8.06006
Q99J62	Replication factor C subunit 4 OS=Mus musculus GN=Rfc4 PE=1 SV=1 - [RFC4_MOUSE]	25.82	4	10	10	19	4.8305e+06	1.58222	1.24108	1.37217	32.223										1058	117.734	5.65576
Q8K2C6	NAD-dependent protein deacylase sirtuin-5, mitochondrial OS=Mus musculus GN=Sirt5 PE=1 SV=1 - [SIR5_MOUSE]	30.97	2	8	8	17	3.89246e+06	1.58147	1.21658	1.41434	22.7975										229	26.6083	5.70654
Q9CQU0	Thioredoxin domain-containing protein 12 OS=Mus musculus GN=Txndc12 PE=2 SV=1 - [TXD12_MOUSE]	38.82	1	5	5	14	8.26228e+06	1.58061	2.50628	0.508431	22.2615										324	36.5963	7.15186
Q3U6V5	Putative uncharacterized protein OS=Mus musculus GN=Etf1 PE=2 SV=1 - [Q3U6V5_MOUSE]	37.98	6	14	14	32	8.72615e+06	1.58057	1.16343	1.4783	50.4189										946	110.067	7.44482
P26040	Ezrin OS=Mus musculus GN=Ezr PE=1 SV=3 - [EZRI_MOUSE]	19.11	5	4	14	51	1.02594e+08	1.58005	2.88906	0.639733	60.4854										1487	166.471	6.7124
Q8VDP4	Cell cycle and apoptosis regulator protein 2 OS=Mus musculus GN=Ccar2 PE=1 SV=2 - [CCAR2_MOUSE]	4.99	1	3	3	4	767448	1.58003	3.54077	0.116793	4.61347										946	104.346	6.26514
Q9D0I8	mRNA turnover protein 4 homolog OS=Mus musculus GN=Mrto4 PE=2 SV=1 - [MRT4_MOUSE]	33.47	4	7	7	11	2.36281e+06	1.57827	0.924107	2.17583	14.4889										309	32.3529	6.85889
Q8BWR2	PITH domain-containing protein 1 OS=Mus musculus GN=Pithd1 PE=2 SV=1 - [PITH1_MOUSE]	16.59	3	3	4	6	2.69327e+06	1.57773	1.1166	1.50705	9.64046										1894	210.965	6.90283
Q80U95	Ubiquitin-protein ligase E3C OS=Mus musculus GN=Ube3c PE=2 SV=2 - [UBE3C_MOUSE]	2.86	1	3	3	3	1.02078e+06	1.57562	0.130142	12.1069	4.26671										174	20.5032	6.63916
E9QAI5	CAD protein OS=Mus musculus GN=Cad PE=3 SV=1 - [E9QAI5_MOUSE]	23.36	10	43	44	92	2.56826e+07	1.57452	1.43032	1.14518	108.639										359	41.1665	8.55811
P58871	182 kDa tankyrase-1-binding protein OS=Mus musculus GN=Tnks1bp1 PE=1 SV=2 - [TB182_MOUSE]	10.41	3	14	14	18	2.18396e+06	1.57229	1.37397	0.912731	24.1059										199	22.3812	8.23584
Q9Z223	Molybdopterin synthase catalytic subunit OS=Mus musculus GN=Mocs2 PE=2 SV=3 - [MOC2B_MOUSE]	10.05	5	2	2	2	2.74868e+06	1.57177	1.01218	1.55286	1.62685										330	37.5158	6.32861
Q6PAM1	Alpha-taxilin OS=Mus musculus GN=Txlna PE=2 SV=1 - [TXLNA_MOUSE]	18.95	6	8	8	14	3.47784e+06	1.56825	0.541419	3.98607	14.4425										573	60.9174	6.17627
Q3U1J4	DNA damage-binding protein 1 OS=Mus musculus GN=Ddb1 PE=1 SV=2 - [DDB1_MOUSE]	16.75	3	16	16	29	1.19565e+07	1.56777	1.34772	1.18407	30.6038										639	73.9958	5.63037
B9EKQ1	Tbc1d8b protein OS=Mus musculus GN=Tbc1d8b PE=2 SV=1 - [B9EKQ1_MOUSE]	4.5	2	4	4	6	594556	1.56707	1.49973	1.00589	7.2018										1207	132.679	6.29053
Q9D0A3	Arpin OS=Mus musculus GN=Arpin PE=1 SV=1 - [ARPIN_MOUSE]	11.95	1	3	3	6	1.29306e+06	1.56682	2.48845	0.635161	3.8755										574	63.2611	7.25439
Q8CGY8	UDP-N-acetylglucosamine--peptide N-acetylglucosaminyltransferase 110 kDa subunit OS=Mus musculus GN=Ogt PE=1 SV=2 - [OGT1_MOUSE]	15.87	4	15	15	29	8.68785e+06	1.56672	1.41869	0.839016	29.6271										378	42.5412	5.74463
Q5DTS8	MKIAA4003 protein (Fragment) OS=Mus musculus GN=Mcm4 PE=2 SV=1 - [Q5DTS8_MOUSE]	3.55	7	2	2	2	239152	1.56655	1.4724	0.509886	0										365	39.7829	9.36377
P62748	Hippocalcin-like protein 1 OS=Mus musculus GN=Hpcal1 PE=2 SV=2 - [HPCL1_MOUSE]	17.1	4	3	3	3	441240	1.56642	2.38936	0.541329	1.74499										425	46.9761	7.2251
P99026	Proteasome subunit beta type-4 OS=Mus musculus GN=Psmb4 PE=1 SV=1 - [PSB4_MOUSE]	12.88	1	3	3	4	1.24053e+06	1.56589	1.56016	1.00367	0										862	98.0541	8.29443
G3UZ34	116 kDa U5 small nuclear ribonucleoprotein component OS=Mus musculus GN=Eftud2 PE=4 SV=1 - [G3UZ34_MOUSE]	6.76	8	5	6	15	8.19992e+07	1.56579	0.888285	5.91295	28.8732										286	32.9193	5.5542
A2RRK3	Slk protein OS=Mus musculus GN=Slk PE=2 SV=1 - [A2RRK3_MOUSE]	8.24	2	8	8	11	1.81594e+06	1.56393	2.49386	0.548746	17.0238										248	29.4858	7.94287
O09167	60S ribosomal protein L21 OS=Mus musculus GN=Rpl21 PE=2 SV=3 - [RL21_MOUSE]	20.63	3	3	3	15	9.16267e+06	1.56367	1.29345	1.09032	23.0527										165	17.9992	8.42627
F7BQE4	Rho guanine nucleotide exchange factor 10 (Fragment) OS=Mus musculus GN=Arhgef10 PE=4 SV=1 - [F7BQE4_MOUSE]	2.13	3	2	2	2	297798	1.56248	2.46101	1.21801	1.61016										373	41.4925	6.75635
Q8K0T2	Cytoplasmic dynein 2 light intermediate chain 1 OS=Mus musculus GN=Dync2li1 PE=1 SV=1 - [DC2L1_MOUSE]	10.54	1	3	3	4	818706	1.56242	1.47122	0.844321	6.38889										254	29.4876	5.94775
Q3UNN1	Putative uncharacterized protein OS=Mus musculus GN=Sept7 PE=2 SV=1 - [Q3UNN1_MOUSE]	30.38	10	13	14	52	2.05426e+07	1.55986	1.31429	1.182	70.1875										1657	188.624	6.48096
Q8R0J7	Vacuolar protein sorting-associated protein 37B OS=Mus musculus GN=Vps37b PE=2 SV=1 - [VP37B_MOUSE]	16.14	1	4	4	8	1.05333e+06	1.55733	3.77955	0.41204	7.98243										73	7.92319	8.32373
Q8BSE7	Putative uncharacterized protein OS=Mus musculus GN=Clasp2 PE=2 SV=1 - [Q8BSE7_MOUSE]	17.25	1	1	5	9	2.07501e+06	1.55693	1.60676	0.968988	3.67444										314	34.1728	5.05908
Q3UKJ7	WD40 repeat-containing protein SMU1 OS=Mus musculus GN=Smu1 PE=2 SV=2 - [SMU1_MOUSE]	7.41	1	3	3	4	212739	1.55658	0.449906	3.45978	5.68177										334	36.441	8.85107
Q9D6G1	Heterogeneous nuclear ribonucleoprotein A/B, isoform CRA_b OS=Mus musculus GN=Hnrnpab PE=2 SV=1 - [Q9D6G1_MOUSE]	23.55	6	5	6	44	1.86504e+07	1.55634	1.05189	1.53174	73.2747										440	48.0703	5.13525
B2RWW1	Microtubule-associated protein 1S OS=Mus musculus GN=Map1s PE=2 SV=1 - [B2RWW1_MOUSE]	7.81	2	7	7	11	4.06683e+06	1.55262	1.42515	1.33646	11.9515										320	35.3552	7.82568
P23116	Eukaryotic translation initiation factor 3 subunit A OS=Mus musculus GN=Eif3a PE=1 SV=5 - [EIF3A_MOUSE]	21.21	7	28	28	52	1.43827e+07	1.55226	1.03681	1.48796	63.4336										423	47.3166	5.60498
Q60675	Laminin subunit alpha-2 OS=Mus musculus GN=Lama2 PE=1 SV=2 - [LAMA2_MOUSE]	0.67	2	2	2	2	1.08326e+07	1.55158	1.09997	1.41056	1.98167										229	25.7852	6.80029
Q9D8S9	BolA-like protein 1 OS=Mus musculus GN=Bola1 PE=1 SV=1 - [BOLA1_MOUSE]	56.2	1	7	7	32	4.91846e+06	1.55029	1.19537	1.29079	33.4325										3053	340.907	6.17627
Q8CGK3	Lon protease homolog, mitochondrial OS=Mus musculus GN=Lonp1 PE=1 SV=2 - [LONM_MOUSE]	17.39	3	13	13	23	1.02745e+07	1.55002	1.56903	0.757116	20.1852										240	26.3553	7.81104
S4R1L5	Baculoviral IAP repeat-containing protein 6 OS=Mus musculus GN=Birc6 PE=1 SV=1 - [S4R1L5_MOUSE]	4.99	9	18	18	32	5.92922e+06	1.55	1.53065	1.00852	35.8504										425	46.4051	5.84619
D6REU0	Protein FAM188A (Fragment) OS=Mus musculus GN=Fam188a PE=4 SV=2 - [D6REU0_MOUSE]	16.09	9	3	3	5	767549	1.54874	1.69419	0.459302	6.11679										393	43.1477	6.55127
A1L2Z3	C230096C10Rik protein OS=Mus musculus GN=Emc1 PE=2 SV=1 - [A1L2Z3_MOUSE]	11.13	3	11	11	23	6.40808e+06	1.54468	1.17529	1.00477	22.2998										247	27.2913	8.1626
Q9DC63	F-box only protein 3 OS=Mus musculus GN=Fbxo3 PE=2 SV=1 - [FBX3_MOUSE]	25.62	4	11	11	23	5.59434e+06	1.54449	1.32046	1.2949	42.6312										627	70.7998	6.01123
P62141	Serine/threonine-protein phosphatase PP1-beta catalytic subunit OS=Mus musculus GN=Ppp1cb PE=1 SV=3 - [PP1B_MOUSE]	22.02	3	3	7	13	8.21068e+06	1.54361	1.60149	0.96386	18.1417										229	24.6238	8.60205
P47911	60S ribosomal protein L6 OS=Mus musculus GN=Rpl6 PE=1 SV=3 - [RL6_MOUSE]	28.38	3	11	11	37	1.94124e+07	1.5428	1.18153	1.18991	39.7919										1517	165.03	5.5542
Q64430	Copper-transporting ATPase 1 OS=Mus musculus GN=Atp7a PE=1 SV=3 - [ATP7A_MOUSE]	4.43	3	5	5	5	2.00451e+06	1.54233	1.27214	0.794925	3.73317										292	32.9199	5.52881
B9EKJ3	Mon2 protein OS=Mus musculus GN=Mon2 PE=2 SV=1 - [B9EKJ3_MOUSE]	2.52	3	4	4	6	1.50889e+06	1.54108	2.2084	0.641124	7.24111										157	18.1754	5.80811
Q7TMX6	Exosome component 7 OS=Mus musculus GN=Exosc7 PE=2 SV=1 - [Q7TMX6_MOUSE]	28.87	3	7	7	11	1.40062e+06	1.54088	1.38114	1.23298	6.91357										277	30.9339	6.56592
Q570Y9	DEP domain-containing mTOR-interacting protein OS=Mus musculus GN=Deptor PE=1 SV=2 - [DPTOR_MOUSE]	18.34	5	6	6	7	1.60144e+06	1.54085	3.37002	0.472684	14.0532										517	59.229	7.50342
E9Q411	Protein Nbas OS=Mus musculus GN=Nbas PE=1 SV=1 - [E9Q411_MOUSE]	1.32	8	3	3	5	2.8015e+06	1.54073	1.82915	0.84232	0										136	15.9312	9.979
Q810B6	Rabankyrin-5 OS=Mus musculus GN=Ankfy1 PE=2 SV=2 - [ANFY1_MOUSE]	16.17	1	1	13	26	5.22453e+06	1.54022	1.30044	1.18438	27.2247										857	96.5284	6.56592
P63037	DnaJ homolog subfamily A member 1 OS=Mus musculus GN=Dnaja1 PE=1 SV=1 - [DNJA1_MOUSE]	34.76	7	9	11	22	8.18158e+06	1.5398	0.694006	2.32877	34.3162										314	35.0492	4.77979
Q80UK4	MICAL-like 2 OS=Mus musculus GN=Micall2 PE=2 SV=1 - [Q80UK4_MOUSE]	3.91	4	2	2	2	480230	1.53789	1.46794	1.04766	1.95019										337	37.7544	5.59229
P26039	Talin-1 OS=Mus musculus GN=Tln1 PE=1 SV=2 - [TLN1_MOUSE]	5.47	9	9	11	18	2.08648e+06	1.53711	1.52945	0.917706	20.5658										68	7.73776	8.38232
Q8C1V4	Lysine--tRNA ligase OS=Mus musculus GN=Kars PE=2 SV=1 - [Q8C1V4_MOUSE]	33.28	5	18	18	40	4.1109e+07	1.53644	1.56256	0.990733	46.6421										2327	252.153	5.43994
Q3TA88	Putative uncharacterized protein OS=Mus musculus GN=Sh3kbp1 PE=2 SV=1 - [Q3TA88_MOUSE]	21.8	6	9	11	26	3.55139e+06	1.53614	3.39772	0.601882	27.1902										291	33.3188	5.8335
F8VPK0	Protein Ttc37 OS=Mus musculus GN=Ttc37 PE=4 SV=1 - [F8VPK0_MOUSE]	13.82	4	17	17	26	4.70757e+06	1.53586	1.94951	0.780164	25.5052										1001	113.897	6.48096
O88569	Heterogeneous nuclear ribonucleoproteins A2/B1 OS=Mus musculus GN=Hnrnpa2b1 PE=1 SV=2 - [ROA2_MOUSE]	27.48	2	9	9	31	1.6769e+07	1.53424	0.964809	1.48199	43.1461										1692	185.1	6.80029
Q6NVF9	Cleavage and polyadenylation specificity factor subunit 6 OS=Mus musculus GN=Cpsf6 PE=2 SV=1 - [CPSF6_MOUSE]	5.08	4	2	2	3	2.83728e+06	1.53418	1.82897	0.654556	1.78606										291	32.3198	9.26123
D3Z7B5	Protein C330027C09Rik OS=Mus musculus GN=C330027C09Rik PE=4 SV=1 - [D3Z7B5_MOUSE]	16.98	3	14	14	23	5.64237e+06	1.53346	2.0664	0.861807	34.2723										283	30.7193	8.66064
P42208	Septin-2 OS=Mus musculus GN=Sept2 PE=1 SV=2 - [SEPT2_MOUSE]	38.23	9	10	10	29	1.42969e+07	1.53314	1.38054	1.13722	38.1776										347	39.2711	7.43018
P32233	Developmentally-regulated GTP-binding protein 1 OS=Mus musculus GN=Drg1 PE=1 SV=1 - [DRG1_MOUSE]	20.44	4	6	6	15	1.32905e+06	1.53255	1.04972	1.41754	18.2695										1337	144.538	5.66846
O55234	Proteasome subunit beta type-5 OS=Mus musculus GN=Psmb5 PE=1 SV=3 - [PSB5_MOUSE]	21.97	2	6	6	12	1.17252e+06	1.53218	0.933691	1.35423	13.8359										588	65.5243	7.12256
Q8C1Y8	Vacuolar fusion protein CCZ1 homolog OS=Mus musculus GN=Ccz1 PE=1 SV=1 - [CCZ1_MOUSE]	5	1	2	2	2	106664	1.53214	3.57421	0.428665	1.84867										4691	533.861	5.96045
Q3UGT3	Putative uncharacterized protein OS=Mus musculus GN=Commd1 PE=2 SV=1 - [Q3UGT3_MOUSE]	18.52	6	3	3	5	1.05296e+06	1.52805	12.5372	0.10461	1.75028										2356	265.607	5.94775
K0BWC3	Palladin isoform OS=Mus musculus GN=Palld PE=2 SV=1 - [K0BWC3_MOUSE]	37.03	5	30	30	164	1.48363e+08	1.52756	1.63019	0.950077	297.225										551	59.1164	7.15186
Q7TT04	Nup43 protein (Fragment) OS=Mus musculus GN=Nup43 PE=2 SV=2 - [Q7TT04_MOUSE]	10.67	6	3	3	4	373583	1.52695	1.37055	1.11412	5.5972										842	95.0571	5.99854
E9QAT0	Fragile X mental retardation protein 1 homolog OS=Mus musculus GN=Fmr1 PE=4 SV=1 - [E9QAT0_MOUSE]	10.7	15	3	5	13	3.48942e+06	1.52586	1.28251	1.64759	12.0139										510	57.5835	5.84619
Q60932	Voltage-dependent anion-selective channel protein 1 OS=Mus musculus GN=Vdac1 PE=1 SV=3 - [VDAC1_MOUSE]	24.66	6	6	7	15	2.19129e+06	1.52579	0.823834	1.16913	13.9558										508	57.5628	8.27979
Q3U4J9	Putative uncharacterized protein OS=Mus musculus GN=Cdk6 PE=2 SV=1 - [Q3U4J9_MOUSE]	32.82	67	8	9	29	2.43788e+07	1.52469	0.467379	3.60367	48.7144										709	79.8151	6.16357
P97310	DNA replication licensing factor MCM2 OS=Mus musculus GN=Mcm2 PE=1 SV=3 - [MCM2_MOUSE]	2.65	3	2	2	5	576253	1.52357	3.54823	0.429388	5.66657										182	20.3833	7.53271
Q5BL09	Npm1 protein OS=Mus musculus GN=Npm1 PE=2 SV=1 - [Q5BL09_MOUSE]	8.56	10	2	2	8	1.89914e+07	1.52306	1.03885	1.4296	8.42602										384	42.1677	8.60205
Q9QZD9	Eukaryotic translation initiation factor 3 subunit I OS=Mus musculus GN=Eif3i PE=1 SV=1 - [EIF3I_MOUSE]	31.38	4	9	9	24	1.04201e+07	1.52299	1.02995	1.44512	40.2754										443	51.5641	5.52881
Q8C0M9	Isoaspartyl peptidase/L-asparaginase OS=Mus musculus GN=Asrgl1 PE=1 SV=1 - [ASGL1_MOUSE]	29.45	1	8	8	25	5.70513e+06	1.52179	4.6037	0.434076	40.0821										1578	173.84	7.1958
Q8BL36	Putative uncharacterized protein OS=Mus musculus GN=Fam98a PE=2 SV=1 - [Q8BL36_MOUSE]	9.42	2	2	2	5	1.46371e+06	1.51867	1.3193	0.988295	4.50487										93	11.3436	4.97021
A0A067XG53	Peripheral plasma membrane protein CASK (Fragment) OS=Mus musculus GN=Cask PE=4 SV=1 - [A0A067XG53_MOUSE]	2.99	6	2	2	2	923703	1.51782	1.35357	1.12135	0										841	94.0733	5.23682
Q61179	Interferon regulatory factor 9 OS=Mus musculus GN=Irf9 PE=1 SV=1 - [IRF9_MOUSE]	15.54	4	4	4	4	571768	1.51757	0.703974	2.15572	4.17745										968	106.793	5.66846
Q8CB58	MCG13402, isoform CRA_d OS=Mus musculus GN=Ptbp1 PE=1 SV=1 - [Q8CB58_MOUSE]	24.13	22	7	9	33	2.68614e+07	1.51723	1.0924	1.36573	36.5878										406	46.2557	5.8335
Q9D8Z1	Activating signal cointegrator 1 complex subunit 1 OS=Mus musculus GN=Ascc1 PE=2 SV=1 - [ASCC1_MOUSE]	10.67	1	4	4	7	505268	1.51638	1.41273	0.999499	1.60096										148	15.9346	10.1694
Q3TAP5	Putative uncharacterized protein OS=Mus musculus GN=Tra2a PE=2 SV=1 - [Q3TAP5_MOUSE]	10.85	3	2	2	2	124128	1.51566	0.0677202	22.3813	2.06449										118	13.1616	5.0083
Q61833	Ribophorin OS=Mus musculus GN=Rpn2 PE=2 SV=1 - [Q61833_MOUSE]	14	4	7	7	14	1.0427e+07	1.51545	1.11527	1.5329	16.7283										372	41.0655	8.35303
A0A0A6YW80	N-alpha-acetyltransferase 15, NatA auxiliary subunit OS=Mus musculus GN=Naa15 PE=1 SV=1 - [A0A0A6YW80_MOUSE]	7.61	8	6	6	9	2.65838e+06	1.51536	3.00673	0.899684	13.9696										259	29.1101	8.26514
Q99PU8	Putative ATP-dependent RNA helicase DHX30 OS=Mus musculus GN=Dhx30 PE=2 SV=1 - [DHX30_MOUSE]	7.48	2	9	9	10	1.81033e+06	1.51292	1.17118	1.2918	7.60034										204	23.6672	5.22412
Q8C2E7	WASH complex subunit strumpellin OS=Mus musculus GN=Kiaa0196 PE=2 SV=2 - [STRUM_MOUSE]	10.87	2	11	11	19	2.66289e+06	1.51226	2.11917	0.587388	12.4392										520	56.5631	8.17725
Q9JLI8	Squamous cell carcinoma antigen recognized by T-cells 3 OS=Mus musculus GN=Sart3 PE=1 SV=1 - [SART3_MOUSE]	4.89	1	4	4	6	883169	1.51226	1.57982	0.878399	6.18472										434	47.1112	6.80029
Q9EQP2	EH domain-containing protein 4 OS=Mus musculus GN=Ehd4 PE=1 SV=1 - [EHD4_MOUSE]	12.75	6	4	7	8	1.44059e+06	1.51182	1.79163	0.704478	5.8071										497	54.04	5.52881
S4R1P7	WASH complex subunit CCDC53 (Fragment) OS=Mus musculus GN=Ccdc53 PE=4 SV=1 - [S4R1P7_MOUSE]	12.28	5	2	2	4	263137	1.51116	1.29948	1.16289	3.80656										404	46.769	6.3667
E9Q616	Protein Ahnak OS=Mus musculus GN=Ahnak PE=1 SV=1 - [E9Q616_MOUSE]	52.32	14	126	126	283	1.43003e+08	1.50901	1.69853	0.885582	371.039										493	54.7973	7.56201
A0A087WPL1	PDZ and LIM domain protein 2 OS=Mus musculus GN=Pdlim2 PE=4 SV=1 - [A0A087WPL1_MOUSE]	17.19	3	2	2	3	624039	1.50882	0.0674492	22.3698	4.53261										251	28.2851	5.71924
Q7TMW1	Rangap1 protein OS=Mus musculus GN=Rangap1 PE=2 SV=1 - [Q7TMW1_MOUSE]	27.84	7	13	13	23	1.88249e+07	1.507	0.424592	4.43886	27.0691										399	45.3116	7.76709
Q8K274	Ketosamine-3-kinase OS=Mus musculus GN=Fn3krp PE=2 SV=2 - [KT3K_MOUSE]	39.16	2	12	12	103	2.10137e+08	1.50626	1.75601	0.851106	105.822										748	84.8415	9.05615
Q71V06	Y box transcription factor (Fragment) OS=Mus musculus GN=Ybx1 PE=2 SV=1 - [Q71V06_MOUSE]	56.19	12	7	11	55	3.28482e+07	1.5058	1.6752	1.31205	79.9298										219	24.3355	8.85107
Q9ER73	Elongator complex protein 4 OS=Mus musculus GN=Elp4 PE=2 SV=2 - [ELP4_MOUSE]	15.64	2	6	6	11	705167	1.50546	1.1808	1.26492	5.08359										375	41.7097	5.47803
Q3U9R7	Putative uncharacterized protein (Fragment) OS=Mus musculus GN=Gsr PE=2 SV=1 - [Q3U9R7_MOUSE]	15.23	7	6	6	11	2.53028e+06	1.50457	1.58498	1.16436	19.3796										241	27.6446	5.2749
Q3V1M8	Putative uncharacterized protein OS=Mus musculus GN=Hdlbp PE=2 SV=1 - [Q3V1M8_MOUSE]	31.23	10	42	42	109	2.9997e+07	1.50302	1.20542	1.25416	160.775										113	12.4741	5.84619
D3YYU8	Obscurin-like protein 1 OS=Mus musculus GN=Obsl1 PE=2 SV=1 - [OBSL1_MOUSE]	3.33	4	4	4	4	361333	1.50256	0.933999	2.26417	3.67787										303	33.809	6.7417
Q8BK75	Elongator complex protein 6 OS=Mus musculus GN=Elp6 PE=2 SV=1 - [ELP6_MOUSE]	7.89	1	3	3	4	410079	1.50153	1.27917	0.949407	0										423	48.3104	8.83643
Q3THE2	Myosin regulatory light chain 12B OS=Mus musculus GN=Myl12b PE=1 SV=2 - [ML12B_MOUSE]	29.65	8	5	5	9	4.25689e+06	1.50108	1.68427	0.697063	9.79206										221	25.7664	9.18799
Q9D071	MMS19 nucleotide excision repair protein homolog OS=Mus musculus GN=Mms19 PE=2 SV=1 - [MMS19_MOUSE]	4.46	5	5	5	5	2.21245e+06	1.50024	1.67543	0.827366	4.72865										541	61.4415	6.75635
H3BKD4	Arf-GAP with SH3 domain, ANK repeat and PH domain-containing protein 1 OS=Mus musculus GN=Asap1 PE=1 SV=1 - [H3BKD4_MOUSE]	7.35	11	5	6	8	2.1911e+06	1.50001	2.61382	0.626634	3.45888										591	63.2591	8.25049
P24547	Inosine-5'-monophosphate dehydrogenase 2 OS=Mus musculus GN=Impdh2 PE=1 SV=2 - [IMDH2_MOUSE]	8.95	6	4	4	9	4.31756e+06	1.49959	1.18991	1.4255	14.8525										1001	115.977	7.54736
P51410	60S ribosomal protein L9 OS=Mus musculus GN=Rpl9 PE=1 SV=2 - [RL9_MOUSE]	22.92	5	5	5	20	1.56712e+07	1.49903	1.52915	1.06927	29.8091										310	34.2561	6.22705
Q9CUL8	Putative uncharacterized protein (Fragment) OS=Mus musculus GN=Mrpl1 PE=2 SV=2 - [Q9CUL8_MOUSE]	14.95	3	2	2	5	1.05723e+06	1.4986	2.00448	0.747626	4.42682										411	47.8141	5.84619
Q3U0J1	Peptidyl-prolyl cis-trans isomerase OS=Mus musculus GN=Ppil1 PE=2 SV=1 - [Q3U0J1_MOUSE]	14.46	2	2	2	4	268658	1.49776	2.87696	0.520607	4.69023										780	85.3054	7.1665
Q80VD1	Protein FAM98B OS=Mus musculus GN=Fam98b PE=2 SV=1 - [FA98B_MOUSE]	20.98	2	7	7	14	2.54807e+06	1.49579	2.73781	0.663246	19.4139										379	42.593	8.67529
Q3TED3	Putative uncharacterized protein OS=Mus musculus GN=Acly PE=2 SV=1 - [Q3TED3_MOUSE]	37.67	9	35	35	81	3.57654e+07	1.49537	1.35165	1.0737	105.817										289	32.2561	6.16357
Q6A099	MKIAA0248 protein (Fragment) OS=Mus musculus GN=Gbf1 PE=1 SV=1 - [Q6A099_MOUSE]	6.38	21	9	10	14	1.39087e+07	1.49518	1.7266	0.918879	3.88374										379	44.5649	5.33838
Q8BX70	Vacuolar protein sorting-associated protein 13C OS=Mus musculus GN=Vps13c PE=1 SV=2 - [VP13C_MOUSE]	3.71	5	10	10	17	1.72846e+06	1.49467	1.54695	0.892355	18.5897										297	33.6705	7.13721
P20664	DNA primase small subunit OS=Mus musculus GN=Prim1 PE=1 SV=1 - [PRI1_MOUSE]	14.87	3	6	6	12	1.49546e+06	1.49372	1.03078	1.29443	14.9895										375	39.6419	8.52881
Q5RKP4	Dolichyl-diphosphooligosaccharide--protein glycosyltransferase subunit 1 (Fragment) OS=Mus musculus GN=Rpn1 PE=2 SV=1 - [Q5RKP4_MOUSE]	24.05	5	12	12	28	1.16612e+07	1.49079	1.24426	1.24075	36.0568										216	24.4076	7.48877
P63094	Guanine nucleotide-binding protein G(s) subunit alpha isoforms short OS=Mus musculus GN=Gnas PE=1 SV=1 - [GNAS2_MOUSE]	20.3	21	5	6	10	3.35153e+06	1.49061	2.84687	0.54106	6.71421										2243	254.278	6.771
Q8R1B4	Eukaryotic translation initiation factor 3 subunit C OS=Mus musculus GN=Eif3c PE=1 SV=1 - [EIF3C_MOUSE]	19.21	11	17	17	52	1.53646e+07	1.4901	1.05041	1.52049	74.3001										1333	149.141	6.93213
Q3UJ70	Putative uncharacterized protein OS=Mus musculus GN=Hmgcs1 PE=2 SV=1 - [Q3UJ70_MOUSE]	25.38	8	11	12	36	1.83595e+07	1.48911	1.13046	1.3564	46.5973										687	77.9762	6.06201
Q99LN9	Deoxyhypusine hydroxylase OS=Mus musculus GN=Dohh PE=2 SV=2 - [DOHH_MOUSE]	7.95	4	2	2	2	240066	1.48906	0.562933	2.07057	0										390	44.9008	8.80713
Q3TFN7	Putative uncharacterized protein OS=Mus musculus GN=Rsu1 PE=2 SV=1 - [Q3TFN7_MOUSE]	14.92	7	4	4	12	2.5508e+06	1.48842	1.309	1.18907	12.5085										1487	167.188	5.37646
Q8VHC5	Calcium-binding protein 4 OS=Mus musculus GN=Cabp4 PE=1 SV=1 - [CABP4_MOUSE]	9.59	2	2	2	3	1.39379e+07	1.48828	0.174134	8.54677	2.1339										426	47.6519	5.85889
A2AN08	E3 ubiquitin-protein ligase UBR4 OS=Mus musculus GN=Ubr4 PE=1 SV=1 - [UBR4_MOUSE]	9	5	40	40	71	4.92721e+06	1.48793	1.57109	0.986954	75.3889										625	70.5303	8.57275
A2A4H9	Peptidyl-prolyl cis-trans isomerase FKBP10 OS=Mus musculus GN=Fkbp10 PE=4 SV=1 - [A2A4H9_MOUSE]	9.17	4	4	4	4	808022	1.48654	4.53405	0.347104	0										449	49.8775	5.09717
Q80WJ7	Protein LYRIC OS=Mus musculus GN=Mtdh PE=1 SV=1 - [LYRIC_MOUSE]	12.61	7	6	6	7	3.72204e+06	1.48588	1.96667	0.881367	10.4661										217	25.0375	6.15088
Q6PAM0	5'-AMP-activated protein kinase subunit beta-2 OS=Mus musculus GN=Prkab2 PE=1 SV=1 - [AAKB2_MOUSE]	7.38	3	1	2	3	1.90364e+06	1.48476	18.0021	0.0824772	4.08284										987	114.188	6.26514
P62900	60S ribosomal protein L31 OS=Mus musculus GN=Rpl31 PE=1 SV=1 - [RL31_MOUSE]	38.4	5	5	5	16	2.85074e+07	1.48147	1.10235	1.26872	22.5612										238	26.0571	5.50342
Q8BP74	L-seryl-tRNA(Sec) kinase OS=Mus musculus GN=Pstk PE=1 SV=2 - [PSTK_MOUSE]	6.13	1	2	2	5	286501	1.48089	3.78119	0.436077	8.57492										2038	219.754	6.75635
Q3UUU4	Putative uncharacterized protein OS=Mus musculus GN=Sept6 PE=2 SV=1 - [Q3UUU4_MOUSE]	14.52	3	1	6	19	8.76161e+06	1.48016	3.63025	0.230517	23.0051										315	35.7159	5.87158
Q3TDD8	Putative uncharacterized protein OS=Mus musculus GN=Eif4b PE=2 SV=1 - [Q3TDD8_MOUSE]	15.76	8	7	7	12	7.27774e+06	1.47993	1.13285	1.19244	30.677										210	23.4591	6.41748
Q61166	Microtubule-associated protein RP/EB family member 1 OS=Mus musculus GN=Mapre1 PE=1 SV=3 - [MARE1_MOUSE]	11.19	1	2	2	3	2.70246e+06	1.47992	1.49418	0.990451	0										170	19.6249	8.60205
P62717	60S ribosomal protein L18a OS=Mus musculus GN=Rpl18a PE=1 SV=1 - [RL18A_MOUSE]	34.66	4	6	6	35	1.52765e+07	1.47907	1.16637	1.26811	37.5959										216	23.3978	8.41162
Q3U7R1	Extended synaptotagmin-1 OS=Mus musculus GN=Esyt1 PE=1 SV=2 - [ESYT1_MOUSE]	2.38	1	2	2	5	1.72394e+06	1.4768	1.62608	0.908198	3.79459										171	19.7248	8.66064
Q99JY0	Trifunctional enzyme subunit beta, mitochondrial OS=Mus musculus GN=Hadhb PE=1 SV=1 - [ECHB_MOUSE]	16.84	2	8	8	16	7.51076e+06	1.47195	1.41293	1.29931	30.1627										357	40.3948	6.46826
Q3UQ26	Ubiquitin carboxyl-terminal hydrolase (Fragment) OS=Mus musculus GN=Usp8 PE=2 SV=1 - [Q3UQ26_MOUSE]	6.17	6	4	4	7	632860	1.46976	1.62501	1.00907	10.7959										478	50.6977	7.54736
Q3U5C0	Putative uncharacterized protein OS=Mus musculus GN=Tbc1d17 PE=2 SV=1 - [Q3U5C0_MOUSE]	5.12	5	3	3	3	922655	1.46906	2.19817	0.668313	1.78876										1071	120.723	6.63916
O35326	Serine/arginine-rich splicing factor 5 OS=Mus musculus GN=Srsf5 PE=1 SV=2 - [SRSF5_MOUSE]	13.01	3	2	3	9	2.87365e+06	1.4686	1.53713	0.95542	7.01505										2841	319.391	7.38623
E9PZJ8	Activating signal cointegrator 1 complex subunit 3 OS=Mus musculus GN=Ascc3 PE=1 SV=1 - [ASCC3_MOUSE]	3.69	1	8	8	11	2.12047e+06	1.46802	1.22908	1.43265	11.5435										608	67.471	6.91748
Q8BJX0	Proteasome subunit beta type OS=Mus musculus GN=Psmb2 PE=2 SV=1 - [Q8BJX0_MOUSE]	12.44	2	2	2	4	746299	1.46564	1.22553	1.19593	4.5824										581	63.5507	8.104
Q6P9L6	Kinesin-like protein KIF15 OS=Mus musculus GN=Kif15 PE=1 SV=1 - [KIF15_MOUSE]	10.67	1	12	12	18	2.00966e+06	1.46473	0.610135	4.34277	14.3532										445	50.4747	6.46826
H3BJ49	Ceramide synthase 5 (Fragment) OS=Mus musculus GN=Cers5 PE=4 SV=1 - [H3BJ49_MOUSE]	12.45	5	3	3	4	491321	1.46408	1.134	1.29107	1.61346										440	47.6297	8.51416
A2AMY5	Ubiquitin-associated protein 2 OS=Mus musculus GN=Ubap2 PE=1 SV=1 - [A2AMY5_MOUSE]	13.53	5	10	10	16	5.73351e+06	1.46395	0.860498	1.42888	18.2512										693	76.6749	6.72705
Q5M9L1	60S ribosomal protein L36 OS=Mus musculus GN=Rpl36 PE=2 SV=1 - [Q5M9L1_MOUSE]	34.29	5	3	4	10	5.08378e+06	1.46393	1.74744	0.883873	5.51096										255	29.1554	4.7417
Q3TZZ7	Extended synaptotagmin-2 OS=Mus musculus GN=Esyt2 PE=1 SV=1 - [ESYT2_MOUSE]	7.81	1	5	5	8	1.5365e+06	1.46248	1.64177	0.783156	12.9379										385	43.292	5.98584
P53690	Matrix metalloproteinase-14 OS=Mus musculus GN=Mmp14 PE=2 SV=3 - [MMP14_MOUSE]	9.97	4	6	6	11	3.655e+06	1.46098	1.63065	0.714755	10.7543										1149	125.649	5.78271
Q91YD3	mRNA-decapping enzyme 1A OS=Mus musculus GN=Dcp1a PE=1 SV=1 - [DCP1A_MOUSE]	3.99	2	2	2	3	568021	1.45918	2.59259	0.562826	0										309	34.4463	7.86963
Q8BFQ4	WD repeat-containing protein 82 OS=Mus musculus GN=Wdr82 PE=1 SV=1 - [WDR82_MOUSE]	10.22	1	3	3	5	673307	1.45845	1.02741	1.41954	8.00691										671	74.6109	9.23193
Q3UK38	Putative uncharacterized protein OS=Mus musculus GN=Dimt1 PE=2 SV=1 - [Q3UK38_MOUSE]	22.68	2	7	7	13	3.57644e+06	1.45766	1.52508	0.866406	18.9183										85	9.76319	6.55127
Q2M4I9	Phosphoinositide phospholipase C OS=Mus musculus GN=Plcg1 PE=4 SV=1 - [Q2M4I9_MOUSE]	7.3	6	6	6	7	1.2984e+06	1.45732	6.72882	0.187221	3.7891										129	14.6736	8.104
Q8BUE4	Apoptosis-inducing factor 2 OS=Mus musculus GN=Aifm2 PE=2 SV=1 - [AIFM2_MOUSE]	24.13	1	8	8	22	5.03812e+06	1.45563	1.72886	0.779509	34.0317										2605	288.705	6.66846
Q9CR67	Transmembrane protein 33 OS=Mus musculus GN=Tmem33 PE=2 SV=1 - [TMM33_MOUSE]	13.36	4	3	3	4	936891	1.45268	1.29605	0.97367	3.58085										182	20.4738	7.23975
P26041	Moesin OS=Mus musculus GN=Msn PE=1 SV=3 - [MOES_MOUSE]	45.41	4	20	32	111	1.1232e+08	1.45209	1.52822	0.88973	169.887										540	61.2705	4.83057
Q80W37	Snurportin-1 OS=Mus musculus GN=Snupn PE=2 SV=1 - [SPN1_MOUSE]	4.75	1	2	2	4	667858	1.45204	1.35458	1.07195	0										253	26.8152	7.98682
G3UZ39	Decapping and exoribonuclease protein (Fragment) OS=Mus musculus GN=Dxo PE=4 SV=1 - [G3UZ39_MOUSE]	11.84	6	3	3	4	442517	1.45198	4.18414	0.34702	0										574	60.5569	8.32373
Q9CR57	60S ribosomal protein L14 OS=Mus musculus GN=Rpl14 PE=1 SV=3 - [RL14_MOUSE]	25.81	4	5	5	38	9.53869e+06	1.45126	1.18026	1.15293	75.5161										105	12.2889	11.5903
G3X922	MCG115602 OS=Mus musculus GN=Dnajc13 PE=4 SV=1 - [G3X922_MOUSE]	17.48	9	36	36	59	4.57951e+06	1.45024	1.78348	0.853712	51.3838										1220	135.742	5.33838
Q3TUQ8	Putative uncharacterized protein OS=Mus musculus GN=Parn PE=2 SV=1 - [Q3TUQ8_MOUSE]	9.78	2	6	6	6	3.53675e+06	1.44745	2.99863	0.482705	7.02806										572	65.9216	7.76709
D3Z315	Coatomer subunit epsilon (Fragment) OS=Mus musculus GN=Cope PE=4 SV=1 - [D3Z315_MOUSE]	20.7	6	4	4	7	2.06046e+06	1.44703	1.44487	0.940375	8.99342										1579	175.579	6.62451
Q9D8N0	Elongation factor 1-gamma OS=Mus musculus GN=Eef1g PE=1 SV=3 - [EF1G_MOUSE]	37.53	2	19	19	90	8.7692e+07	1.44644	1.13972	1.17685	147.774										870	99.7557	5.08447
Q3UXW0	Kinesin-like protein (Fragment) OS=Mus musculus GN=Kif4 PE=2 SV=1 - [Q3UXW0_MOUSE]	5.23	2	3	3	5	590388	1.44526	1.01873	1.26055	8.59143										432	48.3464	5.85889
P05132	cAMP-dependent protein kinase catalytic subunit alpha OS=Mus musculus GN=Prkaca PE=1 SV=3 - [KAPCA_MOUSE]	5.13	7	2	2	4	4.46568e+06	1.44504	1.05125	1.3746	3.97068										218	24.117	7.94287
Q8R0S2	IQ motif and SEC7 domain-containing protein 1 OS=Mus musculus GN=Iqsec1 PE=1 SV=2 - [IQEC1_MOUSE]	1.77	8	2	2	2	659322	1.44429	0.099621	14.4979	0										180	21.0329	9.87646
Q6P549	Phosphatidylinositol 3,4,5-trisphosphate 5-phosphatase 2 OS=Mus musculus GN=Inppl1 PE=1 SV=1 - [SHIP2_MOUSE]	10.1	2	12	12	17	3.63208e+06	1.44288	2.63118	0.478468	24.6361										2617	293.814	6.18896
E0CYM1	Filamin A-interacting protein 1-like OS=Mus musculus GN=Filip1l PE=1 SV=1 - [E0CYM1_MOUSE]	2.91	3	2	2	4	1.36158e+06	1.44206	6.69441	0.188357	2.24193										152	16.2824	6.55127
Q60692	Proteasome subunit beta type-6 OS=Mus musculus GN=Psmb6 PE=1 SV=3 - [PSB6_MOUSE]	13.03	1	3	3	6	1.93097e+06	1.44199	1.06824	1.36447	3.69734										98	11.0755	5.45264
Q5M9N6	Rpl37a protein OS=Mus musculus GN=Rpl37a PE=2 SV=1 - [Q5M9N6_MOUSE]	31.71	5	2	2	3	4.88229e+06	1.4415	1.18176	1.21979	5.49453										768	88.8914	8.45557
Q8C5J1	Aldehyde dehydrogenase OS=Mus musculus PE=2 SV=1 - [Q8C5J1_MOUSE]	15.26	12	5	5	6	389827	1.44103	1.77752	0.864147	0										283	31.0417	7.13721
Q8K2I1	Protein farnesyltransferase subunit beta OS=Mus musculus GN=Fntb PE=1 SV=1 - [FNTB_MOUSE]	5.72	2	2	2	3	739730	1.43967	2.08754	0.689649	2.3562										969	108.47	5.49072
P61164	Alpha-centractin OS=Mus musculus GN=Actr1a PE=2 SV=1 - [ACTZ_MOUSE]	12.5	1	3	3	4	235386	1.43822	3.18134	0.447726	1.63757										1128	128.7	6.62451
Q8BMK4	Cytoskeleton-associated protein 4 OS=Mus musculus GN=Ckap4 PE=1 SV=2 - [CKAP4_MOUSE]	56.35	1	28	28	83	7.08396e+07	1.43805	1.38105	1.03158	138.768										297	32.9492	7.6792
P62911	60S ribosomal protein L32 OS=Mus musculus GN=Rpl32 PE=1 SV=2 - [RL32_MOUSE]	27.41	2	3	3	11	1.39157e+06	1.43774	1.3718	0.944457	14.5574										611	68.2236	5.2876
Q3UMB9	WASH complex subunit 7 OS=Mus musculus GN=Kiaa1033 PE=2 SV=2 - [WASH7_MOUSE]	4.94	1	6	6	8	2.09224e+06	1.43675	2.14544	0.678204	7.89326										1019	115.953	6.97607
P52479	Ubiquitin carboxyl-terminal hydrolase 10 OS=Mus musculus GN=Usp10 PE=1 SV=3 - [UBP10_MOUSE]	3.03	1	2	2	4	697196	1.43601	1.66033	0.864895	4.07061										561	64.2415	6.58057
Q9CQJ2	PIH1 domain-containing protein 1 OS=Mus musculus GN=Pih1d1 PE=1 SV=1 - [PIHD1_MOUSE]	12.76	2	3	3	7	716470	1.43559	3.03487	0.564115	10.3521										246	28.194	4.89404
O35286	Putative pre-mRNA-splicing factor ATP-dependent RNA helicase DHX15 OS=Mus musculus GN=Dhx15 PE=1 SV=2 - [DHX15_MOUSE]	29.69	7	23	24	66	1.9545e+07	1.43549	1.30849	1.04642	100.504										373	40.6091	8.98291
P97314	Cysteine and glycine-rich protein 2 OS=Mus musculus GN=Csrp2 PE=1 SV=3 - [CSRP2_MOUSE]	61.14	4	10	10	56	3.58892e+07	1.4349	1.0112	1.44363	77.5625										505	55.2179	7.2251
P47941	Crk-like protein OS=Mus musculus GN=Crkl PE=1 SV=2 - [CRKL_MOUSE]	61.72	2	17	17	120	1.18444e+08	1.43193	1.7955	0.818076	203.213										1803	200.055	5.79541
Q7TMY8	E3 ubiquitin-protein ligase HUWE1 OS=Mus musculus GN=Huwe1 PE=1 SV=5 - [HUWE1_MOUSE]	4.5	11	16	16	21	1.6268e+06	1.43178	1.40578	0.89538	23.163										804	90.2515	5.38916
Q8CE90	Dual specificity mitogen-activated protein kinase kinase 7 OS=Mus musculus GN=Map2k7 PE=1 SV=1 - [MP2K7_MOUSE]	3.18	4	1	2	2	563555	1.43115	1.42504	1.00429	1.75603										418	46.7354	5.21143
Q3U026	Putative uncharacterized protein OS=Mus musculus GN=Mogs PE=2 SV=1 - [Q3U026_MOUSE]	9.59	5	6	6	12	3.36326e+06	1.43066	1.70163	1.17293	7.14864										461	52.4817	6.75635
R4H4V1	SCY1-like 1 (S. cerevisiae), isoform CRA_a OS=Mus musculus GN=Scyl1 PE=2 SV=1 - [R4H4V1_MOUSE]	6.54	3	4	4	5	2.77945e+06	1.43058	2.99107	0.898323	4.02518										975	110.475	6.49365
Q99LR9	Riok3 protein (Fragment) OS=Mus musculus GN=Riok3 PE=2 SV=1 - [Q99LR9_MOUSE]	10.47	7	3	3	5	6.66189e+06	1.42944	1.12548	10.9747	7.50943										1038	119.41	4.81787
Q01853	Transitional endoplasmic reticulum ATPase OS=Mus musculus GN=Vcp PE=1 SV=4 - [TERA_MOUSE]	27.3	6	18	19	44	1.76235e+07	1.42658	1.3312	0.992877	37.6396										462	54.8686	9.23193
Q61768	Kinesin-1 heavy chain OS=Mus musculus GN=Kif5b PE=1 SV=3 - [KINH_MOUSE]	35.72	15	31	31	59	1.61693e+07	1.42537	1.63151	0.834069	84.4691										1187	132.538	5.70654
Q8R4R6	Nucleoporin NUP53 OS=Mus musculus GN=Nup35 PE=1 SV=2 - [NUP53_MOUSE]	7.69	1	2	2	2	84617.1	1.4252	0.711006	1.57086	0										278	32.0377	5.78271
Q9CVJ6	Putative uncharacterized protein (Fragment) OS=Mus musculus GN=Tram1 PE=2 SV=1 - [Q9CVJ6_MOUSE]	16.35	5	3	3	3	1.34404e+06	1.42434	2.46785	0.553008	0										911	106.186	6.75635
Q3U6K9	Phosphoserine aminotransferase OS=Mus musculus GN=Psat1 PE=2 SV=1 - [Q3U6K9_MOUSE]	11.99	6	4	4	8	1.03125e+06	1.42379	2.2073	0.518754	7.97596										218	24.5546	6.68311
A0A0A6YVU1	ADP-sugar pyrophosphatase (Fragment) OS=Mus musculus GN=Nudt5 PE=1 SV=1 - [A0A0A6YVU1_MOUSE]	29.55	3	2	2	5	2.41135e+06	1.42375	1.588	0.920166	6.67212										96	10.8324	8.01611
H3BKR2	Guanine nucleotide-binding protein G(I)/G(S)/G(T) subunit beta-1 (Fragment) OS=Mus musculus GN=Gnb1 PE=4 SV=4 - [H3BKR2_MOUSE]	13.19	10	2	3	8	1.69664e+06	1.42268	0.698282	2.0374	12.8402										201	22.1232	9.36377
Q6P9P6	Kinesin-like protein KIF11 OS=Mus musculus GN=Kif11 PE=2 SV=1 - [KIF11_MOUSE]	18.06	3	16	16	31	6.06756e+06	1.42232	1.05095	1.36128	24.3008										339	38.6518	7.69385
Q3TV94	Putative uncharacterized protein OS=Mus musculus GN=Ssr1 PE=2 SV=1 - [Q3TV94_MOUSE]	6.64	3	2	2	4	1.18778e+07	1.42161	0.907109	1.35869	6.31139										224	25.4687	7.57666
Q62186	Translocon-associated protein subunit delta OS=Mus musculus GN=Ssr4 PE=2 SV=1 - [SSRD_MOUSE]	19.77	4	3	3	11	2.48289e+06	1.42147	1.3708	0.91028	9.96876										942	94.5882	5.94775
P63001	Ras-related C3 botulinum toxin substrate 1 OS=Mus musculus GN=Rac1 PE=1 SV=1 - [RAC1_MOUSE]	18.23	20	2	3	6	1.15563e+06	1.42088	3.06348	0.463812	7.69745										582	66.6624	5.30029
P14148	60S ribosomal protein L7 OS=Mus musculus GN=Rpl7 PE=1 SV=2 - [RL7_MOUSE]	40.74	4	11	12	36	1.7748e+07	1.42013	1.43279	1.08266	32.6464										416	47.0648	5.21143
Q80Y17	Lethal(2) giant larvae protein homolog 1 OS=Mus musculus GN=Llgl1 PE=1 SV=1 - [L2GL1_MOUSE]	4.44	3	4	4	5	2.67254e+06	1.41966	3.22016	0.502562	8.52296										738	82.9369	6.52197
P07901	Heat shock protein HSP 90-alpha OS=Mus musculus GN=Hsp90aa1 PE=1 SV=4 - [HS90A_MOUSE]	26.88	17	10	18	63	5.59762e+07	1.41864	1.40897	1.20691	102.125										1358	152.475	7.12256
Q3TMN1	Methionine aminopeptidase 2 OS=Mus musculus GN=Metap2 PE=2 SV=1 - [Q3TMN1_MOUSE]	11.87	8	5	5	8	5.77179e+06	1.4178	0.586525	2.97807	7.68317										130	14.1888	4.60205
O70378	ER membrane protein complex subunit 8 OS=Mus musculus GN=Emc8 PE=1 SV=1 - [EMC8_MOUSE]	33.33	9	6	6	9	1.80018e+06	1.41526	0.973866	1.58612	11.9706										168	19.6543	8.42627
Q8BKC5	Importin-5 OS=Mus musculus GN=Ipo5 PE=1 SV=3 - [IPO5_MOUSE]	23.97	6	24	24	80	1.72421e+07	1.4148	1.4247	0.933064	85.3575										350	40.0545	6.66846
Q8VDD5	Myosin-9 OS=Mus musculus GN=Myh9 PE=1 SV=4 - [MYH9_MOUSE]	42.96	32	69	81	198	7.00582e+07	1.41387	1.6859	0.834825	256.572										380	43.132	6.85889
Q8CCP0	Nuclear export mediator factor Nemf OS=Mus musculus GN=Nemf PE=1 SV=2 - [NEMF_MOUSE]	6.58	1	7	7	13	9.1114e+06	1.4134	1.32824	0.949334	16.9559										965	106.403	8.27979
D3Z0A2	Protein arginine N-methyltransferase 1 OS=Mus musculus GN=Prmt1 PE=1 SV=1 - [D3Z0A2_MOUSE]	49.69	11	17	17	53	1.69746e+07	1.41295	0.533639	2.23582	77.074										712	82.1074	5.65576
Q5U5W6	COMM domain containing 3 OS=Mus musculus GN=Commd3 PE=2 SV=1 - [Q5U5W6_MOUSE]	12.31	2	2	2	3	674707	1.41206	1.50572	0.846004	6.6417										1044	114.784	5.33838
Q3TL58	Putative uncharacterized protein OS=Mus musculus GN=Skp1a PE=2 SV=1 - [Q3TL58_MOUSE]	12.27	3	2	2	8	4.81385e+06	1.41101	1.08479	1.30072	8.64776										589	65.2809	5.10986
Q80XQ2	TBC1 domain family member 5 OS=Mus musculus GN=Tbc1d5 PE=1 SV=2 - [TBCD5_MOUSE]	2.45	6	2	2	2	379801	1.41058	1.10345	1.27833	0										150	16.6266	8.20654
Q80UK0	SEC14 domain and spectrin repeat-containing protein 1 OS=Mus musculus GN=Sestd1 PE=2 SV=1 - [SESD1_MOUSE]	12.36	1	7	7	12	4.71596e+06	1.41015	1.40421	1.03978	5.00139										418	47.346	5.92236
Q6P2K6	Serine/threonine-protein phosphatase 4 regulatory subunit 3A OS=Mus musculus GN=Smek1 PE=1 SV=1 - [P4R3A_MOUSE]	4.63	4	3	3	4	1.16271e+06	1.40927	2.39662	0.502137	0										834	91.8024	8.99756
Q9QUM9	Proteasome subunit alpha type-6 OS=Mus musculus GN=Psma6 PE=1 SV=1 - [PSA6_MOUSE]	25.61	2	5	5	10	1.97196e+06	1.40563	0.99926	1.30994	16.5557										329	35.5372	7.95752
Q3V028	Putative uncharacterized protein OS=Mus musculus GN=Cyld PE=2 SV=1 - [Q3V028_MOUSE]	2.52	4	2	2	2	836102	1.40507	0.126156	11.1376	1.78456										5656	603.866	6.30322
P99027	60S acidic ribosomal protein P2 OS=Mus musculus GN=Rplp2 PE=1 SV=3 - [RLA2_MOUSE]	76.52	1	6	6	30	2.9445e+07	1.40486	1.18047	1.15374	58.8702										103	11.629	5.2749
Q6PGB6	N-alpha-acetyltransferase 50 OS=Mus musculus GN=Naa50 PE=1 SV=1 - [NAA50_MOUSE]	13.02	1	2	2	4	205127	1.40337	0.988975	1.66873	0										844	93.7654	6.62451
B1ATD5	MCG9626, isoform CRA_b OS=Mus musculus GN=Mtmr3 PE=1 SV=1 - [B1ATD5_MOUSE]	5.35	11	6	6	10	1.30239e+06	1.40054	0.977228	0.454072	1.96533										86	10.2082	6.16357
E9PZ88	Alpha-mannosidase OS=Mus musculus GN=Man2c1 PE=3 SV=1 - [E9PZ88_MOUSE]	28.72	15	23	23	58	4.9784e+07	1.40032	4.4069	0.320638	55.8404										230	25.6138	4.67822
Q3TW74	Putative uncharacterized protein OS=Mus musculus GN=Mthfd1 PE=2 SV=1 - [Q3TW74_MOUSE]	42.78	5	37	37	114	4.35795e+07	1.39965	1.66661	0.86727	161.436										306	34.1106	6.97607
P61290	Proteasome activator complex subunit 3 OS=Mus musculus GN=Psme3 PE=1 SV=1 - [PSME3_MOUSE]	23.62	4	6	6	12	7.43352e+06	1.39906	1.87418	0.783075	15.375										484	53.878	5.78271
A2AHZ2	E3 ubiquitin-protein ligase SIAH1B OS=Mus musculus GN=Siah1b PE=3 SV=1 - [A2AHZ2_MOUSE]	16.31	3	1	6	23	1.1523e+07	1.39834	0.776936	1.88018	33.2044										1358	150.989	6.72705
Q80X50	Ubiquitin-associated protein 2-like OS=Mus musculus GN=Ubap2l PE=1 SV=1 - [UBP2L_MOUSE]	10.66	7	9	9	18	7.80792e+06	1.39726	1.68573	0.773556	18.8135										539	60.9503	6.40479
Q3TGJ9	Putative uncharacterized protein OS=Mus musculus GN=Gsn PE=2 SV=1 - [Q3TGJ9_MOUSE]	5.88	6	4	4	6	4.46168e+06	1.3958	1.09176	0.972594	5.57327										660	74.05	7.98682
Q3U781	MCG21131, isoform CRA_a OS=Mus musculus GN=Srsf3 PE=1 SV=1 - [Q3U781_MOUSE]	42.74	4	4	5	14	4.42367e+06	1.39499	1.18104	1.18116	10.2757										448	49.9252	5.2749
Q5RKP3	60S ribosomal protein L13 OS=Mus musculus GN=Rpl13 PE=2 SV=1 - [Q5RKP3_MOUSE]	27.14	4	6	6	43	1.4531e+07	1.39472	1.10222	1.31101	72.2676										166	18.5477	8.08936
Q8K298	Actin-binding protein anillin OS=Mus musculus GN=Anln PE=1 SV=2 - [ANLN_MOUSE]	10.97	2	10	10	15	1.42452e+07	1.39429	1	0.970475	22.5858										1960	226.232	5.65576
O55143	Sarcoplasmic/endoplasmic reticulum calcium ATPase 2 OS=Mus musculus GN=Atp2a2 PE=1 SV=2 - [AT2A2_MOUSE]	17.43	12	15	15	37	7.9691e+06	1.39355	1.70547	0.810586	50.1826										1107	116.728	7.10791
Q9Z2X1	Heterogeneous nuclear ribonucleoprotein F OS=Mus musculus GN=Hnrnpf PE=1 SV=3 - [HNRPF_MOUSE]	41.93	5	10	12	55	3.02142e+07	1.39288	1.26192	1.15459	71.7618										331	37.6244	6.44287
Q99KC8	von Willebrand factor A domain-containing protein 5A OS=Mus musculus GN=Vwa5a PE=1 SV=2 - [VMA5A_MOUSE]	27.62	6	18	18	52	3.00419e+07	1.39269	0.835428	1.63298	53.2459										172	19.7665	4.84326
P42669	Transcriptional activator protein Pur-alpha OS=Mus musculus GN=Pura PE=1 SV=1 - [PURA_MOUSE]	4.67	5	1	2	4	500320	1.39248	1.42451	0.977517	1.86874										618	68.2614	5.2876
G3UZI2	Heterogeneous nuclear ribonucleoprotein Q OS=Mus musculus GN=Syncrip PE=4 SV=1 - [G3UZI2_MOUSE]	38.52	12	13	19	43	1.69358e+07	1.392	1.42062	1.00409	47.5378										530	60.6803	8.44092
Q921W0	Charged multivesicular body protein 1a OS=Mus musculus GN=Chmp1a PE=1 SV=1 - [CHM1A_MOUSE]	19.9	1	5	5	9	7.49023e+06	1.39134	1.24751	1.0711	15.0253										248	27.933	6.88818
Q61239	Protein farnesyltransferase/geranylgeranyltransferase type-1 subunit alpha OS=Mus musculus GN=Fnta PE=1 SV=1 - [FNTA_MOUSE]	11.14	1	4	4	7	3.07848e+06	1.3903	1.68057	0.827279	10.4697										788	84.8706	5.51611
E9PX48	Dedicator of cytokinesis protein 7 OS=Mus musculus GN=Dock7 PE=1 SV=1 - [E9PX48_MOUSE]	12.39	8	23	24	43	7.13594e+06	1.38932	2.00267	0.742234	45.2988										377	43.9859	4.93213
P11499	Heat shock protein HSP 90-beta OS=Mus musculus GN=Hsp90ab1 PE=1 SV=3 - [HS90B_MOUSE]	34.39	13	13	22	87	5.59762e+07	1.38809	1.15746	1.21577	129.326										401	42.4947	6.3667
Q8CD19	LanC-like protein 3 OS=Mus musculus GN=Lancl3 PE=2 SV=2 - [LANC3_MOUSE]	14.29	1	6	6	21	9.52341e+06	1.38738	1.48993	0.90331	35.2051										496	56.8519	8.00146
A0A0A6YW28	Ubiquitin carboxyl-terminal hydrolase 4 OS=Mus musculus GN=Usp4 PE=3 SV=1 - [A0A0A6YW28_MOUSE]	22.84	15	15	16	32	6.2945e+06	1.38609	0.984518	1.4073	37.5959										454	48.9635	8.95361
G3XA10	Heterogeneous nuclear ribonucleoprotein U, isoform CRA_b OS=Mus musculus GN=Gm28062 PE=4 SV=1 - [G3XA10_MOUSE]	22.32	11	15	15	48	5.17804e+07	1.38506	1.02736	1.33561	74.409										803	89.2592	6.30322
D3Z3B8	Disks large homolog 1 OS=Mus musculus GN=Dlg1 PE=1 SV=1 - [D3Z3B8_MOUSE]	6.95	12	5	5	5	3.07445e+06	1.38392	2.39163	0.68145	5.67148										131	13.806	9.77393
H3BJU7	Rho guanine nucleotide exchange factor 2 OS=Mus musculus GN=Arhgef2 PE=1 SV=1 - [H3BJU7_MOUSE]	22.49	14	20	20	34	8.88282e+06	1.38381	0.95337	1.43879	44.4197										1031	113.017	6.21436
P12815	Programmed cell death protein 6 OS=Mus musculus GN=Pdcd6 PE=1 SV=2 - [PDCD6_MOUSE]	32.98	3	6	6	11	9.96137e+06	1.3831	2.55234	0.609097	10.271										313	34.3495	8.42627
Q3TN94	Putative uncharacterized protein OS=Mus musculus GN=Qars PE=2 SV=1 - [Q3TN94_MOUSE]	29.29	8	19	20	39	1.32505e+07	1.38304	1.47465	0.860542	56.0397										299	33.5266	10.0376
Q3UDE2	Tubulin--tyrosine ligase-like protein 12 OS=Mus musculus GN=Ttll12 PE=2 SV=1 - [TTL12_MOUSE]	7.36	1	4	4	8	2.99602e+06	1.38303	1.89042	0.807669	11.7297										215	24.4207	7.37158
Q99KV1	DnaJ homolog subfamily B member 11 OS=Mus musculus GN=Dnajb11 PE=1 SV=1 - [DJB11_MOUSE]	8.38	1	3	3	7	564125	1.38284	0.882079	1.51595	8.91654										218	24.1012	5.36377
P16045	Galectin-1 OS=Mus musculus GN=Lgals1 PE=1 SV=3 - [LEG1_MOUSE]	60	1	8	8	125	2.63615e+08	1.38245	1.02929	1.41802	193.569										360	39.9983	8.85107
Q3U1V6	Ubiquitin-conjugating enzyme E2 variant 3 OS=Mus musculus GN=Uevld PE=2 SV=1 - [UEVLD_MOUSE]	17.62	3	7	8	11	2.45881e+06	1.38244	4.17208	0.352874	14.5897										141	15.3029	8.48486
A4FUW1	4932417H02Rik protein (Fragment) OS=Mus musculus GN=Rptor PE=2 SV=1 - [A4FUW1_MOUSE]	5.4	8	6	6	9	2.42662e+06	1.38148	1.78166	0.788775	12.9141										317	35.0546	7.69385
O09110	Dual specificity mitogen-activated protein kinase kinase 3 OS=Mus musculus GN=Map2k3 PE=1 SV=2 - [MP2K3_MOUSE]	21.9	12	8	8	13	4.27653e+06	1.38106	1.83432	0.909829	10.9661										506	50.4529	4.91943
Q9Z1Z0	General vesicular transport factor p115 OS=Mus musculus GN=Uso1 PE=1 SV=2 - [USO1_MOUSE]	12.2	1	10	10	20	2.71774e+06	1.38104	1.20861	1.19617	19.3348										213	23.3497	9.89111
F7CBP1	Eukaryotic translation initiation factor 4 gamma 2 OS=Mus musculus GN=Eif4g2 PE=1 SV=1 - [F7CBP1_MOUSE]	16.36	7	13	13	29	2.85914e+06	1.37914	1.09496	1.22534	12.746										1938	217.15	6.25244
Q5RL55	ATP-binding cassette, sub-family F (GCN20), member 1 OS=Mus musculus GN=Abcf1 PE=2 SV=1 - [Q5RL55_MOUSE]	18.66	6	13	13	27	7.57761e+06	1.37837	1.63284	0.852185	30.2248										935	101.106	7.26904
Q8CHP5	Partner of Y14 and mago OS=Mus musculus GN=Wibg PE=2 SV=2 - [WIBG_MOUSE]	16.75	1	3	3	4	212879	1.37834	1.14815	0.531772	1.63078										489	55.6285	11.3999
Q3UTM6	Putative uncharacterized protein OS=Mus musculus GN=Commd10 PE=2 SV=1 - [Q3UTM6_MOUSE]	20	2	3	3	6	509941	1.37782	2.83186	0.450121	4.13106										572	62.2386	6.37939
O88544	COP9 signalosome complex subunit 4 OS=Mus musculus GN=Cops4 PE=1 SV=1 - [CSN4_MOUSE]	16.26	5	5	5	11	875928	1.37745	1.81851	0.575353	13.4193										593	67.9267	8.104
Q91WN1	DnaJ homolog subfamily C member 9 OS=Mus musculus GN=Dnajc9 PE=2 SV=2 - [DNJC9_MOUSE]	28.57	2	6	6	13	2.07554e+06	1.37723	1.49273	0.795035	21.2346										818	88.8701	8.11865
B2RUD1	Transmembrane protein 165 OS=Mus musculus GN=Tmem165 PE=2 SV=1 - [B2RUD1_MOUSE]	8.98	2	2	2	2	325571	1.37689	0.91349	1.50729	2.33533										51	6.40265	12.5571
Q8K0C9	GDP-mannose 4,6 dehydratase OS=Mus musculus GN=Gmds PE=2 SV=1 - [GMDS_MOUSE]	42.47	1	15	15	54	1.24537e+07	1.37615	1.37005	1.01767	74.6854										792	86.9677	5.17334
Q9CSH3	Exosome complex exonuclease RRP44 OS=Mus musculus GN=Dis3 PE=2 SV=4 - [RRP44_MOUSE]	24.32	2	20	20	29	7.09288e+06	1.37598	1.14244	1.10602	35.3476										320	35.9525	8.5874
Q3TW51	Putative uncharacterized protein OS=Mus musculus GN=Snd1 PE=2 SV=1 - [Q3TW51_MOUSE]	28.79	6	24	24	63	3.30391e+07	1.37445	1.59238	0.833897	100.792										1057	118.336	6.29053
Q8CBY1	Protein Smaug homolog 1 OS=Mus musculus GN=Samd4a PE=1 SV=2 - [SMAG1_MOUSE]	3.52	1	2	2	2	1.19317e+06	1.3704	2.17804	0.629187	1.68081										419	48.0329	6.68311
Q9D8E6	60S ribosomal protein L4 OS=Mus musculus GN=Rpl4 PE=1 SV=3 - [RL4_MOUSE]	32.7	3	12	12	39	9.18534e+06	1.36847	1.16214	1.10302	37.1009										243	27.3111	8.41162
P70227	Inositol 1,4,5-trisphosphate receptor type 3 OS=Mus musculus GN=Itpr3 PE=1 SV=3 - [ITPR3_MOUSE]	1.65	4	4	4	5	519148	1.36838	4.31134	0.686331	4.17327										1366	152.438	6.22705
A2BDX2	Dolichol-phosphate mannosyltransferase subunit 1 OS=Mus musculus GN=Dpm1 PE=4 SV=1 - [A2BDX2_MOUSE]	17.79	3	3	3	6	633905	1.3682	2.1378	0.669566	1.70794										460	52.2568	4.83057
Q91W09	Ferrochelatase OS=Mus musculus GN=Fech PE=2 SV=1 - [Q91W09_MOUSE]	14.68	6	5	5	6	383658	1.36783	2.28121	0.247845	0										533	56.5491	6.53662
P28352	DNA-(apurinic or apyrimidinic site) lyase OS=Mus musculus GN=Apex1 PE=1 SV=2 - [APEX1_MOUSE]	25.55	3	7	7	21	1.00823e+07	1.36749	1.0815	1.19868	30.7604										277	31.4544	6.91748
F7AC58	Piezo-type mechanosensitive ion channel component 1 (Fragment) OS=Mus musculus GN=Piezo1 PE=1 SV=1 - [F7AC58_MOUSE]	1.28	10	2	2	2	449560	1.36714	0.493044	1.37177	2.0489										403	47.0108	6.91748
D3K2X3	Truncated DJ-1 variant SV4,5DEL OS=Mus musculus GN=Dj1 PE=2 SV=1 - [D3K2X3_MOUSE]	41.1	6	3	3	8	3.15169e+06	1.36585	1.87169	0.551411	3.55192										244	27.3684	5.23682
P35293	Ras-related protein Rab-18 OS=Mus musculus GN=Rab18 PE=2 SV=2 - [RAB18_MOUSE]	36.89	2	6	6	20	7.55504e+06	1.36504	3.44095	0.46262	35.8588										76	8.99962	9.87646
Q9WVJ2	26S proteasome non-ATPase regulatory subunit 13 OS=Mus musculus GN=Psmd13 PE=1 SV=1 - [PSD13_MOUSE]	15.69	5	6	6	11	1.96733e+06	1.36502	2.11066	1.0463	9.25088										227	24.6186	7.6499
E9Q265	Sulfatase-modifying factor 1 OS=Mus musculus GN=Sumf1 PE=4 SV=1 - [E9Q265_MOUSE]	7.78	3	2	2	4	814743	1.36336	1.59465	0.854954	1.71348										73	8.02021	8.70459
Q4TVN0	TBC1 domain family member 15 OS=Mus musculus GN=Tbc1d15 PE=2 SV=1 - [Q4TVN0_MOUSE]	24.29	5	15	15	41	9.99392e+06	1.363	1.3963	1.02878	51.4873										267	30.0523	6.69775
P40124	Adenylyl cyclase-associated protein 1 OS=Mus musculus GN=Cap1 PE=1 SV=4 - [CAP1_MOUSE]	21.52	6	8	8	14	4.07468e+06	1.36256	2.52135	0.748948	20.6556										491	55.4285	7.15186
Q9D1W4	Putative uncharacterized protein OS=Mus musculus PE=2 SV=1 - [Q9D1W4_MOUSE]	14.69	2	2	2	3	171361	1.35948	2.27721	0.596993	1.67721										339	38.2068	8.68994
E9QLB2	Lysophospholipase-like protein 1 OS=Mus musculus GN=Lyplal1 PE=4 SV=1 - [E9QLB2_MOUSE]	15.06	2	3	3	7	2.56269e+06	1.35924	3.93147	0.345734	15.9213										831	94.8	6.75635
G3UZJ4	Peroxiredoxin-5, mitochondrial OS=Mus musculus GN=Prdx5 PE=1 SV=1 - [G3UZJ4_MOUSE]	18.07	8	3	3	5	1.32659e+06	1.35894	1.5109	0.939193	3.87422										1376	157.356	5.10986
Q3UH60	Disco-interacting protein 2 homolog B OS=Mus musculus GN=Dip2b PE=1 SV=1 - [DIP2B_MOUSE]	3.49	3	3	5	7	2.82694e+06	1.35734	1.08706	2.10139	2.45144										310	35.164	6.82959
G3X915	LysM and putative peptidoglycan-binding domain-containing protein 2 OS=Mus musculus GN=Lysmd2 PE=4 SV=1 - [G3X915_MOUSE]	22.79	2	4	5	12	9.56365e+06	1.35694	1.57402	0.862087	18.815										845	94.0806	7.75244
Q8CEJ2	MCG117705, isoform CRA_a OS=Mus musculus GN=Uxt PE=2 SV=1 - [Q8CEJ2_MOUSE]	17.2	2	2	2	2	71486	1.35545	1.84565	0.734401	1.80979										1048	118.801	7.88428
P26043	Radixin OS=Mus musculus GN=Rdx PE=1 SV=3 - [RADI_MOUSE]	27.62	8	8	20	64	1.1232e+08	1.35464	1.33417	1.00831	89.7763										248	28.4504	4.67822
Q923B1	Lariat debranching enzyme OS=Mus musculus GN=Dbr1 PE=1 SV=2 - [DBR1_MOUSE]	3.64	3	2	2	3	2.76506e+06	1.35451	1.28743	1.0521	1.99453										439	48.4133	7.00537
O35737	Heterogeneous nuclear ribonucleoprotein H OS=Mus musculus GN=Hnrnph1 PE=1 SV=3 - [HNRH1_MOUSE]	28.51	5	7	9	30	1.50023e+07	1.35345	1.3403	1.00981	41.4182										1297	146.157	5.24951
Q9R1T2	SUMO-activating enzyme subunit 1 OS=Mus musculus GN=Sae1 PE=1 SV=1 - [SAE1_MOUSE]	18	1	5	5	8	1.36868e+06	1.35237	2.24425	0.525008	14.2159										151	16.9191	4.65283
P61358	60S ribosomal protein L27 OS=Mus musculus GN=Rpl27 PE=1 SV=2 - [RL27_MOUSE]	36.03	3	4	4	22	2.78703e+07	1.3506	1.05635	1.72043	26.8476										913	103.015	8.80713
Q3UQ67	Probable tRNA N6-adenosine threonylcarbamoyltransferase OS=Mus musculus GN=Osgep PE=2 SV=1 - [Q3UQ67_MOUSE]	26.87	4	3	7	19	8.16857e+06	1.34977	1.02761	1.31791	32.6412										86	10.1872	7.98682
P54923	[Protein ADP-ribosylarginine] hydrolase OS=Mus musculus GN=Adprh PE=2 SV=1 - [ADPRH_MOUSE]	21.55	2	8	8	17	1.09522e+07	1.34926	2.00935	0.567057	28.2473										361	40.718	6.90283
Q9JJ28	Protein flightless-1 homolog OS=Mus musculus GN=Flii PE=1 SV=1 - [FLII_MOUSE]	12.04	2	14	14	27	1.01755e+07	1.349	2.06685	0.613919	40.6579										744	82.561	6.94678
Q3U561	Ribosomal protein OS=Mus musculus GN=Rpl10a PE=2 SV=1 - [Q3U561_MOUSE]	39.63	5	10	10	49	3.12849e+07	1.34744	1.14026	1.30995	69.4241										243	26.8465	5.32568
Q6A0A1	MKIAA0224 protein (Fragment) OS=Mus musculus GN=mKIAA0224 PE=4 SV=1 - [Q6A0A1_MOUSE]	1.88	3	2	2	2	209672	1.34458	1.03383	1.30058	0										392	43.927	5.51611
Q3ULG5	DNA replication licensing factor MCM6 OS=Mus musculus GN=Mcm6 PE=1 SV=1 - [Q3ULG5_MOUSE]	5.67	4	4	4	5	1.10659e+06	1.34431	3.57116	0.376435	5.83451										130	14.9729	4.79248
Q8CCJ3	E3 UFM1-protein ligase 1 OS=Mus musculus GN=Ufl1 PE=1 SV=2 - [UFL1_MOUSE]	7.57	1	5	5	8	941988	1.34366	10.9984	0.666499	8.94663										391	44.0956	6.7124
P35979	60S ribosomal protein L12 OS=Mus musculus GN=Rpl12 PE=1 SV=2 - [RL12_MOUSE]	58.18	8	7	7	50	2.35789e+07	1.34268	1.24794	0.918522	69.5948										454	51.3331	5.35107
Q99JI4	26S proteasome non-ATPase regulatory subunit 6 OS=Mus musculus GN=Psmd6 PE=1 SV=1 - [PSMD6_MOUSE]	23.14	2	11	11	19	2.01576e+06	1.34225	1.12449	1.24144	22.5879										679	74.7812	6.354
P47962	60S ribosomal protein L5 OS=Mus musculus GN=Rpl5 PE=1 SV=3 - [RL5_MOUSE]	34.01	5	10	10	41	6.60957e+07	1.34195	1.31379	1.05696	64.8973										836	94.7579	6.60986
Q61102	ATP-binding cassette sub-family B member 7, mitochondrial OS=Mus musculus GN=Abcb7 PE=1 SV=3 - [ABCB7_MOUSE]	4.26	1	3	3	3	363541	1.34144	0.446095	1.10169	2.01569										249	27.9562	5.51611
Q3TGL4	Fibulin 2, isoform CRA_b OS=Mus musculus GN=Fbln2 PE=2 SV=1 - [Q3TGL4_MOUSE]	19.85	3	19	19	38	3.86661e+07	1.34077	0.0569494	76.8504	53.7379										368	41.4922	5.71924
Q8R050	Eukaryotic peptide chain release factor GTP-binding subunit ERF3A OS=Mus musculus GN=Gspt1 PE=1 SV=2 - [ERF3A_MOUSE]	21.7	7	12	12	28	2.10387e+07	1.33976	1.06508	1.47369	47.955										963	109.484	6.44287
Q9QZL0	Receptor-interacting serine/threonine-protein kinase 3 OS=Mus musculus GN=Ripk3 PE=1 SV=2 - [RIPK3_MOUSE]	15.02	2	5	5	8	1.92125e+06	1.33881	3.31899	0.425116	8.88687										582	65.877	8.03076
Q68FL6	Methionine--tRNA ligase, cytoplasmic OS=Mus musculus GN=Mars PE=2 SV=1 - [SYMC_MOUSE]	30.27	3	24	24	60	1.55906e+07	1.33813	1.38863	0.961198	59.8985										1002	108.237	6.84424
E9Q7G6	RNA-binding motif, single-stranded-interacting protein 2 OS=Mus musculus GN=Rbms2 PE=4 SV=1 - [E9Q7G6_MOUSE]	14.08	4	3	3	8	441107	1.33741	1.34087	0.997426	4.46045										298	33.3141	8.5874
Q9CRA8	Exosome complex component RRP46 OS=Mus musculus GN=Exosc5 PE=1 SV=1 - [EXOS5_MOUSE]	12.34	2	2	2	4	371299	1.33695	3.13794	0.426061	4.55737										438	48.9059	5.10986
P26645	Myristoylated alanine-rich C-kinase substrate OS=Mus musculus GN=Marcks PE=1 SV=2 - [MARCS_MOUSE]	46.6	3	7	7	17	8.49446e+06	1.33672	0.787025	1.72557	37.0938										1092	121.478	5.94775
Q3TFD0	Serine hydroxymethyltransferase OS=Mus musculus GN=Shmt2 PE=2 SV=1 - [Q3TFD0_MOUSE]	20.56	3	10	10	22	5.78554e+06	1.33653	1.06796	1.23202	37.7132										216	24.0078	9.77393
E9QAZ2	Ribosomal protein L15 OS=Mus musculus GN=Gm10020 PE=3 SV=1 - [E9QAZ2_MOUSE]	22.55	4	4	4	11	4.20294e+06	1.33623	1.27494	1.08942	18.1334										436	49.6084	7.53271
Q6PHZ1	Rpl17 protein OS=Mus musculus GN=Rpl17 PE=2 SV=1 - [Q6PHZ1_MOUSE]	18.48	6	3	3	23	1.27815e+07	1.33565	1.27185	0.955649	27.7369										1409	155.172	6.65381
Q6PHQ8	N-alpha-acetyltransferase 35, NatC auxiliary subunit OS=Mus musculus GN=Naa35 PE=1 SV=1 - [NAA35_MOUSE]	13.1	8	9	9	13	8.78558e+06	1.33494	1.21571	1.21573	16.4393										988	111.765	8.20654
Q3UUX9	Putative uncharacterized protein OS=Mus musculus GN=Gdi2 PE=2 SV=1 - [Q3UUX9_MOUSE]	22.7	9	8	8	12	1.57188e+06	1.33467	1.76445	0.770258	9.75617										481	52.2593	6.60986
Q6ZQ58	La-related protein 1 OS=Mus musculus GN=Larp1 PE=1 SV=3 - [LARP1_MOUSE]	6.62	5	5	5	8	2.23052e+06	1.33371	1.41049	1.01352	14.3643										1253	145.148	6.90283
G5E8J3	Bromodomain and WD repeat domain containing 2, isoform CRA_a OS=Mus musculus GN=Wdr11 PE=4 SV=1 - [G5E8J3_MOUSE]	4.09	2	5	5	10	2.51343e+06	1.33356	2.11429	0.763386	14.6579										935	104.085	5.96045
Q9D9V3	Ethylmalonyl-CoA decarboxylase OS=Mus musculus GN=Echdc1 PE=1 SV=2 - [ECHD1_MOUSE]	31.06	2	9	9	26	1.23447e+07	1.33352	0.568399	2.25616	34.2991										471	53.4081	6.84424
Q8BG73	SH3 domain-binding glutamic acid-rich-like protein 2 OS=Mus musculus GN=Sh3bgrl2 PE=1 SV=1 - [SH3L2_MOUSE]	39.25	6	3	3	9	2.61792e+06	1.33315	2.27433	0.586173	9.27152										344	37.996	7.56201
F6TGV1	Exosome complex component RRP40 (Fragment) OS=Mus musculus GN=Exosc3 PE=4 SV=1 - [F6TGV1_MOUSE]	27.59	2	3	3	4	240067	1.33301	2.473	0.539023	2.39162										423	47.801	6.65381
Q80TE0	RNA polymerase II-associated protein 1 OS=Mus musculus GN=Rpap1 PE=1 SV=2 - [RPAP1_MOUSE]	1.99	3	3	3	3	2.41076e+06	1.33207	1.62504	0.819717	2.20347										480	52.7194	6.1001
Q91V89	Protein Ppp2r5d OS=Mus musculus GN=Ppp2r5d PE=1 SV=1 - [Q91V89_MOUSE]	27.44	14	14	14	32	2.14431e+07	1.33053	2.65456	0.539278	31.402										501	57.0671	6.49365
Q3TCK3	Putative uncharacterized protein (Fragment) OS=Mus musculus GN=Ehd1 PE=2 SV=1 - [Q3TCK3_MOUSE]	8.87	7	1	4	6	1.57442e+06	1.32968	1.41151	0.942026	7.54544										157	17.9248	7.88428
Q3V1Z7	Putative uncharacterized protein OS=Mus musculus GN=Ddx1 PE=2 SV=1 - [Q3V1Z7_MOUSE]	29.05	3	19	19	42	2.52615e+07	1.32906	1.30428	1.01201	58.8966										520	59.0911	6.53662
P50580	Proliferation-associated protein 2G4 OS=Mus musculus GN=Pa2g4 PE=1 SV=3 - [PA2G4_MOUSE]	52.28	4	19	19	85	5.84297e+07	1.32798	1.13299	1.19723	158.461										338	38.1212	5.52881
Q3TET5	Putative uncharacterized protein (Fragment) OS=Mus musculus GN=Pmpcb PE=2 SV=1 - [Q3TET5_MOUSE]	25.42	3	12	13	27	1.61077e+07	1.32746	2.49249	0.529592	42.7211										301	34.3569	4.86865
P62274	40S ribosomal protein S29 OS=Mus musculus GN=Rps29 PE=2 SV=2 - [RS29_MOUSE]	26.79	2	2	2	5	9.42992e+06	1.32662	1.33709	1.00293	7.55934										892	97.0958	8.23584
Q9DBW3	Protein NATD1 OS=Mus musculus GN=Natd1 PE=2 SV=1 - [NATD1_MOUSE]	30.91	1	3	3	4	732850	1.32655	0.919276	1.0258	1.75818										292	33.5564	9.43701
O08807	Peroxiredoxin-4 OS=Mus musculus GN=Prdx4 PE=1 SV=1 - [PRDX4_MOUSE]	27.37	3	4	6	40	4.85188e+08	1.32637	0.245075	28.2529	59.6886										85	9.52521	5.73193
A0PJ90	Nub1 protein (Fragment) OS=Mus musculus GN=Nub1 PE=2 SV=1 - [A0PJ90_MOUSE]	15.46	3	5	5	9	3.71645e+06	1.32563	1.24155	1.04985	14.259										397	44.0853	8.07471
Q8BGS2	BolA-like protein 2 OS=Mus musculus GN=Bola2 PE=1 SV=1 - [BOLA2_MOUSE]	65.12	1	5	5	5	5.27302e+06	1.32561	1.69683	0.705463	2.17582										247	28.2849	4.89404
Q05DM6	Tmed1 protein OS=Mus musculus GN=Tmed1 PE=2 SV=1 - [Q05DM6_MOUSE]	21.83	2	3	3	4	679641	1.32469	1.41162	0.83266	5.71316										608	65.8115	6.771
E9PUG7	Eukaryotic translation initiation factor 2D OS=Mus musculus GN=Eif2d PE=4 SV=1 - [E9PUG7_MOUSE]	7.25	3	3	3	4	1.03482e+06	1.3221			3.87095										1914	210.807	6.06201
P38060	Hydroxymethylglutaryl-CoA lyase, mitochondrial OS=Mus musculus GN=Hmgcl PE=1 SV=2 - [HMGCL_MOUSE]	15.69	2	4	4	13	1.23494e+07	1.32091	2.37491	0.455746	26.4799										782	87.9916	6.12549
P62830	60S ribosomal protein L23 OS=Mus musculus GN=Rpl23 PE=1 SV=1 - [RL23_MOUSE]	43.57	2	5	5	30	2.97519e+07	1.32008	1.19968	1.07389	34.0644										847	96.3693	5.77002
Q3TTN3	Putative uncharacterized protein OS=Mus musculus GN=Vdac3 PE=2 SV=1 - [Q3TTN3_MOUSE]	15.9	5	3	4	9	1.87786e+06	1.3187	1.83547	1.123	10.0764										360	40.1273	8.82178
O55222	Integrin-linked protein kinase OS=Mus musculus GN=Ilk PE=1 SV=2 - [ILK_MOUSE]	23.67	3	11	11	19	2.37538e+06	1.31812	0.961355	1.24115	22.9677										1249	138.377	6.30322
B7ZCU2	Abl interactor 1 OS=Mus musculus GN=Abi1 PE=1 SV=1 - [B7ZCU2_MOUSE]	27.48	21	8	8	20	1.82881e+07	1.31775	1.85058	0.555825	22.3497										334	39.5693	9.12939
Q501J6	Probable ATP-dependent RNA helicase DDX17 OS=Mus musculus GN=Ddx17 PE=1 SV=1 - [DDX17_MOUSE]	33.54	6	12	20	52	7.02738e+07	1.31712	1.38616	0.928321	63.4841										142	15.7287	5.45264
Q9R1P1	Proteasome subunit beta type-3 OS=Mus musculus GN=Psmb3 PE=1 SV=1 - [PSB3_MOUSE]	17.56	2	3	3	5	712017	1.31683	0.172392	6.61237	3.51992										400	43.9862	5.98584
P14869	60S acidic ribosomal protein P0 OS=Mus musculus GN=Rplp0 PE=1 SV=3 - [RLA0_MOUSE]	46.06	6	12	12	76	1.11085e+08	1.31621	1.18174	1.10814	130.646										668	75.8686	4.97021
Q3V0L4	Putative uncharacterized protein OS=Mus musculus GN=Rbms1 PE=2 SV=1 - [Q3V0L4_MOUSE]	8.11	12	2	2	4	247402	1.31592	1.17694	1.11809	3.81911										744	81.7663	7.6792
G5E8A0	Oxysterol binding protein-like 11 OS=Mus musculus GN=Osbpl11 PE=1 SV=1 - [G5E8A0_MOUSE]	5.02	5	3	3	4	1.42154e+06	1.31551	11.3213	0.102619	0										96	10.9828	7.25439
Q3TW36	Putative uncharacterized protein OS=Mus musculus GN=Skiv2l PE=2 SV=1 - [Q3TW36_MOUSE]	13.67	8	13	14	16	4.37011e+06	1.31498	1.32678	0.773805	9.67452										494	54.8184	6.45557
P35283	Ras-related protein Rab-12 OS=Mus musculus GN=Rab12 PE=1 SV=3 - [RAB12_MOUSE]	23.46	32	4	5	8	760907	1.31497	1.65504	0.705104	5.55177										278	31.3595	5.69385
Q9D1M4	Eukaryotic translation elongation factor 1 epsilon-1 OS=Mus musculus GN=Eef1e1 PE=2 SV=1 - [MCA3_MOUSE]	17.24	2	3	3	4	940312	1.31489	1.59084	0.826537	1.71343										327	37.1626	6.18896
Q05BJ7	Oas1g protein OS=Mus musculus GN=Oas1g PE=2 SV=1 - [Q05BJ7_MOUSE]	10.26	4	2	2	4	1.28934e+06	1.31442	0.0310779	42.2943	4.70792										138	15.8721	5.22412
P70677	Caspase-3 OS=Mus musculus GN=Casp3 PE=1 SV=1 - [CASP3_MOUSE]	19.13	2	4	5	14	7.35586e+06	1.31414	1.65174	0.646742	20.2796										437	49.5411	8.14795
Q9Z2B9	Ribosomal protein S6 kinase alpha-4 OS=Mus musculus GN=Rps6ka4 PE=1 SV=2 - [KS6A4_MOUSE]	8.15	1	5	5	8	4.25768e+06	1.31403	2.40817	0.783943	8.22799										823	93.1855	8.95361
P41105	60S ribosomal protein L28 OS=Mus musculus GN=Rpl28 PE=1 SV=2 - [RL28_MOUSE]	37.96	3	7	7	15	1.22628e+07	1.3137	1.25334	1.05477	22.108										311	33.9099	9.89111
Q6A015	MKIAA0691 protein (Fragment) OS=Mus musculus GN=mKIAA0691 PE=2 SV=1 - [Q6A015_MOUSE]	2.36	5	2	2	2	3.16214e+06	1.31299	1.32171	0.993404	1.77811										384	43.9935	7.48877
Q9D0I9	Arginine--tRNA ligase, cytoplasmic OS=Mus musculus GN=Rars PE=2 SV=2 - [SYRC_MOUSE]	49.24	3	32	32	79	2.727e+07	1.31181	1.58458	0.860804	109.048										174	19.0263	8.11865
O35988	Syndecan-4 OS=Mus musculus GN=Sdc4 PE=1 SV=1 - [SDC4_MOUSE]	19.7	2	3	3	3	944849	1.31051	0.140308	9.3402	0										202	22.4081	10.5063
Q8VIJ6	Splicing factor, proline- and glutamine-rich OS=Mus musculus GN=Sfpq PE=1 SV=1 - [SFPQ_MOUSE]	6.01	4	4	4	7	7.79298e+06	1.30953	0.624319	2.36407	15.9103										347	37.8172	7.41553
Q9JLQ0	CD2-associated protein OS=Mus musculus GN=Cd2ap PE=1 SV=3 - [CD2AP_MOUSE]	32.34	2	19	19	29	2.44884e+07	1.30704	2.49911	0.480132	44.8107										292	31.2663	8.80713
Q9CPR5	39S ribosomal protein L15, mitochondrial OS=Mus musculus GN=Mrpl15 PE=2 SV=1 - [RM15_MOUSE]	13.9	2	4	4	6	352072	1.30637	1.05757	0.811056	7.86231										910	101.967	7.56201
Q9DBT5	AMP deaminase 2 OS=Mus musculus GN=Ampd2 PE=1 SV=1 - [AMPD2_MOUSE]	19.17	4	15	15	29	1.09811e+07	1.30626	1.34522	1.09453	22.4843										504	55.6843	8.74854
Q6ZQ38	Cullin-associated NEDD8-dissociated protein 1 OS=Mus musculus GN=Cand1 PE=2 SV=2 - [CAND1_MOUSE]	20.49	3	22	22	47	1.48986e+07	1.30601	2.11462	0.670061	48.3529										174	19.8464	8.5874
Q8BP67	60S ribosomal protein L24 OS=Mus musculus GN=Rpl24 PE=1 SV=2 - [RL24_MOUSE]	31.85	5	6	6	36	1.51419e+07	1.30506	1.10123	1.13884	57.7556										180	20.2892	4.95752
Q8R123	FAD synthase OS=Mus musculus GN=Flad1 PE=1 SV=1 - [FAD1_MOUSE]	18.9	3	9	9	15	2.45597e+06	1.30436	1.54407	0.901213	9.41342										154	16.9557	11.8394
Q8CI32	BAG family molecular chaperone regulator 5 OS=Mus musculus GN=Bag5 PE=1 SV=1 - [BAG5_MOUSE]	5.15	1	2	2	3	874902	1.30408	1.18027	1.1049	5.54894										1138	125.452	8.89502
F6QN75	VIP36-like protein (Fragment) OS=Mus musculus GN=Lman2l PE=4 SV=1 - [F6QN75_MOUSE]	15.32	5	2	2	2	227114	1.30248	0.404594	3.21924	0										367	42.5788	5.36377
P61255	60S ribosomal protein L26 OS=Mus musculus GN=Rpl26 PE=1 SV=1 - [RL26_MOUSE]	48.28	8	9	9	30	1.66796e+07	1.30242	1.11233	1.12703	45.9206										88	9.96717	9.15869
Q9D7P1	40S ribosomal protein S24 OS=Mus musculus GN=Rps24 PE=2 SV=1 - [Q9D7P1_MOUSE]	29.55	6	4	4	17	4.43081e+06	1.30193	1.21498	1.15868	12.8365										198	22.2666	9.53955
P35235	Tyrosine-protein phosphatase non-receptor type 11 OS=Mus musculus GN=Ptpn11 PE=1 SV=2 - [PTN11_MOUSE]	31.99	4	19	19	53	3.39449e+07	1.301	1.45638	0.849772	62.9144										1169	128.555	5.90967
O88543	COP9 signalosome complex subunit 3 OS=Mus musculus GN=Cops3 PE=1 SV=3 - [CSN3_MOUSE]	6.15	5	3	3	3	1.72287e+06	1.30011	1.61972	0.675027	3.70534										357	39.1415	5.36377
Q9CT37	Putative uncharacterized protein (Fragment) OS=Mus musculus GN=Hnrnpr PE=2 SV=3 - [Q9CT37_MOUSE]	22.57	12	2	8	16	1.30728e+07	1.29973	0.0993756	13.079	15.0928										453	48.855	7.54736
Q9D1R9	60S ribosomal protein L34 OS=Mus musculus GN=Rpl34 PE=1 SV=2 - [RL34_MOUSE]	36.75	2	6	6	13	1.96067e+07	1.29968	1.31276	1.11	23.9852										210	23.5468	8.17725
B2RQ68	Luzp1 protein OS=Mus musculus GN=Luzp1 PE=2 SV=1 - [B2RQ68_MOUSE]	3.37	3	3	3	5	637853	1.29965	0.084078	2.38939	7.78517										660	75.6251	7.54736
Q8CBM2	Aspartyl/asparaginyl beta-hydroxylase OS=Mus musculus GN=Asph PE=2 SV=1 - [Q8CBM2_MOUSE]	27.96	27	14	14	29	8.9822e+06	1.29879	1.52605	0.796597	27.1942										357	40.4485	6.25244
Q91YT7	YTH domain-containing family protein 2 OS=Mus musculus GN=Ythdf2 PE=2 SV=1 - [YTHD2_MOUSE]	17.1	3	4	7	18	1.76846e+07	1.29879	1.0092	1.3693	28.9629										321	36.5172	6.771
Q69ZP4	MKIAA1182 protein (Fragment) OS=Mus musculus GN=Nelfb PE=2 SV=1 - [Q69ZP4_MOUSE]	4.81	4	2	2	3	711884	1.29853	1.61841	0.802347	0										318	34.8019	6.97607
Q3UXU8	CST complex subunit STN1 OS=Mus musculus GN=Obfc1 PE=2 SV=1 - [Q3UXU8_MOUSE]	18.23	4	6	6	8	946143	1.29762	1.91346	0.649371	7.89829										487	55.0841	4.77979
A0AUM9	Eif2b3 protein OS=Mus musculus GN=Eif2b3 PE=2 SV=2 - [A0AUM9_MOUSE]	24.93	6	8	8	13	1.3733e+06	1.29715	1.43921	0.975595	13.7136										269	29.6513	8.49951
Q03265	ATP synthase subunit alpha, mitochondrial OS=Mus musculus GN=Atp5a1 PE=1 SV=1 - [ATPA_MOUSE]	30.92	3	12	16	31	1.08588e+07	1.29556	1.248	1.08794	41.3823										977	105.662	7.02002
Q9D338	39S ribosomal protein L19, mitochondrial OS=Mus musculus GN=Mrpl19 PE=2 SV=1 - [RM19_MOUSE]	17.12	3	5	5	5	928731	1.29534	1.61702	0.7018	3.26952										962	109.55	5.23682
P51175	Protoporphyrinogen oxidase OS=Mus musculus GN=Ppox PE=1 SV=1 - [PPOX_MOUSE]	5.03	4	2	2	2	519183	1.29527	100	0.01	1.98893										107	12.1016	3.9165
D0VYV7	Erythrocyte protein band 4.1-like 3 isoform C OS=Mus musculus GN=Epb4.1l3 PE=2 SV=1 - [D0VYV7_MOUSE]	16.5	9	8	8	13	1.83098e+06	1.29495	2.47556	0.690811	21.0573										763	82.6175	9.14404
Q6ZWX6	Eukaryotic translation initiation factor 2 subunit 1 OS=Mus musculus GN=Eif2s1 PE=1 SV=3 - [IF2A_MOUSE]	58.41	2	16	16	50	2.02411e+07	1.29478	1.50381	0.866026	87.7742										333	36.9682	6.99072
Q8VDP6	CDP-diacylglycerol--inositol 3-phosphatidyltransferase OS=Mus musculus GN=Cdipt PE=1 SV=1 - [CDIPT_MOUSE]	10.33	2	2	2	3	415362	1.29466	1.22351	1.05815	2.00307										327	36.4616	7.00537
P62852	40S ribosomal protein S25 OS=Mus musculus GN=Rps25 PE=1 SV=1 - [RS25_MOUSE]	29.6	1	5	5	35	4.49982e+07	1.29397	1.12225	1.06337	68.8138										215	23.5801	5.51611
P57724	Poly(rC)-binding protein 4 OS=Mus musculus GN=Pcbp4 PE=2 SV=1 - [PCBP4_MOUSE]	10.92	9	3	4	6	1.03971e+07	1.29299	2.2588	1.02274	4.69743										879	100.101	6.52197
Q8QZS9	Psmc6 protein (Fragment) OS=Mus musculus GN=Psmc6 PE=2 SV=1 - [Q8QZS9_MOUSE]	15.02	2	4	4	7	1.3486e+06	1.29294	1.44515	0.894674	7.87448										179	20.0973	8.33838
F6QL70	Protein Gm17669 OS=Mus musculus GN=Gm17669 PE=4 SV=1 - [F6QL70_MOUSE]	12.34	6	2	2	3	2.32624e+06	1.29291	1.59072	0.812783	4.59752										767	86.3656	6.96143
O54734	Dolichyl-diphosphooligosaccharide--protein glycosyltransferase 48 kDa subunit OS=Mus musculus GN=Ddost PE=1 SV=2 - [OST48_MOUSE]	21.54	3	9	9	27	7.81711e+06	1.29248	1.16606	1.09775	46.7063										976	112.15	5.87158
Q8BYY4	Tetratricopeptide repeat protein 39B OS=Mus musculus GN=Ttc39b PE=1 SV=1 - [TT39B_MOUSE]	5.67	1	3	3	3	1.02757e+06	1.29235	0.588519	2.12663	3.97632										683	73.8379	6.45557
P27659	60S ribosomal protein L3 OS=Mus musculus GN=Rpl3 PE=1 SV=3 - [RL3_MOUSE]	29.78	12	13	13	63	3.85665e+07	1.29231	1.15003	1.09014	97.3752										492	54.1846	6.27783
Q9D8N2	Protein FAM45A OS=Mus musculus GN=Fam45a PE=2 SV=2 - [FA45A_MOUSE]	24.37	4	7	7	12	2.88587e+06	1.29176	1.76996	0.714819	14.7901										5180	571.927	6.06201
Q8CI51	PDZ and LIM domain protein 5 OS=Mus musculus GN=Pdlim5 PE=1 SV=4 - [PDLI5_MOUSE]	38.07	11	16	16	44	2.18764e+07	1.29132	1.78944	0.692872	52.7088										237	25.9832	8.44092
A2AFJ1	Histone-binding protein RBBP7 OS=Mus musculus GN=Rbbp7 PE=1 SV=1 - [A2AFJ1_MOUSE]	19.23	9	7	7	12	2.32702e+06	1.28769	0.922305	1.81541	14.0584										225	24.8052	6.60986
P43274	Histone H1.4 OS=Mus musculus GN=Hist1h1e PE=1 SV=2 - [H14_MOUSE]	15.07	3	1	5	24	1.43261e+07	1.2876	1.49839	0.859323	48.7957										1216	137.532	5.59229
A2BFF8	Cytoplasmic dynein 1 intermediate chain 2 OS=Mus musculus GN=Dync1i2 PE=1 SV=1 - [A2BFF8_MOUSE]	19.8	9	9	9	27	3.11352e+07	1.28657	1.73089	0.831804	58.5247										949	105.776	6.56592
Q9Z0H7	B-cell lymphoma/leukemia 10 OS=Mus musculus GN=Bcl10 PE=1 SV=1 - [BCL10_MOUSE]	15.88	2	3	3	9	2.07237e+06	1.28643	1.09897	1.17057	9.21432										173	20.2657	9.17334
A2RTH5	Leucine carboxyl methyltransferase 1 OS=Mus musculus GN=Lcmt1 PE=2 SV=1 - [A2RTH5_MOUSE]	11.45	4	4	4	6	2.1559e+06	1.286	1.30465	1.0959	9.51033										135	15.6029	8.90967
Q8R5H1	Ubiquitin carboxyl-terminal hydrolase 15 OS=Mus musculus GN=Usp15 PE=1 SV=1 - [UBP15_MOUSE]	2.96	8	2	3	6	3.41861e+06	1.28515	0.958888	1.34025	5.57635										570	64.7761	9.46631
O08759	Ubiquitin-protein ligase E3A OS=Mus musculus GN=Ube3a PE=1 SV=2 - [UBE3A_MOUSE]	7.7	3	6	6	10	2.67537e+06	1.28402	1.74216	0.511484	7.39383										503	58.4113	8.83643
E9Q8X9	Actin filament-associated protein 1 (Fragment) OS=Mus musculus GN=Afap1 PE=1 SV=1 - [E9Q8X9_MOUSE]	5.42	5	3	3	4	1.08075e+06	1.28306	22.4626	0.0566814	2.02424										221	25.4357	5.5415
P62983	Ubiquitin-40S ribosomal protein S27a OS=Mus musculus GN=Rps27a PE=1 SV=2 - [RS27A_MOUSE]	54.49	22	8	8	65	7.05618e+07	1.28131	1.44819	0.966919	63.5736										282	30.8681	5.10986
Q9R0E2	Procollagen-lysine,2-oxoglutarate 5-dioxygenase 1 OS=Mus musculus GN=Plod1 PE=1 SV=1 - [PLOD1_MOUSE]	16.9	7	9	10	17	5.88223e+06	1.28124	1.09799	1.21209	8.99612										861	95.8652	5.59229
Q9DBR1	5'-3' exoribonuclease 2 OS=Mus musculus GN=Xrn2 PE=1 SV=1 - [XRN2_MOUSE]	2.52	1	2	2	4	1.48718e+06	1.28095	1.14025	1.67738	5.56957										595	67.7545	5.93506
Q9JHU4	Cytoplasmic dynein 1 heavy chain 1 OS=Mus musculus GN=Dync1h1 PE=1 SV=2 - [DYHC1_MOUSE]	36.56	10	165	165	383	5.00423e+07	1.28053	1.4025	0.91478	485.442										196	22.5526	5.71924
E9Q642	Rho GTPase-activating protein 28 OS=Mus musculus GN=Arhgap28 PE=1 SV=1 - [E9Q642_MOUSE]	11.93	4	7	7	10	4.74058e+06	1.28004	0.978722	1.1605	11.2734										264	29.0973	5.64307
Q9D7N3	28S ribosomal protein S9, mitochondrial OS=Mus musculus GN=Mrps9 PE=2 SV=3 - [RT09_MOUSE]	11.79	5	3	4	4	372255	1.27943	1.78016	0.71872	5.71139										345	39.468	8.30908
Q8R3C0	Mini-chromosome maintenance complex-binding protein OS=Mus musculus GN=Mcmbp PE=2 SV=1 - [MCMBP_MOUSE]	18.54	2	10	10	19	6.71697e+06	1.27884	0.992331	1.45857	21.958										569	61.4093	8.27979
Q3U4Q5	Putative uncharacterized protein OS=Mus musculus GN=Hdac6 PE=2 SV=1 - [Q3U4Q5_MOUSE]	22.72	6	25	25	207	4.79202e+08	1.27844	1.75652	0.714006	340.003										369	42.7207	6.66846
Q3USC0	Putative uncharacterized protein OS=Mus musculus GN=Heatr3 PE=2 SV=1 - [Q3USC0_MOUSE]	3.39	4	2	2	4	803164	1.27834	0.645872	1.19976	3.5083										231	26.4593	9.5835
Q3UPF5	Zinc finger CCCH-type antiviral protein 1 OS=Mus musculus GN=Zc3hav1 PE=1 SV=1 - [ZCCHV_MOUSE]	8.03	4	5	5	6	827617	1.27829	2.01518	2.61438	3.80195										248	29.0027	4.77979
Q9D2Y6	F-box only protein 25 OS=Mus musculus GN=Fbxo25 PE=1 SV=1 - [FBX25_MOUSE]	26.33	3	9	9	15	3.26391e+06	1.27802	2.88185	0.54086	12.2828										316	34.7966	8.35303
Q8VC94	Rpl11 protein OS=Mus musculus GN=Rpl11 PE=2 SV=1 - [Q8VC94_MOUSE]	22.75	5	4	4	23	3.3483e+07	1.27712	1.25839	1.05457	40.8054										228	25.9028	7.53271
D3YY50	Copper homeostasis protein cutC homolog (Fragment) OS=Mus musculus GN=Cutc PE=3 SV=1 - [D3YY50_MOUSE]	18.9	4	3	3	4	471223	1.27696	1.30744	0.976685	6.08337										571	65.7124	7.88428
Q5NCQ5	Diphthamide biosynthesis protein 1 OS=Mus musculus GN=Dph1 PE=1 SV=1 - [DPH1_MOUSE]	9.36	2	4	4	5	958058	1.27671	0.791676	1.56321	5.38856										1032	112.603	7.18115
O54833	Casein kinase II subunit alpha' OS=Mus musculus GN=Csnk2a2 PE=2 SV=1 - [CSK22_MOUSE]	19.43	5	3	6	9	2.46996e+06	1.27637	2.30023	0.554886	6.27215										2602	277.651	5.70654
Q80YV4	Pantothenate kinase 4 OS=Mus musculus GN=Pank4 PE=1 SV=2 - [PANK4_MOUSE]	6.59	2	5	5	8	3.39746e+06	1.27599	4.6121	0.276662	8.92434										217	25.3304	9.64209
Q33DR3	Decaprenyl-diphosphate synthase subunit 2 OS=Mus musculus GN=Pdss2 PE=1 SV=2 - [DLP1_MOUSE]	11.97	3	4	4	7	1.5747e+06	1.27581	1.96471	0.786826	8.67804										1966	216.625	7.50342
Q9ES74	Serine/threonine-protein kinase Nek7 OS=Mus musculus GN=Nek7 PE=2 SV=1 - [NEK7_MOUSE]	27.15	3	7	8	20	1.24121e+06	1.27503	2.14598	0.771119	18.5972										523	56.5791	6.41748
Q9CQ43	Deoxyuridine triphosphatase OS=Mus musculus GN=Dut PE=2 SV=1 - [Q9CQ43_MOUSE]	46.91	3	6	6	26	5.36018e+06	1.27454	0.744421	1.19012	36.3923										1040	115.877	4.81787
Q3U868	Putative uncharacterized protein (Fragment) OS=Mus musculus GN=Parp1 PE=2 SV=1 - [Q3U868_MOUSE]	21.27	10	16	16	27	5.92237e+06	1.27382	1.373	0.982372	25.5762										215	23.8819	6.21436
Q9CQM9	Glutaredoxin-3 OS=Mus musculus GN=Glrx3 PE=1 SV=1 - [GLRX3_MOUSE]	6.23	1	2	2	4	1.31382e+06	1.27329	1.84164	0.691393	5.88096										334	37.5247	6.53662
P62137	Serine/threonine-protein phosphatase PP1-alpha catalytic subunit OS=Mus musculus GN=Ppp1ca PE=1 SV=1 - [PP1A_MOUSE]	26.67	3	4	8	21	9.00676e+06	1.27127	1.89765	0.481031	37.0573										3748	419.824	6.81494
Q9JJT0	RNA 3'-terminal phosphate cyclase-like protein OS=Mus musculus GN=Rcl1 PE=2 SV=1 - [RCL1_MOUSE]	6.17	2	2	2	5	178925	1.27101	2.32204	0.533043	3.50255										448	49.8924	5.05908
A1BN54	Alpha actinin 1a OS=Mus musculus GN=Actn1 PE=2 SV=1 - [A1BN54_MOUSE]	17.47	11	6	13	25	3.51903e+06	1.2668	1.5329	0.74664	10.943										2671	292.843	7.45947
Q80X95	Ras-related GTP-binding protein A OS=Mus musculus GN=Rraga PE=2 SV=1 - [RRAGA_MOUSE]	20.77	3	6	6	16	3.30919e+06	1.26624	1.21003	1.05272	17.3278										1023	111.998	6.60986
P62918	60S ribosomal protein L8 OS=Mus musculus GN=Rpl8 PE=1 SV=2 - [RL8_MOUSE]	22.18	4	6	6	30	7.06684e+07	1.26605	1.11527	1.12622	46.5834										492	54.732	6.63916
A6PWC3	Nardilysin OS=Mus musculus GN=Nrd1 PE=1 SV=1 - [A6PWC3_MOUSE]	15.85	8	16	16	30	6.5957e+06	1.26565	0.987969	1.32476	30.7125										185	21.0369	8.38232
G5E8J4	Protein tyrosine phosphatase, non-receptor type 21, isoform CRA_a OS=Mus musculus GN=Ptpn21 PE=1 SV=1 - [G5E8J4_MOUSE]	4.42	7	4	5	6	1.36678e+06	1.26513	1.1895	1.06358	9.66922										1162	126.535	4.53857
Q3V231	Putative uncharacterized protein OS=Mus musculus GN=Cnot7 PE=2 SV=1 - [Q3V231_MOUSE]	11.23	4	2	3	5	551118	1.26482	2.80196	0.451408	7.85996										754	79.439	6.25244
O54692	Centromere/kinetochore protein zw10 homolog OS=Mus musculus GN=Zw10 PE=2 SV=3 - [ZW10_MOUSE]	7.57	1	5	5	12	1.92614e+06	1.26308	0.939586	1.87761	18.9359										456	49.3374	9.94971
Q8BJY1	26S proteasome non-ATPase regulatory subunit 5 OS=Mus musculus GN=Psmd5 PE=1 SV=4 - [PSMD5_MOUSE]	4.56	2	2	2	3	699704	1.26167	0.104855	12.0325	1.78745										398	44.0928	5.09717
Q60865	Caprin-1 OS=Mus musculus GN=Caprin1 PE=1 SV=2 - [CAPR1_MOUSE]	10.33	9	7	7	16	1.32892e+07	1.26154	0.660995	1.88979	22.238										729	79.2012	4.81787
Q3TEZ2	Putative uncharacterized protein OS=Mus musculus GN=Wdr6 PE=2 SV=1 - [Q3TEZ2_MOUSE]	9.51	5	9	9	17	4.4538e+06	1.26096	0.516292	2.82238	19.4929										1473	159.736	7.89893
Q9WUM3	Coronin-1B OS=Mus musculus GN=Coro1b PE=1 SV=1 - [COR1B_MOUSE]	3.72	2	2	2	3	5.90367e+06	1.25968	1.69307	0.379972	0										211	23.3993	9.26123
Q497D7	Rpl30 protein OS=Mus musculus GN=Rpl30 PE=2 SV=1 - [Q497D7_MOUSE]	59.65	3	7	7	55	2.34753e+07	1.25955	1.13511	1.18376	86.7949										269	30.8731	11.561
Q3UDS4	Putative uncharacterized protein OS=Mus musculus GN=Sqrdl PE=2 SV=1 - [Q3UDS4_MOUSE]	22	4	8	8	13	1.9843e+06	1.25933	2.00992	0.545736	20.3719										1296	141.284	7.18115
Q9D2G2	Dihydrolipoyllysine-residue succinyltransferase component of 2-oxoglutarate dehydrogenase complex, mitochondrial OS=Mus musculus GN=Dlst PE=1 SV=1 - [ODO2_MOUSE]	6.17	1	3	3	5	832152	1.25879	1.67811	0.750123	2.15851										969	108.07	6.80029
P35486	Pyruvate dehydrogenase E1 component subunit alpha, somatic form, mitochondrial OS=Mus musculus GN=Pdha1 PE=1 SV=1 - [ODPA_MOUSE]	13.33	1	5	5	10	1.80786e+06	1.2574	3.02928	0.344699	14.3125										414	48.0998	9.39307
B2KF50	Protein Uhrf1bp1 OS=Mus musculus GN=Uhrf1bp1 PE=1 SV=1 - [B2KF50_MOUSE]	1.4	2	2	2	3	1.14921e+07	1.25675	0.116675	10.7714	0										887	102.655	5.47803
P09405	Nucleolin OS=Mus musculus GN=Ncl PE=1 SV=2 - [NUCL_MOUSE]	35.22	8	27	27	153	1.28322e+08	1.25524	1.27157	0.985753	231.964										1071	123.013	6.07471
Q6PB66	Leucine-rich PPR motif-containing protein, mitochondrial OS=Mus musculus GN=Lrpprc PE=1 SV=2 - [LPPRC_MOUSE]	18.18	2	25	25	40	5.81909e+06	1.2552	1.46566	0.843766	56.3865										4853	528.989	6.02393
D3Z061	Ubiquitin-like modifier-activating enzyme 6 OS=Mus musculus GN=Uba6 PE=1 SV=1 - [D3Z061_MOUSE]	36.99	2	33	33	77	2.44932e+07	1.25512	1.34245	0.941224	88.5635										456	50.1823	6.41748
D3Z440	COP9 signalosome complex subunit 7a (Fragment) OS=Mus musculus GN=Cops7a PE=4 SV=4 - [D3Z440_MOUSE]	20.35	4	4	4	7	2.55678e+06	1.25363	2.22714	0.516228	9.35132										222	24.7046	6.43018
Q9R1S8	Calpain-7 OS=Mus musculus GN=Capn7 PE=2 SV=1 - [CAN7_MOUSE]	3.94	2	3	3	3	1.40759e+06	1.25351	0.501916	2.30159	1.89838										2541	269.653	6.17627
Q505D7	Optic atrophy 3 protein homolog OS=Mus musculus GN=Opa3 PE=1 SV=1 - [OPA3_MOUSE]	10.61	1	1	2	2	573469	1.2533	1.57355	0.796478	1.76983										192	21.8678	9.94971
Q61187	Tumor susceptibility gene 101 protein OS=Mus musculus GN=Tsg101 PE=1 SV=2 - [TS101_MOUSE]	26.85	5	10	10	22	6.0476e+06	1.25259	1.63447	0.721959	23.9583										511	56.835	6.63916
Q3TG45	Putative uncharacterized protein OS=Mus musculus GN=Psmd8 PE=2 SV=1 - [Q3TG45_MOUSE]	12.65	9	4	4	6	3.68021e+06	1.25234	1.43679	1.13688	6.96361										577	67.7249	6.59521
P63330	Serine/threonine-protein phosphatase 2A catalytic subunit alpha isoform OS=Mus musculus GN=Ppp2ca PE=1 SV=1 - [PP2AA_MOUSE]	39.16	2	2	10	41	1.65944e+07	1.25229	2.21833	0.830995	53.5539										339	39.4737	7.35693
P26443	Glutamate dehydrogenase 1, mitochondrial OS=Mus musculus GN=Glud1 PE=1 SV=1 - [DHE3_MOUSE]	40.14	4	20	20	86	3.15023e+07	1.25201	1.44495	0.860879	107.745										531	57.808	7.47412
Q8BVG4	Dipeptidyl peptidase 9 OS=Mus musculus GN=Dpp9 PE=2 SV=2 - [DPP9_MOUSE]	3.48	1	3	3	4	1.8546e+06	1.2517	12.8514	0.0962283	8.20324										898	102.291	4.98291
Q8K354	Carbonyl reductase [NADPH] 3 OS=Mus musculus GN=Cbr3 PE=2 SV=1 - [CBR3_MOUSE]	38.27	1	9	10	26	6.87185e+06	1.25167	1.84514	0.635773	38.5682										355	39.6741	6.29053
Q8BK99	Putative uncharacterized protein OS=Mus musculus GN=Opa1 PE=2 SV=1 - [Q8BK99_MOUSE]	39.15	3	1	18	74	1.53498e+08	1.25076			102.224										658	75.0813	4.90674
P51480	Cyclin-dependent kinase inhibitor 2A, isoforms 1/2 OS=Mus musculus GN=Cdkn2a PE=1 SV=2 - [CD2A1_MOUSE]	25	4	3	3	19	1.40225e+07	1.24987	0.681274	1.91295	17.8489										465	52.0781	5.52881
Q60605	Myosin light polypeptide 6 OS=Mus musculus GN=Myl6 PE=1 SV=3 - [MYL6_MOUSE]	47.68	12	8	8	31	1.32883e+07	1.24977	1.63802	0.648844	32.057										313	35.18	10.0522
Q3UR54	Putative uncharacterized protein (Fragment) OS=Mus musculus GN=Ap3d1 PE=2 SV=1 - [Q3UR54_MOUSE]	4.19	5	3	3	5	1.38631e+06	1.2497	1.32009	1.06349	5.64418										233	25.9718	8.41162
Q9DBG7	Signal recognition particle receptor subunit alpha OS=Mus musculus GN=Srpr PE=1 SV=1 - [SRPR_MOUSE]	25.94	4	13	13	29	6.98361e+06	1.24864	1.21464	1.00042	35.6349										977	108.642	6.40479
P62196	26S protease regulatory subunit 8 OS=Mus musculus GN=Psmc5 PE=1 SV=1 - [PRS8_MOUSE]	24.63	3	8	9	21	2.24953e+06	1.2482	1.09774	1.02305	18.265										128	13.5446	10.5796
Q3TLL6	Putative uncharacterized protein OS=Mus musculus GN=Eif4a1 PE=2 SV=1 - [Q3TLL6_MOUSE]	40.11	11	7	15	44	2.06558e+07	1.24779	0.989284	1.2167	66.2287										364	39.3313	8.08936
Q9EST4	Proteasome assembly chaperone 2 OS=Mus musculus GN=Psmg2 PE=2 SV=1 - [PSMG2_MOUSE]	19.7	1	5	5	17	8.10042e+06	1.24779	2.57811	0.540217	20.7812										977	108.782	6.22705
E9PXX7	Thioredoxin domain-containing protein 5 OS=Mus musculus GN=Txndc5 PE=3 SV=1 - [E9PXX7_MOUSE]	27.33	4	8	8	18	7.51683e+06	1.24687	1.9142	0.625545	22.1595										122	14.4586	9.45166
Q8VDN2	Sodium/potassium-transporting ATPase subunit alpha-1 OS=Mus musculus GN=Atp1a1 PE=1 SV=1 - [AT1A1_MOUSE]	17.11	19	13	13	23	6.56119e+06	1.24615	1.49423	0.69828	24.5552										274	28.8934	6.1001
E9PVC6	Eukaryotic translation initiation factor 4 gamma 1 OS=Mus musculus GN=Eif4g1 PE=1 SV=1 - [E9PVC6_MOUSE]	26.79	11	1	39	92	3.00457e+07	1.24576			124.443										473	52.6107	7.84033
P83882	60S ribosomal protein L36a OS=Mus musculus GN=Rpl36a PE=1 SV=2 - [RL36A_MOUSE]	23.58	2	3	3	7	6.15928e+06	1.24563	1.11428	1.05081	13.7314										222	22.4314	10.9165
Q14C51	Pentatricopeptide repeat domain-containing protein 3, mitochondrial OS=Mus musculus GN=Ptcd3 PE=2 SV=2 - [PTCD3_MOUSE]	4.23	4	3	3	5	1.06484e+06	1.24495	2.72224	0.449925	1.71014										1082	119.198	5.03369
O55142	60S ribosomal protein L35a OS=Mus musculus GN=Rpl35a PE=1 SV=2 - [RL35A_MOUSE]	33.64	3	6	6	12	2.19198e+07	1.24484	1.10273	1.1542	17.3247										166	17.2421	9.24658
Q60710	Deoxynucleoside triphosphate triphosphohydrolase SAMHD1 OS=Mus musculus GN=Samhd1 PE=1 SV=2 - [SAMH1_MOUSE]	51.04	12	29	29	102	5.52273e+07	1.24391	1.04449	1.23324	131.104										1346	150.096	6.07471
D3YW87	Filamin-C OS=Mus musculus GN=Flnc PE=1 SV=1 - [D3YW87_MOUSE]	36.13	4	65	80	214	1.38027e+08	1.24391	1.15567	1.04087	278.538										199	22.8341	6.62451
P70302	Stromal interaction molecule 1 OS=Mus musculus GN=Stim1 PE=1 SV=2 - [STIM1_MOUSE]	3.65	1	2	2	2	319758	1.24366	0.295269	4.21198	1.60579										138	15.4072	5.36377
P49615	Cyclin-dependent-like kinase 5 OS=Mus musculus GN=Cdk5 PE=1 SV=1 - [CDK5_MOUSE]	36.3	65	9	10	23	2.20845e+07	1.24252	4.04491	0.312757	23.4718										330	36.8439	8.48486
Q6ZQJ2	Methionine aminopeptidase (Fragment) OS=Mus musculus GN=mKIAA0094 PE=3 SV=1 - [Q6ZQJ2_MOUSE]	18.18	3	4	4	7	687672	1.24195	3.98906	0.353806	5.54969										120	13.6122	10.2866
Q3T9Y9	Putative uncharacterized protein (Fragment) OS=Mus musculus GN=Ptpn1 PE=2 SV=1 - [Q3T9Y9_MOUSE]	12.45	4	3	3	6	726715	1.2415	1.24791	0.994864	12.3333										489	53.2129	5.16064
Q9EPE9	Manganese-transporting ATPase 13A1 OS=Mus musculus GN=Atp13a1 PE=2 SV=2 - [AT131_MOUSE]	15.67	2	15	15	26	5.64834e+06	1.24083	0.986354	1.23628	27.3384										195	22.053	5.59229
Q9JIG7	Coiled-coil domain-containing protein 22 OS=Mus musculus GN=Ccdc22 PE=1 SV=1 - [CCD22_MOUSE]	18.66	1	11	11	20	6.3569e+06	1.24074	1.84807	0.851177	27.4449										315	36.0854	5.08447
Q5SUT0	RNA-binding protein EWS OS=Mus musculus GN=Ewsr1 PE=1 SV=1 - [Q5SUT0_MOUSE]	7.61	8	3	3	11	1.3816e+07	1.24011	1.07299	1.08429	25.0345										155	17.3	9.62744
P28740	Kinesin-like protein KIF2A OS=Mus musculus GN=Kif2a PE=1 SV=2 - [KIF2A_MOUSE]	11.49	5	8	8	20	2.56695e+06	1.23934	1.14018	1.03989	30.373										63	6.77936	7.69385
Q9JIF7	Coatomer subunit beta OS=Mus musculus GN=Copb1 PE=1 SV=1 - [COPB_MOUSE]	21.41	1	17	17	24	6.16931e+06	1.23844	0.762081	1.32153	14.281										889	99.1501	6.0874
F6RYD0	Pleckstrin homology-like domain family B member 1 (Fragment) OS=Mus musculus GN=Phldb1 PE=1 SV=1 - [F6RYD0_MOUSE]	12.74	14	9	9	12	2.43274e+06	1.23752	1.99902	1.61394	5.785										447	50.0581	4.89404
Q9D0B6	Protein PBDC1 OS=Mus musculus GN=Pbdc1 PE=2 SV=1 - [PBDC1_MOUSE]	48.99	1	8	8	19	4.32035e+06	1.237	0.86868	1.3533	23.8234										107	11.8631	8.36768
Q8BTF0	Coatomer subunit alpha OS=Mus musculus GN=Copa PE=2 SV=1 - [Q8BTF0_MOUSE]	22.14	9	25	25	47	9.65555e+06	1.23564	0.886635	1.18078	53.8435										420	46.6809	8.77783
Q3UF75	Alpha-parvin OS=Mus musculus GN=Parva PE=2 SV=1 - [Q3UF75_MOUSE]	30.06	7	9	10	25	7.89896e+06	1.23478	1.07869	1.2016	33.4142										77	8.54399	8.57275
Q80TA9	Ectopic P granules protein 5 homolog OS=Mus musculus GN=Epg5 PE=2 SV=2 - [EPG5_MOUSE]	5.09	2	10	10	14	3.03222e+06	1.23415	1.11957	1.41058	13.5802										1063	121.868	9.34912
P12970	60S ribosomal protein L7a OS=Mus musculus GN=Rpl7a PE=1 SV=2 - [RL7A_MOUSE]	38.72	7	7	12	35	3.21259e+07	1.23353	1.13623	1.00483	42.5711										1110	127.395	5.51611
P47758	Signal recognition particle receptor subunit beta OS=Mus musculus GN=Srprb PE=1 SV=1 - [SRPRB_MOUSE]	49.44	3	10	10	43	7.48629e+06	1.23291	1.10641	0.908543	59.7496										100	11.3629	8.95361
Q6PB44	Tyrosine-protein phosphatase non-receptor type 23 OS=Mus musculus GN=Ptpn23 PE=1 SV=2 - [PTN23_MOUSE]	15.84	1	19	19	31	7.88014e+06	1.23142	1.83682	0.586512	42.2278										219	21.964	11.1069
Q9CQE8	UPF0568 protein C14orf166 homolog OS=Mus musculus PE=2 SV=1 - [CN166_MOUSE]	37.3	1	9	9	16	2.46433e+06	1.2307	1.34207	0.969214	11.1333										261	27.2566	8.76318
P49962	Signal recognition particle 9 kDa protein OS=Mus musculus GN=Srp9 PE=1 SV=2 - [SRP09_MOUSE]	23.26	2	2	2	4	848412	1.22977	1.63763	0.750946	6.27663										963	109.663	5.24951
Q9WVQ5	Methylthioribulose-1-phosphate dehydratase OS=Mus musculus GN=Apip PE=1 SV=1 - [MTNB_MOUSE]	40.25	1	7	7	13	5.0291e+06	1.22911	0.430434	5.3159	18.8594										327	38.0897	6.56592
Q497Z1	Trim47 protein (Fragment) OS=Mus musculus GN=Trim47 PE=2 SV=1 - [Q497Z1_MOUSE]	29.38	6	15	15	23	8.36902e+06	1.22907	1.29396	0.776963	35.355										1023	112.91	5.45264
Q9D0G0	28S ribosomal protein S30, mitochondrial OS=Mus musculus GN=Mrps30 PE=2 SV=1 - [RT30_MOUSE]	13.35	1	5	5	9	662156	1.22861	1.4717	0.837707	9.15675										268	29.9972	5.22412
Q99K70	Ras-related GTP-binding protein C OS=Mus musculus GN=Rragc PE=1 SV=1 - [RRAGC_MOUSE]	24.12	5	9	9	18	3.37417e+06	1.22844	1.54012	0.754567	17.0863										259	30.0403	5.93506
P63168	Dynein light chain 1, cytoplasmic OS=Mus musculus GN=Dynll1 PE=1 SV=1 - [DYL1_MOUSE]	62.92	4	4	4	16	8.13054e+06	1.22781	1.38671	0.892863	10.5887										637	72.5251	5.89697
A0A0B4J1F2	Microtubule-associated protein 4 OS=Mus musculus GN=Map4 PE=1 SV=1 - [A0A0B4J1F2_MOUSE]	37.04	5	34	34	97	3.6823e+07	1.22741	1.37388	0.843032	120.155										420	46.4445	7.04932
Q6PGC1	ATP-dependent RNA helicase Dhx29 OS=Mus musculus GN=Dhx29 PE=2 SV=1 - [DHX29_MOUSE]	7.77	3	9	9	19	4.28293e+06	1.22728	0.864741	1.10268	29.5097										281	31.8497	9.48096
Q9D4H8	Cullin-2 OS=Mus musculus GN=Cul2 PE=1 SV=2 - [CUL2_MOUSE]	2.82	3	2	2	3	1.23009e+06	1.22569	1.24651	0.801354	5.46655										225	25.0799	6.13818
P19253	60S ribosomal protein L13a OS=Mus musculus GN=Rpl13a PE=1 SV=4 - [RL13A_MOUSE]	24.63	4	5	5	12	3.04287e+06	1.22428	1.23393	1.05051	14.2452										216	23.6986	9.5542
V9GXP8	ELKS/Rab6-interacting/CAST family member 1 OS=Mus musculus GN=Erc1 PE=1 SV=1 - [V9GXP8_MOUSE]	5.65	14	6	6	8	1.93265e+06	1.22387	1.37268	0.842171	9.81623										556	61.0098	5.09717
Q9D096	Putative uncharacterized protein OS=Mus musculus GN=Isoc1 PE=2 SV=1 - [Q9D096_MOUSE]	14.69	2	2	2	5	2.72805e+06	1.22285	3.12435	0.430367	6.88623										874	98.8526	7.07861
O88455	7-dehydrocholesterol reductase OS=Mus musculus GN=Dhcr7 PE=2 SV=1 - [DHCR7_MOUSE]	4.46	3	2	2	4	420425	1.22126	1.92992	0.647097	5.1759										324	33.8808	5.42725
Q3TSU7	Putative uncharacterized protein (Fragment) OS=Mus musculus GN=Arhgap35 PE=2 SV=1 - [Q3TSU7_MOUSE]	3.03	3	3	3	6	563586	1.22046	1	1.41311	3.30204										247	26.4263	9.979
Q2TPA8	Hydroxysteroid dehydrogenase-like protein 2 OS=Mus musculus GN=Hsdl2 PE=1 SV=1 - [HSDL2_MOUSE]	7.14	4	3	3	3	1.9492e+06	1.22023	1.4284	0.93714	2.03148										625	68.0374	7.37158
Q9R0X4	Acyl-coenzyme A thioesterase 9, mitochondrial OS=Mus musculus GN=Acot9 PE=1 SV=1 - [ACOT9_MOUSE]	19.36	2	9	9	17	3.76824e+06	1.21886	2.40282	0.515627	13.6381										591	66.6401	6.58057
Q8BJW6	Eukaryotic translation initiation factor 2A OS=Mus musculus GN=Eif2a PE=2 SV=2 - [EIF2A_MOUSE]	32.87	4	15	15	35	1.32196e+07	1.2183	1.11898	1.08532	32.0299										68	7.33366	6.50732
P56480	ATP synthase subunit beta, mitochondrial OS=Mus musculus GN=Atp5b PE=1 SV=2 - [ATPB_MOUSE]	29.68	1	12	12	39	6.96447e+06	1.21739	1.1001	1.12159	57.7461										2639	280.325	6.01123
P14115	60S ribosomal protein L27a OS=Mus musculus GN=Rpl27a PE=2 SV=5 - [RL27A_MOUSE]	22.3	1	3	3	24	2.04719e+07	1.21543	1.13131	1.08446	16.3901										775	87.5489	7.43018
Q6PDI5	Proteasome-associated protein ECM29 homolog OS=Mus musculus GN=Ecm29 PE=1 SV=3 - [ECM29_MOUSE]	10.82	8	17	17	31	4.09164e+06	1.21513	0.981099	1.19555	32.064										219	25.5549	5.22412
H7BWZ3	Actin-related protein 2/3 complex subunit 3 OS=Mus musculus GN=Arpc3 PE=1 SV=1 - [H7BWZ3_MOUSE]	24.12	4	4	4	10	2.99363e+06	1.21404	1.77205	0.811771	6.90959										843	90.1896	5.5542
Q6PGK3	Protein 2700097O09Rik OS=Mus musculus GN=2700097O09Rik PE=2 SV=1 - [Q6PGK3_MOUSE]	14.95	3	4	4	10	8.12152e+06	1.21401	2.33143	0.507398	15.338										677	76.8387	7.31299
Q9CR39	WD repeat domain phosphoinositide-interacting protein 3 OS=Mus musculus GN=Wdr45b PE=2 SV=2 - [WIPI3_MOUSE]	12.5	3	4	4	8	6.65899e+06	1.21314	1.62039	0.69328	13.4507										442	49.908	9.37842
Q8R1F1	Niban-like protein 1 OS=Mus musculus GN=Fam129b PE=2 SV=2 - [NIBL1_MOUSE]	13.22	2	9	9	14	3.88367e+07	1.21262	3.48596	0.38281	7.5139										351	39.4445	8.08936
Q6PGL7	WASH complex subunit FAM21 OS=Mus musculus GN=Fam21 PE=1 SV=1 - [FAM21_MOUSE]	2.7	3	3	3	4	598125	1.21153	2.32028	0.522149	1.68517										295	34.403	6.26514
Q6P5C5	Single-strand selective monofunctional uracil DNA glycosylase OS=Mus musculus GN=Smug1 PE=2 SV=1 - [SMUG1_MOUSE]	12.9	2	3	3	6	1.05909e+06	1.21052	1.29334	0.471857	6.80594										200	23.4295	9.96436
Q9QXS1	Plectin OS=Mus musculus GN=Plec PE=1 SV=3 - [PLEC_MOUSE]	37.22	16	141	164	316	2.2925e+07	1.20987	1.83045	0.656	423.72										895	95.1103	9.75928
Q8BJZ4	28S ribosomal protein S35, mitochondrial OS=Mus musculus GN=Mrps35 PE=2 SV=2 - [RT35_MOUSE]	8.75	1	2	2	3	667200	1.20909	1.66027	0.728248	4.76832										702	79.9468	9.99365
Q8K124	Pleckstrin homology domain-containing family O member 2 OS=Mus musculus GN=Plekho2 PE=1 SV=1 - [PKHO2_MOUSE]	22.63	1	8	8	13	9.82624e+06	1.20873	2.89377	0.433694	18.2603										1512	169.972	7.66455
Q3TV93	Putative uncharacterized protein OS=Mus musculus GN=Mad2l1 PE=2 SV=1 - [Q3TV93_MOUSE]	20	3	3	3	4	798947	1.20816	5.16606	0.233865	3.39065										297	34.0814	5.37646
P19324	Serpin H1 OS=Mus musculus GN=Serpinh1 PE=1 SV=3 - [SERPH_MOUSE]	46.28	6	19	19	106	8.49124e+07	1.20781	2.26392	0.532105	141.012										374	39.5221	7.25439
Q99LD4	COP9 signalosome complex subunit 1 OS=Mus musculus GN=Gps1 PE=1 SV=1 - [CSN1_MOUSE]	12.1	4	5	5	11	3.26894e+06	1.20688	1.62041	0.640504	19.3256										1392	156.516	6.82959
Q8BG51	Mitochondrial Rho GTPase 1 OS=Mus musculus GN=Rhot1 PE=2 SV=1 - [MIRO1_MOUSE]	15.69	6	9	9	18	7.14095e+06	1.20688	2.21907	0.371936	22.3345										274	30.5155	5.51611
Q8R5L1	Complement component 1 Q subcomponent-binding protein, mitochondrial OS=Mus musculus GN=C1qbp PE=1 SV=1 - [Q8R5L1_MOUSE]	22.22	2	4	4	10	701570	1.20624	2.97298	0.642402	10.4819										2464	270.141	4.83057
Q8BWM0	Prostaglandin E synthase 2 OS=Mus musculus GN=Ptges2 PE=1 SV=3 - [PGES2_MOUSE]	4.69	1	2	2	3	6.44539e+06	1.20612	1.95992	0.615391	3.72437										2085	212.847	7.07861
P61620	Protein transport protein Sec61 subunit alpha isoform 1 OS=Mus musculus GN=Sec61a1 PE=2 SV=2 - [S61A1_MOUSE]	9.87	4	2	5	10	1.3829e+07	1.20562	1.02854	1.17216	17.8812										399	46.1019	8.52881
Q61699	Heat shock protein 105 kDa OS=Mus musculus GN=Hsph1 PE=1 SV=2 - [HS105_MOUSE]	27.62	8	19	21	54	2.02186e+07	1.20541	1.38041	0.789888	66.4403										531	60.5391	9.61279
P30285	Cyclin-dependent kinase 4 OS=Mus musculus GN=Cdk4 PE=1 SV=1 - [CDK4_MOUSE]	33.66	78	8	9	34	3.12733e+07	1.20504	0.430057	3.3307	49.9128										1632	185.249	7.59131
P61202	COP9 signalosome complex subunit 2 OS=Mus musculus GN=Cops2 PE=1 SV=1 - [CSN2_MOUSE]	10.38	4	4	4	7	1.15514e+06	1.20384	1.82146	0.712087	12.0458										96	9.9521	11.561
Q3TN31	Proteasome subunit alpha type OS=Mus musculus GN=Psma7 PE=2 SV=1 - [Q3TN31_MOUSE]	20.56	8	5	5	13	1.5186e+06	1.20264	1.26694	1.04563	18.3328										340	38.9466	6.17627
Q543N4	Putative uncharacterized protein OS=Mus musculus GN=Bysl PE=2 SV=1 - [Q543N4_MOUSE]	16.17	5	5	5	10	1.70078e+06	1.2022	0.700903	1.81434	7.92829										416	44.9019	7.32764
Q62093	Serine/arginine-rich splicing factor 2 OS=Mus musculus GN=Srsf2 PE=1 SV=4 - [SRSF2_MOUSE]	14.48	3	3	3	5	4.65193e+06	1.20103	1.3934	0.82893	10.2421										349	38.6999	6.44287
Q6ZQK5	Arf-GAP with coiled-coil, ANK repeat and PH domain-containing protein 2 OS=Mus musculus GN=Acap2 PE=1 SV=2 - [ACAP2_MOUSE]	10.78	2	7	7	12	2.766e+06	1.20018	1.19684	2.62022	14.2317										597	68.4174	7.29834
Q8BKT8	HAUS augmin-like complex subunit 7 OS=Mus musculus GN=Haus7 PE=1 SV=2 - [HAUS7_MOUSE]	9.07	1	3	3	4	634629	1.19939	0.718191	1.67001	7.90284										330	37.4968	7.13721
P19096	Fatty acid synthase OS=Mus musculus GN=Fasn PE=1 SV=2 - [FAS_MOUSE]	35.18	4	77	77	288	1.04638e+08	1.1978	1.07739	1.12814	418.536										256	28.3543	5.97314
E9Q6M7	Pumilio homolog 1 OS=Mus musculus GN=Pum1 PE=1 SV=1 - [E9Q6M7_MOUSE]	6.78	15	4	5	6	1.84717e+06	1.19717	0.604806	1.97942	3.6593										448	48.4323	5.42725
Q8BTL0	Putative uncharacterized protein OS=Mus musculus GN=Rcbtb1 PE=2 SV=1 - [Q8BTL0_MOUSE]	13.55	2	3	4	7	1.93557e+06	1.1966	1.30954	0.882494	5.75906										156	17.9395	9.64209
P17918	Proliferating cell nuclear antigen OS=Mus musculus GN=Pcna PE=1 SV=2 - [PCNA_MOUSE]	32.95	3	7	7	18	3.35735e+06	1.19642	0.94006	1.01775	27.1696										59	6.90352	8.93896
Q3U0V1	Far upstream element-binding protein 2 OS=Mus musculus GN=Khsrp PE=1 SV=2 - [FUBP2_MOUSE]	35.7	2	18	18	50	2.38256e+07	1.19637	0.894405	1.5225	76.3373										417	46.4499	4.56396
O55029	Coatomer subunit beta' OS=Mus musculus GN=Copb2 PE=2 SV=2 - [COPB2_MOUSE]	13.48	1	11	11	23	5.22332e+06	1.1956	0.835424	1.57466	21.633										339	39.0021	11.4585
Q3UZV9	Putative uncharacterized protein OS=Mus musculus GN=Map3k4 PE=2 SV=1 - [Q3UZV9_MOUSE]	2.66	4	3	3	3	498023	1.19489	11.3848	0.136546	1.96365										389	43.8837	6.20166
Q8BFY9	Transportin-1 OS=Mus musculus GN=Tnpo1 PE=1 SV=2 - [TNPO1_MOUSE]	14.48	9	12	12	32	5.67282e+06	1.19459	1.52682	0.632086	30.0548										293	33.032	6.07471
Q9JLV5	Cullin-3 OS=Mus musculus GN=Cul3 PE=1 SV=1 - [CUL3_MOUSE]	11.07	5	7	7	7	1.30865e+06	1.19324	1.73446	0.687961	0										558	61.2982	8.00146
Q99L45	Eukaryotic translation initiation factor 2 subunit 2 OS=Mus musculus GN=Eif2s2 PE=1 SV=1 - [IF2B_MOUSE]	44.11	2	16	16	39	1.91163e+07	1.19318	1.24573	0.955791	53.6392										227	25.3546	4.70361
Q8BH83	Ankyrin repeat domain-containing protein 9 OS=Mus musculus GN=Ankrd9 PE=2 SV=1 - [ANKR9_MOUSE]	20.86	2	6	6	7	996805	1.19289	0.391849	3.64273	6.39802										727	84.9568	5.5542
Q8VEH6	COBW domain-containing protein 1 OS=Mus musculus GN=Cbwd1 PE=2 SV=1 - [CBWD1_MOUSE]	18.58	1	6	6	11	2.00506e+06	1.19265	2.41726	0.401088	14.2219										272	31.5959	6.3667
Q3UIJ2	Putative uncharacterized protein OS=Mus musculus GN=Eif2s3x PE=2 SV=1 - [Q3UIJ2_MOUSE]	41.53	10	16	16	44	2.48324e+07	1.19217	1.29386	0.864244	63.865										242	27.639	6.41748
Q4FE56	Probable ubiquitin carboxyl-terminal hydrolase FAF-X OS=Mus musculus GN=Usp9x PE=1 SV=1 - [Q4FE56_MOUSE]	15.04	35	31	37	74	1.111e+07	1.19113	1.34823	0.832399	81.4023										294	32.3235	8.51416
Q9CQC6	Basic leucine zipper and W2 domain-containing protein 1 OS=Mus musculus GN=Bzw1 PE=1 SV=1 - [BZW1_MOUSE]	24.58	5	9	13	24	4.40926e+06	1.19099	1.11309	1.03429	19.5949										201	23.0571	10.0083
P43247	DNA mismatch repair protein Msh2 OS=Mus musculus GN=Msh2 PE=1 SV=1 - [MSH2_MOUSE]	10.48	3	9	9	15	2.40778e+06	1.19075	1.62366	0.85955	6.34653										732	83.833	5.94775
Q9D172	ES1 protein homolog, mitochondrial OS=Mus musculus GN=D10Jhu81e PE=1 SV=1 - [ES1_MOUSE]	16.17	1	3	3	4	1.37083e+06	1.19064	2.97049	0.400824	5.05529										365	40.8269	6.53662
Q80ZQ9	Protein Simiate OS=Mus musculus GN=Fam206a PE=1 SV=2 - [F206A_MOUSE]	12.44	2	2	2	3	341734	1.19006	0.15392	7.73167	0										623	69.1985	8.26514
E9Q906	Catenin delta-1 OS=Mus musculus GN=Ctnnd1 PE=1 SV=1 - [E9Q906_MOUSE]	19.9	5	1	13	29	1.68673e+07	1.19005	0.688113	1.72944	23.1262										253	28.5078	6.78564
Q8BFY6	Peflin OS=Mus musculus GN=Pef1 PE=2 SV=1 - [PEF1_MOUSE]	22.55	1	7	7	33	1.12334e+07	1.18952	2.0641	0.539265	32.3842										158	18.1799	6.7417
Q3TT76	Protein disulfide-isomerase (Fragment) OS=Mus musculus GN=P4hb PE=2 SV=1 - [Q3TT76_MOUSE]	31.17	14	10	11	19	3.69684e+06	1.18787	0.871615	1.34468	12.8925										270	30.3192	6.22705
P47811	Mitogen-activated protein kinase 14 OS=Mus musculus GN=Mapk14 PE=1 SV=3 - [MK14_MOUSE]	7.22	20	2	3	5	2.3379e+06	1.18567	1.29234	0.917456	3.73396										363	42.17	5.80811
Q9CQ65	S-methyl-5'-thioadenosine phosphorylase OS=Mus musculus GN=Mtap PE=1 SV=1 - [MTAP_MOUSE]	68.2	1	17	17	156	1.67607e+08	1.18501	1.73384	0.714164	219.338										546	59.393	6.87354
O88986	2-amino-3-ketobutyrate coenzyme A ligase, mitochondrial OS=Mus musculus GN=Gcat PE=1 SV=2 - [KBL_MOUSE]	8.41	3	3	3	5	1.52984e+06	1.18477	1.45825	0.798795	8.88026										149	16.2921	4.99561
Q8BH95	Enoyl-CoA hydratase, mitochondrial OS=Mus musculus GN=Echs1 PE=1 SV=1 - [ECHM_MOUSE]	36.21	3	9	9	45	1.71657e+07	1.18472	2.28273	0.469905	59.2011										270	31.3998	10.8872
P28660	Nck-associated protein 1 OS=Mus musculus GN=Nckap1 PE=1 SV=2 - [NCKP1_MOUSE]	25.71	5	28	28	48	3.65e+07	1.18339	1.73142	0.668357	60.4192										274	30.2368	8.83643
P27046	Alpha-mannosidase 2 OS=Mus musculus GN=Man2a1 PE=1 SV=2 - [MA2A1_MOUSE]	15.74	2	16	16	22	4.68987e+06	1.1832	1.39244	0.908334	26.1427										443	49.9932	6.3667
Q922Q1	Mitochondrial amidoxime reducing component 2 OS=Mus musculus GN=Marc2 PE=1 SV=1 - [MARC2_MOUSE]	15.09	2	6	6	9	3.64728e+06	1.18283	1.94161	0.650777	8.06295										769	83.2298	5.60498
P62827	GTP-binding nuclear protein Ran OS=Mus musculus GN=Ran PE=1 SV=3 - [RAN_MOUSE]	25	4	6	6	18	6.70235e+06	1.18226	1.7838	0.748698	25.49										2162	236.099	6.49365
O78207	H-2D cell surface glycoprotein (Fragment) OS=Mus musculus GN=H2-D1 PE=2 SV=1 - [O78207_MOUSE]	24.63	112	7	7	11	1.33796e+06	1.18179	0.441185	1.23302	5.65019										391	43.9642	6.06201
E9PUD2	Dynamin-1-like protein OS=Mus musculus GN=Dnm1l PE=1 SV=1 - [E9PUD2_MOUSE]	6.6	3	4	4	4	952724	1.18112	3.04522	0.385299	3.81788										490	54.1739	6.7417
Q8BXC6	COMM domain-containing protein 2 OS=Mus musculus GN=Commd2 PE=1 SV=1 - [COMD2_MOUSE]	8.04	2	2	2	3	1.72986e+06	1.18098	1.50973	0.782244	3.62513										351	39.5072	7.35693
P62281	40S ribosomal protein S11 OS=Mus musculus GN=Rps11 PE=1 SV=3 - [RS11_MOUSE]	53.16	4	11	11	43	3.21192e+07	1.18093	1.07104	1.01949	42.612										330	36.4058	5.71924
Q60855	Receptor-interacting serine/threonine-protein kinase 1 OS=Mus musculus GN=Ripk1 PE=1 SV=1 - [RIPK1_MOUSE]	10.37	2	7	7	11	5.04091e+06	1.18081	0.676655	1.18722	9.49272										1221	138.98	7.37158
Q7TNE3	Sperm-associated antigen 7 OS=Mus musculus GN=Spag7 PE=1 SV=1 - [SPAG7_MOUSE]	24.67	2	4	4	11	1.44434e+06	1.18079	1.92716	0.441072	10.9741										462	50.5153	9.5249
B7U582	Heat shock protein 70-2 OS=Mus musculus PE=3 SV=1 - [B7U582_MOUSE]	15.8	4	1	10	115	5.12712e+08	1.18018	100	0.01	161.175										2207	250.198	5.99854
Q64521	Glycerol-3-phosphate dehydrogenase, mitochondrial OS=Mus musculus GN=Gpd2 PE=1 SV=2 - [GPDM_MOUSE]	18.98	2	12	12	17	6.14555e+06	1.17927	2.84733	0.33053	21.0815										299	33.5799	8.03076
A2AU52	COMM domain-containing protein 7 OS=Mus musculus GN=Commd7 PE=4 SV=1 - [A2AU52_MOUSE]	34.11	5	4	4	6	1.15427e+06	1.17793	1.75366	0.736809	3.84713										973	102.961	7.02002
Q9D061	Acyl-CoA-binding domain-containing protein 6 OS=Mus musculus GN=Acbd6 PE=2 SV=2 - [ACBD6_MOUSE]	10.99	2	3	3	6	811652	1.17483	1.56513	0.628275	4.8043										535	59.2743	9.11475
P16125	L-lactate dehydrogenase B chain OS=Mus musculus GN=Ldhb PE=1 SV=2 - [LDHB_MOUSE]	28.44	4	7	9	49	1.3405e+09	1.17471	9.00961	0.114211	93.223										1097	123.511	4.93213
Q3TWN8	Putative uncharacterized protein OS=Mus musculus GN=Aldh18a1 PE=2 SV=1 - [Q3TWN8_MOUSE]	18.62	8	15	15	32	1.63854e+07	1.17391	0.568511	2.05293	51.6206										321	34.8624	6.44287
P26638	Serine--tRNA ligase, cytoplasmic OS=Mus musculus GN=Sars PE=2 SV=3 - [SYSC_MOUSE]	33.98	7	15	15	68	5.71248e+07	1.17389	1.15583	0.984788	100.345										386	42.2102	8.44092
Q3TCE7	Putative uncharacterized protein OS=Mus musculus GN=Arpc1b PE=2 SV=1 - [Q3TCE7_MOUSE]	26.88	7	9	9	26	1.51139e+07	1.17323	1.81643	0.69598	44.2832										520	55.9481	8.71924
Q91YX7	RAS p21 protein activator 1 OS=Mus musculus GN=Rasa1 PE=2 SV=1 - [Q91YX7_MOUSE]	7.63	4	6	6	8	2.29129e+06	1.17264	2.61024	0.545866	3.75348										527	58.7153	7.56201
Q8R5A3	Amyloid beta A4 precursor protein-binding family B member 1-interacting protein OS=Mus musculus GN=Apbb1ip PE=1 SV=2 - [AB1IP_MOUSE]	5.52	5	3	4	6	2.48941e+06	1.1726	0.789506	1.48523	3.47638										162	17.977	5.32568
Q8BWW9	Serine/threonine-protein kinase N2 OS=Mus musculus GN=Pkn2 PE=1 SV=3 - [PKN2_MOUSE]	7.93	6	7	7	7	1.67213e+06	1.17227	0.102674	1.45184	1.62798										310	34.5556	5.19873
Q3TTL2	Kinesin-like protein KIF2C OS=Mus musculus GN=Kif2c PE=2 SV=1 - [Q3TTL2_MOUSE]	7.76	4	5	5	8	1.48923e+06	1.1722	0.957113	1.73843	9.00051										774	85.7126	9.94971
Q8R1Q8	Cytoplasmic dynein 1 light intermediate chain 1 OS=Mus musculus GN=Dync1li1 PE=1 SV=1 - [DC1L1_MOUSE]	25.43	3	10	11	23	7.29797e+06	1.17118	1.54829	0.755258	27.3911										1046	116.877	6.69775
Q8C0C7	Phenylalanine--tRNA ligase alpha subunit OS=Mus musculus GN=Farsa PE=2 SV=1 - [SYFA_MOUSE]	23.62	8	12	12	28	1.55628e+07	1.1703	1.82663	0.630743	40.065										1130	125.787	9.34912
Q9QZ23	NFU1 iron-sulfur cluster scaffold homolog, mitochondrial OS=Mus musculus GN=Nfu1 PE=1 SV=2 - [NFU1_MOUSE]	17.25	1	2	3	12	1.33574e+06	1.16926	1.02552	1.61566	16.2472										1010	107.436	6.68311
Q9EPK7	Exportin-7 OS=Mus musculus GN=Xpo7 PE=2 SV=3 - [XPO7_MOUSE]	4.05	2	4	4	5	841381	1.16912	2.52296	0.378415	5.75268										463	54.5593	8.22119
Q6IRU2	Tropomyosin alpha-4 chain OS=Mus musculus GN=Tpm4 PE=2 SV=3 - [TPM4_MOUSE]	29.03	1	9	9	16	3.92104e+06	1.16845	1.64105	0.8094	29.3657										70	8.30724	8.88037
G3UXT7	RNA-binding protein FUS (Fragment) OS=Mus musculus GN=Fus PE=4 SV=1 - [G3UXT7_MOUSE]	57.69	7	4	6	21	2.59223e+07	1.16837	1.03483	1.224	24.6902										138	15.6401	5.60498
P63325	40S ribosomal protein S10 OS=Mus musculus GN=Rps10 PE=1 SV=1 - [RS10_MOUSE]	36.36	3	7	7	31	2.086e+07	1.16828	1.11794	1.11806	36.7522										577	61.8212	7.44482
Q3TF62	Putative uncharacterized protein OS=Mus musculus GN=Actl6a PE=2 SV=1 - [Q3TF62_MOUSE]	8.16	8	3	3	3	302008	1.16742	1.01538	1.14974	1.71394										790	91.8677	6.63916
P49718	DNA replication licensing factor MCM5 OS=Mus musculus GN=Mcm5 PE=2 SV=1 - [MCM5_MOUSE]	37.11	4	23	23	56	2.2108e+07	1.16633	1.17527	0.996908	60.9598										475	51.3534	9.37842
Q922R8	Protein disulfide-isomerase A6 OS=Mus musculus GN=Pdia6 PE=1 SV=3 - [PDIA6_MOUSE]	31.59	2	1	12	42	2.11907e+07	1.16606	1.86142	0.626439	67.1478										539	60.5822	5.68115
D3YXP6	Phosphomevalonate kinase OS=Mus musculus GN=Pmvk PE=4 SV=1 - [D3YXP6_MOUSE]	45.57	3	8	8	21	1.46132e+07	1.16559	1.31502	0.90289	27.1963										356	41.2538	6.53662
P97351	40S ribosomal protein S3a OS=Mus musculus GN=Rps3a PE=1 SV=3 - [RS3A_MOUSE]	49.24	5	14	14	81	1.36102e+08	1.16461	1.11122	1.03739	127.726										142	16.6244	4.66553
Q9D051	Pyruvate dehydrogenase E1 component subunit beta, mitochondrial OS=Mus musculus GN=Pdhb PE=1 SV=1 - [ODPB_MOUSE]	15.04	1	5	5	10	4.90379e+06	1.1632	1.97591	0.630778	14.9478										485	54.6406	6.56592
P07742	Ribonucleoside-diphosphate reductase large subunit OS=Mus musculus GN=Rrm1 PE=1 SV=2 - [RIR1_MOUSE]	20.45	3	13	13	19	2.22866e+07	1.1619	0.107679	14.1112	27.9821										1072	121.05	8.79248
V9GZG5	Glutamine synthetase OS=Mus musculus PE=3 SV=1 - [V9GZG5_MOUSE]	8.63	5	4	4	4	1.24787e+06	1.15992	5.37333	0.236443	5.75193										360	39.7494	8.04541
O55023	Inositol monophosphatase 1 OS=Mus musculus GN=Impa1 PE=1 SV=1 - [IMPA1_MOUSE]	50.54	8	17	17	162	2.68346e+08	1.15917	2.02137	0.560785	281.927										733	84.7348	5.0083
Q9R0E1	Procollagen-lysine,2-oxoglutarate 5-dioxygenase 3 OS=Mus musculus GN=Plod3 PE=1 SV=1 - [PLOD3_MOUSE]	12.55	2	7	7	11	4.67559e+06	1.15902	0.730051	2.43933	11.0573										4746	517.001	6.34131
Q9WUL7	ADP-ribosylation factor-like protein 3 OS=Mus musculus GN=Arl3 PE=1 SV=1 - [ARL3_MOUSE]	11.54	1	2	2	3	1.15873e+06	1.15895	1.75167	0.703075	2.56522										193	21.4343	8.42627
Q6ZWU9	40S ribosomal protein S27 OS=Mus musculus GN=Rps27 PE=1 SV=3 - [RS27_MOUSE]	39.29	1	2	4	26	1.67558e+07	1.15862	1.13605	0.739638	32.0592										183	20.1032	8.6167
Q8CHP8	Phosphoglycolate phosphatase OS=Mus musculus GN=Pgp PE=1 SV=1 - [PGP_MOUSE]	34.89	4	10	10	22	1.12058e+07	1.15776	1.92175	0.568436	23.6322										4377	482.332	5.22412
Q4FJZ2	Importin subunit alpha-7 OS=Mus musculus GN=Kpna6 PE=2 SV=1 - [Q4FJZ2_MOUSE]	20.83	3	3	9	32	2.17986e+07	1.15767	1.14679	1.17643	37.2287										981	110.128	5.73193
Q9CZX8	40S ribosomal protein S19 OS=Mus musculus GN=Rps19 PE=1 SV=3 - [RS19_MOUSE]	55.17	7	10	10	40	4.47226e+07	1.1574	1.17054	0.989651	70.5667										440	48.5322	5.5415
B2M1R7	Poly(RC) binding protein 2 OS=Mus musculus GN=Pcbp2 PE=2 SV=1 - [B2M1R7_MOUSE]	33.52	9	5	10	67	3.12684e+07	1.15736	1.31325	0.832079	117.89										304	34.4484	7.89893
D3Z041	Long-chain-fatty-acid--CoA ligase 1 OS=Mus musculus GN=Acsl1 PE=1 SV=1 - [D3Z041_MOUSE]	8.44	4	3	5	7	3.0504e+06	1.15682	2.96836	0.17436	11.5227										310	33.9759	8.35303
Q91YR9	Prostaglandin reductase 1 OS=Mus musculus GN=Ptgr1 PE=1 SV=2 - [PTGR1_MOUSE]	7.6	2	2	2	2	710626	1.15678	1.70106	0.457715	2.4226										696	79.3263	5.09717
P62270	40S ribosomal protein S18 OS=Mus musculus GN=Rps18 PE=1 SV=3 - [RS18_MOUSE]	57.89	4	14	14	78	5.45132e+07	1.15676	1.07779	1.20954	119.955										159	17.3512	9.67139
G3UYB1	Serine/threonine-protein kinase Chk1 OS=Mus musculus GN=Chek1 PE=4 SV=1 - [G3UYB1_MOUSE]	14.12	10	5	5	10	1.83303e+06	1.15543	0.274711	4.49158	12.0258										4644	531.71	6.41748
P67984	60S ribosomal protein L22 OS=Mus musculus GN=Rpl22 PE=1 SV=2 - [RL22_MOUSE]	18.75	1	2	2	18	4.00835e+07	1.15497	1.18574	0.957781	36.845										152	17.1634	4.66553
Q9CXW3	Calcyclin-binding protein OS=Mus musculus GN=Cacybp PE=1 SV=1 - [CYBP_MOUSE]	25.76	2	5	5	10	2.37229e+06	1.15458	3.50621	0.356227	9.562										579	62.5684	6.53662
B2RQQ5	Microtubule-associated protein 1B OS=Mus musculus GN=Map1b PE=2 SV=1 - [B2RQQ5_MOUSE]	16.6	11	29	29	49	6.76063e+06	1.15422	1.46531	0.724816	49.9866										475	53.6725	5.24951
Q99LJ7	RCC1 and BTB domain-containing protein 2 OS=Mus musculus GN=Rcbtb2 PE=2 SV=1 - [RCBT2_MOUSE]	17.97	5	7	8	17	5.54805e+06	1.1539	1.02938	1.12341	19.946										524	57.5882	9.24658
P38647	Stress-70 protein, mitochondrial OS=Mus musculus GN=Hspa9 PE=1 SV=3 - [GRP75_MOUSE]	46.69	1	29	29	109	9.68549e+07	1.15375	1.95302	0.58673	153.209										441	47.7145	6.771
Q91Z67	SLIT-ROBO Rho GTPase-activating protein 2 OS=Mus musculus GN=Srgap2 PE=1 SV=2 - [SRGP2_MOUSE]	12.23	9	10	11	22	7.34446e+06	1.15285	1.76842	0.657197	33.47										699	80.3274	5.87158
Q6PIP5	NudC domain-containing protein 1 OS=Mus musculus GN=Nudcd1 PE=2 SV=2 - [NUDC1_MOUSE]	13.92	2	7	7	15	3.57981e+06	1.15249	1.71097	0.657707	14.0981										671	76.434	5.33838
Q8BFS6	Serine/threonine-protein phosphatase CPPED1 OS=Mus musculus GN=Cpped1 PE=2 SV=1 - [CPPED_MOUSE]	20.51	2	5	5	7	9.6346e+06	1.15234	3.15323	0.291526	11.0663										52	6.15521	9.84717
Q5FWI3	Transmembrane protein 2 OS=Mus musculus GN=Tmem2 PE=1 SV=1 - [TMEM2_MOUSE]	4.41	2	4	5	6	442796	1.15219	0.0786142	14.6563	4.01118										221	25.4612	11.854
P10126	Elongation factor 1-alpha 1 OS=Mus musculus GN=Eef1a1 PE=1 SV=3 - [EF1A1_MOUSE]	46.32	8	19	19	355	8.46365e+08	1.15208	0.970387	1.17252	682.329										196	22.9729	9.51025
Q8BRX4	Putative uncharacterized protein (Fragment) OS=Mus musculus GN=Ntan1 PE=2 SV=1 - [Q8BRX4_MOUSE]	17.06	3	3	3	5	597480	1.15132	5.79949	0.191374	5.74359										1150	131.548	8.03076
Q99N15	17beta-hydroxysteroid dehydrogenase type 10/short chain L-3-hydroxyacyl-CoA dehydrogenase OS=Mus musculus GN=Hsd17b10 PE=1 SV=1 - [Q99N15_MOUSE]	37.93	4	6	6	16	2.82697e+06	1.15116	1.49595	0.776029	21.5709										2924	328.059	6.1001
Q9JKF1	Ras GTPase-activating-like protein IQGAP1 OS=Mus musculus GN=Iqgap1 PE=1 SV=2 - [IQGA1_MOUSE]	30.3	17	3	44	92	2.20888e+07	1.14946	1.87253	0.277755	83.1615										983	110.946	9.0708
F8WIB1	ADP-ribosylation factor-like protein 1 (Fragment) OS=Mus musculus GN=Arl1 PE=3 SV=1 - [F8WIB1_MOUSE]	14.49	6	2	2	5	3.52197e+06	1.14896	1.4171	0.850274	7.47102										293	31.2117	10.2427
E0CXE7	CST complex subunit CTC1 OS=Mus musculus GN=Ctc1 PE=4 SV=1 - [E0CXE7_MOUSE]	10.05	2	7	7	9	1.47087e+06	1.14775	1.70641	0.675334	2.02852										308	33.8103	6.0874
F6SVV1	Protein Gm9493 OS=Mus musculus GN=Gm9493 PE=4 SV=1 - [F6SVV1_MOUSE]	30.73	2	5	5	12	2.23528e+07	1.14648	1.18319	0.981521	17.625										902	101.366	7.13721
F6ZV59	Heterogeneous nuclear ribonucleoprotein D0 (Fragment) OS=Mus musculus GN=Hnrnpd PE=1 SV=1 - [F6ZV59_MOUSE]	27.78	9	4	6	25	1.02089e+07	1.14634	1.21449	0.942763	42.6483										82	9.32087	9.5249
A2A547	Ribosomal protein L19 OS=Mus musculus GN=Rpl19 PE=3 SV=1 - [A2A547_MOUSE]	13.4	2	2	2	4	2.06312e+06	1.1461	1.13631	1.00862	3.56534										232	25.5409	6.43018
Q684I8	Isocitrate dehydrogenase [NAD] subunit, mitochondrial (Fragment) OS=Mus musculus GN=Idh3g PE=2 SV=1 - [Q684I8_MOUSE]	5.4	3	2	2	4	311522	1.14447	2.35282	0.486425	6.85394										89	10.3591	7.40088
Q7TS70	Ppp1r13b protein (Fragment) OS=Mus musculus GN=Ppp1r13b PE=2 SV=1 - [Q7TS70_MOUSE]	1.56	5	1	2	4	5.72342e+06	1.14447	1.09252	1.04755	4.4533										1972	218.569	8.11865
Q7TMB8	Cytoplasmic FMR1-interacting protein 1 OS=Mus musculus GN=Cyfip1 PE=1 SV=1 - [CYFP1_MOUSE]	32.24	9	39	39	76	2.78997e+07	1.14324	1.62397	0.694218	94.5819										222	25.1828	7.88428
Q921Q3	Chitobiosyldiphosphodolichol beta-mannosyltransferase OS=Mus musculus GN=Alg1 PE=2 SV=3 - [ALG1_MOUSE]	4.36	1	2	2	2	1.04632e+06	1.14309	0.111494	10.2525	1.92225										650	72.354	8.5874
Q9D1C1	Ubiquitin-conjugating enzyme E2 C OS=Mus musculus GN=Ube2c PE=2 SV=1 - [UBE2C_MOUSE]	50.28	3	7	7	14	4.47627e+06	1.14235	1.01	1.16948	12.8474										291	31.8061	5.13525
P61161	Actin-related protein 2 OS=Mus musculus GN=Actr2 PE=1 SV=1 - [ARP2_MOUSE]	30.71	2	11	11	37	6.43949e+06	1.14125	1.97576	0.609928	47.6488										575	63.6536	5.64307
Q6P1E1	Zinc finger MIZ domain-containing protein 1 OS=Mus musculus GN=Zmiz1 PE=2 SV=1 - [ZMIZ1_MOUSE]	2.99	2	3	3	3	1.40463e+06	1.14083	0.913402	1.24899	0										374	42.4899	5.74463
Q05BM9	Nme7 protein OS=Mus musculus GN=Nme7 PE=2 SV=1 - [Q05BM9_MOUSE]	21.16	5	8	8	17	1.92043e+06	1.138	0.755443	1.68533	8.99416										742	81.2534	5.49072
Q3UPL0	Protein transport protein Sec31A OS=Mus musculus GN=Sec31a PE=1 SV=2 - [SC31A_MOUSE]	7.8	8	8	8	13	1.20289e+06	1.13744	1.24932	1.20637	11.3629										361	41.4993	6.55127
A8CVP4	LIM and senescent cell antigen-like domains 1 isoform B OS=Mus musculus GN=Lims1 PE=2 SV=1 - [A8CVP4_MOUSE]	33.54	7	10	10	23	9.3851e+06	1.13742	0.986198	1.07413	30.9862										858	96.3464	5.52881
Q9CWG8	NADH dehydrogenase [ubiquinone] complex I, assembly factor 7 OS=Mus musculus GN=Ndufaf7 PE=2 SV=4 - [NDUF7_MOUSE]	37.84	3	13	13	26	1.35918e+07	1.13722	4.59866	0.258017	38.4611										297	34.085	8.42627
Q76MZ3	Serine/threonine-protein phosphatase 2A 65 kDa regulatory subunit A alpha isoform OS=Mus musculus GN=Ppp2r1a PE=1 SV=3 - [2AAA_MOUSE]	44.82	7	16	22	71	6.42198e+07	1.13693	1.70461	0.632907	83.1974										475	53.6068	7.07861
P62267	40S ribosomal protein S23 OS=Mus musculus GN=Rps23 PE=1 SV=3 - [RS23_MOUSE]	28.67	5	4	4	21	2.32425e+07	1.13582	1.05603	1.01292	36.3637										333	35.7872	8.25049
Q91VK1	Basic leucine zipper and W2 domain-containing protein 2 OS=Mus musculus GN=Bzw2 PE=1 SV=1 - [BZW2_MOUSE]	22.2	4	8	12	22	3.88229e+06	1.13386	1.6582	0.677606	25.7897										259	28.7536	7.06396
Q8VH37	Histone deacetylase 8 OS=Mus musculus GN=Hdac8 PE=1 SV=2 - [HDAC8_MOUSE]	16.71	1	5	5	11	4.4088e+06	1.13337	1.14496	1.0085	10.9972										186	20.3958	6.66846
P52633	Signal transducer and transcription activator 6 OS=Mus musculus GN=Stat6 PE=1 SV=2 - [STAT6_MOUSE]	3.35	2	2	2	2	628076	1.13236	1.94569	0.68621	0										646	70.8272	5.51611
Q3TWW8	Serine/arginine-rich splicing factor 6 OS=Mus musculus GN=Srsf6 PE=1 SV=1 - [SRSF6_MOUSE]	14.45	3	4	5	10	4.68572e+06	1.13151	1.44602	1.49822	9.91422										1720	181.714	4.88135
Q3V3R1	Monofunctional C1-tetrahydrofolate synthase, mitochondrial OS=Mus musculus GN=Mthfd1l PE=1 SV=2 - [C1TM_MOUSE]	39.41	1	36	36	83	3.76638e+07	1.13139	1.58017	0.722375	114.874										1123	117.157	4.98291
P62908	40S ribosomal protein S3 OS=Mus musculus GN=Rps3 PE=1 SV=1 - [RS3_MOUSE]	75.31	7	22	22	186	1.95657e+08	1.13134	1.08447	1.02922	339.579										973	107.842	9.02686
Q3UGJ7	Putative uncharacterized protein OS=Mus musculus GN=Nup62 PE=2 SV=1 - [Q3UGJ7_MOUSE]	9.29	6	4	4	4	1.33371e+06	1.13124	1.66825	0.601866	4.44948										1116	127.863	5.90967
P62301	40S ribosomal protein S13 OS=Mus musculus GN=Rps13 PE=1 SV=2 - [RS13_MOUSE]	37.09	2	6	6	32	4.49382e+07	1.13048	1.10253	1.02832	45.5042										135	15.8498	11.3267
Q545F8	40S ribosomal protein S4 OS=Mus musculus GN=Rps4x PE=2 SV=1 - [Q545F8_MOUSE]	57.55	5	15	15	120	4.65979e+07	1.13	1.05853	1.06525	177										150	16.9794	6.62451
Q8BX13	E3 ubiquitin-protein ligase E3D OS=Mus musculus GN=Ube3d PE=2 SV=1 - [UBE3D_MOUSE]	8.15	3	3	3	4	1.41328e+06	1.12931	2.37666	0.475167	3.59734										378	43.7815	8.38232
A2AGN7	26S protease regulatory subunit 6A OS=Mus musculus GN=Psmc3 PE=3 SV=1 - [A2AGN7_MOUSE]	24.5	11	8	8	13	1.55846e+06	1.12819	1.27006	0.644502	11.5611										172	18.9245	5.78271
S4R1E5	Glutathione peroxidase OS=Mus musculus GN=Gpx4 PE=3 SV=1 - [S4R1E5_MOUSE]	61.15	8	10	10	55	4.96212e+07	1.12815	1.61857	0.699294	72.3783										375	41.295	5.63037
Q63918	Serum deprivation-response protein OS=Mus musculus GN=Sdpr PE=1 SV=3 - [SDPR_MOUSE]	27.27	1	9	9	12	2.25482e+07	1.12716	1.72063	0.693733	14.7683										372	41.9582	7.03467
O70433	Four and a half LIM domains protein 2 OS=Mus musculus GN=Fhl2 PE=1 SV=1 - [FHL2_MOUSE]	37.99	2	9	9	27	4.56165e+06	1.12652	0.808128	1.43909	30.8379										256	28.9295	9.26123
Q0QEW9	60S ribosomal protein L18 (Fragment) OS=Mus musculus GN=Rpl18 PE=2 SV=1 - [Q0QEW9_MOUSE]	27.81	7	4	4	10	2.62976e+06	1.12609	1.24041	1.06551	9.3807										1249	141.398	7.6792
Q8VEE4	Replication protein A 70 kDa DNA-binding subunit OS=Mus musculus GN=Rpa1 PE=1 SV=1 - [RFA1_MOUSE]	5.62	3	3	3	4	1.25931e+06	1.1247	1.07434	1.04688	3.63585										509	54.6159	5.92236
Q5PRF0	HEAT repeat-containing protein 5A OS=Mus musculus GN=Heatr5a PE=2 SV=2 - [HTR5A_MOUSE]	3.19	1	6	6	8	1.1622e+06	1.1247	1.77361	0.62915	15.6979										916	102.226	6.81494
Q3TF87	Putative uncharacterized protein OS=Mus musculus GN=Dars PE=2 SV=1 - [Q3TF87_MOUSE]	54.29	6	24	24	66	8.523e+06	1.12453	1.61898	0.731825	88.4525										1170	129.564	4.95752
Q9CQ02	COMM domain-containing protein 4 OS=Mus musculus GN=Commd4 PE=2 SV=1 - [COMD4_MOUSE]	10.05	2	2	2	3	1.34866e+06	1.12251	1.91674	0.585636	3.96711										149	16.8038	9.12939
P51432	1-phosphatidylinositol 4,5-bisphosphate phosphodiesterase beta-3 OS=Mus musculus GN=Plcb3 PE=2 SV=2 - [PLCB3_MOUSE]	12.32	8	14	14	19	7.07824e+06	1.12199	4.51709	0.236095	12.5064										514	55.6261	5.63037
Q9D1C8	Vacuolar protein sorting-associated protein 28 homolog OS=Mus musculus GN=Vps28 PE=2 SV=1 - [VPS28_MOUSE]	31.67	2	6	6	13	1.29484e+06	1.12196	1.56538	0.751113	15.888										416	48.1232	6.31592
P37913	DNA ligase 1 OS=Mus musculus GN=Lig1 PE=1 SV=2 - [DNLI1_MOUSE]	19.54	8	17	17	36	8.4525e+06	1.12155	1.36508	0.917965	40.3186										444	49.639	4.89404
Q3U890	Putative uncharacterized protein OS=Mus musculus GN=Hars PE=2 SV=1 - [Q3U890_MOUSE]	18.07	6	7	10	22	3.6812e+06	1.12097	1.33282	0.950439	35.119										337	37.7582	8.5874
Q8BN64	Putative uncharacterized protein OS=Mus musculus GN=Eefsec PE=2 SV=1 - [Q8BN64_MOUSE]	11.24	5	5	5	5	1.64242e+06	1.12074	1	0.01	2.56686										1216	139.433	8.04541
Q3U5F4	YrdC domain-containing protein, mitochondrial OS=Mus musculus GN=Yrdc PE=1 SV=1 - [YRDC_MOUSE]	35.71	2	8	8	20	5.05238e+06	1.12057	1.22979	1.19858	24.1132										194	22.7538	6.58057
P62242	40S ribosomal protein S8 OS=Mus musculus GN=Rps8 PE=1 SV=2 - [RS8_MOUSE]	57.69	6	10	10	89	4.63674e+07	1.11965	1.0858	0.99516	168.353										1392	155.567	6.37939
Q9D1E6	Tubulin-folding cofactor B OS=Mus musculus GN=Tbcb PE=1 SV=2 - [TBCB_MOUSE]	24.59	1	6	6	11	5.85925e+06	1.11954	1.64973	0.610259	13.7563										819	93.2225	5.71924
Q3UW32	Putative uncharacterized protein (Fragment) OS=Mus musculus GN=Anp32b PE=2 SV=1 - [Q3UW32_MOUSE]	33.06	2	6	9	18	8.93051e+06	1.11929	1.34161	0.954406	17.2043										607	69.5454	6.78564
Q3U935	Putative uncharacterized protein OS=Mus musculus GN=Cnbp PE=2 SV=1 - [Q3U935_MOUSE]	24.71	5	3	3	10	1.21139e+06	1.11924	0.845509	1.38972	8.88844										326	35.8282	5.85889
Q6ZWN5	40S ribosomal protein S9 OS=Mus musculus GN=Rps9 PE=1 SV=3 - [RS9_MOUSE]	38.66	7	10	10	30	1.82102e+07	1.11916	1.02582	0.939328	35.7845										358	41.0062	6.29053
Q8CDJ8	Stonin-1 OS=Mus musculus GN=Ston1 PE=2 SV=2 - [STON1_MOUSE]	4.93	3	3	3	8	2.28138e+06	1.11833	1.04074	1.07455	13.4431										364	39.4076	5.64307
A2AF47	Dedicator of cytokinesis protein 11 OS=Mus musculus GN=Dock11 PE=1 SV=1 - [DOC11_MOUSE]	8.49	9	1	16	25	3.14498e+06	1.11537	4.3501	0.256401	15.8059										871	99.1644	6.62451
Q8BY71	Histone acetyltransferase type B catalytic subunit OS=Mus musculus GN=Hat1 PE=1 SV=1 - [HAT1_MOUSE]	15.63	2	6	6	16	1.68435e+06	1.11454	1.32383	0.939381	11.5996										370	41.6602	8.42627
O54950	5'-AMP-activated protein kinase subunit gamma-1 OS=Mus musculus GN=Prkag1 PE=1 SV=2 - [AAKG1_MOUSE]	24.85	4	7	8	18	9.89436e+06	1.11387	1.45603	0.914392	28.3572										585	65.1886	8.88037
A0A068ETZ5	Gag-pro-pol polyprotein OS=Mus musculus PE=4 SV=1 - [A0A068ETZ5_MOUSE]	2.19	18	3	3	3	2.22934e+06	1.11363	1.0859	2.12821	1.65763										431	49.6633	6.68311
P35278	Ras-related protein Rab-5C OS=Mus musculus GN=Rab5c PE=1 SV=2 - [RAB5C_MOUSE]	21.3	9	4	4	8	1.55097e+06	1.11339	1.77148	0.49176	11.4144										1091	119.549	7.54736
Q5SWU9	Acetyl-CoA carboxylase 1 OS=Mus musculus GN=Acaca PE=1 SV=1 - [ACACA_MOUSE]	31.68	21	68	68	161	4.02904e+07	1.11322	1.13755	0.973307	212.189										386	42.2292	5.97314
F8WJ41	40S ribosomal protein S15a (Fragment) OS=Mus musculus GN=Rps15a PE=4 SV=1 - [F8WJ41_MOUSE]	55.56	4	7	7	31	4.22697e+07	1.1128	1.22791	1.03299	55.8577										369	40.8944	6.93213
Q04690	Neurofibromin OS=Mus musculus GN=Nf1 PE=1 SV=1 - [NF1_MOUSE]	1.62	1	4	4	5	765009	1.11277	1.7681	1.31347	5.53216										198	21.8362	5.8208
Q9EPL8	Importin-7 OS=Mus musculus GN=Ipo7 PE=1 SV=2 - [IPO7_MOUSE]	6.84	2	6	6	14	4.01048e+06	1.11006	1.7182	0.635422	15.9873										208	22.5664	4.61475
Q80YW6	Peptidyl-prolyl cis-trans isomerase OS=Mus musculus GN=Fkbp15 PE=1 SV=1 - [Q80YW6_MOUSE]	3.23	5	2	2	3	1.05006e+06	1.10985	1.29256	0.858642	4.4608										2554	290.031	5.8335
D3Z3G6	Mitogen-activated protein kinase OS=Mus musculus GN=Mapk3 PE=3 SV=1 - [D3Z3G6_MOUSE]	22.89	30	5	8	13	2.48516e+06	1.10835	5.88492	0.191757	8.09504										1140	126.772	5.26221
Q6P3E7	Histone deacetylase 10 OS=Mus musculus GN=Hdac10 PE=2 SV=2 - [HDA10_MOUSE]	30.93	4	16	16	134	2.9048e+08	1.10658	1.12565	1.0296	175.474										626	71.3945	9.36377
Q3UEI6	Putative uncharacterized protein OS=Mus musculus GN=Serbp1 PE=2 SV=1 - [Q3UEI6_MOUSE]	43.78	5	12	12	31	1.31386e+07	1.10593	1.42385	0.784629	54.1938										724	83.4654	6.27783
Q8VED4	Serine/threonine-protein phosphatase OS=Mus musculus GN=Ppp2cb PE=2 SV=1 - [Q8VED4_MOUSE]	43.53	3	2	10	40	1.29946e+07	1.1045	1.71574	0.466566	53.1373										219	24.8949	6.69775
Q9JK23	Proteasome assembly chaperone 1 OS=Mus musculus GN=Psmg1 PE=2 SV=1 - [PSMG1_MOUSE]	29.07	3	8	8	22	1.83019e+07	1.10197	2.23585	0.453518	24.5257										798	91.9654	6.22705
Q8BU85	Methionine-R-sulfoxide reductase B3, mitochondrial OS=Mus musculus GN=Msrb3 PE=1 SV=2 - [MSRB3_MOUSE]	18.18	2	4	4	6	3.23977e+06	1.10196	1.74856	0.98117	8.93907										258	28.7899	8.79248
E9Q634	Unconventional myosin-Ie OS=Mus musculus GN=Myo1e PE=1 SV=1 - [MYO1E_MOUSE]	17.71	8	19	19	35	1.07365e+07	1.10174	2.19296	0.560326	41.0115										483	54.1573	8.66064
Q8CGC7	Bifunctional glutamate/proline--tRNA ligase OS=Mus musculus GN=Eprs PE=1 SV=4 - [SYEP_MOUSE]	35.58	9	45	46	103	4.77156e+07	1.10114	1.46706	0.742801	145.866										421	47.3061	6.88818
Q922H2	[Pyruvate dehydrogenase (acetyl-transferring)] kinase isozyme 3, mitochondrial OS=Mus musculus GN=Pdk3 PE=1 SV=1 - [PDK3_MOUSE]	19.52	3	6	6	9	2.41599e+06	1.10063	2.45813	0.445305	8.44844										1022	114.696	6.21436
Q8C4B4	Protein unc-119 homolog B OS=Mus musculus GN=Unc119b PE=1 SV=1 - [U119B_MOUSE]	10.76	1	2	2	3	372653	1.09855	1.80645	0.608126	5.57375										1247	143.059	6.16357
A6H6A9	Rab GTPase-activating protein 1-like OS=Mus musculus GN=Rabgap1l PE=1 SV=1 - [RBG1L_MOUSE]	2.33	1	2	2	2	651060	1.09824	2.87244	0.382337	1.80277										993	112.55	6.52197
Q99LB6	Methionine adenosyltransferase 2 subunit beta OS=Mus musculus GN=Mat2b PE=2 SV=1 - [MAT2B_MOUSE]	24.25	2	6	6	15	7.52204e+06	1.09526	1.31617	0.812516	19.7993										1004	112.798	5.5542
Q9CVB6	Actin-related protein 2/3 complex subunit 2 OS=Mus musculus GN=Arpc2 PE=1 SV=3 - [ARPC2_MOUSE]	40	5	13	13	36	2.30772e+07	1.09525	2.21172	0.46435	46.149										244	28.1348	6.88818
P59999	Actin-related protein 2/3 complex subunit 4 OS=Mus musculus GN=Arpc4 PE=1 SV=3 - [ARPC4_MOUSE]	17.86	6	3	3	14	1.09438e+07	1.09481	1.70767	0.608092	20.3093										839	92.41	5.89697
P63276	40S ribosomal protein S17 OS=Mus musculus GN=Rps17 PE=1 SV=2 - [RS17_MOUSE]	23.7	3	5	5	24	1.35805e+07	1.09441	1.09948	0.921496	31.1628										274	31.1781	8.14795
P25206	DNA replication licensing factor MCM3 OS=Mus musculus GN=Mcm3 PE=1 SV=2 - [MCM3_MOUSE]	40.89	3	29	29	79	2.323e+07	1.09348	1.19109	0.905246	99.0108										248	28.2679	3.99268
Q80T06	Elongation factor 1-delta OS=Mus musculus GN=Eef1d PE=1 SV=1 - [Q80T06_MOUSE]	51.96	8	2	12	48	3.69164e+07	1.09161	1.26759	0.789004	70.5854										355	37.5595	8.55811
Q9D0R2	Threonine--tRNA ligase, cytoplasmic OS=Mus musculus GN=Tars PE=1 SV=2 - [SYTC_MOUSE]	38.5	4	27	28	66	3.34575e+07	1.0915	0.791907	1.34827	93.3859										186	20.5835	7.91357
Q505F5	Leucine-rich repeat-containing protein 47 OS=Mus musculus GN=Lrrc47 PE=2 SV=1 - [LRC47_MOUSE]	12.22	4	6	6	8	1.36152e+06	1.09074	1.76541	0.454031	12.669										287	31.6941	9.31982
Q99KK9	Probable histidine--tRNA ligase, mitochondrial OS=Mus musculus GN=Hars2 PE=2 SV=1 - [SYHM_MOUSE]	17.82	3	5	8	16	3.3953e+06	1.0897	2.13698	0.912282	19.8648										494	53.498	6.82959
Q3THL5	Putative uncharacterized protein OS=Mus musculus GN=Pelo PE=2 SV=1 - [Q3THL5_MOUSE]	21.04	2	7	7	16	2.9513e+06	1.08929	1.75692	0.696978	35.7595										449	49.1684	6.30322
Q80Y14	Glutaredoxin-related protein 5, mitochondrial OS=Mus musculus GN=Glrx5 PE=1 SV=2 - [GLRX5_MOUSE]	17.11	2	2	2	7	2.05499e+06	1.08908	1.73573	0.545144	11.2246										78	8.73752	6.50732
H3BLR8	Diphosphoinositol polyphosphate phosphohydrolase 1 OS=Mus musculus GN=Nudt3 PE=3 SV=1 - [H3BLR8_MOUSE]	19.67	4	2	2	3	226308	1.08881			3.82638										335	36.9169	5.50342
Q3U3D3	Putative uncharacterized protein OS=Mus musculus GN=Vars PE=2 SV=1 - [Q3U3D3_MOUSE]	26.76	8	29	29	74	2.34807e+07	1.08833	1.17207	0.924527	98.9076										193	20.5698	8.57275
A0AUN0	Sec23ip protein (Fragment) OS=Mus musculus GN=Sec23ip PE=2 SV=1 - [A0AUN0_MOUSE]	13.06	5	9	9	16	5.98821e+06	1.08795	1.82752	0.715119	16.1464										56	6.6723	10.1255
P19157	Glutathione S-transferase P 1 OS=Mus musculus GN=Gstp1 PE=1 SV=2 - [GSTP1_MOUSE]	26.67	5	4	4	8	1.26541e+06	1.08752	3.77032	0.273744	13.4419										410	46.6401	7.37158
Q6NXL1	Protein Sec24d OS=Mus musculus GN=Sec24d PE=2 SV=1 - [Q6NXL1_MOUSE]	5.91	3	5	6	9	2.25478e+06	1.08539	1.54963	0.406768	5.98992										600	69.2579	5.99854
Q8CES0	N-alpha-acetyltransferase 30 OS=Mus musculus GN=Naa30 PE=1 SV=2 - [NAA30_MOUSE]	21.15	5	6	6	10	1.73155e+06	1.08482	1.35359	0.680726	13.1688										339	37.1347	7.98682
P63038	60 kDa heat shock protein, mitochondrial OS=Mus musculus GN=Hspd1 PE=1 SV=1 - [CH60_MOUSE]	41.36	3	20	20	47	4.05678e+07	1.08431	1.89252	0.501812	64.9216										583	68.5003	6.20166
Q7M738	Protein argonaute OS=Mus musculus GN=Ago3 PE=2 SV=1 - [Q7M738_MOUSE]	2.67	16	2	2	2	377336	1.08209	1.80348	0.599999	0										378	41.84	5.33838
Q8BH43	Wiskott-Aldrich syndrome protein family member 2 OS=Mus musculus GN=Wasf2 PE=1 SV=1 - [WASF2_MOUSE]	16.5	6	9	9	24	1.90249e+07	1.08173	1.80994	0.606741	35.922										509	57.3821	5.99854
B2M1R6	Heterogeneous nuclear ribonucleoprotein K OS=Mus musculus GN=Hnrnpk PE=1 SV=1 - [B2M1R6_MOUSE]	39.32	19	16	16	72	5.73063e+07	1.08171	1.4052	0.768272	102.995										250	28.7623	8.76318
P13439	Uridine 5'-monophosphate synthase OS=Mus musculus GN=Umps PE=2 SV=3 - [UMPS_MOUSE]	11.64	3	6	6	10	1.63791e+06	1.08162	1.62499	1.04752	11.382										806	89.2657	5.26221
Q922F4	Tubulin beta-6 chain OS=Mus musculus GN=Tubb6 PE=1 SV=1 - [TBB6_MOUSE]	42.06	5	7	16	135	7.33798e+07	1.08113	1.50065	0.706885	181.699										1064	121.112	6.80029
E9Q5W5	Zinc finger ZZ-type and EF-hand domain-containing protein 1 OS=Mus musculus GN=Zzef1 PE=1 SV=1 - [E9Q5W5_MOUSE]	2.05	2	5	5	5	463858	1.07969	1.39158	0.775873	2.18046										1244	137.468	6.27783
Q99JB2	Stomatin-like protein 2, mitochondrial OS=Mus musculus GN=Stoml2 PE=1 SV=1 - [STML2_MOUSE]	8.5	3	2	2	3	503409	1.07909	0.933694	1.15572	2.01201										254	29.4262	6.85889
A2ABY3	Ethanolamine-phosphate cytidylyltransferase OS=Mus musculus GN=Pcyt2 PE=4 SV=1 - [A2ABY3_MOUSE]	5.7	4	2	2	4	326635	1.07898	3.18701	0.680873	2.1143										167	18.7496	8.95361
P14152	Malate dehydrogenase, cytoplasmic OS=Mus musculus GN=Mdh1 PE=1 SV=3 - [MDHC_MOUSE]	17.66	2	4	4	6	2.91829e+06	1.07782	2.19371	0.506184	7.85351										416	49.2469	6.32861
P62754	40S ribosomal protein S6 OS=Mus musculus GN=Rps6 PE=1 SV=1 - [RS6_MOUSE]	22.49	3	7	7	36	5.83392e+07	1.07769	1.08109	0.996026	53.6441										677	73.1208	5.80811
Q91VA7	Isocitrate dehydrogenase 3 (NAD+) beta OS=Mus musculus GN=Idh3b PE=2 SV=1 - [Q91VA7_MOUSE]	11.2	2	4	4	13	1.18925e+06	1.07742	1.82178	0.650797	12.7454										103	11.9409	8.33838
Q8C872	Transferrin receptor protein 1 OS=Mus musculus GN=Tfrc PE=1 SV=1 - [Q8C872_MOUSE]	11.84	2	5	6	8	3.41528e+06	1.07708	0.322804	3.13861	10.5349										615	67.7156	9.49561
Q9JLN9	Serine/threonine-protein kinase mTOR OS=Mus musculus GN=Mtor PE=1 SV=2 - [MTOR_MOUSE]	6.9	2	16	16	22	2.98859e+06	1.07551	2.11128	0.432638	13.1854										703	76.2999	7.75244
P50136	2-oxoisovalerate dehydrogenase subunit alpha, mitochondrial OS=Mus musculus GN=Bckdha PE=1 SV=1 - [ODBA_MOUSE]	6.56	3	2	2	4	487830	1.07531	1.90808	0.51287	1.8281										480	55.1918	5.021
Z4YL55	Codanin-1 OS=Mus musculus GN=Cdan1 PE=4 SV=1 - [Z4YL55_MOUSE]	2.03	2	2	2	2	377964	1.07448	1.05457	1.01888	3.07664										177	19.0706	5.18604
P14131	40S ribosomal protein S16 OS=Mus musculus GN=Rps16 PE=2 SV=4 - [RS16_MOUSE]	54.11	3	9	9	87	5.45686e+07	1.07437	1.10306	1.00182	127.628										740	83.6549	7.92822
Q8C7W3	Putative uncharacterized protein (Fragment) OS=Mus musculus GN=Fuk PE=2 SV=1 - [Q8C7W3_MOUSE]	14.4	5	9	9	16	8.25939e+06	1.07429	2.6774	0.384872	18.9416										308	33.8308	8.07471
Q64737	Trifunctional purine biosynthetic protein adenosine-3 OS=Mus musculus GN=Gart PE=2 SV=3 - [PUR2_MOUSE]	16.93	4	16	16	33	7.40073e+06	1.07423	1.41762	0.762229	35.6791										81	8.87444	8.51416
Q3TGW0	Putative uncharacterized protein OS=Mus musculus GN=Actr3 PE=2 SV=1 - [Q3TGW0_MOUSE]	39.95	13	14	14	37	2.8168e+07	1.07324	1.70202	0.612468	55.4142										640	70.4825	7.28369
G3X8R5	Glutamine-rich protein 1 OS=Mus musculus GN=Qrich1 PE=4 SV=1 - [G3X8R5_MOUSE]	6.69	5	4	4	5	644830	1.07276	0.835472	1.28402	3.61589										464	54.0502	6.53662
O70435	Proteasome subunit alpha type-3 OS=Mus musculus GN=Psma3 PE=1 SV=3 - [PSA3_MOUSE]	8.63	4	2	2	9	2.0223e+06	1.07159	0.995603	1.07063	20.2718										337	38.0363	7.07861
Q569Z5	Probable ATP-dependent RNA helicase DDX46 OS=Mus musculus GN=Ddx46 PE=1 SV=2 - [DDX46_MOUSE]	2.23	2	2	2	3	587632	1.07086			0										334	37.369	6.94678
K3W4Q8	Basigin OS=Mus musculus GN=Bsg PE=1 SV=1 - [K3W4Q8_MOUSE]	16.97	5	3	3	5	476084	1.06959	1.67134	0.599316	6.00375										283	30.427	7.57666
Q3TJF2	Obg-like ATPase 1 OS=Mus musculus GN=Ola1 PE=2 SV=1 - [Q3TJF2_MOUSE]	11.87	4	5	5	7	4.00362e+06	1.06781	1.17742	0.870925	13.1375										302	33.0283	8.82178
H3BLJ9	S-formylglutathione hydrolase OS=Mus musculus GN=Esd PE=1 SV=1 - [H3BLJ9_MOUSE]	30.12	8	6	6	10	2.20142e+06	1.06746	2.15907	0.494406	13.8742										158	17.9313	9.86182
Q9DBS1	Transmembrane protein 43 OS=Mus musculus GN=Tmem43 PE=1 SV=1 - [TMM43_MOUSE]	5	1	2	2	3	426710	1.06686	1.02364	0.885739	0										305	35.1365	5.69385
P31230	Aminoacyl tRNA synthase complex-interacting multifunctional protein 1 OS=Mus musculus GN=Aimp1 PE=1 SV=2 - [AIMP1_MOUSE]	39.68	4	10	10	22	8.93147e+06	1.0664	1.40461	0.809012	30.5522										250	29.631	4.83057
Q3U057	Putative uncharacterized protein OS=Mus musculus GN=Cpsf3 PE=2 SV=1 - [Q3U057_MOUSE]	4.82	8	3	3	4	672472	1.06609	0.947845	7.99997	1.66678										887	99.3439	5.5542
D3Z285	NFU1 iron-sulfur cluster scaffold homolog, mitochondrial (Fragment) OS=Mus musculus GN=Nfu1 PE=4 SV=1 - [D3Z285_MOUSE]	14.07	1	1	2	5	211053	1.06564			3.8959										418	48.6461	8.63135
Q91VH6	Protein MEMO1 OS=Mus musculus GN=Memo1 PE=1 SV=1 - [MEMO1_MOUSE]	11.45	2	4	4	6	5.78607e+06	1.06392	1.78593	0.655499	7.21808										262	29.2517	8.85107
Q9ERK4	Exportin-2 OS=Mus musculus GN=Cse1l PE=2 SV=1 - [XPO2_MOUSE]	22.76	7	20	20	42	3.94955e+07	1.06284	1.30297	0.815366	54.4234										297	34.3787	9.77393
Q8BXY4	Putative uncharacterized protein OS=Mus musculus GN=Rab2a PE=2 SV=1 - [Q8BXY4_MOUSE]	22.02	9	3	3	5	505184	1.06279	4.66627	0.222896	7.11408										361	38.1264	6.78564
Q5SW19	Clustered mitochondria protein homolog OS=Mus musculus GN=Cluh PE=2 SV=2 - [CLU_MOUSE]	7.3	3	8	8	12	2.49552e+06	1.06266	0.937221	1.20772	13.3908										117	13.2844	11.4731
Q8JZZ5	Pitpnb protein OS=Mus musculus GN=Pitpnb PE=2 SV=1 - [Q8JZZ5_MOUSE]	41.18	9	11	11	24	1.32727e+07	1.06159	1.44178	0.660315	31.4102										550	62.6879	7.59131
O88396	GrpE protein homolog 2, mitochondrial OS=Mus musculus GN=Grpel2 PE=2 SV=2 - [GRPE2_MOUSE]	9.82	2	2	2	3	405378	1.0613	5.82984	0.182045	2.69761										548	59.6609	9.49561
D3Z4S3	Putative peptidyl-tRNA hydrolase PTRHD1 OS=Mus musculus GN=Ptrhd1 PE=3 SV=1 - [PTRD1_MOUSE]	28.57	1	5	5	14	1.06435e+07	1.0607	1.98678	0.499506	17.2335										147	16.3388	9.89111
Q9DAA6	Exosome complex component CSL4 OS=Mus musculus GN=Exosc1 PE=2 SV=1 - [EXOS1_MOUSE]	22.56	1	3	3	5	108831	1.06047	2.84778	0.355123	0										391	43.4523	6.40479
Q3UM23	Putative uncharacterized protein OS=Mus musculus GN=Rnh1 PE=2 SV=1 - [Q3UM23_MOUSE]	35.96	2	12	12	28	5.41283e+06	1.06011	2.40497	0.398009	27.7553										248	27.5907	6.53662
P60867	40S ribosomal protein S20 OS=Mus musculus GN=Rps20 PE=1 SV=1 - [RS20_MOUSE]	25.21	1	3	3	24	6.47309e+07	1.05979	1.04888	1.03303	46.0195										795	90.9492	7.45947
Q8BMK1	Methyltransferase-like protein 2 OS=Mus musculus GN=Mettl2 PE=2 SV=2 - [METL2_MOUSE]	14.91	1	5	5	7	3.47597e+06	1.05975	1.44597	0.743721	8.30767										254	27.1358	6.68311
Q9WVG6	Histone-arginine methyltransferase CARM1 OS=Mus musculus GN=Carm1 PE=1 SV=2 - [CARM1_MOUSE]	13.65	3	8	8	23	4.86925e+07	1.05946	1.61491	0.640807	28.4645										386	44.0216	8.57275
Q08093	Calponin-2 OS=Mus musculus GN=Cnn2 PE=1 SV=1 - [CNN2_MOUSE]	45.57	3	11	12	176	3.70416e+08	1.05803	0.662227	1.60773	343.151										332	38.1669	5.61768
Q5XJY5	Coatomer subunit delta OS=Mus musculus GN=Arcn1 PE=1 SV=2 - [COPD_MOUSE]	15.07	5	7	7	10	4.94407e+06	1.0564	0.896665	1.36589	9.62569										740	82.4487	7.21045
G5E8T3	Signal recognition particle 19 kDa protein OS=Mus musculus GN=Srp19 PE=4 SV=1 - [G5E8T3_MOUSE]	34.17	7	3	3	8	796804	1.05626	1.50755	0.688063	7.15679										2045	210.306	7.18115
Q921Q7	Ras and Rab interactor 1 OS=Mus musculus GN=Rin1 PE=1 SV=1 - [RIN1_MOUSE]	4.19	1	3	3	3	564971	1.05597	2.46094	0.333534	4.25181										1191	134.156	8.41162
Q91V55	40S ribosomal protein S5 OS=Mus musculus GN=Rps5 PE=1 SV=1 - [Q91V55_MOUSE]	27.45	3	7	7	33	2.55931e+07	1.05514	1.11418	0.981168	51.2261										971	110.384	5.77002
Q3UL43	Putative uncharacterized protein OS=Mus musculus GN=Nup155 PE=2 SV=1 - [Q3UL43_MOUSE]	30.31	9	36	36	149	5.52397e+07	1.0548	1.51016	0.688046	190.519										810	88.8409	5.57959
Q922Y1	UBX domain-containing protein 1 OS=Mus musculus GN=Ubxn1 PE=1 SV=1 - [UBXN1_MOUSE]	9.43	1	3	3	6	1.41571e+06	1.05458	2.66939	0.396779	7.89079										582	64.4226	5.52881
F8VQC1	Signal recognition particle subunit SRP72 OS=Mus musculus GN=Srp72 PE=1 SV=1 - [F8VQC1_MOUSE]	29.81	17	17	17	33	1.16198e+07	1.05408	1.75579	0.622902	52.8093										391	42.909	9.979
Q9CTC7	Putative uncharacterized protein (Fragment) OS=Mus musculus GN=Slc25a11 PE=2 SV=1 - [Q9CTC7_MOUSE]	23.02	4	5	5	13	1.77937e+06	1.05273	2.10126	0.511275	14.1887										295	32.8295	4.86865
Q9DBX5	Cytosolic phospholipase A2 OS=Mus musculus GN=Pla2g4a PE=1 SV=1 - [Q9DBX5_MOUSE]	6.35	2	4	4	5	1.08865e+06	1.05174	7.47739	0.168319	4.07101										1169	128.571	5.90967
P46664	Adenylosuccinate synthetase isozyme 2 OS=Mus musculus GN=Adss PE=1 SV=2 - [PURA2_MOUSE]	22.81	4	8	8	12	3.71763e+06	1.05172	1.91478	0.559225	17.5021										192	21.0498	9.20264
A0A087WS18	CLIP-associating protein 1 OS=Mus musculus GN=Clasp1 PE=1 SV=1 - [A0A087WS18_MOUSE]	7.37	17	6	8	11	1.82586e+06	1.05166	1.04501	1.26389	7.85571										374	42.232	5.40186
Q9CWI3	BRCA2 and CDKN1A-interacting protein OS=Mus musculus GN=Bccip PE=2 SV=1 - [BCCIP_MOUSE]	23.73	1	7	7	12	3.71537e+06	1.05143	2.14765	0.433581	13.6124										171	18.8817	5.80811
Q6PHZ2	Calcium/calmodulin-dependent protein kinase type II subunit delta OS=Mus musculus GN=Camk2d PE=1 SV=1 - [KCC2D_MOUSE]	18.64	21	4	8	25	6.73641e+06	1.05103	2.39036	0.40304	29.0299										463	51.1115	5.64307
Q8BU30	Isoleucine--tRNA ligase, cytoplasmic OS=Mus musculus GN=Iars PE=2 SV=2 - [SYIC_MOUSE]	26.47	5	32	32	70	3.29477e+07	1.04967	1.22414	0.860662	70.0994										247	28.0128	9.65674
Q9CR00	26S proteasome non-ATPase regulatory subunit 9 OS=Mus musculus GN=Psmd9 PE=1 SV=1 - [PSMD9_MOUSE]	37.84	4	7	7	23	1.53292e+07	1.04923	1.52987	0.479399	29.3077										380	42.3876	4.90674
Q9EP82	tRNA (guanine-N(7)-)-methyltransferase non-catalytic subunit WDR4 OS=Mus musculus GN=Wdr4 PE=2 SV=2 - [WDR4_MOUSE]	11.62	3	4	4	6	505059	1.04583	0.610649	2.10548	6.24332										456	52.8335	7.06396
Q8CD92	Tetratricopeptide repeat protein 27 OS=Mus musculus GN=Ttc27 PE=2 SV=2 - [TTC27_MOUSE]	16.29	4	13	13	26	8.30457e+06	1.04536	1.61214	0.683092	26.7294										2352	246.472	6.69775
P08752	Guanine nucleotide-binding protein G(i) subunit alpha-2 OS=Mus musculus GN=Gnai2 PE=1 SV=5 - [GNAI2_MOUSE]	16.9	24	4	5	10	1.50578e+06	1.04492	2.14554	0.534952	11.1863										89	10.0443	5.47803
Q8VCQ8	Caldesmon 1 OS=Mus musculus GN=Cald1 PE=1 SV=1 - [Q8VCQ8_MOUSE]	13.77	15	6	6	14	5.44984e+06	1.0444	2.1946	0.461633	27.5807										640	69.7368	6.40479
Q3TL72	NEDD8-activating enzyme E1 catalytic subunit OS=Mus musculus GN=Uba3 PE=2 SV=1 - [Q3TL72_MOUSE]	13.62	3	5	5	9	1.88833e+06	1.04338	1.68994	0.382913	7.68175										472	51.0732	8.39697
Q9CWU3	MCG141011, isoform CRA_b OS=Mus musculus GN=Ppp2r2a PE=2 SV=1 - [Q9CWU3_MOUSE]	24.8	10	5	8	23	7.8868e+06	1.04322	1.58811	0.800884	47.4608										160	18.5501	10.4917
Q3V030	Putative uncharacterized protein OS=Mus musculus GN=Mtmr2 PE=2 SV=1 - [Q3V030_MOUSE]	8.06	6	4	4	7	1.81278e+06	1.043	1.55024	0.773273	6.14819										279	30.6348	6.771
Q91WQ3	Tyrosine--tRNA ligase, cytoplasmic OS=Mus musculus GN=Yars PE=2 SV=3 - [SYYC_MOUSE]	47.92	3	24	24	86	2.4266e+07	1.04116	1.18409	0.788711	114.137										613	65.8479	7.37158
A0A087WS46	Elongation factor 1-beta OS=Mus musculus GN=Eef1b2 PE=1 SV=1 - [A0A087WS46_MOUSE]	41.3	6	4	6	21	1.32517e+07	1.0397	1.02137	1.5858	30.936										650	70.2804	7.07861
Q60953	Protein PML OS=Mus musculus GN=Pml PE=1 SV=3 - [PML_MOUSE]	11.3	6	9	9	21	5.60245e+06	1.03829	0.705479	1.39209	30.4448										360	41.261	5.88428
Q8CH72	E3 ubiquitin-protein ligase TRIM32 OS=Mus musculus GN=Trim32 PE=1 SV=2 - [TRI32_MOUSE]	21.37	3	13	13	18	9.36105e+06	1.03703	0.825815	1.42778	30.9091										869	98.558	8.73389
Q99P31	Hsp70-binding protein 1 OS=Mus musculus GN=Hspbp1 PE=2 SV=1 - [HPBP1_MOUSE]	25.21	1	8	8	22	1.51378e+06	1.03696	1.58562	0.601984	22.9468										448	50.616	5.37646
Q45VK5	Interleukin enhancer-binding factor 3 OS=Mus musculus GN=Ilf3 PE=1 SV=1 - [Q45VK5_MOUSE]	7.82	4	5	5	6	1.25303e+06	1.03466	1.321	1.13924	5.65865										327	34.2857	10.2427
O55135	Eukaryotic translation initiation factor 6 OS=Mus musculus GN=Eif6 PE=1 SV=2 - [IF6_MOUSE]	21.63	10	4	4	16	2.57615e+06	1.03429	1.26303	0.842613	13.1638										776	84.1522	6.84424
P54276	DNA mismatch repair protein Msh6 OS=Mus musculus GN=Msh6 PE=1 SV=3 - [MSH6_MOUSE]	6.63	3	7	7	10	1.07331e+06	1.03324	1.69262	0.574796	5.63239										391	44.6712	8.93896
Q3UFY7	7-methylguanosine phosphate-specific 5'-nucleotidase OS=Mus musculus GN=Nt5c3b PE=2 SV=3 - [5NT3B_MOUSE]	38.67	1	10	10	17	6.06205e+06	1.03093	2.64941	0.395259	18.6427										1607	177.074	5.18604
O09172	Glutamate--cysteine ligase regulatory subunit OS=Mus musculus GN=Gclm PE=2 SV=1 - [GSH0_MOUSE]	41.97	4	10	10	38	1.38836e+07	1.03085	1.46553	0.658534	63.8142										843	93.495	6.82959
A2A5R2	Brefeldin A-inhibited guanine nucleotide-exchange protein 2 OS=Mus musculus GN=Arfgef2 PE=1 SV=1 - [BIG2_MOUSE]	1.56	6	3	3	5	488537	1.02933	2.12185	0.731612	6.74738										599	67.271	8.33838
Q6P8X1	Sorting nexin-6 OS=Mus musculus GN=Snx6 PE=1 SV=2 - [SNX6_MOUSE]	28.57	2	10	11	19	3.35383e+06	1.029	2.42167	0.476169	22.1518										796	91.6318	5.40186
G3UYV7	40S ribosomal protein S28 (Fragment) OS=Mus musculus GN=Rps28 PE=4 SV=1 - [G3UYV7_MOUSE]	57.14	3	3	3	18	2.54384e+07	1.02739	1.21642	0.846378	32.1893										550	62.2502	5.22412
P49138	MAP kinase-activated protein kinase 2 OS=Mus musculus GN=Mapkapk2 PE=1 SV=2 - [MAPK2_MOUSE]	8.03	5	3	3	4	886061	1.02676	1.30643	0.785929	1.67937										362	43.1034	9.12939
D3Z7C6	Prostaglandin E synthase 3 OS=Mus musculus GN=Ptges3 PE=1 SV=1 - [D3Z7C6_MOUSE]	23.08	4	2	2	7	5.09424e+06	1.02526	1.63515	0.627011	13.8321										297	34.4775	7.41553
Q8R349	Cell division cycle protein 16 homolog OS=Mus musculus GN=Cdc16 PE=2 SV=1 - [CDC16_MOUSE]	2.9	2	2	2	3	1.07007e+06	1.02487	2.15833		2.37835										416	46.8928	6.48096
Q8BFW7	Lipoma-preferred partner homolog OS=Mus musculus GN=Lpp PE=1 SV=1 - [LPP_MOUSE]	31.48	1	13	13	33	2.10589e+07	1.02466	1.2928	0.998434	41.3757										465	49.1618	9.46631
A2A5V3	SH3 domain-binding protein 1 OS=Mus musculus GN=Sh3bp1 PE=4 SV=1 - [A2A5V3_MOUSE]	19.76	7	8	8	15	2.99494e+06	1.02402	1.3014	0.626922	21.7726										2375	266.637	7.10791
Q9JIK9	28S ribosomal protein S34, mitochondrial OS=Mus musculus GN=Mrps34 PE=2 SV=1 - [RT34_MOUSE]	21.1	1	4	4	6	388356	1.02318	0.999677	1.16901	3.9243										776	89.621	8.00146
Q91YE3	Egl nine homolog 1 OS=Mus musculus GN=Egln1 PE=2 SV=2 - [EGLN1_MOUSE]	9	2	3	3	3	56943.1	1.02247	0.114661	1.26885	1.68918										300	33.4769	5.49072
O89112	LanC-like protein 1 OS=Mus musculus GN=Lancl1 PE=1 SV=1 - [LANC1_MOUSE]	25.56	3	9	9	29	2.52986e+07	1.02246	1.80372	0.554114	43.9743										589	66.1297	8.52881
Q921V3	Nitrogen fixation gene 1 (S. cerevisiae) OS=Mus musculus GN=Nfs1 PE=2 SV=1 - [Q921V3_MOUSE]	9.8	4	4	4	7	474766	1.02228	2.35184	0.598722	5.9843										247	27.3542	9.84717
Q3U1A4	Putative uncharacterized protein (Fragment) OS=Mus musculus GN=Rabif PE=2 SV=1 - [Q3U1A4_MOUSE]	20	3	2	2	2	2.51202e+06	1.02174	3.38542	0.301805	1.7697										291	32.3218	6.04932
E9Q7K5	Protein 0610011F06Rik OS=Mus musculus GN=0610011F06Rik PE=1 SV=1 - [E9Q7K5_MOUSE]	18.08	5	3	3	4	2.44421e+06	1.02148	25.359	0.0402808	5.73167										1178	134.106	7.04932
D3YYI8	MCG128529 OS=Mus musculus GN=Gm10093 PE=3 SV=1 - [D3YYI8_MOUSE]	12.66	4	4	4	7	5.64303e+06	1.0208	0.719095	1.57007	6.54734										261	29.9604	6.81494
Q8CGF7	Transcription elongation regulator 1 OS=Mus musculus GN=Tcerg1 PE=1 SV=2 - [TCRG1_MOUSE]	1.82	1	2	2	4	1.64416e+06	1.02026	0.855606	1.47627	3.27389										1082	113.297	5.99854
Q9WV55	Vesicle-associated membrane protein-associated protein A OS=Mus musculus GN=Vapa PE=1 SV=2 - [VAPA_MOUSE]	22.09	3	4	5	15	2.17527e+06	1.01911	1.98288	0.799957	22.4957										266	29.308	6.60986
Q8K1E6	Alpha-ketoglutarate-dependent dioxygenase alkB homolog 3 OS=Mus musculus GN=Alkbh3 PE=1 SV=1 - [ALKB3_MOUSE]	27.97	4	7	7	14	2.37136e+06	1.01895	2.35051	0.540562	20.0864										847	94.9265	7.91357
P70303	CTP synthase 2 OS=Mus musculus GN=Ctps2 PE=2 SV=1 - [PYRG2_MOUSE]	27.65	2	13	16	42	4.19268e+07	1.01878	2.94548	0.368891	39.2661										541	61.4118	5.68115
A2AT37	Protein Upf2 OS=Mus musculus GN=Upf2 PE=2 SV=1 - [A2AT37_MOUSE]	2.21	2	3	3	3	327260	1.01817	0.735974	1.1586	0										668	72.255	8.29443
E9PVC5	Eukaryotic translation initiation factor 4 gamma 1 OS=Mus musculus GN=Eif4g1 PE=1 SV=1 - [E9PVC5_MOUSE]	26.16	14	1	39	92	3.00457e+07	1.01793	0.896871	1.13498	124.915										204	24.062	11.5757
E0CYH4	WD repeat-containing protein 26 OS=Mus musculus GN=Wdr26 PE=4 SV=1 - [E0CYH4_MOUSE]	6.72	6	4	4	5	1.72418e+06	1.01737	2.94031	0.662056	2.22928										292	33.7755	9.08545
Q3TR93	Putative uncharacterized protein OS=Mus musculus GN=Decr2 PE=2 SV=1 - [Q3TR93_MOUSE]	22.26	3	5	5	7	1.35833e+06	1.01502	1.59337	0.493328	13.7839										207	23.0499	8.14795
Q8R2X0	Ehd2 protein OS=Mus musculus GN=Ehd2 PE=2 SV=1 - [Q8R2X0_MOUSE]	44.02	3	15	17	38	2.143e+07	1.015	1.43154	0.510251	41.3793										1491	161.855	6.62451
P99024	Tubulin beta-5 chain OS=Mus musculus GN=Tubb5 PE=1 SV=1 - [TBB5_MOUSE]	47.75	5	3	18	282	1.17648e+08	1.01453	1.3595	0.787525	438.483										184	21.3833	10.1694
Q6P9L9	Eef2 protein (Fragment) OS=Mus musculus GN=Eef2 PE=2 SV=1 - [Q6P9L9_MOUSE]	41.28	21	33	35	233	1.94943e+08	1.0139	1.2893	0.776354	381.331										707	76.6768	4.75439
P47738	Aldehyde dehydrogenase, mitochondrial OS=Mus musculus GN=Aldh2 PE=1 SV=1 - [ALDH2_MOUSE]	33.53	12	16	16	45	2.35081e+07	1.01311	2.5506	0.390877	75.9672										312	35.2409	9.71533
P60710	Actin, cytoplasmic 1 OS=Mus musculus GN=Actb PE=1 SV=1 - [ACTB_MOUSE]	50.4	32	8	16	141	2.29994e+08	1.0116	1.80025	0.498482	196.914										924	103.894	7.18115
Q9R1P4	Proteasome subunit alpha type-1 OS=Mus musculus GN=Psma1 PE=1 SV=1 - [PSA1_MOUSE]	37.26	3	11	11	20	9.04311e+06	1.01124	1.03887	1.17282	22.8508										411	46.8242	7.43018
Q3U3L3	Putative uncharacterized protein OS=Mus musculus GN=Serpinb6a PE=2 SV=1 - [Q3U3L3_MOUSE]	53.7	17	18	19	115	8.32269e+07	1.01093	1.87874	0.53298	191.111										400	44.6409	5.021
Q99P72	Reticulon-4 OS=Mus musculus GN=Rtn4 PE=1 SV=2 - [RTN4_MOUSE]	9.55	5	8	8	19	6.19166e+06	1.01036	1.54284	1.07799	11.5362										308	33.2045	9.43701
Q9CQF3	Cleavage and polyadenylation specificity factor subunit 5 OS=Mus musculus GN=Nudt21 PE=1 SV=1 - [CPSF5_MOUSE]	14.98	2	3	3	8	1.19363e+06	1.01027	1.086	1.02749	9.8183										281	31.2729	5.05908
F7BE84	Protein Ankrd50 (Fragment) OS=Mus musculus GN=Ankrd50 PE=4 SV=1 - [F7BE84_MOUSE]	1.87	3	2	2	3	405690	1.00923	14.6472	0.068587	2.30135										302	34.0438	5.63037
B7ZP20	Ankyrin repeat and FYVE domain containing 1 OS=Mus musculus GN=Ankfy1 PE=2 SV=1 - [B7ZP20_MOUSE]	16.17	1	1	13	26	5.22453e+06	1.00909	1.58628	0.636137	27.2247										638	70.5247	5.23682
A3KGQ6	Actin-related protein 2/3 complex subunit 5 OS=Mus musculus GN=Arpc5l PE=3 SV=1 - [A3KGQ6_MOUSE]	16.34	2	2	2	8	2.65036e+06	1.00895	2.05098	0.477747	11.6509										248	27.8907	8.77783
Q6P5F9	Exportin-1 OS=Mus musculus GN=Xpo1 PE=1 SV=1 - [XPO1_MOUSE]	15.41	5	15	15	22	5.89458e+06	1.00841	1.53272	0.637406	25.2711										238	27.361	11.8247
P61092	E3 ubiquitin-protein ligase SIAH1A OS=Mus musculus GN=Siah1a PE=1 SV=1 - [SIA1A_MOUSE]	21.63	1	2	7	27	1.30523e+07	1.00832	0.869553	1.15958	36.8856										801	88.2102	6.81494
D3Z645	Vacuolar protein sorting-associated protein 29 OS=Mus musculus GN=Vps29 PE=4 SV=1 - [D3Z645_MOUSE]	15.28	3	2	2	2	398054	1.00803	1.99178	0.506095	0										245	26.4942	4.7417
G5E8V9	MCG18094 OS=Mus musculus GN=Arfip1 PE=4 SV=1 - [G5E8V9_MOUSE]	35.66	4	1	11	24	9.79997e+06	1.00713	1.87426	0.537347	32.6743										415	45.7009	5.49072
A7VL18	Gamma-aminobutyraldehyde dehydrogenase OS=Mus musculus GN=Aldh9a1 PE=2 SV=1 - [A7VL18_MOUSE]	5.87	9	3	3	3	200279	1.00664	1.34036	0.0827091	0										417	46.4465	5.49072
Q8BP79	Putative uncharacterized protein OS=Mus musculus GN=Hccs PE=2 SV=1 - [Q8BP79_MOUSE]	28.68	3	8	8	21	2.01045e+06	1.00634	0.930144	1.36555	26.197										1105	123.698	7.60596
E9Q390	Myoferlin OS=Mus musculus GN=Myof PE=1 SV=2 - [E9Q390_MOUSE]	26.51	3	45	47	75	1.18781e+07	1.0054	2.74971	0.343452	85.0126										300	32.5545	8.33838
P47856	Glutamine--fructose-6-phosphate aminotransferase [isomerizing] 1 OS=Mus musculus GN=Gfpt1 PE=1 SV=3 - [GFPT1_MOUSE]	33.86	5	18	18	43	1.85428e+07	1.00481	1.23916	0.852081	59.3946										288	32.1947	9.71533
A8C756	Thyroid adenoma-associated protein homolog OS=Mus musculus GN=Thada PE=2 SV=1 - [THADA_MOUSE]	6.81	1	12	12	20	2.37137e+06	1.00456	1.66705	0.585224	21.6669										493	54.4739	6.88818
Q9CRY0	Putative uncharacterized protein (Fragment) OS=Mus musculus GN=Sec62 PE=2 SV=1 - [Q9CRY0_MOUSE]	21.97	3	3	3	5	686411	1.00441	2.42093	0.512901	5.30237										297	33.57	5.99854
O70252	Heme oxygenase 2 OS=Mus musculus GN=Hmox2 PE=2 SV=1 - [HMOX2_MOUSE]	18.41	4	5	5	11	1.64679e+06	1.00309	1.77284	0.562985	7.31311										167	19.0121	9.80322
Q60866	Phosphotriesterase-related protein OS=Mus musculus GN=Pter PE=2 SV=1 - [PTER_MOUSE]	22.92	3	6	7	38	1.59228e+07	1.00248	2.30649	0.382455	78.1647										451	51.0687	6.02393
O08582	GTP-binding protein 1 OS=Mus musculus GN=Gtpbp1 PE=1 SV=2 - [GTPB1_MOUSE]	11.68	1	6	6	16	6.19703e+06	1.00166	1.2758	1.13761	18.4657										884	100.061	8.07471
Q8K1H1	Tudor domain-containing protein 7 OS=Mus musculus GN=Tdrd7 PE=1 SV=1 - [TDRD7_MOUSE]	5.8	3	5	5	8	1.14791e+06	1.00114	0.717248	1.49942	6.06339										2357	266.764	5.0083
Q3TFQ8	Alpha-1,4 glucan phosphorylase OS=Mus musculus GN=Pygb PE=2 SV=1 - [Q3TFQ8_MOUSE]	22.3	10	13	18	45	2.07765e+07	1.00092	4.15339	0.198974	41.4285										480	55.1479	7.57666
Q3V222	Putative uncharacterized protein (Fragment) OS=Mus musculus GN=Sec24c PE=2 SV=1 - [Q3V222_MOUSE]	23.16	5	15	16	37	1.63204e+07	1	1.67757	0.554909	48.8015										137	15.7237	12.0151
Q9D880	Mitochondrial import inner membrane translocase subunit TIM50 OS=Mus musculus GN=Timm50 PE=1 SV=1 - [TIM50_MOUSE]	14.16	1	4	4	8	1.56395e+06	1	1.0685	7.54981	15.9983										153	16.5947	7.50342
A2RRJ4	Exportin 5 OS=Mus musculus GN=Xpo5 PE=2 SV=1 - [A2RRJ4_MOUSE]	11.46	2	11	11	20	2.1212e+06	1	0.673828	1.9269	17.0974										524	59.0485	6.29053
Q9D0F1	Kinetochore protein NDC80 homolog OS=Mus musculus GN=Ndc80 PE=2 SV=1 - [NDC80_MOUSE]	6.07	1	4	4	4	603743	1	0.527515	2.65325	2.1943										276	31.5735	8.45557
A0A0A6YWN9	Ubiquitin carboxyl-terminal hydrolase 19 (Fragment) OS=Mus musculus GN=Usp19 PE=3 SV=1 - [A0A0A6YWN9_MOUSE]	4.44	6	4	4	4	1.12748e+06	1	0.4467	3.39852	0										355	41.5012	6.30322
B1B0C7	Basement membrane-specific heparan sulfate proteoglycan core protein OS=Mus musculus GN=Hspg2 PE=4 SV=1 - [B1B0C7_MOUSE]	2.4	7	8	8	10	1.64385e+06	1	0.394037	100	1.6528										1230	133.486	6.75635
P97393	Rho GTPase-activating protein 5 OS=Mus musculus GN=Arhgap5 PE=1 SV=2 - [RHG05_MOUSE]	2.86	3	4	4	5	1.4518e+06	1	0.324089	1.23781	4.4787										307	35.0574	5.05908
P48759	Pentraxin-related protein PTX3 OS=Mus musculus GN=Ptx3 PE=1 SV=2 - [PTX3_MOUSE]	21.26	1	7	7	12	4.4729e+06	1	0.162055	5.71984	11.9443										553	59.7156	9.18799
A0A087WS27	Protein Fam46a OS=Mus musculus GN=Fam46a PE=4 SV=1 - [A0A087WS27_MOUSE]	4.44	2	2	2	3	293282	1	0.0955306	100	5.55328										165	17.7935	9.42236
B2RXC8	3222402P14Rik protein OS=Mus musculus GN=Ppp2r3a PE=2 SV=1 - [B2RXC8_MOUSE]	2.52	3	2	2	2	207795	1	0.0735487	100	1.68988										249	28.6124	6.23975
Q9D6T0	Nitric oxide synthase-interacting protein OS=Mus musculus GN=Nosip PE=2 SV=1 - [NOSIP_MOUSE]	14.62	2	3	3	4	132779	1	0.0692559	100	2.1436										196	21.5942	8.06006
D3YUE0	Three-prime repair exonuclease 1 (Fragment) OS=Mus musculus GN=Trex1 PE=4 SV=1 - [D3YUE0_MOUSE]	21.33	2	3	3	4	403344	1	0.0450062	100	7.5164										745	86.8208	7.00537
Q3UGQ1	Cellular tumor antigen p53 (Fragment) OS=Mus musculus GN=Trp53 PE=2 SV=1 - [Q3UGQ1_MOUSE]	25.21	14	10	10	17	3.6905e+06	1	0.0263693	75.2724	15.3574										331	38.0682	5.79541
Q9CQW9	Interferon-induced transmembrane protein 3 OS=Mus musculus GN=Ifitm3 PE=1 SV=1 - [IFM3_MOUSE]	24.82	1	2	2	3	89158.1	1	0.0129462	77.2425	1.68367										238	26.7365	7.23975
Q3TV20	Putative uncharacterized protein OS=Mus musculus GN=Asns PE=2 SV=1 - [Q3TV20_MOUSE]	36.54	4	1	17	51	4.37601e+07	1	0.01	100	51.9682										607	68.3547	6.45557
Q9DC23	DnaJ homolog subfamily C member 10 OS=Mus musculus GN=Dnajc10 PE=1 SV=2 - [DJC10_MOUSE]	23.96	3	16	16	30	4.32875e+07	1	0.01	100	33.5498										232	25.6317	7.1665
Q61292	Laminin subunit beta-2 OS=Mus musculus GN=Lamb2 PE=2 SV=2 - [LAMB2_MOUSE]	6.5	3	9	9	12	1.81111e+06	1	0.01	100	14.8837										97	11.2271	10.3892
Q3UGP0	Putative uncharacterized protein OS=Mus musculus GN=Dclk1 PE=2 SV=1 - [Q3UGP0_MOUSE]	15.98	13	5	5	7	999733	1	0.01	100	11.0661										308	33.8116	4.86865
Q8CG19	Latent-transforming growth factor beta-binding protein 1 OS=Mus musculus GN=Ltbp1 PE=2 SV=2 - [LTBP1_MOUSE]	5.96	2	8	8	9	2.89417e+06	1	0.01	100	10.1784										427	49.8981	8.54346
Q3U5K8	Putative uncharacterized protein OS=Mus musculus GN=Ifit1 PE=2 SV=1 - [Q3U5K8_MOUSE]	10.8	11	4	4	6	2.54499e+06	1	0.01	100	9.12813										364	39.8418	6.69775
Q61554	Fibrillin-1 OS=Mus musculus GN=Fbn1 PE=1 SV=1 - [FBN1_MOUSE]	3.1	6	1	7	7	1.21243e+06	1	0.01	100	8.00605										169	19.2189	11.8833
Q9EQH2	Endoplasmic reticulum aminopeptidase 1 OS=Mus musculus GN=Erap1 PE=2 SV=2 - [ERAP1_MOUSE]	7.96	3	7	7	7	5.08544e+06	1	0.01	100	7.36014										442	49.5512	9.18799
Q3UUU0	Putative uncharacterized protein OS=Mus musculus GN=Emilin1 PE=2 SV=1 - [Q3UUU0_MOUSE]	12.39	4	6	6	6	1.4414e+06	1	0.01	100	6.73202										697	78.4892	6.84424
Q91VM5	RNA binding motif protein, X-linked-like-1 OS=Mus musculus GN=Rbmxl1 PE=1 SV=1 - [RMXL1_MOUSE]	9.02	4	3	3	5	551440	1	0.01	100	5.99965										251	27.4612	9.46631
Q62356	Follistatin-related protein 1 OS=Mus musculus GN=Fstl1 PE=1 SV=2 - [FSTL1_MOUSE]	18.3	1	5	5	6	819683	1	0.01	100	5.97535										1909	218.687	7.47412
P18872	Guanine nucleotide-binding protein G(o) subunit alpha OS=Mus musculus GN=Gnao1 PE=1 SV=3 - [GNAO_MOUSE]	7.91	20	1	2	4	1.68328e+06	1	0.01	100	4.85596										59	6.64382	12.147
E0CYD2	Protein Kctd17 OS=Mus musculus GN=Kctd17 PE=4 SV=1 - [E0CYD2_MOUSE]	8.8	4	1	2	4	1.63538e+06	1	0.01	100	4.4986										228	25.4088	4.91943
Q8K173	Col3a1 protein (Fragment) OS=Mus musculus GN=Col3a1 PE=2 SV=1 - [Q8K173_MOUSE]	5.16	10	3	3	3	179833	1	0.01	100	4.26303										203	23.4493	11.019
D3Z1C5	LIM domain-binding protein 1 OS=Mus musculus GN=Ldb1 PE=4 SV=1 - [D3Z1C5_MOUSE]	8.04	2	2	2	3	148488	1	0.01	100	3.70807										536	60.1933	5.80811
Q3TCH7	Cullin-4A OS=Mus musculus GN=Cul4a PE=1 SV=1 - [CUL4A_MOUSE]	5.14	7	1	4	11	2317344	1	0.01	100	3.43741										289	32.6462	5.60498
Q542W1	IL-1 receptor antagonist isoform OS=Mus musculus GN=Il1rn PE=2 SV=1 - [Q542W1_MOUSE]	17.61	5	2	2	3	2.09231e+06	1	0.01	100	3.11896										819	95.4359	9.5835
Q9D787	Peptidyl-prolyl cis-trans isomerase-like 2 OS=Mus musculus GN=Ppil2 PE=1 SV=2 - [PPIL2_MOUSE]	4.99	3	2	2	3	1.40226e+06	1	0.01	100	2.72319										454	50.2075	5.10986
F7C279	Vesicle transport protein SEC20 (Fragment) OS=Mus musculus GN=Bnip1 PE=4 SV=1 - [F7C279_MOUSE]	17.46	2	2	2	2	590427	1	0.01	100	2.58464										1216	141.354	7.18115
Q8VDC1	FYVE and coiled-coil domain-containing protein 1 OS=Mus musculus GN=Fyco1 PE=1 SV=1 - [FYCO1_MOUSE]	2.51	17	2	3	4	1.40075e+06	1	0.01	100	2.57183										119	13.3144	11.019
H7BWY5	Poly [ADP-ribose] polymerase 9 OS=Mus musculus GN=Parp9 PE=4 SV=1 - [H7BWY5_MOUSE]	5.7	2	2	2	2	246889	1	0.01	100	2.17425										280	29.4351	6.07471
Q3UPI9	Putative uncharacterized protein (Fragment) OS=Mus musculus GN=Pole PE=2 SV=1 - [Q3UPI9_MOUSE]	3.01	8	3	3	3	220610	1	0.01	100	2.01417										113	13.3958	7.69385
E9Q7G0	Protein Numa1 OS=Mus musculus GN=Numa1 PE=1 SV=1 - [E9Q7G0_MOUSE]	1.72	7	3	3	3	6.63022e+06	1	0.01	100	1.97726										2198	250.398	7.02002
Q64511	DNA topoisomerase 2-beta OS=Mus musculus GN=Top2b PE=1 SV=2 - [TOP2B_MOUSE]	2.11	4	1	3	4	667389	1	0.01	100	1.97181										1816	203.953	5.61768
F6Z1C2	EGF-containing fibulin-like extracellular matrix protein 2 (Fragment) OS=Mus musculus GN=Efemp2 PE=4 SV=1 - [F6Z1C2_MOUSE]	14.65	6	2	2	3	1.38168e+06	1	0.01	100	1.83317										108	12.3027	10.1548
Q5NCU4	SPARC OS=Mus musculus GN=Sparc PE=4 SV=1 - [Q5NCU4_MOUSE]	6.98	3	2	2	2	4.81197e+06	1	0.01	100	1.73719										201	22.8517	6.91748
Q14AX3	Kctd12 protein OS=Mus musculus GN=Kctd12 PE=2 SV=1 - [Q14AX3_MOUSE]	19.5	3	2	2	2	102983	1	0.01	100	1.69799										714	78.5225	6.04932
P83870	PHD finger-like domain-containing protein 5A OS=Mus musculus GN=Phf5a PE=1 SV=1 - [PHF5A_MOUSE]	34.55	1	3	3	3	386847	1	0.01	100	1.62147										403	44.0642	7.6792
O08742	Platelet glycoprotein V OS=Mus musculus GN=Gp5 PE=2 SV=1 - [GPV_MOUSE]	2.82	3	1	2	2	547990	1	0.01	100	1.61475										1262	144.179	6.55127
H3BJW0	Connective tissue growth factor OS=Mus musculus GN=Ctgf PE=4 SV=1 - [H3BJW0_MOUSE]	16.04	2	4	4	5	723150	1	0.01	100	0										213	23.5832	8.26514
Q8C0D5	Elongation factor Tu GTP-binding domain-containing protein 1 OS=Mus musculus GN=Eftud1 PE=2 SV=1 - [ETUD1_MOUSE]	3.19	1	2	3	3	636676	1	0.01	100	0										103	11.3604	11.356
Q9ERR7	15 kDa selenoprotein OS=Mus musculus GN=Sep15 PE=1 SV=3 - [SEP15_MOUSE]	20.99	2	3	3	5	77272.1	1	0.01	100	0										123	14.5436	11.0483
D3Z2Q7	Protein Hmcn1 OS=Mus musculus GN=Hmcn1 PE=4 SV=1 - [D3Z2Q7_MOUSE]	0.69	3	3	3	3	747005	1	0.01	100	0										123	13.5704	10.3892
Q8VE73	Cullin-7 OS=Mus musculus GN=Cul7 PE=1 SV=2 - [CUL7_MOUSE]	1.72	5	3	3	3	547861	1	0.01	25.3263	0										550	62.2194	8.47021
O35516	Neurogenic locus notch homolog protein 2 OS=Mus musculus GN=Notch2 PE=1 SV=1 - [NOTC2_MOUSE]	1.13	3	2	2	2	105253	1	0.01	100	0										237	26.2526	4.83057
Q9DBD5	Proline-, glutamic acid- and leucine-rich protein 1 OS=Mus musculus GN=Pelp1 PE=1 SV=2 - [PELP1_MOUSE]	2.23	1	2	2	2	243815	1	0.01	100	0										358	38.375	9.01221
P38585	Tubulin--tyrosine ligase OS=Mus musculus GN=Ttl PE=2 SV=2 - [TTL_MOUSE]	7.96	1	2	2	3	39373.6	1	0.01	100	0										310	34.1122	8.52881
B2RXW8	Ppfia1 protein OS=Mus musculus GN=Ppfia1 PE=1 SV=1 - [B2RXW8_MOUSE]	2.5	7	2	2	3	398969	1	0.01	100	0										56	6.34037	9.96436
Q3URA8	Protein Gm10419 OS=Mus musculus GN=Gm10419 PE=2 SV=1 - [Q3URA8_MOUSE]	25.76	1	2	2	2	153348	1	0.01	100	0										164	18.4831	4.77979
E9Q6J5	Protein Bod1l OS=Mus musculus GN=Bod1l PE=1 SV=1 - [E9Q6J5_MOUSE]	0.96	5	2	2	2	1.07644e+06	1	0.01	100	0										725	83.2511	7.29834
E9Q3Y8	Protein Gm6811 OS=Mus musculus GN=Gm6811 PE=4 SV=1 - [E9Q3Y8_MOUSE]	5.88	1	2	2	2	108975	1	0.01	100	0										1719	194.179	7.50342
Q9CRT8	Exportin-T OS=Mus musculus GN=Xpot PE=2 SV=3 - [XPOT_MOUSE]	9.45	1	8	8	17	2.12315e+06	0.999499	1.49553	0.670487	10.9867										402	44.1747	7.60596
O35239	Tyrosine-protein phosphatase non-receptor type 9 OS=Mus musculus GN=Ptpn9 PE=1 SV=2 - [PTN9_MOUSE]	31.7	1	16	16	28	1.20659e+07	0.998523	1.66266	0.606138	34.001										132	15.3154	10.9165
O89110	Caspase-8 OS=Mus musculus GN=Casp8 PE=1 SV=1 - [CASP8_MOUSE]	12.29	3	5	5	8	1.0996e+06	0.998179	3.77514	0.264409	6.12036										636	69.5791	8.95361
Q00612	Glucose-6-phosphate 1-dehydrogenase X OS=Mus musculus GN=G6pdx PE=1 SV=3 - [G6PD1_MOUSE]	39.03	5	1	19	51	2.36452e+07	0.997895	2.76592	0.369637	53.4855										216	24.7055	9.5249
Q9JMH6	Thioredoxin reductase 1, cytoplasmic OS=Mus musculus GN=Txnrd1 PE=1 SV=3 - [TRXR1_MOUSE]	13.05	3	7	7	15	6.02028e+06	0.997702	0.341702	2.40684	17.862										132	14.5055	7.21045
Q3U9G9	Lamin-B receptor OS=Mus musculus GN=Lbr PE=1 SV=2 - [LBR_MOUSE]	6.55	3	4	4	9	3.31446e+06	0.997414	1.34759	0.671151	5.75483										297	34.9124	6.81494
Q9D975	Sulfiredoxin-1 OS=Mus musculus GN=Srxn1 PE=2 SV=1 - [SRXN1_MOUSE]	19.85	2	3	3	5	914252	0.996867	0.818416	1.24179	8.41278										717	80.0363	5.07178
Q3U5I9	Putative uncharacterized protein OS=Mus musculus GN=Prkab1 PE=2 SV=1 - [Q3U5I9_MOUSE]	8.52	4	1	2	3	1.90789e+06	0.996396	1.43571	0.694007	4.08284										505	58.3717	8.32373
Q99KR3	Beta-lactamase-like protein 2 OS=Mus musculus GN=Lactb2 PE=1 SV=1 - [LACB2_MOUSE]	9.38	1	2	2	3	324865	0.995563	3.74058	0.266152	1.6314										936	106.102	9.14404
Q8R3S9	Ccdc93 protein (Fragment) OS=Mus musculus GN=Ccdc93 PE=2 SV=1 - [Q8R3S9_MOUSE]	14.31	5	7	7	9	3.09708e+06	0.994904	1.56764	0.604544	18.0697										313	36.5426	7.72314
D3Z478	mRNA cap guanine-N7 methyltransferase (Fragment) OS=Mus musculus GN=Rnmt PE=1 SV=1 - [D3Z478_MOUSE]	15.61	3	3	3	6	2.6597e+06	0.993039	2.86199	0.324038	5.15648										959	106.917	4.93213
Q3TZ32	Alanine--tRNA ligase, cytoplasmic OS=Mus musculus GN=Aars PE=2 SV=1 - [Q3TZ32_MOUSE]	24.17	6	20	20	50	2.10619e+07	0.992356	1.8188	0.545339	61.7062										370	40.0178	4.80518
E9Q016	Ras-related protein Rab-40C OS=Mus musculus GN=Rab40c PE=3 SV=1 - [E9Q016_MOUSE]	28.63	8	7	7	21	3.14383e+06	0.992116	1.3141	0.606272	34.5413										1268	141.654	6.87354
Q3UDG9	Putative uncharacterized protein (Fragment) OS=Mus musculus GN=Myd88 PE=2 SV=1 - [Q3UDG9_MOUSE]	34.15	8	10	10	57	5.71875e+07	0.990001	1.07841	0.854989	107.92										406	41.7137	8.98291
D3YZD6	Quinone oxidoreductase-like protein 1 OS=Mus musculus GN=Cryzl1 PE=4 SV=1 - [D3YZD6_MOUSE]	11.33	5	3	3	4	625394	0.988324	3.38271	0.431531	1.68675										134	15.7552	9.37842
G3UWE1	MCG11048, isoform CRA_c OS=Mus musculus GN=Tecr PE=1 SV=1 - [G3UWE1_MOUSE]	12.97	5	4	4	8	1.36243e+06	0.986233	0.87612	1.7995	6.13825										491	52.5407	5.12256
Q9CYG7	Mitochondrial import receptor subunit TOM34 OS=Mus musculus GN=Tomm34 PE=2 SV=1 - [TOM34_MOUSE]	15.86	1	4	4	6	909773	0.985898	0.819802	1.22311	9.30681										1166	130.184	6.48096
Q8BSL7	ADP-ribosylation factor 2 OS=Mus musculus GN=Arf2 PE=1 SV=2 - [ARF2_MOUSE]	27.62	4	3	4	13	3.09621e+06	0.985779	0.867804	0.743826	13.3343										200	22.7984	7.32764
Q3U2K1	Putative uncharacterized protein (Fragment) OS=Mus musculus GN=Prmt3 PE=2 SV=1 - [Q3U2K1_MOUSE]	6.91	5	4	4	11	7.43964e+06	0.985682	0.851236	1.16608	14.2094										140	14.8561	10.5063
B1AY13	Ubiquitin carboxyl-terminal hydrolase 24 OS=Mus musculus GN=Usp24 PE=1 SV=1 - [UBP24_MOUSE]	15.9	3	39	39	73	1.38084e+07	0.985153	1.73822	0.593907	83.9444										218	25.0705	4.93213
P59114	Phosphorylated CTD-interacting factor 1 OS=Mus musculus GN=Pcif1 PE=1 SV=1 - [PCIF1_MOUSE]	2.69	2	2	2	2	439894	0.984992			0										315	34.9082	7.59131
O54724	Polymerase I and transcript release factor OS=Mus musculus GN=Ptrf PE=1 SV=1 - [PTRF_MOUSE]	31.63	3	9	9	24	1.13943e+07	0.983815	1.63518	0.723731	27.4893										373	42.4457	5.36377
A2RSY6	TRMT1-like protein OS=Mus musculus GN=Trmt1l PE=2 SV=1 - [TRM1L_MOUSE]	2.61	1	2	2	3	626317	0.98365	0.0860255	11.4344	1.6477										770	87.1558	6.68311
Q91VZ6	Stromal membrane-associated protein 1 OS=Mus musculus GN=Smap1 PE=1 SV=1 - [SMAP1_MOUSE]	13.86	4	6	6	15	3.26868e+07	0.979892	1.76379	0.523117	29.0685										810	93.4695	8.08936
Q8BP47	Asparagine--tRNA ligase, cytoplasmic OS=Mus musculus GN=Nars PE=1 SV=2 - [SYNC_MOUSE]	30.23	1	15	15	48	3.14805e+07	0.978237	0.938512	0.916347	50.9032										137	14.3703	8.76318
Q80X90	Filamin-B OS=Mus musculus GN=Flnb PE=1 SV=3 - [FLNB_MOUSE]	37.59	2	70	81	224	1.28988e+08	0.978143	1.5492	0.61122	311.978										452	49.507	7.56201
Q9ES97	Reticulon-3 OS=Mus musculus GN=Rtn3 PE=1 SV=2 - [RTN3_MOUSE]	1.97	5	2	2	8	5.22203e+06	0.976319	0.766596	1.21764	6.72899										84	9.47087	9.45166
D3YW20	Protein 9030624J02Rik (Fragment) OS=Mus musculus GN=9030624J02Rik PE=4 SV=2 - [D3YW20_MOUSE]	13.39	7	11	11	20	4.94521e+06	0.97628	1.48322	0.588625	22.1153										329	37.1082	5.69385
Q8BUV3	Gephyrin OS=Mus musculus GN=Gphn PE=1 SV=2 - [GEPH_MOUSE]	5.33	2	3	3	6	1.04788e+06	0.975133	1.43081	1.05773	3.59184										655	72.3775	5.16064
Q3THK7	GMP synthase [glutamine-hydrolyzing] OS=Mus musculus GN=Gmps PE=1 SV=2 - [GUAA_MOUSE]	40.98	1	21	21	46	4.8544e+07	0.974742	1.76286	0.583987	77.9071										2788	317.542	8.08936
Q3U6X7	Cyclin-dependent kinase 2, isoform CRA_b OS=Mus musculus GN=Cdk2 PE=2 SV=1 - [Q3U6X7_MOUSE]	45.97	69	11	14	41	3.94123e+07	0.974626	1.17433	0.768496	60.0495										645	71.6383	7.50342
F8WH20	Oxysterol-binding protein OS=Mus musculus GN=Osbpl3 PE=1 SV=1 - [F8WH20_MOUSE]	6.84	11	4	4	6	719821	0.973978	1	0.01	2.2813										812	91.4892	5.5542
E9QKZ2	Importin-9 OS=Mus musculus GN=Ipo9 PE=4 SV=1 - [E9QKZ2_MOUSE]	11.06	8	11	11	21	6.84846e+06	0.973386	1.54822	0.602421	28.3307										448	51.3898	8.70459
D3YTT4	Isobutyryl-CoA dehydrogenase, mitochondrial OS=Mus musculus GN=Acad8 PE=1 SV=1 - [D3YTT4_MOUSE]	6.3	2	2	2	3	641488	0.972639	4.57408	0.195516	0										514	55.7798	7.28369
P51125	Calpastatin OS=Mus musculus GN=Cast PE=1 SV=2 - [ICAL_MOUSE]	10.53	7	6	6	11	4.4166e+06	0.972083	1.6809	0.391251	4.51827										1176	133.447	7.85498
Q02053	Ubiquitin-like modifier-activating enzyme 1 OS=Mus musculus GN=Uba1 PE=1 SV=1 - [UBA1_MOUSE]	23.53	3	20	20	49	1.51489e+07	0.970764	1.90798	0.451806	65.0227										350	38.418	5.12256
Q3TJA9	DnaJ (Hsp40) homolog, subfamily A, member 3, isoform CRA_b OS=Mus musculus GN=Dnaja3 PE=2 SV=1 - [Q3TJA9_MOUSE]	11.48	2	4	4	7	1.90239e+06	0.96968	5.50943	0.243199	9.08476										374	41.0327	7.76709
Q8BMA6	Signal recognition particle subunit SRP68 OS=Mus musculus GN=Srp68 PE=2 SV=2 - [SRP68_MOUSE]	22.56	3	13	14	34	2.26173e+07	0.966578	1.77745	0.57033	61.8989										547	62.345	8.89502
Q8C1A5	Thimet oligopeptidase OS=Mus musculus GN=Thop1 PE=1 SV=1 - [THOP1_MOUSE]	42.65	2	26	26	76	5.20137e+07	0.966168	1.78043	0.535382	101.202										672	75.1521	6.7124
Q8VDP3	Protein-methionine sulfoxide oxidase MICAL1 OS=Mus musculus GN=Mical1 PE=1 SV=1 - [MICA1_MOUSE]	10.69	2	9	9	13	1.97629e+06	0.965692	5.84488	0.118107	20.5001										128	14.7498	9.18799
E9QAJ9	Rho GTPase-activating protein 17 OS=Mus musculus GN=Arhgap17 PE=4 SV=1 - [E9QAJ9_MOUSE]	9.9	4	7	7	10	1.71176e+06	0.965664	1.6617	0.668169	11.5791										528	59.0681	7.00537
G5E866	Splicing factor 3B subunit 1 OS=Mus musculus GN=Sf3b1 PE=1 SV=1 - [G5E866_MOUSE]	1.46	3	2	2	2	907776	0.964492	1.11499	0.865026	0										469	51.3221	5.78271
Q9CT10	Ran-binding protein 3 OS=Mus musculus GN=Ranbp3 PE=1 SV=2 - [RANB3_MOUSE]	23.83	1	10	10	20	7.23094e+06	0.963337	1.20311	0.717788	31.9355										248	27.7278	10.3599
Q6A0D9	Glucosamine-6-phosphate isomerase (Fragment) OS=Mus musculus GN=Gnpda1 PE=2 SV=1 - [Q6A0D9_MOUSE]	11.68	5	3	3	4	910460	0.962514	22.9418	0.0427638	6.79602										192	21.8692	10.0229
Q0VGB7	Serine/threonine-protein phosphatase 4 regulatory subunit 2 OS=Mus musculus GN=Ppp4r2 PE=1 SV=1 - [PP4R2_MOUSE]	9.35	2	3	3	5	974092	0.961656	1.44668	0.664735	10.1105										82	8.9887	10.3745
Q60575	Kinesin-like protein KIF1B OS=Mus musculus GN=Kif1b PE=1 SV=2 - [KIF1B_MOUSE]	1.98	22	4	4	5	1.24046e+06	0.96154	1.22871	0.541037	1.73962										317	34.1948	6.25244
Q8BYL4	Tyrosine--tRNA ligase, mitochondrial OS=Mus musculus GN=Yars2 PE=1 SV=2 - [SYYM_MOUSE]	5.93	4	2	2	4	297569	0.961506	0.714602	1.67592	8.54154										368	42.7059	4.55127
Q3THB4	Putative uncharacterized protein OS=Mus musculus GN=Ldha PE=2 SV=1 - [Q3THB4_MOUSE]	46.08	8	1	20	270	2.35256e+09	0.959541	2.49188	0.385067	403.478										296	33.4889	10.6968
F6QQQ6	Protein arginine N-methyltransferase 5 (Fragment) OS=Mus musculus GN=Prmt5 PE=4 SV=4 - [F6QQQ6_MOUSE]	11.33	2	2	2	3	1.28284e+06	0.958881	9.04891	0.109631	4.64975										124	14.1942	10.0815
Q8C1L7	MCG6739, isoform CRA_b OS=Mus musculus GN=mCG_6739 PE=2 SV=1 - [Q8C1L7_MOUSE]	48.15	2	4	4	21	1.29984e+07	0.958219	1.31855	0.754362	25.6966										837	95.6151	7.26904
P10639	Thioredoxin OS=Mus musculus GN=Txn PE=1 SV=3 - [THIO_MOUSE]	51.43	1	7	7	53	1.82016e+08	0.958019	1.0444	0.918322	101.556										422	46.296	8.77783
Q3UYV9	Nuclear cap-binding protein subunit 1 OS=Mus musculus GN=Ncbp1 PE=1 SV=2 - [NCBP1_MOUSE]	13.16	2	9	9	18	4.6628e+06	0.957173	1.41528	0.513447	21.8065										115	11.6438	4.53857
B1AZ46	Brain-specific angiogenesis inhibitor 1-associated protein 2 OS=Mus musculus GN=Baiap2 PE=1 SV=1 - [B1AZ46_MOUSE]	4.41	3	2	2	2	55615.4	0.956945	0.575015	1.66421	0										447	50.9107	6.04932
Q8BVQ5	Protein phosphatase methylesterase 1 OS=Mus musculus GN=Ppme1 PE=1 SV=5 - [PPME1_MOUSE]	11.4	1	4	4	6	1.15158e+06	0.956583	1.35087	0.775381	10.7054										217	23.5492	11.019
Q3U728	Putative uncharacterized protein OS=Mus musculus GN=Galk2 PE=2 SV=1 - [Q3U728_MOUSE]	6.82	5	2	2	3	396229	0.956479	16.9921	0.0565107	0										475	51.6266	5.43994
Q62419	Endophilin-A2 OS=Mus musculus GN=Sh3gl1 PE=1 SV=1 - [SH3G1_MOUSE]	35.33	8	11	11	30	6.32545e+06	0.956201	1.63157	0.563937	35.0899										396	44.7593	7.51807
Q6ZWQ7	Signal peptidase complex subunit 3 OS=Mus musculus GN=Spcs3 PE=2 SV=1 - [Q6ZWQ7_MOUSE]	17.78	2	3	3	5	753835	0.95537	0.901764	1.37793	7.12068										370	40.0476	7.82568
Q8C7V6	Putative uncharacterized protein (Fragment) OS=Mus musculus GN=Abcc1 PE=2 SV=1 - [Q8C7V6_MOUSE]	2.01	2	2	2	2	815808	0.954754	2.63645	0.362136	1.90418										957	109.269	7.63525
E9PZF0	Nucleoside diphosphate kinase OS=Mus musculus GN=Gm20390 PE=3 SV=1 - [E9PZF0_MOUSE]	8.99	6	2	2	3	324256	0.953775	1.0989	0.867938	4.03563										997	111.563	7.43018
Q3TW28	Putative uncharacterized protein OS=Mus musculus GN=Tpp2 PE=2 SV=1 - [Q3TW28_MOUSE]	16.33	11	17	17	20	4.30344e+06	0.951733	1.61196	0.505195	24.5559										733	82.2901	8.42627
A0A0A0MQM0	Eukaryotic translation initiation factor 5A-1 (Fragment) OS=Mus musculus GN=Eif5a PE=1 SV=1 - [A0A0A0MQM0_MOUSE]	12.75	5	2	2	7	3.13434e+06	0.948867	1.43352	0.598186	6.80494										1117	124.176	5.63037
Q3UGF9	Putative uncharacterized protein OS=Mus musculus GN=Dlgap5 PE=2 SV=1 - [Q3UGF9_MOUSE]	2.37	5	2	2	2	691496	0.947685			0										298	33.866	8.67529
Q5SUR0	Phosphoribosylformylglycinamidine synthase OS=Mus musculus GN=Pfas PE=2 SV=1 - [PUR4_MOUSE]	12.04	6	13	13	26	6.10097e+06	0.946276	1.83415	0.477263	25.4066										352	39.779	6.53662
D3YX28	Serine protease HTRA2, mitochondrial OS=Mus musculus GN=Htra2 PE=4 SV=1 - [D3YX28_MOUSE]	11.08	9	3	3	5	646017	0.945812	3.1546	0.366371	9.55827										1263	140.111	7.76709
Q5SWD9	Pre-rRNA-processing protein TSR1 homolog OS=Mus musculus GN=Tsr1 PE=2 SV=1 - [TSR1_MOUSE]	9.84	1	6	6	7	601659	0.943105	1.01802	0.893514	1.8734										1333	149.489	5.99854
Q62348	Translin OS=Mus musculus GN=Tsn PE=1 SV=1 - [TSN_MOUSE]	18.86	1	4	4	11	1.38795e+06	0.94234	2.15533	0.632183	14.7918										1217	136.583	8.74854
Q3TXV1	Putative uncharacterized protein OS=Mus musculus GN=Psmd2 PE=2 SV=1 - [Q3TXV1_MOUSE]	13.22	11	5	9	20	8.06507e+06	0.940737	0.903445	1.14834	26.9219										145	16.0756	10.4038
E9Q555	E3 ubiquitin-protein ligase RNF213 OS=Mus musculus GN=Rnf213 PE=2 SV=1 - [RN213_MOUSE]	12.56	6	59	59	94	7.83377e+06	0.940647	0.387735	2.23484	80.3861										489	54.7781	5.16064
E9QLA5	Inverted formin-2 OS=Mus musculus GN=Inf2 PE=4 SV=1 - [E9QLA5_MOUSE]	8.97	2	8	9	15	3.66324e+06	0.939857	2.27567	0.0694378	9.55756										312	34.7194	9.5249
Q3TIJ4	Putative uncharacterized protein OS=Mus musculus GN=Rtca PE=2 SV=1 - [Q3TIJ4_MOUSE]	13.39	8	4	4	6	1.53142e+06	0.937811	0.941321	1.02472	9.17891										1440	155.491	6.65381
Q9WU78	Programmed cell death 6-interacting protein OS=Mus musculus GN=Pdcd6ip PE=1 SV=3 - [PDC6I_MOUSE]	37.97	3	32	32	93	5.63522e+07	0.937782	2.2327	0.413108	114.569										941	106.655	8.08936
Q3TG12	Putative uncharacterized protein (Fragment) OS=Mus musculus GN=Farsb PE=2 SV=1 - [Q3TG12_MOUSE]	37.07	10	21	21	51	3.40384e+07	0.937712	1.83149	0.521692	62.3987										279	31.1377	8.104
E9Q7B0	Prolyl 4-hydroxylase subunit alpha-1 OS=Mus musculus GN=P4ha1 PE=4 SV=1 - [E9Q7B0_MOUSE]	13.88	5	5	5	5	3.99354e+06	0.936226	0.21749	3.82988	6.61766										330	37.5811	6.40479
P63073	Eukaryotic translation initiation factor 4E OS=Mus musculus GN=Eif4e PE=1 SV=1 - [IF4E_MOUSE]	23.5	2	5	5	12	1.82203e+07	0.936189	1.77711	0.500937	12.2236										176	20.7189	10.7114
A2AMW0	Capping protein (Actin filament) muscle Z-line, beta, isoform CRA_a OS=Mus musculus GN=Capzb PE=1 SV=1 - [A2AMW0_MOUSE]	55.38	10	18	18	84	7.59628e+07	0.93586	2.11138	0.449182	108.312										441	48.997	5.8335
Q3TIS3	Putative uncharacterized protein OS=Mus musculus GN=Sec23b PE=2 SV=1 - [Q3TIS3_MOUSE]	23.08	11	12	14	26	1.37921e+07	0.93535	1.57349	0.631167	32.2331										240	26.3352	9.87646
D3YW48	Calpain small subunit 1 (Fragment) OS=Mus musculus GN=Capns1 PE=4 SV=1 - [D3YW48_MOUSE]	18.67	3	4	4	15	6.79012e+06	0.933957	3.74525	0.234389	21.2856										391	43.5669	7.98682
P60122	RuvB-like 1 OS=Mus musculus GN=Ruvbl1 PE=1 SV=1 - [RUVB1_MOUSE]	23.03	3	8	8	14	3.22332e+06	0.933082	1.5302	0.614442	14.3211										846	94.1454	5.36377
J3QNG0	MCG15755 OS=Mus musculus GN=Gm5424 PE=3 SV=1 - [J3QNG0_MOUSE]	6.8	3	3	3	3	904712	0.932336	7.389	0.123968	3.65601										387	43.5442	5.37646
Q9CYN2	Signal peptidase complex subunit 2 OS=Mus musculus GN=Spcs2 PE=1 SV=1 - [SPCS2_MOUSE]	14.6	1	2	2	3	804193	0.930838	0.994416	0.936065	4.484										1248	144.423	7.12256
Q8JZU2	Tricarboxylate transport protein, mitochondrial OS=Mus musculus GN=Slc25a1 PE=2 SV=1 - [TXTP_MOUSE]	13.83	2	4	4	4	1.68034e+06	0.929942	1.59887	0.774676	8.25283										419	47.124	11.0044
Q8CFE2	UPF0609 protein C4orf27 homolog OS=Mus musculus PE=1 SV=1 - [CD027_MOUSE]	13.29	2	4	4	14	1.88194e+06	0.929055	3.03583	0.299568	24.1362										973	113.45	5.96045
Q99K51	Plastin-3 OS=Mus musculus GN=Pls3 PE=1 SV=3 - [PLST_MOUSE]	46.51	12	27	27	84	6.33333e+07	0.928264	2.29535	0.43578	107.853										218	23.741	10.1401
Q8BWW3	Phosphoacetylglucosamine mutase OS=Mus musculus GN=Pgm3 PE=1 SV=1 - [Q8BWW3_MOUSE]	18.76	7	8	8	10	5.19371e+06	0.928173	3.67285	0.211909	15.1575										724	83.2291	5.03369
P58281	Dynamin-like 120 kDa protein, mitochondrial OS=Mus musculus GN=Opa1 PE=1 SV=1 - [OPA1_MOUSE]	46.77	5	25	42	180	1.75157e+08	0.927895	2.51888	0.331559	243.081										92	9.68985	5.18604
Q62371	Discoidin domain-containing receptor 2 OS=Mus musculus GN=Ddr2 PE=1 SV=2 - [DDR2_MOUSE]	2.81	1	2	2	3	368134	0.92692	8.61325	0.12289	1.62949										1015	113.955	9.33447
Q9DAK9	14 kDa phosphohistidine phosphatase OS=Mus musculus GN=Phpt1 PE=2 SV=1 - [PHP14_MOUSE]	19.35	1	2	2	3	525958	0.926401	7.43271	0.124638	1.7354										960	104.46	5.38916
P47857	ATP-dependent 6-phosphofructokinase, muscle type OS=Mus musculus GN=Pfkm PE=1 SV=3 - [PFKAM_MOUSE]	8.85	3	3	6	7	8.23305e+06	0.92602	19.1552	0.0541129	9.93613										512	58.3517	6.30322
Q3U4W8	Ubiquitin carboxyl-terminal hydrolase 5 OS=Mus musculus GN=Usp5 PE=1 SV=1 - [Q3U4W8_MOUSE]	22.04	5	15	15	48	1.48942e+07	0.920851	2.03542	0.469584	47.0789										2704	288.411	5.99854
Q3TJN6	Putative uncharacterized protein OS=Mus musculus GN=Snx5 PE=2 SV=1 - [Q3TJN6_MOUSE]	28.22	4	10	11	20	3.51664e+06	0.920732	1.80814	0.516181	25.144										746	82.6338	5.26221
Q8BZW8	NHL repeat-containing protein 2 OS=Mus musculus GN=Nhlrc2 PE=2 SV=1 - [NHLC2_MOUSE]	4	3	3	3	4	1.60659e+06	0.920613	0.622076	1.4191	2.29569										377	41.9818	5.38916
O08997	Copper transport protein ATOX1 OS=Mus musculus GN=Atox1 PE=1 SV=1 - [ATOX1_MOUSE]	45.59	1	2	2	3	2.07031e+06	0.920062	1.47718	0.62285	6.30833										830	92.4208	7.15186
Q3TUQ7	Prkaa1 protein OS=Mus musculus GN=Prkaa1 PE=2 SV=1 - [Q3TUQ7_MOUSE]	12.18	3	6	6	9	4.22306e+06	0.918921	1.31254	0.939153	4.1149										547	63.4013	9.17334
Q9DCM0	Persulfide dioxygenase ETHE1, mitochondrial OS=Mus musculus GN=Ethe1 PE=1 SV=2 - [ETHE1_MOUSE]	22.83	1	5	5	8	2.9383e+06	0.918824	6.96233	0.161993	11.6221										403	46.0808	10.2134
Q61553	Fascin OS=Mus musculus GN=Fscn1 PE=1 SV=4 - [FSCN1_MOUSE]	31.64	5	15	15	50	1.45718e+07	0.918573	1.25894	0.733682	65.3319										225	25.5547	4.83057
P08003	Protein disulfide-isomerase A4 OS=Mus musculus GN=Pdia4 PE=1 SV=3 - [PDIA4_MOUSE]	4.08	1	2	2	2	1.331e+06	0.914034			2.56754										419	47.4357	6.44287
P11157	Ribonucleoside-diphosphate reductase subunit M2 OS=Mus musculus GN=Rrm2 PE=1 SV=1 - [RIR2_MOUSE]	24.1	4	7	9	15	2.76095e+06	0.913785	1.10621	0.789572	24.4482										203	22.676	9.49561
D3YWT0	Signal peptidase I OS=Mus musculus GN=Sec11a PE=4 SV=1 - [D3YWT0_MOUSE]	10	5	2	2	6	3.08444e+06	0.913783	0.884744	1.00528	8.1111										533	59.5653	4.98291
G3UZ26	Serine hydroxymethyltransferase (Fragment) OS=Mus musculus GN=Shmt1 PE=3 SV=1 - [G3UZ26_MOUSE]	15.95	5	6	6	9	1.01297e+06	0.913523	1.64073	0.658326	8.90606										783	85.6284	8.03076
Q8BK67	Protein RCC2 OS=Mus musculus GN=Rcc2 PE=1 SV=1 - [RCC2_MOUSE]	44.42	2	21	21	116	7.83732e+07	0.913392	1.42261	0.630879	124.554										377	41.7447	6.16357
Q9D2R0	Acetoacetyl-CoA synthetase OS=Mus musculus GN=Aacs PE=2 SV=1 - [AACS_MOUSE]	12.65	2	9	9	17	3.7575e+06	0.912673	1.18735	0.709877	12.4994										661	73.027	7.18115
Q3TYR7	Endophilin B1 testis variant OS=Mus musculus GN=Sh3glb1 PE=2 SV=1 - [Q3TYR7_MOUSE]	10.14	2	3	3	3	577602	0.912347	1.52673	0.526131	0										339	37.2557	5.90967
P68037	Ubiquitin-conjugating enzyme E2 L3 OS=Mus musculus GN=Ube2l3 PE=2 SV=1 - [UB2L3_MOUSE]	21.43	3	3	3	8	8.03329e+06	0.91211	2.00551	0.454801	10.0874										2172	250.167	8.63135
P48962	ADP/ATP translocase 1 OS=Mus musculus GN=Slc25a4 PE=1 SV=4 - [ADT1_MOUSE]	39.93	3	8	13	61	3.06473e+07	0.911736	0.983304	0.872497	86.3361										958	108.769	7.53271
Q69ZV5	MKIAA0920 protein (Fragment) OS=Mus musculus GN=mKIAA0920 PE=2 SV=1 - [Q69ZV5_MOUSE]	4.84	8	4	4	5	2.4366e+06	0.911712	3.76727	0.262298	9.79941										613	65.9252	6.3667
P97765	WW domain-binding protein 2 OS=Mus musculus GN=Wbp2 PE=1 SV=1 - [WBP2_MOUSE]	11.49	4	4	4	5	2.28144e+06	0.911367	3.34025	0.459606	4.51513										217	24.7995	9.93506
E9PX53	Serine/threonine-protein phosphatase 4 regulatory subunit 1 OS=Mus musculus GN=Ppp4r1 PE=4 SV=1 - [E9PX53_MOUSE]	5.67	8	5	5	5	1.75393e+06	0.910695	2.03509	0.541761	5.71696										951	108.618	7.59131
Q3TJW1	Putative uncharacterized protein (Fragment) OS=Mus musculus GN=Acbd3 PE=2 SV=1 - [Q3TJW1_MOUSE]	10.43	3	3	3	5	3.56004e+06	0.910594	1.65311	0.550837	9.73044										705	79.7066	6.72705
Q3UAS2	Putative uncharacterized protein OS=Mus musculus GN=Capza1 PE=2 SV=1 - [Q3UAS2_MOUSE]	55.59	3	1	12	75	1.39084e+08	0.910142	1.87589	0.408213	110.954										437	50.0292	6.7417
Q91ZE0	Trimethyllysine dioxygenase, mitochondrial OS=Mus musculus GN=Tmlhe PE=1 SV=2 - [TMLH_MOUSE]	21.85	1	10	10	16	5.92677e+06	0.908907	3.23841	0.262162	12.1122										250	28.4416	8.60205
B9EKT6	IQ motif containing GTPase activating protein 3 OS=Mus musculus GN=Iqgap3 PE=2 SV=1 - [B9EKT6_MOUSE]	20.77	5	33	34	59	1.42543e+07	0.908549	1.4631	0.630272	59.9753										2345	265.088	6.39209
Q8K411	Presequence protease, mitochondrial OS=Mus musculus GN=Pitrm1 PE=1 SV=1 - [PREP_MOUSE]	32.34	1	31	31	68	2.49554e+07	0.908071	1.95275	0.430618	69.5259										194	23.2332	11.4731
Q91V76	Ester hydrolase C11orf54 homolog OS=Mus musculus PE=2 SV=1 - [CK054_MOUSE]	16.83	1	4	4	9	5.50475e+06	0.90569	2.31855	0.338339	19.8877										266	29.958	10.5649
Q8BMG7	Rab3 GTPase-activating protein non-catalytic subunit OS=Mus musculus GN=Rab3gap2 PE=1 SV=2 - [RBGPR_MOUSE]	11.71	6	15	15	22	6.82807e+06	0.90493	1.65381	0.383166	18.3044										84	9.45484	9.45166
Q68G78	Csda protein OS=Mus musculus GN=Ybx3 PE=2 SV=1 - [Q68G78_MOUSE]	27.09	8	2	6	25	8.15134e+06	0.903552	1.071	1.27838	30.1733										114	12.6476	9.5542
P47754	F-actin-capping protein subunit alpha-2 OS=Mus musculus GN=Capza2 PE=1 SV=3 - [CAZA2_MOUSE]	56.99	5	9	12	67	1.55717e+08	0.903202	1.9559	0.464351	84.3964										241	28.8316	9.40771
Q9CQB5	CDGSH iron-sulfur domain-containing protein 2 OS=Mus musculus GN=Cisd2 PE=1 SV=1 - [CISD2_MOUSE]	32.59	2	4	4	8	1.23735e+06	0.90294	0.761821	1.22534	6.20997										394	43.6712	6.85889
Q3UHD3	Microtubule-associated tumor suppressor candidate 2 homolog OS=Mus musculus GN=Mtus2 PE=2 SV=1 - [MTUS2_MOUSE]	1.18	1	2	2	2	8.82842e+07	0.90204	0.14854	6.0727	0										609	68.6693	6.39209
I3ITR1	MCG50313 OS=Mus musculus GN=AK157302 PE=4 SV=1 - [I3ITR1_MOUSE]	30.23	2	3	3	5	305521	0.899311	0.8494	1.0428	5.73325										352	40.2943	5.68115
S4R294	Protein PRRC2C OS=Mus musculus GN=Prrc2c PE=1 SV=1 - [S4R294_MOUSE]	1.8	6	3	3	7	584196	0.898346	0.882028	1.24469	6.13264										148	16.595	11.1216
Q924A9	Myo-inositol monophosphatase 2 (Fragment) OS=Mus musculus GN=Impa2 PE=4 SV=1 - [Q924A9_MOUSE]	8.59	4	2	2	3	2.60472e+06	0.897249	4.06977	0.205124	6.63856										520	57.4604	6.1001
P00493	Hypoxanthine-guanine phosphoribosyltransferase OS=Mus musculus GN=Hprt1 PE=1 SV=3 - [HPRT_MOUSE]	37.61	2	7	7	44	1.67323e+07	0.895772	1.71376	0.517994	53.3694										427	49.0539	5.68115
Q8K2B3	Succinate dehydrogenase [ubiquinone] flavoprotein subunit, mitochondrial OS=Mus musculus GN=Sdha PE=1 SV=1 - [SDHA_MOUSE]	37.2	2	21	21	65	9.64878e+07	0.89395	0.482749	1.80529	106.931										445	49.799	4.89404
Q91V41	Ras-related protein Rab-14 OS=Mus musculus GN=Rab14 PE=1 SV=3 - [RAB14_MOUSE]	39.07	38	6	7	10	1.42429e+06	0.892497	1.54802	0.529805	4.26466										238	27.3943	5.60498
Q3UXP2	Putative uncharacterized protein OS=Mus musculus GN=Ruvbl2 PE=2 SV=1 - [Q3UXP2_MOUSE]	26.57	3	10	10	24	4.06102e+06	0.892248	1.29797	0.649138	37.0691										636	70.6259	9.49561
P51881	ADP/ATP translocase 2 OS=Mus musculus GN=Slc25a5 PE=1 SV=3 - [ADT2_MOUSE]	35.23	3	7	12	51	6.02864e+07	0.892139	1.12229	0.832083	74.5296										356	39.4157	7.23975
Q00780	Collagen alpha-1(VIII) chain OS=Mus musculus GN=Col8a1 PE=1 SV=3 - [CO8A1_MOUSE]	3.09	1	2	2	11	6.80704e+06	0.891178	4.17135	0.158026	14.9724										666	72.0628	5.38916
Q8K2Q0	COMM domain-containing protein 9 OS=Mus musculus GN=Commd9 PE=2 SV=3 - [COMD9_MOUSE]	17.68	1	3	3	4	251896	0.890117	1.35065	0.432153	1.73487										382	43.398	8.01611
O70569	Ribosomal protein S14 OS=Mus musculus GN=rps14 PE=3 SV=1 - [O70569_MOUSE]	37.75	5	6	6	46	4.34198e+07	0.887481	0.943376	0.884364	63.9976										389	45.5072	5.51611
Q8BTW3	Exosome complex component MTR3 OS=Mus musculus GN=Exosc6 PE=1 SV=1 - [EXOS6_MOUSE]	16.85	1	4	4	7	1.80063e+06	0.885315	3.04283	0.570312	5.5162										125	13.4215	5.50342
P08207	Protein S100-A10 OS=Mus musculus GN=S100a10 PE=1 SV=2 - [S10AA_MOUSE]	27.84	2	3	3	5	7.44281e+06	0.884701	2.45565	0.361244	4.29599										298	32.9102	9.72998
Q6NZD2	Sorting nexin 1 OS=Mus musculus GN=Snx1 PE=1 SV=1 - [Q6NZD2_MOUSE]	37.81	9	17	17	35	2.22182e+07	0.884149	2.10166	0.414329	52.3978										125	13.7337	10.1108
Q8BGT5	Alanine aminotransferase 2 OS=Mus musculus GN=Gpt2 PE=1 SV=1 - [ALAT2_MOUSE]	15.9	3	7	7	16	6.36322e+06	0.8835	3.71488	0.249245	24.7644										270	30.6179	8.73389
Q99PT1	Rho GDP-dissociation inhibitor 1 OS=Mus musculus GN=Arhgdia PE=1 SV=3 - [GDIR1_MOUSE]	15.2	1	2	2	2	193378	0.883188	5.58711	0.26057	1.92813										320	35.5859	5.89697
D3Z6B9	Mitochondrial 10-formyltetrahydrofolate dehydrogenase OS=Mus musculus GN=Aldh1l2 PE=1 SV=1 - [D3Z6B9_MOUSE]	27.16	4	18	18	39	6.94759e+06	0.882172	1.30212	0.628183	43.0194										2572	290.615	6.3667
P31938	Dual specificity mitogen-activated protein kinase kinase 1 OS=Mus musculus GN=Map2k1 PE=1 SV=2 - [MP2K1_MOUSE]	8.65	8	3	3	5	1.49345e+06	0.881323	3.26842	0.405497	8.60767										581	64.3628	8.90967
B1AU75	Nuclear autoantigenic sperm protein OS=Mus musculus GN=Nasp PE=1 SV=1 - [B1AU75_MOUSE]	6.6	4	5	5	6	972239	0.881216	5.9095	0.211035	9.34522										165	18.9038	10.1548
P41241	Tyrosine-protein kinase CSK OS=Mus musculus GN=Csk PE=1 SV=2 - [CSK_MOUSE]	40.44	10	15	15	32	1.55119e+07	0.880279	1.98474	0.441903	59.8379										346	38.9122	7.21045
Q08509	Epidermal growth factor receptor kinase substrate 8 OS=Mus musculus GN=Eps8 PE=1 SV=2 - [EPS8_MOUSE]	5.85	7	3	3	4	994957	0.879432	100	0.01	4.89611										211	24.1768	5.74463
P70460	Vasodilator-stimulated phosphoprotein OS=Mus musculus GN=Vasp PE=1 SV=4 - [VASP_MOUSE]	10.67	1	3	3	3	144145	0.879394	1.78427	0.221229	1.85584										260	30.3481	5.42725
Q9WV60	Glycogen synthase kinase-3 beta OS=Mus musculus GN=Gsk3b PE=1 SV=2 - [GSK3B_MOUSE]	34.05	3	8	12	17	3.97581e+06	0.877962	1.50015	0.594175	2.00064										607	66.2607	5.80811
Q5D098	Proteasome subunit beta type (Fragment) OS=Mus musculus GN=Psmb7 PE=2 SV=1 - [Q5D098_MOUSE]	7.97	2	2	2	2	55114.3	0.873052	1.08169	1.41048	0										257	28.0073	11.0337
Q9EQE2	Protein phosphatase 2C alpha 1b OS=Mus musculus GN=Ppm1a PE=2 SV=1 - [Q9EQE2_MOUSE]	7.43	7	2	2	2	510649	0.871947			2.22907										1304	145.738	7.09326
E9Q1S3	Protein transport protein Sec23A OS=Mus musculus GN=Sec23a PE=4 SV=1 - [E9Q1S3_MOUSE]	31.93	3	16	18	36	3.24738e+07	0.87095	1.96762	0.371807	45.9844										542	58.6915	4.38623
Q61249	Immunoglobulin-binding protein 1 OS=Mus musculus GN=Igbp1 PE=1 SV=1 - [IGBP1_MOUSE]	17.65	3	5	5	12	1.0486e+06	0.865732	1.46116	0.561537	23.0106										834	88.7905	5.77002
Q9DCB8	Iron-sulfur cluster assembly 2 homolog, mitochondrial OS=Mus musculus GN=Isca2 PE=2 SV=2 - [ISCA2_MOUSE]	23.38	1	3	3	4	385501	0.864891	2.23837	0.239615	3.06614										106	12.4328	10.5796
Q3U3I6	Putative uncharacterized protein OS=Mus musculus PE=2 SV=1 - [Q3U3I6_MOUSE]	41.86	11	17	17	85	5.14323e+07	0.861581	1.99454	0.420422	105.923										204	22.8621	9.71533
P60335	Poly(rC)-binding protein 1 OS=Mus musculus GN=Pcbp1 PE=1 SV=1 - [PCBP1_MOUSE]	44.94	1	7	12	83	4.84386e+07	0.859512	1.11024	0.769616	128.799										692	76.239	6.78564
Q3UF82	Mitogen-activated protein kinase OS=Mus musculus GN=Mapk1 PE=2 SV=1 - [Q3UF82_MOUSE]	32.95	28	8	11	27	2.82713e+06	0.859264	1.08031	0.656825	36.9048										419	48.0127	5.92236
P18760	Cofilin-1 OS=Mus musculus GN=Cfl1 PE=1 SV=3 - [COF1_MOUSE]	57.83	4	11	11	115	1.93415e+08	0.859009	1.68719	0.467391	186.612										145	17.2475	10.5503
Q6PAV2	Probable E3 ubiquitin-protein ligase HERC4 OS=Mus musculus GN=Herc4 PE=2 SV=2 - [HERC4_MOUSE]	10.97	1	9	9	13	6.18091e+06	0.856252	1.65889	0.399069	16.664										249	27.8703	7.32764
E0CXY0	Fibronectin type-III domain-containing protein 3A (Fragment) OS=Mus musculus GN=Fndc3a PE=1 SV=1 - [E0CXY0_MOUSE]	3.52	3	2	2	2	2.77855e+06	0.855308	2.71979	0.314475	0										264	29.8657	9.72998
O70475	UDP-glucose 6-dehydrogenase OS=Mus musculus GN=Ugdh PE=1 SV=1 - [UGDH_MOUSE]	19.27	8	8	8	12	2.43302e+06	0.854468	1.80792	0.536275	7.73434										356	37.4739	7.09326
Q6PDY2	2-aminoethanethiol dioxygenase OS=Mus musculus GN=Ado PE=1 SV=2 - [AEDO_MOUSE]	20.7	1	4	4	8	1.94876e+06	0.853944	1.45219	0.588038	6.81014										349	38.1326	6.3667
D6REF7	Sphingosine-1-phosphate lyase 1 OS=Mus musculus GN=Sgpl1 PE=3 SV=1 - [D6REF7_MOUSE]	13.14	8	6	6	15	3.75011e+06	0.852532	2.73093	0.323955	22.7759										353	40.5697	5.65576
Q58E70	Tpm3 protein OS=Mus musculus GN=Tpm3 PE=2 SV=1 - [Q58E70_MOUSE]	26.21	15	1	9	20	9.03701e+06	0.852162	1.55462	0.548147	42.7557										378	43.8245	5.26221
Q3TJL8	Putative uncharacterized protein OS=Mus musculus GN=Pdia6 PE=2 SV=1 - [Q3TJL8_MOUSE]	31.24	3	1	12	41	2.11907e+07	0.852012	2.69155	0.316551	73.2273										269	29.5607	9.27588
P97315	Cysteine and glycine-rich protein 1 OS=Mus musculus GN=Csrp1 PE=1 SV=3 - [CSRP1_MOUSE]	64.25	1	10	10	29	3.2159e+07	0.852001	1.33718	0.573626	43.3662										390	45.0668	5.45264
B7STB7	Annexin OS=Mus musculus GN=Anxa1 PE=2 SV=1 - [B7STB7_MOUSE]	71.39	9	26	26	223	4.50085e+08	0.849823	2.12187	0.391481	353.119										180	20.3836	7.13721
Q8K2D6	Deoxycytidylate deaminase OS=Mus musculus GN=Dctd PE=2 SV=1 - [DCTD_MOUSE]	14.61	4	2	2	2	244383	0.848679	0.0625014	13.5786	0										149	16.9297	10.3892
Q3U9A8	Putative uncharacterized protein OS=Mus musculus GN=Sh3bgrl PE=2 SV=1 - [Q3U9A8_MOUSE]	56.14	2	7	7	23	1.01462e+07	0.848323	2.12319	0.384115	35.5341										277	31.2247	7.51807
Q3THN2	Putative uncharacterized protein OS=Mus musculus GN=Dera PE=2 SV=1 - [Q3THN2_MOUSE]	17.3	2	5	5	8	1.65006e+06	0.847854	2.18226	0.407402	12.9155										815	91.7789	6.78564
Q99L85	Elongator complex protein 5 OS=Mus musculus GN=Elp5 PE=2 SV=1 - [ELP5_MOUSE]	16.67	6	5	5	10	1.5581e+06	0.847229	1.28273	0.769212	5.1712										146	16.435	10.2134
Q8BTX9	Inactive hydroxysteroid dehydrogenase-like protein 1 OS=Mus musculus GN=Hsdl1 PE=2 SV=1 - [HSDL1_MOUSE]	6.67	1	2	2	3	656196	0.846914	1.50761	0.561761	4.37383										110	12.5457	10.8872
P68040	Guanine nucleotide-binding protein subunit beta-2-like 1 OS=Mus musculus GN=Gnb2l1 PE=1 SV=3 - [GBLP_MOUSE]	52.68	1	14	14	77	5.39678e+07	0.846466	1.66878	0.53495	145.444										151	17.2117	10.5356
P08113	Endoplasmin OS=Mus musculus GN=Hsp90b1 PE=1 SV=2 - [ENPL_MOUSE]	5.74	8	3	4	14	1.65523e+07	0.843921	33.6091	0.054456	22.6647										125	14.4539	10.5356
Q80X85	28S ribosomal protein S7, mitochondrial OS=Mus musculus GN=Mrps7 PE=2 SV=1 - [RT07_MOUSE]	17.77	1	3	3	9	202157	0.843752	1.08475	0.777834	3.50245										210	24.582	9.979
Q8VE47	Ubiquitin-like modifier-activating enzyme 5 OS=Mus musculus GN=Uba5 PE=2 SV=2 - [UBA5_MOUSE]	6.95	3	2	2	6	1.85292e+06	0.841771	0.953344	0.882967	8.41031										157	17.7679	11.2534
D3Z636	Inorganic pyrophosphatase 2, mitochondrial OS=Mus musculus GN=Ppa2 PE=1 SV=1 - [D3Z636_MOUSE]	17.63	4	5	5	11	4.98416e+06	0.84106	2.39768	0.317429	12.5438										677	76.1753	6.97607
Q8VBV7	COP9 signalosome complex subunit 8 OS=Mus musculus GN=Cops8 PE=1 SV=1 - [CSN8_MOUSE]	13.88	2	2	2	7	491415	0.839257	3.43603	0.291363	8.11526										109	12.4404	5.56689
Q6ZWS7	Putative uncharacterized protein OS=Mus musculus GN=Camk2g PE=2 SV=1 - [Q6ZWS7_MOUSE]	15.56	5	3	7	17	6.16448e+06	0.837226	2.80815	0.478564	14.7279										529	56.2655	5.33838
B2CY77	Laminin receptor (Fragment) OS=Mus musculus GN=Rpsa PE=2 SV=1 - [B2CY77_MOUSE]	30.85	2	10	10	85	1.10023e+08	0.836179	1.30095	0.660279	175.233										3118	343.593	6.0874
Q78E06	Protein kinase (Fragment) OS=Mus musculus GN=Eif2ak2 PE=2 SV=1 - [Q78E06_MOUSE]	11.76	3	2	2	2	2.32995e+06	0.835395	0.077233	10.8165	4.36959										193	21.7181	5.38916
P97494	Glutamate--cysteine ligase catalytic subunit OS=Mus musculus GN=Gclc PE=2 SV=4 - [GSH1_MOUSE]	18.84	2	10	10	16	6.55178e+06	0.834427	1.49128	0.617794	14.1732										135	15.5144	9.84717
Q9ER72	Cysteine--tRNA ligase, cytoplasmic OS=Mus musculus GN=Cars PE=2 SV=2 - [SYCC_MOUSE]	29.48	4	20	20	33	1.15317e+07	0.833753	1.64439	0.522075	34.5977										360	37.8573	5.57959
Q9QZD8	Mitochondrial dicarboxylate carrier OS=Mus musculus GN=Slc25a10 PE=1 SV=2 - [DIC_MOUSE]	19.86	1	5	5	9	1.03306e+06	0.831552	1.34068	0.620246	9.53733										233	25.9322	6.55127
Q922M3	BTB/POZ domain-containing adapter for CUL3-mediated RhoA degradation protein 3 OS=Mus musculus GN=Kctd10 PE=1 SV=1 - [BACD3_MOUSE]	9.84	4	2	2	3	127919	0.830414	0.0298685	33.4801	3.65665										267	30.1807	8.71924
P28867	Protein kinase C delta type OS=Mus musculus GN=Prkcd PE=1 SV=3 - [KPCD_MOUSE]	17.51	13	12	12	14	4.87105e+06	0.830138	2.85601	0.20138	12.5445										728	83.5423	6.53662
Q3THS6	S-adenosylmethionine synthase isoform type-2 OS=Mus musculus GN=Mat2a PE=2 SV=2 - [METK2_MOUSE]	34.94	7	11	11	26	1.2579e+07	0.829453	0.956105	0.876737	34.1083										406	45.5971	7.54736
D6RIN1	Protein unc-45 homolog A OS=Mus musculus GN=Unc45a PE=4 SV=1 - [D6RIN1_MOUSE]	7.84	3	4	4	5	533927	0.82825	0.940067	0.82046	1.97427										868	97.8267	6.99072
Q80VJ3	2'-deoxynucleoside 5'-phosphate N-hydrolase 1 OS=Mus musculus GN=Dnph1 PE=2 SV=2 - [DNPH1_MOUSE]	20.81	1	3	3	7	2.25661e+06	0.827066	2.60863	0.0452833	6.25288										127	13.8108	11.0337
Q3TJG5	Putative uncharacterized protein OS=Mus musculus GN=Slc12a4 PE=2 SV=1 - [Q3TJG5_MOUSE]	6.54	17	6	6	7	3.67358e+06	0.826721	2.99477	0.26911	11.0182										219	25.2608	4.88135
F6RJV6	LanC-like protein 2 (Fragment) OS=Mus musculus GN=Lancl2 PE=1 SV=1 - [F6RJV6_MOUSE]	35.37	2	16	16	59	2.80772e+07	0.824718	0.950064	0.801162	76.3709										234	25.9103	7.43018
Q9D358	Low molecular weight phosphotyrosine protein phosphatase OS=Mus musculus GN=Acp1 PE=1 SV=3 - [PPAC_MOUSE]	31.65	2	4	4	11	3.7393e+06	0.824714	1.43647	0.488076	20.2853										964	104.391	7.2251
Q9DB25	Dolichyl-phosphate beta-glucosyltransferase OS=Mus musculus GN=Alg5 PE=2 SV=1 - [ALG5_MOUSE]	8.02	4	3	3	4	730083	0.824332	12.3761	0.0742987	1.7623										489	52.5981	9.02686
P08249	Malate dehydrogenase, mitochondrial OS=Mus musculus GN=Mdh2 PE=1 SV=3 - [MDHM_MOUSE]	14.79	1	4	4	5	308278	0.823914	14.2496	0.0704907	4.34689										1620	183.074	7.73779
Q99JT9	1,2-dihydroxy-3-keto-5-methylthiopentene dioxygenase OS=Mus musculus GN=Adi1 PE=1 SV=1 - [MTND_MOUSE]	46.37	2	7	7	9	3.23871e+06	0.823862	2.44674	0.365764	0										731	80.7984	5.69385
P68368	Tubulin alpha-4A chain OS=Mus musculus GN=Tuba4a PE=1 SV=1 - [TBA4A_MOUSE]	42.63	7	4	20	141	1.64142e+08	0.822602	1.54623	0.558218	137.734										433	48.6171	5.94775
E9PXB7	E3 ubiquitin-protein ligase NEDD4-like OS=Mus musculus GN=Nedd4l PE=1 SV=1 - [E9PXB7_MOUSE]	19.57	6	12	17	46	4.71149e+07	0.822244	1.57202	0.802483	45.1603										533	56.99	6.63916
Q8R0F6	Integrin-linked kinase-associated serine/threonine phosphatase 2C OS=Mus musculus GN=Ilkap PE=2 SV=1 - [ILKAP_MOUSE]	27.81	5	11	11	18	8.33298e+06	0.821653	2.07887	0.38501	22.4707										168	17.6192	5.08447
Q8BP40	Lysophosphatidic acid phosphatase type 6 OS=Mus musculus GN=Acp6 PE=2 SV=1 - [PPA6_MOUSE]	22.73	1	8	8	11	3.29973e+06	0.820383	5.30189	0.13102	16.8481										929	106.068	6.68311
P47753	F-actin-capping protein subunit alpha-1 OS=Mus musculus GN=Capza1 PE=1 SV=4 - [CAZA1_MOUSE]	55.59	3	1	12	72	1.39084e+08	0.819921	2.20831	0.288688	108.147										1574	171.017	8.08936
Q8VCH8	UBX domain-containing protein 4 OS=Mus musculus GN=Ubxn4 PE=1 SV=1 - [UBXN4_MOUSE]	6.72	8	2	2	2	1.5665e+06	0.819807	1.01416	0.80836	2.37598										227	26.2237	8.82178
P70698	CTP synthase 1 OS=Mus musculus GN=Ctps1 PE=1 SV=2 - [PYRG1_MOUSE]	42.3	2	20	23	106	9.0506e+07	0.819568	1.47788	0.582277	153.576										1734	193.906	8.93896
P97470	Serine/threonine-protein phosphatase 4 catalytic subunit OS=Mus musculus GN=Ppp4c PE=1 SV=2 - [PP4C_MOUSE]	16.94	4	3	5	16	6.46994e+06	0.818567	1.24848	0.745952	27.9416										208	24.1902	10.3159
Q3TN35	Small glutamine-rich tetratricopeptide repeat (TPR)-containing, alpha, isoform CRA_b OS=Mus musculus GN=Sgta PE=2 SV=1 - [Q3TN35_MOUSE]	22.93	2	6	6	13	1.68606e+06	0.816835	1.86938	0.451933	16.1281										1126	129.895	7.45947
O08553	Dihydropyrimidinase-related protein 2 OS=Mus musculus GN=Dpysl2 PE=1 SV=2 - [DPYL2_MOUSE]	49.3	3	17	20	84	8.10686e+07	0.816751	1.66294	0.470665	97.8628										163	18.6593	4.57666
P50543	Protein S100-A11 OS=Mus musculus GN=S100a11 PE=1 SV=1 - [S10AB_MOUSE]	34.69	1	4	4	17	2.20422e+07	0.814353	1.73572	0.462095	29.1172										242	28.0447	9.93506
P42125	Enoyl-CoA delta isomerase 1, mitochondrial OS=Mus musculus GN=Eci1 PE=1 SV=2 - [ECI1_MOUSE]	20.42	2	4	4	7	1.5929e+06	0.812842	100	0.01	10.0928										243	26.6574	9.65674
E9Q6M6	Mitochondrial glutamate carrier 1 OS=Mus musculus GN=Slc25a22 PE=3 SV=1 - [E9Q6M6_MOUSE]	23.14	7	3	5	9	3.43199e+06	0.808625	1.84792	0.361793	10.2271										1124	123.889	6.60986
A6ZI47	Aldolase A retroprotein 2 OS=Mus musculus GN=Aldoart2 PE=2 SV=1 - [A6ZI47_MOUSE]	16.48	4	1	8	30	4.16026e+07	0.808425	100	0.01	47.6895										2412	263.136	8.54346
Q9ER88	28S ribosomal protein S29, mitochondrial OS=Mus musculus GN=Dap3 PE=2 SV=1 - [RT29_MOUSE]	9.46	8	3	3	5	333496	0.807414	1.29089	0.517393	5.65842										239	27.0401	5.75732
P62774	Myotrophin OS=Mus musculus GN=Mtpn PE=1 SV=2 - [MTPN_MOUSE]	33.05	1	4	4	14	9.87093e+06	0.806851	1.92918	0.391454	17.0634										276	29.7412	7.98682
P62855	40S ribosomal protein S26 OS=Mus musculus GN=Rps26 PE=2 SV=3 - [RS26_MOUSE]	44.35	1	4	4	21	1.58898e+07	0.805784	0.970816	1.005	27.7367										512	55.8355	7.89893
B1AV14	MICOS complex subunit Mic27 OS=Mus musculus GN=Apool PE=4 SV=1 - [B1AV14_MOUSE]	13.54	3	2	2	3	158681	0.805081	1.30021	0.619191	1.71438										317	35.4681	7.91357
Q3UMR5	Calcium uniporter protein, mitochondrial OS=Mus musculus GN=Mcu PE=1 SV=2 - [MCU_MOUSE]	12.86	1	4	4	9	1.36984e+06	0.80017	2.38594	0.263029	6.05916										320	34.1753	9.23193
Q99M51	Cytoplasmic protein NCK1 OS=Mus musculus GN=Nck1 PE=1 SV=1 - [NCK1_MOUSE]	11.67	7	3	4	8	656149	0.799128	2.63389	0.303402	1.69861										249	28.663	10.8433
Q11136	Xaa-Pro dipeptidase OS=Mus musculus GN=Pepd PE=2 SV=3 - [PEPD_MOUSE]	7.3	2	4	4	5	430845	0.799101	3.97623	0.177363	5.7614										269	30.8749	8.96826
O08529	Calpain-2 catalytic subunit OS=Mus musculus GN=Capn2 PE=2 SV=4 - [CAN2_MOUSE]	27.43	6	16	16	28	2.32305e+07	0.799007	3.11709	0.227953	41.002										352	40.6268	6.84424
Q9R059	Four and a half LIM domains protein 3 OS=Mus musculus GN=Fhl3 PE=1 SV=2 - [FHL3_MOUSE]	24.91	3	7	7	17	8.53173e+06	0.79858	0.997937	0.832469	26.2527										608	66.0726	9.11475
F6S0H0	Protein Fam98c (Fragment) OS=Mus musculus GN=Fam98c PE=4 SV=1 - [F6S0H0_MOUSE]	8.11	5	2	2	2	262523	0.798056	6.76077	0.170307	1.69941										336	38.3372	5.12256
Q80X54	Snx4 protein OS=Mus musculus PE=2 SV=1 - [Q80X54_MOUSE]	27.05	2	9	9	13	3.9747e+06	0.79489	1.65113	0.359148	11.4139										284	32.5738	5.50342
Q3UP92	Putative uncharacterized protein OS=Mus musculus GN=Stard7 PE=2 SV=1 - [Q3UP92_MOUSE]	11.53	6	3	3	4	607895	0.792776	1.46995	0.478249	4.22989										456	52.0184	8.19189
P97372	Proteasome activator complex subunit 2 OS=Mus musculus GN=Psme2 PE=2 SV=4 - [PSME2_MOUSE]	33.47	4	10	10	42	3.01074e+07	0.790561	1.08174	0.717672	74.3676										318	34.764	6.60986
A2A6G6	LIM and SH3 domain protein 1 (Fragment) OS=Mus musculus GN=Lasp1 PE=1 SV=1 - [A2A6G6_MOUSE]	37.08	10	3	3	7	1.8105e+06	0.790022	0.835846	0.948486	7.31962										152	17.7079	10.9897
Q78KN5	Lrrc40 protein OS=Mus musculus GN=Lrrc40 PE=2 SV=1 - [Q78KN5_MOUSE]	18.75	2	7	7	9	3.19769e+06	0.789591	4.74857	0.214611	5.98673										2504	272.257	6.58057
O70591	Prefoldin subunit 2 OS=Mus musculus GN=Pfdn2 PE=2 SV=2 - [PFD2_MOUSE]	22.73	2	3	3	11	3.12103e+06	0.786442	3.40865	0.238567	15.8157										453	49.8164	6.82959
Q5RKP0	Vat1 protein (Fragment) OS=Mus musculus GN=Vat1 PE=2 SV=1 - [Q5RKP0_MOUSE]	13.72	4	4	4	6	511775	0.782442	1.6803	0.675814	9.78227										1905	213.287	6.59521
P97447	Four and a half LIM domains protein 1 OS=Mus musculus GN=Fhl1 PE=1 SV=3 - [FHL1_MOUSE]	43.57	12	12	12	79	6.21776e+07	0.779705	1.00232	0.758623	142.483										3072	336.97	9.14404
Q8BH58	TIP41-like protein OS=Mus musculus GN=Tiprl PE=2 SV=1 - [TIPRL_MOUSE]	18.82	2	5	5	7	6.89344e+06	0.779295	2.43458	0.193774	8.91289										623	68.9936	7.91357
Q62426	Cystatin-B OS=Mus musculus GN=Cstb PE=1 SV=1 - [CYTB_MOUSE]	42.86	1	4	4	31	1.45742e+08	0.77897	3.03327	0.279941	29.8837										292	33.5525	4.80518
Q0QER9	Isocitrate dehydrogenase 1 (Fragment) OS=Mus musculus GN=Idh1 PE=2 SV=1 - [Q0QER9_MOUSE]	11.38	8	3	4	5	777089	0.778754	14.5044	0.0510203	0										618	64.9481	9.37842
P27773	Protein disulfide-isomerase A3 OS=Mus musculus GN=Pdia3 PE=1 SV=2 - [PDIA3_MOUSE]	26.53	2	12	12	18	8.0931e+06	0.778157	2.36227	0.250055	13.2711										357	39.5874	9.18799
Q61908	Cx9C motif-containing protein 4 OS=Mus musculus GN=Cmc4 PE=2 SV=1 - [CMC4_MOUSE]	29.41	1	2	2	3	103238	0.777798	1.84129	0.422419	1.72308										158	18.419	10.3013
Q8CIB5	Fermitin family homolog 2 OS=Mus musculus GN=Fermt2 PE=1 SV=1 - [FERM2_MOUSE]	12.35	4	8	8	9	3.05678e+06	0.777745	2.4992	0.588077	9.53561										299	31.8033	10.272
B7FAU9	Filamin, alpha OS=Mus musculus GN=Flna PE=1 SV=1 - [B7FAU9_MOUSE]	50.59	12	96	109	482	2.80524e+08	0.776242	1.4754	0.529145	673.847										353	39.7516	8.1333
Q3UQM5	Putative uncharacterized protein (Fragment) OS=Mus musculus GN=Rdh14 PE=2 SV=1 - [Q3UQM5_MOUSE]	7.91	3	2	2	4	287984	0.776018	0.632253	1.22738	4.64772										959	91.8034	8.27979
P07356	Annexin A2 OS=Mus musculus GN=Anxa2 PE=1 SV=2 - [ANXA2_MOUSE]	66.08	7	25	25	213	5.01718e+08	0.774096	1.71293	0.439443	371.365										238	25.3625	5.10986
Q61081	Hsp90 co-chaperone Cdc37 OS=Mus musculus GN=Cdc37 PE=2 SV=1 - [CDC37_MOUSE]	14.51	1	4	4	7	786827	0.773974	1.78688	0.305989	7.50156										462	53.897	7.94287
Q3UHD6	Sorting nexin-27 OS=Mus musculus GN=Snx27 PE=1 SV=2 - [SNX27_MOUSE]	4.08	1	2	2	2	1.12624e+06	0.766787	1.69257	0.453031	0										501	55.3854	8.47021
P51859	Hepatoma-derived growth factor OS=Mus musculus GN=Hdgf PE=1 SV=2 - [HDGF_MOUSE]	18.57	3	5	5	11	5.5046e+06	0.766345	1.21913	0.343118	17.2181										1051	121.55	8.14795
Q8BNL5	BTB/POZ domain-containing protein KCTD6 OS=Mus musculus GN=Kctd6 PE=2 SV=1 - [KCTD6_MOUSE]	11.81	1	3	3	9	1.2966e+06	0.766247	0.691537	0.808014	6.5482										636	68.5819	5.21143
Q6PEA6	Rad51l1 protein OS=Mus musculus GN=Rad51l1 PE=2 SV=1 - [Q6PEA6_MOUSE]	13.31	3	3	3	4	373628	0.758981	2.95863	0.247207	3.91036										767	85.5443	6.25244
P98083	SHC-transforming protein 1 OS=Mus musculus GN=Shc1 PE=1 SV=3 - [SHC1_MOUSE]	27.29	7	12	12	24	6.53539e+06	0.757525	1.40109	0.46782	19.0268										466	53.6551	5.12256
Q3UA06	Pachytene checkpoint protein 2 homolog OS=Mus musculus GN=Trip13 PE=2 SV=1 - [PCH2_MOUSE]	26.16	1	10	10	16	3.61571e+06	0.757292	1.74138	0.528643	14.7087										349	38.4212	8.42627
P47809	Dual specificity mitogen-activated protein kinase kinase 4 OS=Mus musculus GN=Map2k4 PE=1 SV=2 - [MP2K4_MOUSE]	10.08	4	3	3	7	1.40649e+06	0.756485	1.61649	0.336511	5.16834										245	27.4868	9.93506
Q80VG8	Putative uncharacterized protein (Fragment) OS=Mus musculus GN=Slfn9 PE=2 SV=1 - [Q80VG8_MOUSE]	12.38	13	3	9	14	8.7806e+06	0.755387	0.706876	0.613668	9.35475										120	13.3967	5.31299
Q9Z0F6	Cell cycle checkpoint control protein RAD9A OS=Mus musculus GN=Rad9a PE=1 SV=1 - [RAD9A_MOUSE]	5.91	2	2	2	4	798187	0.752199	0.720497	1.044	0										396	45.2634	8.74854
Q8C605	ATP-dependent 6-phosphofructokinase, platelet type OS=Mus musculus GN=Pfkp PE=1 SV=1 - [Q8C605_MOUSE]	17.47	6	10	12	22	1.70158e+07	0.752133	4.7933	0.114444	33.3742										295	33.5209	10.0669
P54822	Adenylosuccinate lyase OS=Mus musculus GN=Adsl PE=2 SV=2 - [PUR8_MOUSE]	12.19	5	6	6	12	8.21724e+06	0.751946	2.48852	0.382913	13.8423										1615	178.56	6.45557
Q6P3A8	2-oxoisovalerate dehydrogenase subunit beta, mitochondrial OS=Mus musculus GN=Bckdhb PE=1 SV=2 - [ODBB_MOUSE]	8.72	1	3	3	4	1.14767e+06	0.751367	2.98832	0.251434	6.94342										452	47.6364	5.37646
E9Q7U2	Calcium-binding and coiled-coil domain-containing protein 1 OS=Mus musculus GN=Calcoco1 PE=4 SV=1 - [E9Q7U2_MOUSE]	25.91	2	15	15	35	9.83378e+06	0.750138	0.906332	0.717538	68.7181										136	15.7877	10.5649
Q3TYX3	SET and MYND domain-containing protein 5 OS=Mus musculus GN=Smyd5 PE=2 SV=2 - [SMYD5_MOUSE]	25.24	1	8	8	20	1.12365e+07	0.749884	1.71055	0.446963	22.3396										143	15.7977	10.4917
Q922W5	Pyrroline-5-carboxylate reductase 1, mitochondrial OS=Mus musculus GN=Pycr1 PE=2 SV=1 - [P5CR1_MOUSE]	19.42	4	3	5	10	8.17699e+06	0.745833	1.90292	0.391942	15.5969										1232	134.886	7.23975
M0QWS4	Ubiquitin-fold modifier conjugating enzyme 1, isoform CRA_c OS=Mus musculus GN=Ufc1 PE=4 SV=1 - [M0QWS4_MOUSE]	20.43	2	2	2	3	3.86736e+06	0.744808	1.81919	0.386238	1.62691										340	37.7682	7.60596
P17751	Triosephosphate isomerase OS=Mus musculus GN=Tpi1 PE=1 SV=4 - [TPIS_MOUSE]	50.84	2	14	14	144	1.43327e+08	0.74175	2.51004	0.288392	262.624										276	29.9038	6.41748
Q9WTL7	Acyl-protein thioesterase 2 OS=Mus musculus GN=Lypla2 PE=1 SV=1 - [LYPA2_MOUSE]	16.02	1	3	3	6	3.77822e+06	0.736325	4.26653	0.208897	9.19936										491	56.7725	8.1333
Q99J36	THUMP domain-containing protein 1 OS=Mus musculus GN=Thumpd1 PE=1 SV=1 - [THUM1_MOUSE]	10.57	1	3	3	6	719505	0.732831	0.827873	0.885197	10.7419										351	40.545	8.79248
E9PWE8	Dihydropyrimidinase-related protein 3 OS=Mus musculus GN=Dpysl3 PE=1 SV=1 - [E9PWE8_MOUSE]	38.8	7	17	20	57	5.31457e+07	0.730452	1.57148	0.422301	67.3038										984	107.075	5.63037
Q8BPI7	Adenosylhomocysteinase (Fragment) OS=Mus musculus PE=2 SV=1 - [Q8BPI7_MOUSE]	9.88	5	2	3	7	2.34039e+06	0.728309	2.05975	0.353592	6.17177										1052	117.953	5.99854
Q8VI75	Importin-4 OS=Mus musculus GN=Ipo4 PE=1 SV=1 - [IPO4_MOUSE]	10.81	4	11	11	21	9.28295e+06	0.727102	1.5115	0.4186	29.3003										464	51.7034	8.57275
P39688	Tyrosine-protein kinase Fyn OS=Mus musculus GN=Fyn PE=1 SV=4 - [FYN_MOUSE]	6.52	78	2	3	13	1.9948e+07	0.726793	3.68621	0.197166	17.6584										911	105.465	5.78271
P57780	Alpha-actinin-4 OS=Mus musculus GN=Actn4 PE=1 SV=1 - [ACTN4_MOUSE]	14.8	14	4	11	20	3.51903e+06	0.726345			10.8631										523	56.6653	9.12939
P10518	Delta-aminolevulinic acid dehydratase OS=Mus musculus GN=Alad PE=1 SV=1 - [HEM2_MOUSE]	21.82	4	6	6	12	2.00049e+06	0.725541	3.38819	0.250625	15.9658										367	40.4868	8.89502
Q61753	D-3-phosphoglycerate dehydrogenase OS=Mus musculus GN=Phgdh PE=1 SV=3 - [SERA_MOUSE]	31.14	3	14	14	73	8.83905e+07	0.724458	1.65227	0.446784	125.137										119	13.3643	9.93506
Q0QEZ4	Succinate dehydrogenase [ubiquinone] iron-sulfur subunit, mitochondrial (Fragment) OS=Mus musculus GN=Sdhb PE=2 SV=1 - [Q0QEZ4_MOUSE]	51.05	4	11	11	22	5.52511e+06	0.724366	0.406601	1.74128	18.7876										501	57.3082	7.13721
A2AKH7	Leucine-rich repeat-containing protein 57 (Fragment) OS=Mus musculus GN=Lrrc57 PE=4 SV=4 - [A2AKH7_MOUSE]	10.55	5	2	2	2	110409	0.723893	1.7412	0.415744	0										390	42.9832	5.13525
Q920Q8	Influenza virus NS1A-binding protein homolog OS=Mus musculus GN=Ivns1abp PE=1 SV=2 - [NS1BP_MOUSE]	17.13	3	10	10	16	9.11014e+06	0.722863	2.02262	0.412496	23.5469										381	43.158	5.35107
F6RPJ9	Insulin-degrading enzyme (Fragment) OS=Mus musculus GN=Ide PE=1 SV=1 - [F6RPJ9_MOUSE]	5.07	4	5	5	6	751003	0.722833	1.77698	0.773797	3.55818										1452	160.138	8.67529
Q91YR1	Twinfilin-1 OS=Mus musculus GN=Twf1 PE=1 SV=2 - [TWF1_MOUSE]	18.57	2	5	6	15	1.04052e+07	0.716833	1.70693	0.407335	21.3861										627	72.6042	7.95752
Q9CY29	Putative uncharacterized protein OS=Mus musculus GN=Psmd4 PE=2 SV=1 - [Q9CY29_MOUSE]	8.92	3	3	3	3	246252	0.715878	1.2058	1.92862	1.91287										105	11.6676	4.91943
Q9DCJ1	Target of rapamycin complex subunit LST8 OS=Mus musculus GN=Mlst8 PE=1 SV=1 - [LST8_MOUSE]	7.36	1	2	2	5	763215	0.715435	1.35479	0.528077	3.35136										427	47.6703	7.88428
Q91YZ2	C-terminal binding protein 2, isoform CRA_b OS=Mus musculus GN=Ctbp2 PE=2 SV=1 - [Q91YZ2_MOUSE]	9.05	5	3	4	8	2.68301e+06	0.712439	0.890224	0.913606	13.9934										144	16.8929	10.1548
Q9QXJ2	Signal transducer and activator of transcription 2 OS=Mus musculus GN=Stat2 PE=1 SV=1 - [Q9QXJ2_MOUSE]	11.28	8	9	9	11	4.09316e+06	0.709541	0.537117	1.25752	14.3156										326	37.2887	6.46826
Q3UDH4	Putative uncharacterized protein (Fragment) OS=Mus musculus GN=Sec24b PE=2 SV=1 - [Q3UDH4_MOUSE]	10.85	6	9	9	19	5.77987e+06	0.707974	1.54561	0.378036	17.871										730	81.7405	6.354
Q07076	Annexin A7 OS=Mus musculus GN=Anxa7 PE=2 SV=2 - [ANXA7_MOUSE]	22.03	6	9	9	13	2.52727e+06	0.70761	2.31854	0.305197	15.745										929	101.902	6.97607
Q9Z1K5	E3 ubiquitin-protein ligase ARIH1 OS=Mus musculus GN=Arih1 PE=1 SV=3 - [ARI1_MOUSE]	6.13	4	3	3	7	1.18055e+06	0.707301	0.648958	0.87975	6.85038										263	29.5278	6.45557
Q80UL3	Galactokinase 1 OS=Mus musculus GN=Galk1 PE=2 SV=1 - [Q80UL3_MOUSE]	18.37	4	7	7	14	3.80231e+06	0.705542	3.13469	0.241553	24.2284										257	28.3667	4.71631
Q99LC5	Electron transfer flavoprotein subunit alpha, mitochondrial OS=Mus musculus GN=Etfa PE=1 SV=2 - [ETFA_MOUSE]	9.31	1	2	2	3	1.55981e+06	0.705108	3.74749	0.188155	1.9575										1347	151.45	6.52197
Q9DB29	Isoamyl acetate-hydrolyzing esterase 1 homolog OS=Mus musculus GN=Iah1 PE=1 SV=1 - [IAH1_MOUSE]	38.15	1	8	8	27	2.07901e+07	0.704908	1.63283	0.297724	34.3169										1344	161.838	6.771
P07091	Protein S100-A4 OS=Mus musculus GN=S100a4 PE=1 SV=1 - [S10A4_MOUSE]	17.82	2	2	2	3	3.02219e+06	0.70472	8.47583	0.0831446	5.09702										1740	190.227	7.06396
P61750	ADP-ribosylation factor 4 OS=Mus musculus GN=Arf4 PE=1 SV=2 - [ARF4_MOUSE]	31.67	6	3	5	15	6.56012e+06	0.70411	1.10518	0.627536	18.3003										130	13.9986	8.96826
A2AF67	Dedicator of cytokinesis protein 11 OS=Mus musculus GN=Dock11 PE=1 SV=1 - [A2AF67_MOUSE]	9.2	9	1	16	24	3.14498e+06	0.703401	0.0407172	17.2753	15.7662										1224	139.945	6.53662
Q8CFZ0	SUMO-conjugating enzyme UBC9 OS=Mus musculus GN=Ube2i PE=2 SV=1 - [Q8CFZ0_MOUSE]	12.87	3	2	2	4	1.06667e+06	0.70275	3.14557	0.297632	0										1105	122.664	5.65576
Q8BK58	HSPB1-associated protein 1 OS=Mus musculus GN=Hspbap1 PE=1 SV=2 - [HBAP1_MOUSE]	21.12	1	7	7	9	2.02366e+06	0.702006	0.863472	0.653579	7.08808										665	74.1927	6.97607
P97465	Docking protein 1 OS=Mus musculus GN=Dok1 PE=1 SV=2 - [DOK1_MOUSE]	27.8	2	9	9	18	9.63713e+06	0.701401	2.06526	0.250469	22.0543										417	49.264	8.60205
P34022	Ran-specific GTPase-activating protein OS=Mus musculus GN=Ranbp1 PE=1 SV=2 - [RANG_MOUSE]	8.87	3	2	2	2	1.15684e+06	0.698261	2.29706	0.303981	0										325	36.4376	5.64307
Q1RMY2	Map3k7ip1 protein (Fragment) OS=Mus musculus GN=Tab1 PE=2 SV=1 - [Q1RMY2_MOUSE]	8.64	2	2	2	2	1.5368e+06	0.698181	1.63546	0.426902	1.63802										305	33.7362	9.5542
Q9WVA4	Transgelin-2 OS=Mus musculus GN=Tagln2 PE=1 SV=4 - [TAGL2_MOUSE]	62.81	5	12	12	45	2.55565e+07	0.697988	1.89872	0.367674	58.1979										551	60.1254	5.49072
J7NUP1	Immunity-related GTPase family, M, isoform CRA_a OS=Mus musculus GN=Irgm1 PE=4 SV=1 - [J7NUP1_MOUSE]	9.67	3	4	4	6	1.9289e+06	0.697581	0.475423	1.37057	10.3584										135	14.8562	5.49072
Q3THU8	Putative uncharacterized protein OS=Mus musculus GN=Slc25a3 PE=2 SV=1 - [Q3THU8_MOUSE]	24.65	5	10	10	37	3.11736e+07	0.696616	1.07271	0.664551	39.6033										476	52.2305	8.06006
E9Q4P1	Protein Wdfy1 OS=Mus musculus GN=Wdfy1 PE=1 SV=1 - [E9Q4P1_MOUSE]	18.54	7	6	6	10	1.34148e+06	0.69527	4.20112	0.20532	5.89354										335	36.3223	6.23975
Q3TLX1	Putative uncharacterized protein OS=Mus musculus GN=Nampt PE=2 SV=1 - [Q3TLX1_MOUSE]	15.07	2	6	6	8	1.65078e+06	0.694524	1.64622	0.326833	2.81916										122	13.2357	7.98682
Q9R0P5	Destrin OS=Mus musculus GN=Dstn PE=1 SV=3 - [DEST_MOUSE]	72.12	1	15	15	63	1.11979e+08	0.689162	2.22373	0.267971	97.9927										313	35.0565	7.69385
Q6PFA1	Rabggtb protein OS=Mus musculus GN=Rabggtb PE=2 SV=1 - [Q6PFA1_MOUSE]	14.39	5	2	2	2	436861	0.689118	2.71879	0.253465	0										793	86.7513	5.92236
Q99LS3	Phosphoserine phosphatase OS=Mus musculus GN=Psph PE=1 SV=1 - [SERB_MOUSE]	34.22	3	7	7	21	9.97167e+06	0.688056	1.48756	0.466833	30.3153										194	22.5776	10.6528
Q3UW53	Protein Niban OS=Mus musculus GN=Fam129a PE=1 SV=2 - [NIBAN_MOUSE]	20.95	5	18	18	30	2.50118e+07	0.687348	1.99153	0.358745	34.4402										255	28.5494	5.03369
Q3TMB3	Putative uncharacterized protein OS=Mus musculus GN=Fdps PE=2 SV=1 - [Q3TMB3_MOUSE]	6.52	4	2	2	3	1.26059e+06	0.685724	1.10737	0.619239	3.56246										218	24.7695	5.30029
E9PUZ5	PRKCA-binding protein OS=Mus musculus GN=Pick1 PE=4 SV=1 - [E9PUZ5_MOUSE]	4.33	18	1	2	2	975167	0.68463			0										400	44.7551	7.35693
Q99K23	Ufm1-specific protease 2 OS=Mus musculus GN=Ufsp2 PE=1 SV=1 - [UFSP2_MOUSE]	11.71	1	4	4	8	673408	0.684583	1.72	0.373401	7.84991										766	85.7248	7.47412
Q9D0T2	Dual specificity protein phosphatase 12 OS=Mus musculus GN=Dusp12 PE=2 SV=1 - [DUS12_MOUSE]	25.66	7	8	8	13	3.14507e+06	0.683222	1.33457	0.657062	13.2939										184	20.124	4.56396
P61082	NEDD8-conjugating enzyme Ubc12 OS=Mus musculus GN=Ube2m PE=2 SV=1 - [UBC12_MOUSE]	22.4	6	4	4	6	3.90799e+06	0.682987	2.49576	0.276422	8.51707										628	71.7678	7.04932
D3Z6W2	Tyrosine-protein phosphatase non-receptor type OS=Mus musculus GN=Ptpn2 PE=3 SV=1 - [D3Z6W2_MOUSE]	6.89	2	2	2	4	130761	0.678216	0.531499	1.07399	3.48368										745	84.8878	4.89404
Q8C462	Putative uncharacterized protein OS=Mus musculus PE=2 SV=1 - [Q8C462_MOUSE]	4.27	3	3	3	3	661756	0.675821	1.69703	0.398238	6.19562										574	63.6718	5.99854
D3Z0B9	Aldehyde dehydrogenase family 16 member A1 OS=Mus musculus GN=Aldh16a1 PE=4 SV=1 - [D3Z0B9_MOUSE]	11.94	3	7	7	19	1.85084e+07	0.673478	1.54166	0.318036	36.3413										409	46.7888	9.64209
O35129	Prohibitin-2 OS=Mus musculus GN=Phb2 PE=1 SV=1 - [PHB2_MOUSE]	38.46	4	11	11	34	2.17471e+07	0.673235	0.815613	0.839466	62.6754										803	92.0467	6.99072
F7B6A4	Protein Kctd17 (Fragment) OS=Mus musculus GN=Kctd17 PE=4 SV=1 - [F7B6A4_MOUSE]	10.19	6	1	2	5	1.86053e+06	0.672307	0.246803	2.72407	9.03679										320	36.5654	6.46826
P67778	Prohibitin OS=Mus musculus GN=Phb PE=1 SV=1 - [PHB_MOUSE]	31.62	4	8	8	30	4.41549e+06	0.672244	0.738348	0.897666	39.9021										429	47.4894	5.50342
E9QL12	Dysferlin OS=Mus musculus GN=Dysf PE=4 SV=1 - [E9QL12_MOUSE]	1.2	4	1	3	3	3.21366e+06	0.66558	0.932546	0.713723	2.06776										722	81.3221	6.771
Q9CZD3	Glycine--tRNA ligase OS=Mus musculus GN=Gars PE=1 SV=1 - [SYG_MOUSE]	29.22	2	19	19	38	2.55987e+07	0.664574	1.9853	0.267759	39.0368										445	52.1874	6.03662
E9Q368	Protein Gm17296 OS=Mus musculus GN=Gm17296 PE=4 SV=1 - [E9Q368_MOUSE]	3.04	1	4	4	5	763990	0.664116	1.74231	0.38117	1.69812										506	56.4374	6.60986
P23492	Purine nucleoside phosphorylase OS=Mus musculus GN=Pnp PE=1 SV=2 - [PNPH_MOUSE]	25.61	3	7	7	9	3.12009e+06	0.66371	1.78693	0.329437	9.56724										1992	220.523	8.44092
D3YVI5	Actin-related protein 2/3 complex subunit 1A (Fragment) OS=Mus musculus GN=Arpc1a PE=4 SV=1 - [D3YVI5_MOUSE]	14.81	3	2	2	2	206928	0.663491	1.56817	0.423099	0										189	20.9106	5.96045
Q9QX52	Peroxisomal membrane anchor protein (Fragment) OS=Mus musculus PE=4 SV=1 - [Q9QX52_MOUSE]	7.69	2	2	2	3	216076	0.663045	2.5496	0.260058	1.96647										193	20.9118	8.6167
Q3URM4	Putative uncharacterized protein OS=Mus musculus GN=Erp44 PE=2 SV=1 - [Q3URM4_MOUSE]	25.12	2	8	8	17	1.11894e+07	0.66281	12.4649	0.01	16.9646										360	39.7619	6.99072
Q6NZB1	Protein arginine N-methyltransferase 6 OS=Mus musculus GN=Prmt6 PE=1 SV=2 - [ANM6_MOUSE]	7.67	1	3	3	5	966761	0.654366	1.33405	0.227769	8.12215										179	19.5939	7.32764
Q8BH04	Phosphoenolpyruvate carboxykinase [GTP], mitochondrial OS=Mus musculus GN=Pck2 PE=1 SV=1 - [PCKGM_MOUSE]	15.63	6	8	8	12	8.0257e+06	0.654154	1.31768	0.440686	12.3951										579	62.2417	8.79248
P14069	Protein S100-A6 OS=Mus musculus GN=S100a6 PE=1 SV=3 - [S10A6_MOUSE]	16.85	1	2	2	5	3.62998e+07	0.652633	1.29409	0.516073	8.09286										1411	160.817	5.77002
P40142	Transketolase OS=Mus musculus GN=Tkt PE=1 SV=1 - [TKT_MOUSE]	4.98	2	2	2	2	152219	0.646345	0.669636	0.965218	0										118	13.5371	9.68604
Q3TL79	Putative uncharacterized protein OS=Mus musculus GN=Ahsa1 PE=2 SV=1 - [Q3TL79_MOUSE]	42.6	3	12	13	27	1.14938e+07	0.641053	1.61834	0.445703	29.8089										814	91.5877	9.45166
G3UXZ5	Proteasome activator complex subunit 1 (Fragment) OS=Mus musculus GN=Psme1 PE=4 SV=1 - [G3UXZ5_MOUSE]	51.68	6	12	12	61	2.98501e+07	0.639698	1.12749	0.58921	94.1262										844	94.5933	4.57666
Q91V12	Cytosolic acyl coenzyme A thioester hydrolase OS=Mus musculus GN=Acot7 PE=1 SV=2 - [BACH_MOUSE]	10.24	2	3	3	5	647829	0.638508	100	0.01	7.09239										284	32.6355	7.91357
Q03145	Ephrin type-A receptor 2 OS=Mus musculus GN=Epha2 PE=1 SV=3 - [EPHA2_MOUSE]	16.17	39	12	14	22	4.72917e+06	0.636552	1.51751	0.533254	24.0968										416	47.2888	7.32764
Q3TQP7	Putative uncharacterized protein OS=Mus musculus GN=Acat1 PE=2 SV=1 - [Q3TQP7_MOUSE]	8.96	2	3	3	3	352955	0.634657	3.21284		0										280	31.8668	8.36768
A2AUM6	Signal recognition particle 14 kDa protein OS=Mus musculus GN=Srp14 PE=1 SV=1 - [A2AUM6_MOUSE]	13.4	2	2	2	3	337505	0.632312	1.24204	0.509093	2.06237										465	51.7969	5.59229
P34884	Macrophage migration inhibitory factor OS=Mus musculus GN=Mif PE=1 SV=2 - [MIF_MOUSE]	52.17	1	6	6	66	2.89355e+08	0.621964	2.26525	0.264242	89.6031										205	22.6987	11.0923
[truncated: 394 more rows]
