# Supplementary material for: The ATG5 interactome links clathrin-mediated vesicular trafficking with the autophagosome assembly machinery
Source: Autophagy Rep. 2022 Apr 7;1(1):88–118. doi: 10.1080/27694127.2022.2042054 (PMC9015699; doi:10.1080/27694127.2022.2042054)
Supplement: Supplemental Material [file KAUO_A_2042054_SM3247.zip › Supplementary information/Table S10.xlsx]

## Sheet: WT ATG5-GFP vs. GFP
Table 10. Surface protein proteome—starvation conditions—three datasheets representing WT ATG5-GFP vs. GFP, WT ATG5-GFP vs. K130R ATG5-GFP and K130R ATG5-GFP vs. GFP
Accession	Description	Dataset (1)	Dataset (2)	Dataset (3)	Starved MEAN	p-values	Fed MEAN	Starved/Fed	p-values
G3UZ26	Serine hydroxymethyltransferase, cytosolic (Fragment) OS=Mus musculus GN=Shmt1 PE=1 SV=1 - [G3UZ26_MOUSE]	1.29239	4.36934	0.764944	2.14222	0.416432	1.15659	1.8522	0.475016
Q8CHH9	Septin-8 OS=Mus musculus GN=Sept8 PE=1 SV=4 - [SEPT8_MOUSE]	0.690368	3.90741	0.832827	1.8102	0.52083	0.582258	3.10893	0.362359
Q3TJ01	tRNA-splicing ligase RtcB homolog OS=Mus musculus GN=Rtcb PE=2 SV=1 - [Q3TJ01_MOUSE]	3.18626	1.25926	0.919959	1.78849	0.380078	1.08881	1.64262	0.425959
P53811	Phosphatidylinositol transfer protein beta isoform OS=Mus musculus GN=Pitpnb PE=1 SV=2 - [PIPNB_MOUSE]	1.84942	1.37346	2.00101	1.7413	0.0593136	1.28492	1.35518	0.203552
Q3U890	Putative uncharacterized protein OS=Mus musculus GN=Hars PE=2 SV=1 - [Q3U890_MOUSE]	1.23277	2.90329	0.95846	1.69817	0.369488	1.09395	1.55234	0.428936
P51150	Ras-related protein Rab-7a OS=Mus musculus GN=Rab7a PE=1 SV=2 - [RAB7A_MOUSE]	1.80885	2.39712	0.877406	1.69446	0.257056	1.01061	1.67667	0.257926
Q9WTI7	Unconventional myosin-Ic OS=Mus musculus GN=Myo1c PE=1 SV=2 - [MYO1C_MOUSE]	1.4166	2.45473	1.01317	1.62817	0.281013	1.22007	1.33448	0.467277
P14152	Malate dehydrogenase, cytoplasmic OS=Mus musculus GN=Mdh1 PE=1 SV=3 - [MDHC_MOUSE]	1.33034	2.71091	0.808511	1.61659	0.390781	1.02835	1.57202	0.409422
Q9D9V3	Ethylmalonyl-CoA decarboxylase OS=Mus musculus GN=Echdc1 PE=1 SV=2 - [ECHD1_MOUSE]	1.46777	2.07716	1.24012	1.59502	0.140194	1.18836	1.3422	0.252361
Q99J09	Methylosome protein 50 OS=Mus musculus GN=Wdr77 PE=1 SV=1 - [MEP50_MOUSE]	2.06601	1.85905	0.7923	1.57246	0.283964	1.04922	1.49869	0.32085
Q9DB73	NADH-cytochrome b5 reductase 1 OS=Mus musculus GN=Cyb5r1 PE=1 SV=1 - [NB5R1_MOUSE]	2.06383	0.884774	1.70719	1.55193	0.254675	1.09773	1.41377	0.342828
Q64314	Hematopoietic progenitor cell antigen CD34 OS=Mus musculus GN=Cd34 PE=1 SV=1 - [CD34_MOUSE]	0.643852	1.22325	2.66667	1.51126	0.484818	2.38891	0.632614	0.411872
Q3V3R1	Monofunctional C1-tetrahydrofolate synthase, mitochondrial OS=Mus musculus GN=Mthfd1l PE=1 SV=2 - [C1TM_MOUSE]	1.40323	1.70885	1.40729	1.50646	0.0376871	0.923125	1.63191	0.0570288
G5E843	Roundabout homolog 1 OS=Mus musculus GN=Robo1 PE=1 SV=1 - [G5E843_MOUSE]	1.3683	1.63477	1.44681	1.48329	0.0257313	1.54791	0.958256	0.842273
Q9D5T0	ATPase family AAA domain-containing protein 1 OS=Mus musculus GN=Atad1 PE=1 SV=1 - [ATAD1_MOUSE]	1.35158	1.83642	1.24215	1.47672	0.120724	1.22661	1.2039	0.617616
P15261	Interferon gamma receptor 1 OS=Mus musculus GN=Ifngr1 PE=1 SV=3 - [INGR1_MOUSE]	1.24776	1.40844	1.75684	1.47101	0.0884669	1.58438	0.928447	0.808066
Q99JB2	Stomatin-like protein 2, mitochondrial OS=Mus musculus GN=Stoml2 PE=1 SV=1 - [STML2_MOUSE]	0.83987	1.37654	2.154	1.45681	0.353796	1.13624	1.28212	0.535567
A2A8L5	Receptor-type tyrosine-protein phosphatase F OS=Mus musculus GN=Ptprf PE=1 SV=1 - [PTPRF_MOUSE]	1.22359	1.18313	1.96251	1.45641	0.21338	2.20463	0.660615	0.134887
Q8R0M2	Ugp2 protein (Fragment) OS=Mus musculus GN=Ugp2 PE=2 SV=1 - [Q8R0M2_MOUSE]	0.601602	3.01337	0.724417	1.44646	0.626575	0.894729	1.61665	0.555644
Q3TSX8	Putative uncharacterized protein OS=Mus musculus GN=Tomm70a PE=2 SV=1 - [Q3TSX8_MOUSE]	2.1123	1.1965	0.988855	1.43255	0.336741	1.03678	1.38173	0.381258
O70591	Prefoldin subunit 2 OS=Mus musculus GN=Pfdn2 PE=1 SV=2 - [PFD2_MOUSE]	1.30152	2.06379	0.910841	1.42538	0.335802	0.80829	1.76345	0.202702
Q9R1T2	SUMO-activating enzyme subunit 1 OS=Mus musculus GN=Sae1 PE=1 SV=1 - [SAE1_MOUSE]	1.34989	2.26029	0.657548	1.42257	0.458656	1.22851	1.15797	0.727774
P35486	Pyruvate dehydrogenase E1 component subunit alpha, somatic form, mitochondrial OS=Mus musculus GN=Pdha1 PE=1 SV=1 - [ODPA_MOUSE]	1.16965	1.38889	1.70821	1.42225	0.114123	1.13572	1.25229	0.339547
Q62348	Translin OS=Mus musculus GN=Tsn PE=1 SV=1 - [TSN_MOUSE]	0.925971	2.56379	0.77305	1.42094	0.53911	1.21362	1.17083	0.764756
A2A813	Protein DJ-1 OS=Mus musculus GN=Park7 PE=1 SV=1 - [A2A813_MOUSE]	1.46153	1.33025	1.45897	1.41691	0.0106342	0.87606	1.61737	0.0447816
P47738	Aldehyde dehydrogenase, mitochondrial OS=Mus musculus GN=Aldh2 PE=1 SV=1 - [ALDH2_MOUSE]	2.06068	1.06173	1.09929	1.40723	0.339007	0.758458	1.85539	0.181919
D3YWT0	Signal peptidase complex catalytic subunit SEC11 OS=Mus musculus GN=Sec11a PE=1 SV=1 - [D3YWT0_MOUSE]	1.04114	2.24074	0.93617	1.40602	0.434265	1.0557	1.33184	0.53065
Q3TEU8	Coronin OS=Mus musculus GN=Coro1c PE=2 SV=1 - [Q3TEU8_MOUSE]	1.52439	1.90123	0.757852	1.39449	0.361683	0.993173	1.40408	0.389322
B2CY77	Laminin receptor (Fragment) OS=Mus musculus GN=Rpsa PE=2 SV=1 - [B2CY77_MOUSE]	1.88711	1.02984	1.26039	1.39244	0.265167	0.929601	1.49789	0.204589
Q91WQ3	Tyrosine--tRNA ligase, cytoplasmic OS=Mus musculus GN=Yars PE=1 SV=3 - [SYYC_MOUSE]	1.66206	1.56584	0.911854	1.37992	0.248273	1.0353	1.33286	0.315544
O88322	Nidogen-2 OS=Mus musculus GN=Nid2 PE=1 SV=2 - [NID2_MOUSE]	0.875237	2.47119	0.790274	1.3789	0.559929	1.9811	0.69603	0.711662
Q9D6R2	Isocitrate dehydrogenase [NAD] subunit alpha, mitochondrial OS=Mus musculus GN=Idh3a PE=1 SV=1 - [IDH3A_MOUSE]	1.09959	1.44547	1.57345	1.37284	0.118932	1.15147	1.19225	0.352015
Q8R464	Cell adhesion molecule 4 OS=Mus musculus GN=Cadm4 PE=1 SV=1 - [CADM4_MOUSE]	1.37138	1.51852	1.22087	1.37026	0.0498625	0.853319	1.6058	0.101246
Q3TF84	Putative uncharacterized protein OS=Mus musculus GN=Lrrc59 PE=2 SV=1 - [Q3TF84_MOUSE]	1.82667	1.1142	1.13982	1.36023	0.262621	1.26693	1.07364	0.744546
Q8BFY6	Peflin OS=Mus musculus GN=Pef1 PE=1 SV=1 - [PEF1_MOUSE]	1.03282	1.33333	1.70415	1.35677	0.20752	1.32338	1.02523	0.880799
Q925I1	ATPase family AAA domain-containing protein 3 OS=Mus musculus GN=Atad3 PE=1 SV=1 - [ATAD3_MOUSE]	1.24268	1.16975	1.65755	1.35666	0.143396	0.896295	1.51363	0.0965634
Q05DV1	NADPH--cytochrome P450 reductase OS=Mus musculus GN=Por PE=1 SV=1 - [Q05DV1_MOUSE]	1.52439	1.607	0.931104	1.35416	0.238065	0.836222	1.61938	0.128105
P17182	Alpha-enolase OS=Mus musculus GN=Eno1 PE=1 SV=3 - [ENOA_MOUSE]	1.58593	1.60391	0.869301	1.35305	0.281886	0.973712	1.38958	0.252901
P62267	40S ribosomal protein S23 OS=Mus musculus GN=Rps23 PE=1 SV=3 - [RS23_MOUSE]	1.47204	0.540123	2.04458	1.35225	0.506021	1.04115	1.2988	0.582911
Q9DBH5	Vesicular integral-membrane protein VIP36 OS=Mus musculus GN=Lman2 PE=1 SV=2 - [LMAN2_MOUSE]	1.51977	1.27572	1.25228	1.34926	0.0550594	1.10299	1.22328	0.227134
A0A0G2JES3	60S ribosomal protein L9 (Fragment) OS=Mus musculus GN=Rpl9 PE=1 SV=1 - [A0A0G2JES3_MOUSE]	1.42067	0.978395	1.64843	1.34917	0.217867	1.1924	1.13147	0.683699
P00493	Hypoxanthine-guanine phosphoribosyltransferase OS=Mus musculus GN=Hprt1 PE=1 SV=3 - [HPRT_MOUSE]	1.81186	1.33025	0.884498	1.3422	0.32954	1.09088	1.23039	0.487139
Q9R0B9	Procollagen-lysine,2-oxoglutarate 5-dioxygenase 2 OS=Mus musculus GN=Plod2 PE=1 SV=2 - [PLOD2_MOUSE]	1.49161	1.28909	1.24012	1.34027	0.0475534	0.90968	1.47335	0.025823
P49817	Caveolin-1 OS=Mus musculus GN=Cav1 PE=1 SV=1 - [CAV1_MOUSE]	1.48771	0.745885	1.75684	1.33014	0.388775	1.23066	1.08084	0.847418
Q8BP92	Reticulocalbin-2 OS=Mus musculus GN=Rcn2 PE=1 SV=1 - [RCN2_MOUSE]	2.06118	0.805556	1.12361	1.33011	0.473458	0.885235	1.50255	0.360156
P48678	Prelamin-A/C OS=Mus musculus GN=Lmna PE=1 SV=2 - [LMNA_MOUSE]	1.6056	1.27675	1.10233	1.32823	0.15609	1.29506	1.02561	0.947025
P08752	Guanine nucleotide-binding protein G(i) subunit alpha-2 OS=Mus musculus GN=Gnai2 PE=1 SV=5 - [GNAI2_MOUSE]	1.57528	1.34362	1.05066	1.32319	0.167004	1.16362	1.13712	0.445992
Q921X9	Protein disulfide-isomerase A5 OS=Mus musculus GN=Pdia5 PE=1 SV=1 - [PDIA5_MOUSE]	1.35102	1.43107	1.15907	1.31372	0.0602586	1.17774	1.11545	0.765956
Q3TWN8	Putative uncharacterized protein OS=Mus musculus GN=Aldh18a1 PE=2 SV=1 - [Q3TWN8_MOUSE]	1.23635	1.01543	1.68794	1.31324	0.254301	0.907435	1.4472	0.168956
Q9QUM9	Proteasome subunit alpha type-6 OS=Mus musculus GN=Psma6 PE=1 SV=1 - [PSA6_MOUSE]	1.21362	1.94033	0.781155	1.3117	0.454009	1.39026	0.943493	0.86512
F7BWT7	Tetraspanin-15 OS=Mus musculus GN=Tspan15 PE=1 SV=2 - [TSN15_MOUSE]	1.29171	1.28395	1.34549	1.30705	0.00394832	1.6373	0.798295	0.292895
P54071	Isocitrate dehydrogenase [NADP], mitochondrial OS=Mus musculus GN=Idh2 PE=1 SV=3 - [IDHP_MOUSE]	0.778908	1.9928	1.14184	1.30452	0.486408	0.963715	1.35363	0.476825
Q3V222	Putative uncharacterized protein (Fragment) OS=Mus musculus GN=Sec24c PE=2 SV=1 - [Q3V222_MOUSE]	1.15693	1.61317	1.14286	1.30432	0.187649	1.11734	1.16734	0.426816
Q3THB3	Putative uncharacterized protein OS=Mus musculus GN=Hnrnpm PE=1 SV=1 - [Q3THB3_MOUSE]	1.2675	1.38889	1.25633	1.30424	0.0189146	0.921797	1.41489	0.395729
P38647	Stress-70 protein, mitochondrial OS=Mus musculus GN=Hspa9 PE=1 SV=3 - [GRP75_MOUSE]	1.48509	0.696502	1.71429	1.29863	0.434851	1.30649	0.993982	0.983486
Q6P8X1	Sorting nexin-6 OS=Mus musculus GN=Snx6 PE=1 SV=2 - [SNX6_MOUSE]	1.87477	1.09362	0.907801	1.29206	0.428126	0.971297	1.33025	0.401961
Z4YKT6	Dehydrogenase/reductase SDR family member 7B OS=Mus musculus GN=Dhrs7b PE=1 SV=1 - [Z4YKT6_MOUSE]	1.50077	0.565844	1.7771	1.28124	0.523063	1.17261	1.09264	0.799108
Q03145	Ephrin type-A receptor 2 OS=Mus musculus GN=Epha2 PE=1 SV=3 - [EPHA2_MOUSE]	1.84894	0.59465	1.38095	1.27485	0.530964	1.19295	1.06865	0.855663
P14685	26S proteasome non-ATPase regulatory subunit 3 OS=Mus musculus GN=Psmd3 PE=1 SV=3 - [PSMD3_MOUSE]	1.41384	1.47119	0.930091	1.27171	0.254193	1.16763	1.08913	0.741495
E9QAZ2	Ribosomal protein L15 OS=Mus musculus GN=Gm10020 PE=3 SV=1 - [E9QAZ2_MOUSE]	1.56594	1.02881	1.21783	1.27086	0.227237	1.14625	1.10871	0.613041
P68040	Receptor of activated protein C kinase 1 OS=Mus musculus GN=Rack1 PE=1 SV=3 - [RACK1_MOUSE]	1.50071	1.29012	1.00405	1.26496	0.206974	1.03262	1.225	0.313937
Q922J9	Fatty acyl-CoA reductase 1 OS=Mus musculus GN=Far1 PE=1 SV=1 - [FACR1_MOUSE]	1.24134	1.01955	1.52989	1.26359	0.216334	1.07403	1.1765	0.484813
Q9D0M3	Cytochrome c1, heme protein, mitochondrial OS=Mus musculus GN=Cyc1 PE=1 SV=1 - [CY1_MOUSE]	1.43359	0.988683	1.36677	1.26301	0.197999	1.09819	1.15009	0.532669
Q8R349	Cell division cycle protein 16 homolog OS=Mus musculus GN=Cdc16 PE=1 SV=1 - [CDC16_MOUSE]	1.1612	1.60391	1.00608	1.25706	0.2877	0.913319	1.37637	0.336285
P62814	V-type proton ATPase subunit B, brain isoform OS=Mus musculus GN=Atp6v1b2 PE=1 SV=1 - [VATB2_MOUSE]	0.919604	1.90329	0.946302	1.2564	0.51115	1.42028	0.884611	0.663418
Q8K274	Ketosamine-3-kinase OS=Mus musculus GN=Fn3krp PE=1 SV=2 - [KT3K_MOUSE]	1.05324	1.39609	1.2999	1.24974	0.134279	1.26877	0.985006	0.936234
A0A0R4J0H7	Condensin complex subunit 1 OS=Mus musculus GN=Ncapd2 PE=1 SV=1 - [A0A0R4J0H7_MOUSE]	0.58974	2.27469	0.882472	1.24897	0.679204	0.732447	1.7052	0.425967
P16045	Galectin-1 OS=Mus musculus GN=Lgals1 PE=1 SV=3 - [LEG1_MOUSE]	1.49692	0.909465	1.34043	1.24894	0.29213	1.15547	1.08089	0.666077
Q64727	Vinculin OS=Mus musculus GN=Vcl PE=1 SV=4 - [VINC_MOUSE]	1.3539	1.63992	0.749747	1.24786	0.444559	0.966229	1.29147	0.397536
P70296	Phosphatidylethanolamine-binding protein 1 OS=Mus musculus GN=Pebp1 PE=1 SV=3 - [PEBP1_MOUSE]	1.77398	1.24383	0.725431	1.24774	0.499098	0.883909	1.41162	0.391582
Q3TUI9	Proteasome subunit alpha type OS=Mus musculus GN=Psma5 PE=2 SV=1 - [Q3TUI9_MOUSE]	0.568489	2.36111	0.813576	1.24773	0.702031	1.062	1.17488	0.77261
Q3TFD0	Serine hydroxymethyltransferase OS=Mus musculus GN=Shmt2 PE=2 SV=1 - [Q3TFD0_MOUSE]	1.06182	0.820988	1.83992	1.24091	0.515376	1.02479	1.21089	0.597213
E9PUQ9	Piezo-type mechanosensitive ion channel component OS=Mus musculus GN=Piezo1 PE=1 SV=1 - [E9PUQ9_MOUSE]	0.970276	0.630658	2.11651	1.23915	0.64789	1.3244	0.935631	0.874179
Q99JR1	Sideroflexin-1 OS=Mus musculus GN=Sfxn1 PE=1 SV=3 - [SFXN1_MOUSE]	1.35164	0.885802	1.47011	1.23585	0.316969	1.06153	1.16421	0.50479
P24547	Inosine-5'-monophosphate dehydrogenase 2 OS=Mus musculus GN=Impdh2 PE=1 SV=2 - [IMDH2_MOUSE]	1.53971	1.17387	0.979737	1.2311	0.29451	1.17367	1.04893	0.776378
P12970	60S ribosomal protein L7a OS=Mus musculus GN=Rpl7a PE=1 SV=2 - [RL7A_MOUSE]	1.62991	0.941358	1.12057	1.23061	0.379785	1.22548	1.00419	0.982835
Q8BK67	Protein RCC2 OS=Mus musculus GN=Rcc2 PE=1 SV=1 - [RCC2_MOUSE]	1.25188	1.17078	1.25937	1.22734	0.0152109	1.06577	1.1516	0.205806
Q93092	Transaldolase OS=Mus musculus GN=Taldo1 PE=1 SV=2 - [TALDO_MOUSE]	0.918217	2.04835	0.715299	1.22729	0.638628	1.01489	1.20928	0.686885
Q8BG51	Mitochondrial Rho GTPase 1 OS=Mus musculus GN=Rhot1 PE=1 SV=1 - [MIRO1_MOUSE]	1.63243	0.855967	1.19048	1.22629	0.420208	1.1922	1.02859	0.901894
Q497D7	Rpl30 protein OS=Mus musculus GN=Rpl30 PE=2 SV=1 - [Q497D7_MOUSE]	1.49991	0.878601	1.29686	1.22512	0.343502	1.19014	1.02939	0.909467
Q9D6U8	Protein FAM162A OS=Mus musculus GN=Fam162a PE=1 SV=1 - [F162A_MOUSE]	1.39123	0.52572	1.75684	1.2246	0.601051	0.756063	1.6197	0.329412
E9Q3Q6	CD166 antigen OS=Mus musculus GN=Alcam PE=1 SV=1 - [E9Q3Q6_MOUSE]	1.33171	0.901235	1.42452	1.21915	0.306975	1.02392	1.19067	0.349162
Q6IRU2	Tropomyosin alpha-4 chain OS=Mus musculus GN=Tpm4 PE=1 SV=3 - [TPM4_MOUSE]	1.46734	1.29835	0.890578	1.21876	0.329562	1.05088	1.15975	0.431964
Q3U9G9	Lamin-B receptor OS=Mus musculus GN=Lbr PE=1 SV=2 - [LBR_MOUSE]	1.44254	0.983539	1.22594	1.21734	0.242803	1.7803	0.683783	0.459614
P37804	Transgelin OS=Mus musculus GN=Tagln PE=1 SV=3 - [TAGL_MOUSE]	2.44869	0.603909	0.589666	1.21409	0.761828	1.61993	0.749471	0.637245
Q8R2Y8	Peptidyl-tRNA hydrolase 2, mitochondrial OS=Mus musculus GN=Ptrh2 PE=1 SV=1 - [PTH2_MOUSE]	1.28403	0.832305	1.51976	1.21203	0.403413	1.35384	0.895255	0.709677
F8WJK8	Hsc70-interacting protein OS=Mus musculus GN=St13 PE=1 SV=1 - [F8WJK8_MOUSE]	1.13583	1.76646	0.729483	1.21059	0.557376	1.36088	0.889562	0.850517
P40142	Transketolase OS=Mus musculus GN=Tkt PE=1 SV=1 - [TKT_MOUSE]	1.2394	1.71708	0.668693	1.20839	0.562705	0.930027	1.29931	0.471709
P47754	F-actin-capping protein subunit alpha-2 OS=Mus musculus GN=Capza2 PE=1 SV=3 - [CAZA2_MOUSE]	1.05224	1.83848	0.726444	1.20572	0.596708	0.932633	1.29281	0.495103
Q60692	Proteasome subunit beta type-6 OS=Mus musculus GN=Psmb6 PE=1 SV=3 - [PSB6_MOUSE]	0.961795	1.86111	0.788247	1.20372	0.602462	1.09273	1.10157	0.775557
Q3THQ5	Putative uncharacterized protein OS=Mus musculus GN=Stip1 PE=2 SV=1 - [Q3THQ5_MOUSE]	1.26661	1.60185	0.742655	1.20371	0.500792	1.13868	1.05711	0.836466
O35129	Prohibitin-2 OS=Mus musculus GN=Phb2 PE=1 SV=1 - [PHB2_MOUSE]	1.32466	0.699588	1.58156	1.20194	0.521303	0.989269	1.21498	0.58979
Q9CQ65	S-methyl-5'-thioadenosine phosphorylase OS=Mus musculus GN=Mtap PE=1 SV=1 - [MTAP_MOUSE]	1.31086	1.42387	0.860182	1.1983	0.368522	1.0724	1.1174	0.607497
Q8R3C0	Mini-chromosome maintenance complex-binding protein OS=Mus musculus GN=Mcmbp PE=1 SV=1 - [MCMBP_MOUSE]	0.741258	1.97531	0.877406	1.19799	0.662625	0.956804	1.25208	0.642383
Q8BP47	Asparagine--tRNA ligase, cytoplasmic OS=Mus musculus GN=Nars PE=1 SV=2 - [SYNC_MOUSE]	1.36943	1.22016	1	1.19653	0.208476	0.946136	1.26465	0.23827
Q91ZV3	Discoidin, CUB and LCCL domain-containing protein 2 OS=Mus musculus GN=Dcbld2 PE=1 SV=1 - [DCBD2_MOUSE]	1.2717	0.693416	1.61196	1.19236	0.547572	1.23063	0.968904	0.901508
Q9CXW3	Calcyclin-binding protein OS=Mus musculus GN=Cacybp PE=1 SV=1 - [CYBP_MOUSE]	1.45189	1.30864	0.815603	1.19205	0.42398	1.07371	1.11021	0.708993
Q6ZWZ6	40S ribosomal protein S12 OS=Mus musculus GN=Rps12 PE=1 SV=1 - [Q6ZWZ6_MOUSE]	1.29556	1.14815	1.1307	1.19147	0.0671546	0.956916	1.24511	0.231054
P13439	Uridine 5'-monophosphate synthase OS=Mus musculus GN=Umps PE=1 SV=3 - [UMPS_MOUSE]	1.28587	1.34979	0.938197	1.19129	0.273356	1.26049	0.945098	0.825031
A0A0R4J0D3	Dolichyl-diphosphooligosaccharide--protein glycosyltransferase subunit STT3B OS=Mus musculus GN=Stt3b PE=1 SV=1 - [A0A0R4J0D3_MOUSE]	1.07292	0.98251	1.50253	1.18599	0.365989	1.06302	1.11568	0.668795
Q9WVJ2	26S proteasome non-ATPase regulatory subunit 13 OS=Mus musculus GN=Psmd13 PE=1 SV=1 - [PSD13_MOUSE]	1.31434	1.29835	0.943262	1.18532	0.265632	1.14251	1.03747	0.836467
Q6P5F6	Zinc transporter ZIP10 OS=Mus musculus GN=Slc39a10 PE=1 SV=1 - [S39AA_MOUSE]	1.14909	0.923868	1.47923	1.18406	0.371969	1.11291	1.06393	0.713253
O55234	Proteasome subunit beta type-5 OS=Mus musculus GN=Psmb5 PE=1 SV=3 - [PSB5_MOUSE]	1.07659	1.63889	0.831814	1.18243	0.524901	1.1671	1.01314	0.955792
P29341	Polyadenylate-binding protein 1 OS=Mus musculus GN=Pabpc1 PE=1 SV=2 - [PABP1_MOUSE]	1.31631	1.16049	1.0618	1.17954	0.136307	1.00324	1.17573	0.261196
Q9DC16	Endoplasmic reticulum-Golgi intermediate compartment protein 1 OS=Mus musculus GN=Ergic1 PE=1 SV=1 - [ERGI1_MOUSE]	1.52439	0.86214	1.14995	1.17883	0.449417	0.937021	1.25806	0.406419
Q9R0X4	Acyl-coenzyme A thioesterase 9, mitochondrial OS=Mus musculus GN=Acot9 PE=1 SV=1 - [ACOT9_MOUSE]	1.19844	0.705761	1.63222	1.17881	0.572834	0.966515	1.21965	0.566989
P99024	Tubulin beta-5 chain OS=Mus musculus GN=Tubb5 PE=1 SV=1 - [TBB5_MOUSE]	1.38589	1.20165	0.944276	1.17727	0.30051	1.14009	1.03261	0.839995
P35700	Peroxiredoxin-1 OS=Mus musculus GN=Prdx1 PE=1 SV=1 - [PRDX1_MOUSE]	1.00408	1.3251	1.19858	1.17592	0.200199	0.998351	1.17786	0.204876
G3UVV4	Hexokinase 1, isoform CRA_f OS=Mus musculus GN=Hk1 PE=1 SV=1 - [G3UVV4_MOUSE]	1.3157	1.19547	1.01317	1.17478	0.185223	1.06052	1.10774	0.643606
Q8C1V4	Lysine--tRNA ligase OS=Mus musculus GN=Kars PE=2 SV=1 - [Q8C1V4_MOUSE]	1.34116	1.13169	1.04154	1.17146	0.193084	1.22171	0.958873	0.791183
Q3U7R1	Extended synaptotagmin-1 OS=Mus musculus GN=Esyt1 PE=1 SV=2 - [ESYT1_MOUSE]	1.4608	1.03807	1.01317	1.17068	0.360891	0.858757	1.36322	0.160841
Q80ZP8	Armet protein OS=Mus musculus GN=Manf PE=1 SV=1 - [Q80ZP8_MOUSE]	1.38777	0.86214	1.25025	1.16672	0.400473	1.17867	0.989866	0.96076
Q8C145	Zinc transporter ZIP6 OS=Mus musculus GN=Slc39a6 PE=1 SV=1 - [S39A6_MOUSE]	1.15681	0.903292	1.43769	1.16593	0.394796	1.11399	1.04663	0.781835
P07356	Annexin A2 OS=Mus musculus GN=Anxa2 PE=1 SV=2 - [ANXA2_MOUSE]	1.383	0.867284	1.24417	1.16482	0.396719	0.97402	1.19589	0.346056
O09061	Proteasome subunit beta type-1 OS=Mus musculus GN=Psmb1 PE=1 SV=1 - [PSB1_MOUSE]	0.800804	1.91975	0.77305	1.16454	0.705612	1.05497	1.10386	0.801341
Q9D0I9	Arginine--tRNA ligase, cytoplasmic OS=Mus musculus GN=Rars PE=1 SV=2 - [SYRC_MOUSE]	1.22175	1.18416	1.08409	1.16333	0.0578234	1.06275	1.09464	0.414957
Q3UY05	Putative uncharacterized protein OS=Mus musculus GN=Ndufs8 PE=2 SV=1 - [Q3UY05_MOUSE]	0.677958	1.29321	1.51874	1.1633	0.582404	1.30622	0.890585	0.764295
P09405	Nucleolin OS=Mus musculus GN=Ncl PE=1 SV=2 - [NUCL_MOUSE]	1.16282	1.22634	1.1003	1.16315	0.0463029	1.23597	0.941085	0.67145
B1AU25	Apoptosis-inducing factor 1, mitochondrial OS=Mus musculus GN=Aifm1 PE=1 SV=1 - [B1AU25_MOUSE]	1.53806	1.05144	0.899696	1.16306	0.486236	1.04737	1.11046	0.613989
Q9CZU6	Citrate synthase, mitochondrial OS=Mus musculus GN=Cs PE=1 SV=1 - [CISY_MOUSE]	1.10191	0.847737	1.53799	1.16255	0.504629	0.933897	1.24483	0.428302
O08749	Dihydrolipoyl dehydrogenase, mitochondrial OS=Mus musculus GN=Dld PE=1 SV=2 - [DLDH_MOUSE]	1.07466	0.718107	1.69402	1.16226	0.626665	0.965494	1.2038	0.585235
Q8BFY9	Transportin-1 OS=Mus musculus GN=Tnpo1 PE=1 SV=2 - [TNPO1_MOUSE]	1.06365	1.35082	1.06991	1.16146	0.230311	1.16674	0.995479	0.981062
Q8BH59	Calcium-binding mitochondrial carrier protein Aralar1 OS=Mus musculus GN=Slc25a12 PE=1 SV=1 - [CMC1_MOUSE]	1.48795	0.976337	1.01317	1.15915	0.435931	1.0317	1.12354	0.55755
P11499	Heat shock protein HSP 90-beta OS=Mus musculus GN=Hsp90ab1 PE=1 SV=3 - [HS90B_MOUSE]	1.18565	1.31687	0.971631	1.15805	0.256805	1.0032	1.15436	0.282299
E9PVA8	eIF-2-alpha kinase activator GCN1 OS=Mus musculus GN=Gcn1 PE=1 SV=1 - [GCN1_MOUSE]	0.944191	1.32922	1.19858	1.15733	0.298578	0.985145	1.17478	0.358358
P48962	ADP/ATP translocase 1 OS=Mus musculus GN=Slc25a4 PE=1 SV=4 - [ADT1_MOUSE]	1.10024	0.977366	1.3921	1.15657	0.330973	1.20639	0.958704	0.778441
A0A0G2JDV8	Calponin OS=Mus musculus GN=Cnn3 PE=1 SV=1 - [A0A0G2JDV8_MOUSE]	1.44421	1.04218	0.979737	1.15538	0.397497	0.933952	1.23708	0.292222
Q8JZQ9	Eukaryotic translation initiation factor 3 subunit B OS=Mus musculus GN=Eif3b PE=1 SV=1 - [EIF3B_MOUSE]	1.20886	1.36728	0.887538	1.15456	0.387717	1.72058	0.67103	0.476459
Q3TF87	Putative uncharacterized protein OS=Mus musculus GN=Dars PE=2 SV=1 - [Q3TF87_MOUSE]	1.14421	1.29012	1.02837	1.15423	0.178605	1.05444	1.09464	0.399694
P07901	Heat shock protein HSP 90-alpha OS=Mus musculus GN=Hsp90aa1 PE=1 SV=4 - [HS90A_MOUSE]	1.26217	1.34156	0.85309	1.15227	0.420276	0.923113	1.24825	0.268434
O08734	Bcl-2 homologous antagonist/killer OS=Mus musculus GN=Bak1 PE=1 SV=3 - [BAK_MOUSE]	1.0758	1.31379	1.05572	1.14844	0.215173	1.14329	1.0045	0.976423
P34022	Ran-specific GTPase-activating protein OS=Mus musculus GN=Ranbp1 PE=1 SV=2 - [RANG_MOUSE]	1.32062	1.20988	0.911854	1.14745	0.350498	1.12355	1.02127	0.886666
Q61398	Procollagen C-endopeptidase enhancer 1 OS=Mus musculus GN=Pcolce PE=1 SV=2 - [PCOC1_MOUSE]	1.63212	1.19856	0.608916	1.14653	0.670122	0.917254	1.24996	0.633802
P42125	Enoyl-CoA delta isomerase 1, mitochondrial OS=Mus musculus GN=Eci1 PE=1 SV=2 - [ECI1_MOUSE]	1.31156	0.711934	1.40324	1.14224	0.579111	0.947638	1.20536	0.529733
Q80X90	Filamin-B OS=Mus musculus GN=Flnb PE=1 SV=3 - [FLNB_MOUSE]	1.25387	1.30556	0.866261	1.14189	0.41367	0.990348	1.15302	0.432397
P57787	Monocarboxylate transporter 4 OS=Mus musculus GN=Slc16a3 PE=1 SV=1 - [MOT4_MOUSE]	1.25641	0.684156	1.48328	1.14128	0.612625	0.643967	1.77227	0.162038
P62754	40S ribosomal protein S6 OS=Mus musculus GN=Rps6 PE=1 SV=1 - [RS6_MOUSE]	1.36249	0.848765	1.21175	1.141	0.452679	1.25337	0.910349	0.649999
Q5D098	Proteasome subunit beta type (Fragment) OS=Mus musculus GN=Psmb7 PE=2 SV=1 - [Q5D098_MOUSE]	1.21996	1.37654	0.825735	1.14075	0.480891	1.01717	1.12149	0.554824
O35639	Annexin A3 OS=Mus musculus GN=Anxa3 PE=1 SV=4 - [ANXA3_MOUSE]	0.909193	1.48251	1.02736	1.13969	0.507987	1.23035	0.926313	0.696742
P14069	Protein S100-A6 OS=Mus musculus GN=S100a6 PE=1 SV=3 - [S10A6_MOUSE]	1.02231	1.32922	1.06282	1.13811	0.287819	1.06237	1.0713	0.763385
P05202	Aspartate aminotransferase, mitochondrial OS=Mus musculus GN=Got2 PE=1 SV=1 - [AATM_MOUSE]	1.08185	0.719136	1.60182	1.13427	0.652455	0.993592	1.14159	0.710755
Q3U561	Ribosomal protein OS=Mus musculus GN=Rpl10a PE=2 SV=1 - [Q3U561_MOUSE]	1.1037	1.07716	1.21378	1.13155	0.0879575	1.36581	0.828478	0.158945
Q9CQC6	Basic leucine zipper and W2 domain-containing protein 1 OS=Mus musculus GN=Bzw1 PE=1 SV=1 - [BZW1_MOUSE]	1.16338	1.4249	0.788247	1.12551	0.567013	0.927745	1.21317	0.399958
O35737	Heterogeneous nuclear ribonucleoprotein H OS=Mus musculus GN=Hnrnph1 PE=1 SV=3 - [HNRH1_MOUSE]	0.884715	1.14712	1.34144	1.12442	0.446346	1.14313	0.98364	0.911407
Q3UJL7	Putative uncharacterized protein OS=Mus musculus GN=Srm PE=2 SV=1 - [Q3UJL7_MOUSE]	1.12658	1.32305	0.922999	1.12421	0.394668	1.02148	1.10057	0.578814
Q8BP67	60S ribosomal protein L24 OS=Mus musculus GN=Rpl24 PE=1 SV=2 - [RL24_MOUSE]	1.13979	0.977366	1.25127	1.12281	0.26251	1.51703	0.740136	0.246955
Q3ULZ3	Phosphoserine aminotransferase OS=Mus musculus GN=Psat1 PE=2 SV=1 - [Q3ULZ3_MOUSE]	1.21925	1.53395	0.609929	1.12104	0.699057	1.22015	0.918773	0.825088
B9EKJ3	Mon2 protein OS=Mus musculus GN=Mon2 PE=1 SV=1 - [B9EKJ3_MOUSE]	0.690268	1.62449	1.04255	1.1191	0.704612	0.973995	1.14898	0.663403
P56480	ATP synthase subunit beta, mitochondrial OS=Mus musculus GN=Atp5b PE=1 SV=2 - [ATPB_MOUSE]	0.973157	0.786008	1.59169	1.11695	0.678348	1.00822	1.10785	0.738418
E9QB01	Neural cell adhesion molecule 1 OS=Mus musculus GN=Ncam1 PE=1 SV=2 - [E9QB01_MOUSE]	1.27012	0.877572	1.20162	1.11644	0.437623	1.21725	0.917184	0.660299
P48036	Annexin A5 OS=Mus musculus GN=Anxa5 PE=1 SV=1 - [ANXA5_MOUSE]	1.02406	1.39609	0.925025	1.11506	0.506526	1.1679	0.95475	0.795057
A2BE93	Protein SET (Fragment) OS=Mus musculus GN=Set PE=1 SV=1 - [A2BE93_MOUSE]	0.885743	1.59877	0.860182	1.1149	0.681791	1.70735	0.652998	0.392148
Q3TJ43	Putative uncharacterized protein OS=Mus musculus GN=Vps35 PE=2 SV=1 - [Q3TJ43_MOUSE]	0.999732	1.52058	0.813576	1.11129	0.651381	0.963191	1.15376	0.567568
Q80UU9	Membrane-associated progesterone receptor component 2 OS=Mus musculus GN=Pgrmc2 PE=1 SV=2 - [PGRC2_MOUSE]	1.52439	0.79321	1.01621	1.11127	0.658241	1.01881	1.09075	0.712774
P63038	60 kDa heat shock protein, mitochondrial OS=Mus musculus GN=Hspd1 PE=1 SV=1 - [CH60_MOUSE]	0.867083	0.835391	1.63019	1.11089	0.711076	0.964623	1.15163	0.650149
P17742	Peptidyl-prolyl cis-trans isomerase A OS=Mus musculus GN=Ppia PE=1 SV=2 - [PPIA_MOUSE]	1.26021	1.2284	0.843972	1.11086	0.494384	1.0039	1.10654	0.508767
Q8BWT1	3-ketoacyl-CoA thiolase, mitochondrial OS=Mus musculus GN=Acaa2 PE=1 SV=3 - [THIM_MOUSE]	1.1175	0.443416	1.76292	1.10794	0.803537	1.18347	0.93618	0.877436
Q8BGT1	Leucine-rich repeat transmembrane protein FLRT3 OS=Mus musculus GN=Flrt3 PE=1 SV=1 - [FLRT3_MOUSE]	1.43305	0.980453	0.906788	1.10676	0.582949	1.65934	0.666988	0.376933
P62827	GTP-binding nuclear protein Ran OS=Mus musculus GN=Ran PE=1 SV=3 - [RAN_MOUSE]	1.17189	1.2284	0.918946	1.10641	0.379683	0.937234	1.18051	0.532811
I7HLV2	60S ribosomal protein L10 (Fragment) OS=Mus musculus GN=Rpl10 PE=1 SV=1 - [I7HLV2_MOUSE]	1.21057	0.809671	1.29889	1.10638	0.553	1.04005	1.06377	0.746419
Q62470	Integrin alpha-3 OS=Mus musculus GN=Itga3 PE=1 SV=1 - [ITA3_MOUSE]	1.35023	0.670782	1.28875	1.10325	0.681056	0.938627	1.17539	0.546513
Q8BU30	Isoleucine--tRNA ligase, cytoplasmic OS=Mus musculus GN=Iars PE=1 SV=2 - [SYIC_MOUSE]	1.01447	1.36214	0.933131	1.10325	0.514765	0.914786	1.20602	0.33572
Q9DCJ5	NADH dehydrogenase [ubiquinone] 1 alpha subcomplex subunit 8 OS=Mus musculus GN=Ndufa8 PE=1 SV=3 - [NDUA8_MOUSE]	0.81552	0.711934	1.78014	1.10253	0.791522	1.19316	0.924044	0.840427
P67778	Prohibitin OS=Mus musculus GN=Phb PE=1 SV=1 - [PHB_MOUSE]	1.12247	0.61214	1.57244	1.10235	0.747551	0.990404	1.11303	0.78526
Q3TL79	Putative uncharacterized protein OS=Mus musculus GN=Ahsa1 PE=2 SV=1 - [Q3TL79_MOUSE]	1.09073	1.10802	1.10638	1.10171	0.00292486	1.02352	1.0764	0.57392
G3X9S2	Ectonucleotide pyrophosphatase/phosphodiesterase 1, isoform CRA_d OS=Mus musculus GN=Enpp1 PE=1 SV=1 - [G3X9S2_MOUSE]	0.814563	1.02778	1.45289	1.09841	0.652262	1.02354	1.07314	0.796203
P35762	CD81 antigen OS=Mus musculus GN=Cd81 PE=1 SV=2 - [CD81_MOUSE]	0.973199	0.811728	1.50963	1.09818	0.687361	1.17043	0.938273	0.814773
Q6A009	E3 ubiquitin-protein ligase listerin OS=Mus musculus GN=Ltn1 PE=1 SV=3 - [LTN1_MOUSE]	1.01994	1.1677	1.10436	1.09733	0.150806	0.941739	1.16522	0.186063
P60122	RuvB-like 1 OS=Mus musculus GN=Ruvbl1 PE=1 SV=1 - [RUVB1_MOUSE]	1.22769	1.2963	0.766971	1.09699	0.618548	0.79879	1.37331	0.213219
P21995	Embigin OS=Mus musculus GN=Emb PE=1 SV=2 - [EMB_MOUSE]	0.373977	1.30967	1.60689	1.09685	0.818709	1.87158	0.586052	0.442633
P06151	L-lactate dehydrogenase A chain OS=Mus musculus GN=Ldha PE=1 SV=3 - [LDHA_MOUSE]	1.44036	1.05453	0.795339	1.09674	0.657089	1.04672	1.04779	0.852826
D3YU17	Nicalin OS=Mus musculus GN=Ncln PE=1 SV=1 - [D3YU17_MOUSE]	1.24266	0.604938	1.44073	1.09611	0.739769	1.34998	0.811943	0.426271
Q68FD5	Clathrin heavy chain 1 OS=Mus musculus GN=Cltc PE=1 SV=3 - [CLH1_MOUSE]	1.02306	1.05041	1.2077	1.09373	0.244842	0.955656	1.14448	0.160177
P51881	ADP/ATP translocase 2 OS=Mus musculus GN=Slc25a5 PE=1 SV=3 - [ADT2_MOUSE]	1.00846	0.820988	1.45086	1.09344	0.66643	1.106	0.988638	0.955001
O35598	Disintegrin and metalloproteinase domain-containing protein 10 OS=Mus musculus GN=Adam10 PE=1 SV=2 - [ADA10_MOUSE]	0.937998	1.07202	1.2695	1.09317	0.435274	1.47975	0.738754	0.124455
Q9R045	Angiopoietin-related protein 2 OS=Mus musculus GN=Angptl2 PE=2 SV=2 - [ANGL2_MOUSE]	0.743994	0.950617	1.58359	1.09273	0.748713	1.06443	1.02659	0.921072
Q3TFE8	Putative uncharacterized protein OS=Mus musculus GN=Kpnb1 PE=2 SV=1 - [Q3TFE8_MOUSE]	1.04729	1.23663	0.993921	1.09261	0.335453	1.0726	1.01866	0.894514
P42208	Septin-2 OS=Mus musculus GN=Sept2 PE=1 SV=2 - [SEPT2_MOUSE]	1.00555	1.57922	0.693009	1.09259	0.755364	0.986506	1.10754	0.723049
O55143	Sarcoplasmic/endoplasmic reticulum calcium ATPase 2 OS=Mus musculus GN=Atp2a2 PE=1 SV=2 - [AT2A2_MOUSE]	0.849253	1.3323	1.09321	1.09159	0.57878	0.979464	1.11448	0.509751
P63001	Ras-related C3 botulinum toxin substrate 1 OS=Mus musculus GN=Rac1 PE=1 SV=1 - [RAC1_MOUSE]	1.34174	0.914609	1.01317	1.08984	0.558551	0.772324	1.41112	0.118558
Q03265	ATP synthase subunit alpha, mitochondrial OS=Mus musculus GN=Atp5a1 PE=1 SV=1 - [ATPA_MOUSE]	0.861987	0.80144	1.60182	1.08842	0.763882	1.02908	1.05766	0.860763
Q9R118	Serine protease HTRA1 OS=Mus musculus GN=Htra1 PE=1 SV=2 - [HTRA1_MOUSE]	2.01107	0.802469	0.447822	1.08712	0.8709	1.25659	0.865133	0.803065
Q3V1W5	Putative uncharacterized protein OS=Mus musculus GN=Sgce PE=2 SV=1 - [Q3V1W5_MOUSE]	0.837169	0.938272	1.48531	1.08692	0.708025	1.01513	1.07072	0.761285
P46471	26S protease regulatory subunit 7 OS=Mus musculus GN=Psmc2 PE=1 SV=5 - [PRS7_MOUSE]	1.28969	1.09465	0.876393	1.08691	0.542275	0.953214	1.14026	0.379261
Q3TY45	Putative uncharacterized protein OS=Mus musculus GN=Slc5a6 PE=2 SV=1 - [Q3TY45_MOUSE]	0.887557	0.990741	1.37386	1.08405	0.6272	1.0066	1.07694	0.683766
Q07832	Serine/threonine-protein kinase PLK1 OS=Mus musculus GN=Plk1 PE=1 SV=2 - [PLK1_MOUSE]	1.57413	0.514403	1.16312	1.08388	0.811173	0.835104	1.2979	0.507663
Q8C0E2	Vacuolar protein sorting-associated protein 26B OS=Mus musculus GN=Vps26b PE=1 SV=1 - [VP26B_MOUSE]	1.35043	0.99177	0.905775	1.08266	0.605567	0.81569	1.32729	0.308304
Q3U468	Putative uncharacterized protein OS=Mus musculus GN=Cd44 PE=2 SV=1 - [Q3U468_MOUSE]	1.32608	0.582305	1.33941	1.0826	0.772652	0.944397	1.14634	0.672345
Q80YX1	Tenascin OS=Mus musculus GN=Tnc PE=1 SV=1 - [TENA_MOUSE]	1.45656	0.712963	1.07295	1.08082	0.742763	1.65352	0.65365	0.548506
Q3THU8	Putative uncharacterized protein OS=Mus musculus GN=Slc25a3 PE=2 SV=1 - [Q3THU8_MOUSE]	0.932835	0.885802	1.42249	1.08038	0.685584	1.06124	1.01803	0.922937
B7ZWF1	Ddx3x protein OS=Mus musculus GN=Ddx3x PE=2 SV=1 - [B7ZWF1_MOUSE]	1.31474	0.830247	1.08511	1.0767	0.638602	0.893266	1.20535	0.421575
P26516	26S proteasome non-ATPase regulatory subunit 7 OS=Mus musculus GN=Psmd7 PE=1 SV=2 - [PSMD7_MOUSE]	0.968466	1.27881	0.982776	1.07668	0.527524	1.4301	0.752873	0.315952
Q0QEZ4	Succinate dehydrogenase [ubiquinone] iron-sulfur subunit, mitochondrial (Fragment) OS=Mus musculus GN=Sdhb PE=2 SV=1 - [Q0QEZ4_MOUSE]	0.937758	0.936214	1.3536	1.07586	0.639696	1.0085	1.06679	0.72407
P63017	Heat shock cognate 71 kDa protein OS=Mus musculus GN=Hspa8 PE=1 SV=1 - [HSP7C_MOUSE]	1.06187	1.1358	1.02634	1.07467	0.146529	1.05206	1.02149	0.770652
O70433	Four and a half LIM domains protein 2 OS=Mus musculus GN=Fhl2 PE=1 SV=1 - [FHL2_MOUSE]	1.22345	1.06481	0.933131	1.0738	0.47198	0.898372	1.19527	0.184528
P18760	Cofilin-1 OS=Mus musculus GN=Cfl1 PE=1 SV=3 - [COF1_MOUSE]	1.14639	1.09671	0.97771	1.0736	0.279182	0.997696	1.07608	0.511554
P82347	Delta-sarcoglycan OS=Mus musculus GN=Sgcd PE=1 SV=1 - [SGCD_MOUSE]	0.903345	0.87037	1.44174	1.07182	0.73556	1.1853	0.90426	0.653732
P48759	Pentraxin-related protein PTX3 OS=Mus musculus GN=Ptx3 PE=1 SV=2 - [PTX3_MOUSE]	0.90715	1.16461	1.14286	1.07154	0.476977	1.27859	0.838061	0.391866
Q6PDI5	Proteasome-associated protein ECM29 homolog OS=Mus musculus GN=Ecm29 PE=1 SV=3 - [ECM29_MOUSE]	0.693379	1.4465	1.07092	1.07027	0.777203	1.03723	1.03185	0.908009
Q9R1P4	Proteasome subunit alpha type-1 OS=Mus musculus GN=Psma1 PE=1 SV=1 - [PSA1_MOUSE]	0.992286	1.41461	0.800405	1.0691	0.739937	1.12875	0.947151	0.786302
Q3UDI8	DNA helicase OS=Mus musculus GN=Mcm7 PE=2 SV=1 - [Q3UDI8_MOUSE]	0.520395	2.05864	0.628166	1.06907	0.901964	0.90164	1.18569	0.768076
P24369	Peptidyl-prolyl cis-trans isomerase B OS=Mus musculus GN=Ppib PE=1 SV=2 - [PPIB_MOUSE]	1.22584	1.02881	0.950355	1.06833	0.49207	0.932777	1.14533	0.360284
Q9WV91	Prostaglandin F2 receptor negative regulator OS=Mus musculus GN=Ptgfrn PE=1 SV=2 - [FPRP_MOUSE]	0.654051	0.869342	1.67984	1.06774	0.848386	1.13565	0.940201	0.852662
Q8K273	Membrane magnesium transporter 1 OS=Mus musculus GN=Mmgt1 PE=1 SV=1 - [MMGT1_MOUSE]	1.21243	0.850823	1.13982	1.06769	0.602345	1.05969	1.00755	0.977809
Q8C2Q8	ATP synthase subunit gamma OS=Mus musculus GN=Atp5c1 PE=1 SV=1 - [Q8C2Q8_MOUSE]	1.0519	0.597737	1.54407	1.06457	0.835194	1.02359	1.04004	0.904339
Q91V98	Endosialin OS=Mus musculus GN=Cd248 PE=1 SV=1 - [CD248_MOUSE]	0.488496	1.93519	0.77001	1.06456	0.897449	1.2838	0.829232	0.721434
A0A0R4IZY0	Thimet oligopeptidase OS=Mus musculus GN=Thop1 PE=1 SV=1 - [A0A0R4IZY0_MOUSE]	0.594499	1.60185	0.99696	1.06444	0.84621	0.74283	1.43295	0.387124
P80315	T-complex protein 1 subunit delta OS=Mus musculus GN=Cct4 PE=1 SV=3 - [TCPD_MOUSE]	1.13556	1.16564	0.891591	1.06426	0.536076	1.03043	1.03283	0.78838
Q9DCL9	Multifunctional protein ADE2 OS=Mus musculus GN=Paics PE=1 SV=4 - [PUR6_MOUSE]	0.951627	1.43416	0.803445	1.06308	0.771931	1.0797	0.9846	0.946922
P61982	14-3-3 protein gamma OS=Mus musculus GN=Ywhag PE=1 SV=2 - [1433G_MOUSE]	1.15785	1.09156	0.93921	1.06287	0.433815	1.07399	0.989652	0.911059
Q8BVF6	Putative uncharacterized protein OS=Mus musculus GN=Pvr PE=2 SV=1 - [Q8BVF6_MOUSE]	1.19019	0.709877	1.28267	1.06091	0.764229	1.27151	0.834372	0.358143
Q9JKF1	Ras GTPase-activating-like protein IQGAP1 OS=Mus musculus GN=Iqgap1 PE=1 SV=2 - [IQGA1_MOUSE]	1.0624	1.20988	0.906788	1.05969	0.565572	0.859871	1.23238	0.192731
Q99L45	Eukaryotic translation initiation factor 2 subunit 2 OS=Mus musculus GN=Eif2s2 PE=1 SV=1 - [IF2B_MOUSE]	1.30447	1.15638	0.717325	1.05939	0.768271	0.929272	1.14002	0.641856
Q9QZD9	Eukaryotic translation initiation factor 3 subunit I OS=Mus musculus GN=Eif3i PE=1 SV=1 - [EIF3I_MOUSE]	1.196	1.12449	0.857143	1.05921	0.623817	0.965136	1.09747	0.581402
Q99JY0	Trifunctional enzyme subunit beta, mitochondrial OS=Mus musculus GN=Hadhb PE=1 SV=1 - [ECHB_MOUSE]	1.30228	0.782922	1.0922	1.05913	0.732856	1.10701	0.956753	0.876993
Q3THW7	Eukaryotic translation initiation factor 3 subunit H OS=Mus musculus GN=Eif3h PE=2 SV=1 - [Q3THW7_MOUSE]	1.24092	1.08333	0.851064	1.05844	0.65717	1.09363	0.967817	0.850956
Q9CYN2	Signal peptidase complex subunit 2 OS=Mus musculus GN=Spcs2 PE=1 SV=1 - [SPCS2_MOUSE]	1.22216	0.730453	1.22087	1.05783	0.757644	1.10659	0.955935	0.883586
Q8R2Y2	Cell surface glycoprotein MUC18 OS=Mus musculus GN=Mcam PE=1 SV=1 - [MUC18_MOUSE]	1.368	0.933128	0.871327	1.05748	0.748277	1.0483	1.00876	0.968615
A0A0J9YTY0	Septin-11 OS=Mus musculus GN=Sept11 PE=1 SV=1 - [A0A0J9YTY0_MOUSE]	0.781352	1.70473	0.681864	1.05598	0.879326	0.985925	1.07106	0.849654
Q9R0P5	Destrin OS=Mus musculus GN=Dstn PE=1 SV=3 - [DEST_MOUSE]	1.22202	1.02778	0.917933	1.05591	0.593666	0.594797	1.77525	0.0201291
Q5RKP4	Dolichyl-diphosphooligosaccharide--protein glycosyltransferase subunit 1 (Fragment) OS=Mus musculus GN=Rpn1 PE=2 SV=1 - [Q5RKP4_MOUSE]	1.12202	1.02881	1.01114	1.05399	0.257051	0.994309	1.06002	0.739296
P35979	60S ribosomal protein L12 OS=Mus musculus GN=Rpl12 PE=1 SV=2 - [RL12_MOUSE]	0.895067	1.12449	1.14184	1.0538	0.568466	0.975324	1.08046	0.757757
P60867	40S ribosomal protein S20 OS=Mus musculus GN=Rps20 PE=1 SV=1 - [RS20_MOUSE]	1.52439	0.601852	1.02634	1.05086	0.866308	1.04139	1.0091	0.982843
P63037	DnaJ homolog subfamily A member 1 OS=Mus musculus GN=Dnaja1 PE=1 SV=1 - [DNJA1_MOUSE]	1.32333	0.800412	1.02837	1.0507	0.769513	0.908487	1.15654	0.483466
P19324	Serpin H1 OS=Mus musculus GN=Serpinh1 PE=1 SV=3 - [SERPH_MOUSE]	1.0444	1.18004	0.926039	1.05016	0.564813	0.912487	1.15088	0.372688
Q64433	10 kDa heat shock protein, mitochondrial OS=Mus musculus GN=Hspe1 PE=1 SV=2 - [CH10_MOUSE]	0.780352	0.725309	1.64438	1.05001	0.882001	0.96271	1.09068	0.81118
P97351	40S ribosomal protein S3a OS=Mus musculus GN=Rps3a PE=1 SV=3 - [RS3A_MOUSE]	1.38862	0.687243	1.07295	1.0496	0.829579	1.08274	0.969392	0.912127
Q8BRF7	Sec1 family domain-containing protein 1 OS=Mus musculus GN=Scfd1 PE=1 SV=1 - [SCFD1_MOUSE]	1.4955	1.0751	0.574468	1.04836	0.872605	0.782973	1.33894	0.425567
Q3TQP6	Malic enzyme OS=Mus musculus GN=Me1 PE=1 SV=1 - [Q3TQP6_MOUSE]	0.987175	1.15844	0.995947	1.04719	0.486	1.19957	0.872965	0.569328
C9K0Z7	Peptidylprolyl isomerase OS=Mus musculus GN=Fkbp8 PE=2 SV=1 - [C9K0Z7_MOUSE]	0.667061	1.45679	1.01722	1.04702	0.855972	0.842422	1.24287	0.46991
P17751	Triosephosphate isomerase OS=Mus musculus GN=Tpi1 PE=1 SV=4 - [TPIS_MOUSE]	1.16235	1.38683	0.5846	1.0446	0.869168	0.798737	1.30781	0.41867
Q8R502	Volume-regulated anion channel subunit LRRC8C OS=Mus musculus GN=Lrrc8c PE=1 SV=1 - [LRC8C_MOUSE]	0.912654	0.701646	1.51672	1.04367	0.874561	0.921456	1.13263	0.687923
P26443	Glutamate dehydrogenase 1, mitochondrial OS=Mus musculus GN=Glud1 PE=1 SV=1 - [DHE3_MOUSE]	0.924177	0.712963	1.49139	1.04284	0.870746	0.714393	1.45976	0.31293
Q6VVW5	Atrial natriuretic peptide receptor 2 OS=Mus musculus GN=Npr2 PE=1 SV=2 - [ANPRB_MOUSE]	0.961365	0.926955	1.24012	1.04281	0.707983	1.34574	0.774898	0.133816
Q9D8N0	Elongation factor 1-gamma OS=Mus musculus GN=Eef1g PE=1 SV=3 - [EF1G_MOUSE]	0.869996	1.41872	0.83384	1.04085	0.849084	1.1768	0.884479	0.609188
P14148	60S ribosomal protein L7 OS=Mus musculus GN=Rpl7 PE=1 SV=2 - [RL7_MOUSE]	1.09851	0.875514	1.14792	1.04065	0.675519	1.21917	0.853574	0.164613
Q8QZY1	Eukaryotic translation initiation factor 3 subunit L OS=Mus musculus GN=Eif3l PE=1 SV=1 - [EIF3L_MOUSE]	1.01994	1.13889	0.954407	1.03775	0.556856	1.01274	1.0247	0.890453
Q62356	Follistatin-related protein 1 OS=Mus musculus GN=Fstl1 PE=1 SV=2 - [FSTL1_MOUSE]	1.49119	1.03292	0.588652	1.03759	0.898519	0.492297	2.10765	0.169491
Q3UF75	Alpha-parvin OS=Mus musculus GN=Parva PE=1 SV=1 - [Q3UF75_MOUSE]	0.927356	1.56276	0.620061	1.03672	0.906852	0.846766	1.22433	0.579674
P11983	T-complex protein 1 subunit alpha OS=Mus musculus GN=Tcp1 PE=1 SV=3 - [TCPA_MOUSE]	1.03198	1.17695	0.895643	1.03486	0.709586	1.06548	0.971265	0.815564
Q8VDN2	Sodium/potassium-transporting ATPase subunit alpha-1 OS=Mus musculus GN=Atp1a1 PE=1 SV=1 - [AT1A1_MOUSE]	0.870443	0.828189	1.40122	1.03328	0.87338	1.10875	0.931938	0.726539
E9PZF0	Nucleoside diphosphate kinase OS=Mus musculus GN=Gm20390 PE=3 SV=1 - [E9PZF0_MOUSE]	1.17438	1.18107	0.741641	1.03236	0.844496	1.36363	0.757071	0.3455
Q3UNJ3	Peptidylprolyl isomerase OS=Mus musculus GN=Fkbp10 PE=2 SV=1 - [Q3UNJ3_MOUSE]	1.08976	0.809671	1.19656	1.032	0.807541	0.99174	1.04059	0.872297
O08747	Netrin receptor UNC5C OS=Mus musculus GN=Unc5c PE=1 SV=1 - [UNC5C_MOUSE]	1.08512	1.3035	0.703141	1.03058	0.877654	0.889134	1.15909	0.710289
P26039	Talin-1 OS=Mus musculus GN=Tln1 PE=1 SV=2 - [TLN1_MOUSE]	1.06702	1.33436	0.683891	1.02843	0.894116	0.841308	1.22241	0.442021
P14131	40S ribosomal protein S16 OS=Mus musculus GN=Rps16 PE=1 SV=4 - [RS16_MOUSE]	1.0825	0.873457	1.12766	1.02787	0.755907	1.00257	1.02524	0.931993
P97333	Neuropilin-1 OS=Mus musculus GN=Nrp1 PE=1 SV=2 - [NRP1_MOUSE]	0.815833	1.14815	1.11651	1.02683	0.823637	1.40957	0.72847	0.439798
Q8BXV2	BRI3-binding protein OS=Mus musculus GN=Bri3bp PE=1 SV=1 - [BRI3B_MOUSE]	1.0756	0.805556	1.19453	1.02523	0.846817	1.09046	0.940175	0.747106
Q60767	Lymphocyte antigen 75 OS=Mus musculus GN=Ly75 PE=1 SV=2 - [LY75_MOUSE]	1.22629	0.679012	1.16819	1.0245	0.900685	1.08918	0.94061	0.819427
P63101	14-3-3 protein zeta/delta OS=Mus musculus GN=Ywhaz PE=1 SV=1 - [1433Z_MOUSE]	1.12544	1.10082	0.845998	1.02409	0.812709	1.11707	0.916764	0.64448
Q922Q1	Mitochondrial amidoxime reducing component 2 OS=Mus musculus GN=Marc2 PE=1 SV=1 - [MARC2_MOUSE]	1.01133	1.10905	0.950355	1.02358	0.660677	1.02426	0.999339	0.993723
Q9EPK7	Exportin-7 OS=Mus musculus GN=Xpo7 PE=1 SV=3 - [XPO7_MOUSE]	0.518853	1.74383	0.800405	1.02103	0.959891	1.04843	0.973865	0.954284
Q9QZD8	Mitochondrial dicarboxylate carrier OS=Mus musculus GN=Slc25a10 PE=1 SV=2 - [DIC_MOUSE]	0.884601	0.903292	1.27254	1.02015	0.887936	0.991909	1.02847	0.849297
Q3TW74	Putative uncharacterized protein OS=Mus musculus GN=Mthfd1 PE=2 SV=1 - [Q3TW74_MOUSE]	1.1503	1.16358	0.745694	1.01986	0.898139	0.858792	1.18755	0.480667
P08249	Malate dehydrogenase, mitochondrial OS=Mus musculus GN=Mdh2 PE=1 SV=3 - [MDHM_MOUSE]	1.01906	0.578189	1.45897	1.01874	0.94796	1.02182	0.996988	0.992695
O70378	ER membrane protein complex subunit 8 OS=Mus musculus GN=Emc8 PE=1 SV=1 - [EMC8_MOUSE]	0.958186	0.91358	1.18338	1.01838	0.846173	1.1477	0.887327	0.666262
P80316	T-complex protein 1 subunit epsilon OS=Mus musculus GN=Cct5 PE=1 SV=1 - [TCPE_MOUSE]	1.06606	1.11523	0.873354	1.01821	0.828116	0.987706	1.03089	0.797967
Q8BH95	Enoyl-CoA hydratase, mitochondrial OS=Mus musculus GN=Echs1 PE=1 SV=1 - [ECHM_MOUSE]	0.919714	0.9393	1.1925	1.01717	0.863077	1.0482	0.970398	0.900044
P61205	ADP-ribosylation factor 3 OS=Mus musculus GN=Arf3 PE=2 SV=2 - [ARF3_MOUSE]	0.934539	1.18416	0.928065	1.01559	0.870371	0.778735	1.30415	0.0963971
Q3TKC5	Putative uncharacterized protein (Fragment) OS=Mus musculus GN=Ppat PE=2 SV=1 - [Q3TKC5_MOUSE]	1.26597	1.02881	0.751773	1.01551	0.926365	1.30642	0.777325	0.205583
P10711	Transcription elongation factor A protein 1 OS=Mus musculus GN=Tcea1 PE=1 SV=2 - [TCEA1_MOUSE]	1.08372	1.20473	0.757852	1.01543	0.918493	0.959461	1.05834	0.766073
Q9D074	E3 ubiquitin-protein ligase MGRN1 OS=Mus musculus GN=Mgrn1 PE=1 SV=2 - [MGRN1_MOUSE]	0.781205	0.809671	1.4539	1.01493	0.952005	1.12389	0.903046	0.672129
E9QNX9	Tyrosine-protein kinase receptor OS=Mus musculus GN=Igf1r PE=1 SV=1 - [E9QNX9_MOUSE]	0.974195	0.718107	1.3465	1.01294	0.949925	0.982297	1.03119	0.895033
A0A0R4J1Y7	Thioredoxin domain-containing protein 5 OS=Mus musculus GN=Txndc5 PE=1 SV=1 - [A0A0R4J1Y7_MOUSE]	0.883446	1.20679	0.943262	1.01117	0.920756	0.912096	1.10862	0.488985
B1AT92	Growth factor receptor-bound protein 2 OS=Mus musculus GN=Grb2 PE=1 SV=1 - [B1AT92_MOUSE]	0.661528	1.27263	1.09929	1.01115	0.956677	1.0791	0.937032	0.793181
F6RJV6	LanC-like protein 2 (Fragment) OS=Mus musculus GN=Lancl2 PE=1 SV=1 - [F6RJV6_MOUSE]	0.872901	1.21708	0.943262	1.01108	0.925574	0.996133	1.01501	0.935712
P60335	Poly(rC)-binding protein 1 OS=Mus musculus GN=Pcbp1 PE=1 SV=1 - [PCBP1_MOUSE]	1.13438	1.03292	0.864235	1.01051	0.906069	0.946536	1.06759	0.585242
P80314	T-complex protein 1 subunit beta OS=Mus musculus GN=Cct2 PE=1 SV=4 - [TCPB_MOUSE]	1.01253	1.13374	0.883485	1.00992	0.903368	1.05944	0.953256	0.69261
P20029	78 kDa glucose-regulated protein OS=Mus musculus GN=Hspa5 PE=1 SV=3 - [GRP78_MOUSE]	1.05889	0.907407	1.0618	1.00937	0.871164	0.902242	1.11873	0.384324
O09172	Glutamate--cysteine ligase regulatory subunit OS=Mus musculus GN=Gclm PE=1 SV=1 - [GSH0_MOUSE]	1.08073	0.925926	1.02026	1.00897	0.860512	0.76227	1.32364	0.0273099
P61620	Protein transport protein Sec61 subunit alpha isoform 1 OS=Mus musculus GN=Sec61a1 PE=1 SV=2 - [S61A1_MOUSE]	1.41586	0.511317	1.09828	1.00849	0.97736	1.08131	0.932649	0.813151
Q3UM23	Putative uncharacterized protein OS=Mus musculus GN=Rnh1 PE=2 SV=1 - [Q3UM23_MOUSE]	1.13235	1.00823	0.884498	1.00836	0.91767	1.20735	0.835184	0.68123
Q5SWU9	Acetyl-CoA carboxylase 1 OS=Mus musculus GN=Acaca PE=1 SV=1 - [ACACA_MOUSE]	0.676857	1.07613	1.27153	1.00817	0.966995	1.2612	0.799379	0.297521
Q3THK7	GMP synthase [glutamine-hydrolyzing] OS=Mus musculus GN=Gmps PE=1 SV=2 - [GUAA_MOUSE]	1.03661	1.26749	0.720365	1.00815	0.963669	0.902685	1.11684	0.606603
Q3URM4	Putative uncharacterized protein OS=Mus musculus GN=Erp44 PE=2 SV=1 - [Q3URM4_MOUSE]	1.11594	0.595679	1.31104	1.00755	0.974989	1.05564	0.95445	0.857369
Q9ET30	Transmembrane 9 superfamily member 3 OS=Mus musculus GN=Tm9sf3 PE=1 SV=1 - [TM9S3_MOUSE]	1.07988	0.921811	1.01317	1.00495	0.923752	0.830308	1.21034	0.18819
Q9EP69	Phosphatidylinositide phosphatase SAC1 OS=Mus musculus GN=Sacm1l PE=1 SV=1 - [SAC1_MOUSE]	1.13879	0.86214	1.01317	1.0047	0.958477	0.99257	1.01222	0.910511
Q8BMK4	Cytoskeleton-associated protein 4 OS=Mus musculus GN=Ckap4 PE=1 SV=2 - [CKAP4_MOUSE]	0.758199	0.791152	1.45897	1.00277	0.991413	1.03048	0.973112	0.937754
A0A075DC90	Cytochrome c oxidase subunit 2 OS=Mus musculus GN=COX2 PE=3 SV=1 - [A0A075DC90_MOUSE]	0.583054	0.683128	1.73252	0.999568	0.999169	0.989782	1.00989	0.983101
Q3TFD2	Lysophosphatidylcholine acyltransferase 1 OS=Mus musculus GN=Lpcat1 PE=1 SV=1 - [PCAT1_MOUSE]	0.924417	0.946502	1.12462	0.998513	0.983412	1.03804	0.961923	0.893735
P80318	T-complex protein 1 subunit gamma OS=Mus musculus GN=Cct3 PE=1 SV=1 - [TCPG_MOUSE]	1.08389	1.04733	0.864235	0.998482	0.984203	1.05633	0.945235	0.653306
P97314	Cysteine and glycine-rich protein 2 OS=Mus musculus GN=Csrp2 PE=1 SV=3 - [CSRP2_MOUSE]	0.623544	0.984568	1.38501	0.997706	0.992623	1.08766	0.917294	0.741909
P53994	Ras-related protein Rab-2A OS=Mus musculus GN=Rab2a PE=1 SV=1 - [RAB2A_MOUSE]	1.17778	0.937243	0.87538	0.9968	0.975478	1.008	0.988893	0.923094
P62259	14-3-3 protein epsilon OS=Mus musculus GN=Ywhae PE=1 SV=1 - [1433E_MOUSE]	0.957144	1.0535	0.978723	0.996455	0.91445	0.88674	1.12373	0.0946316
Q922F4	Tubulin beta-6 chain OS=Mus musculus GN=Tubb6 PE=1 SV=1 - [TBB6_MOUSE]	0.882675	1.12654	0.97771	0.995643	0.956626	1.2717	0.782925	0.124989
Q99JW7	Cdc2a protein (Fragment) OS=Mus musculus GN=Cdk1 PE=2 SV=1 - [Q99JW7_MOUSE]	1.1725	1.04835	0.764944	0.995266	0.972254	0.931821	1.06809	0.751307
A0A087WS46	Eukaryotic translation elongation factor 1 beta 2 OS=Mus musculus GN=Eef1b2 PE=1 SV=1 - [A0A087WS46_MOUSE]	0.994691	1.23251	0.756839	0.99468	0.972615	1.15326	0.862494	0.564957
A2AMW0	Capping protein (Actin filament) muscle Z-line, beta, isoform CRA_a OS=Mus musculus GN=Capzb PE=1 SV=1 - [A2AMW0_MOUSE]	1.05409	1.18107	0.745694	0.993617	0.965106	0.906288	1.09636	0.578686
Q8BY71	Histone acetyltransferase type B catalytic subunit OS=Mus musculus GN=Hat1 PE=1 SV=1 - [HAT1_MOUSE]	0.729807	1.20576	1.04357	0.993045	0.964818	0.903824	1.09871	0.670072
P09055	Integrin beta-1 OS=Mus musculus GN=Itgb1 PE=1 SV=1 - [ITB1_MOUSE]	1.02853	0.746914	1.20162	0.992356	0.959239	1.05103	0.944172	0.721277
O35566	CD151 antigen OS=Mus musculus GN=Cd151 PE=1 SV=2 - [CD151_MOUSE]	1.09361	0.731481	1.14691	0.990667	0.949494	0.979431	1.01147	0.949583
P97807	Fumarate hydratase, mitochondrial OS=Mus musculus GN=Fh PE=1 SV=3 - [FUMH_MOUSE]	0.871232	0.87037	1.22999	0.990531	0.944163	0.95688	1.03517	0.85739
Q3TAW4	Putative uncharacterized protein OS=Mus musculus GN=Sec23b PE=2 SV=1 - [Q3TAW4_MOUSE]	0.862844	0.976337	1.13171	0.990298	0.912304	0.912282	1.08552	0.806485
O54734	Dolichyl-diphosphooligosaccharide--protein glycosyltransferase 48 kDa subunit OS=Mus musculus GN=Ddost PE=1 SV=2 - [OST48_MOUSE]	0.957266	0.977366	1.03242	0.989018	0.673286	1.08963	0.907668	0.627384
Q3TZZ7	Extended synaptotagmin-2 OS=Mus musculus GN=Esyt2 PE=1 SV=1 - [ESYT2_MOUSE]	1.13875	0.864198	0.963526	0.988825	0.902016	0.839023	1.17854	0.3181
Q07076	Annexin A7 OS=Mus musculus GN=Anxa7 PE=1 SV=2 - [ANXA7_MOUSE]	0.716916	1.23354	1.00811	0.986187	0.934822	1.0482	0.940841	0.811505
Q3TPD9	Amine oxidase (Fragment) OS=Mus musculus GN=Maoa PE=2 SV=1 - [Q3TPD9_MOUSE]	0.926792	0.603909	1.42655	0.985749	0.957926	0.91885	1.07281	0.827536
A0A0A0MQM0	Eukaryotic translation initiation factor 5A (Fragment) OS=Mus musculus GN=Eif5a PE=1 SV=1 - [A0A0A0MQM0_MOUSE]	1.27816	0.75	0.928065	0.985408	0.933638	1.14477	0.860792	0.543129
Q9JIF7	Coatomer subunit beta OS=Mus musculus GN=Copb1 PE=1 SV=1 - [COPB_MOUSE]	1.11814	1.11831	0.713273	0.98324	0.912543	0.959716	1.02451	0.887185
P68373	Tubulin alpha-1C chain OS=Mus musculus GN=Tuba1c PE=1 SV=1 - [TBA1C_MOUSE]	0.864912	1.08951	0.993921	0.98278	0.816072	1.15224	0.85293	0.244505
O70475	UDP-glucose 6-dehydrogenase OS=Mus musculus GN=Ugdh PE=1 SV=1 - [UGDH_MOUSE]	0.91956	1.27675	0.74772	0.981343	0.915632	0.900494	1.08978	0.676753
Q02053	Ubiquitin-like modifier-activating enzyme 1 OS=Mus musculus GN=Uba1 PE=1 SV=1 - [UBA1_MOUSE]	0.962244	1.1677	0.809524	0.979821	0.863777	1.04937	0.93372	0.715177
Q64521	Glycerol-3-phosphate dehydrogenase, mitochondrial OS=Mus musculus GN=Gpd2 PE=1 SV=2 - [GPDM_MOUSE]	0.924906	0.944444	1.06788	0.979078	0.686168	0.850233	1.15154	0.271393
Q3UXP2	RuvB-like helicase OS=Mus musculus GN=Ruvbl2 PE=2 SV=1 - [Q3UXP2_MOUSE]	0.905651	1.25	0.781155	0.978935	0.894365	0.885533	1.10548	0.645182
P62918	60S ribosomal protein L8 OS=Mus musculus GN=Rpl8 PE=1 SV=2 - [RL8_MOUSE]	1.03459	0.77572	1.12563	0.978648	0.85742	1.22493	0.798938	0.161769
G3UYZ1	Immunoglobulin superfamily member 8 OS=Mus musculus GN=Igsf8 PE=1 SV=1 - [G3UYZ1_MOUSE]	0.451705	1.2963	1.18338	0.977128	0.939022	1.40664	0.694655	0.2497
P29758	Ornithine aminotransferase, mitochondrial OS=Mus musculus GN=Oat PE=1 SV=1 - [OAT_MOUSE]	0.676429	0.824074	1.4306	0.977034	0.929796	1.006	0.97121	0.92299
B7ZWC4	Insulin-like growth factor 2 receptor OS=Mus musculus GN=Igf2r PE=2 SV=1 - [B7ZWC4_MOUSE]	1.11543	0.693416	1.11854	0.975794	0.879656	1.13447	0.86013	0.576425
Q76MZ3	Serine/threonine-protein phosphatase 2A 65 kDa regulatory subunit A alpha isoform OS=Mus musculus GN=Ppp2r1a PE=1 SV=3 - [2AAA_MOUSE]	1.11999	0.94856	0.848024	0.97219	0.759579	1.01723	0.955724	0.766837
Q9WVG6	Histone-arginine methyltransferase CARM1 OS=Mus musculus GN=Carm1 PE=1 SV=2 - [CARM1_MOUSE]	0.779618	1.40844	0.72847	0.972175	0.910368	1.14197	0.851315	0.641467
P08003	Protein disulfide-isomerase A4 OS=Mus musculus GN=Pdia4 PE=1 SV=3 - [PDIA4_MOUSE]	0.983086	0.848765	1.077	0.969617	0.691443	0.912616	1.06246	0.794668
Q501J6	Probable ATP-dependent RNA helicase DDX17 OS=Mus musculus GN=Ddx17 PE=1 SV=1 - [DDX17_MOUSE]	1.0517	0.90535	0.950355	0.969135	0.549736	0.799364	1.21238	0.164041
Q9JJI8	60S ribosomal protein L38 OS=Mus musculus GN=Rpl38 PE=1 SV=3 - [RL38_MOUSE]	1.06285	1.10082	0.743668	0.969114	0.810652	1.07586	0.900784	0.694167
Q61553	Fascin OS=Mus musculus GN=Fscn1 PE=1 SV=4 - [FSCN1_MOUSE]	0.975673	1.14918	0.779129	0.967993	0.792862	1.09584	0.883334	0.489101
Q8K0C4	Lanosterol 14-alpha demethylase OS=Mus musculus GN=Cyp51a1 PE=1 SV=1 - [CP51A_MOUSE]	1.30385	0.914609	0.683891	0.967449	0.873787	0.866106	1.11701	0.681805
P05064	Fructose-bisphosphate aldolase A OS=Mus musculus GN=Aldoa PE=1 SV=2 - [ALDOA_MOUSE]	1.0013	1.20473	0.694022	0.966686	0.843267	0.828628	1.16661	0.494022
Q8BXZ1	Protein disulfide-isomerase TMX3 OS=Mus musculus GN=Tmx3 PE=1 SV=2 - [TMX3_MOUSE]	0.709609	1.05864	1.12867	0.965641	0.815749	1.05734	0.913278	0.584414
Q9D819	Inorganic pyrophosphatase OS=Mus musculus GN=Ppa1 PE=1 SV=1 - [IPYR_MOUSE]	1.42071	0.833333	0.642351	0.965465	0.896296	0.803388	1.20174	0.56105
P52795	Ephrin-B1 OS=Mus musculus GN=Efnb1 PE=1 SV=1 - [EFNB1_MOUSE]	1.04372	0.744856	1.1074	0.965323	0.78569	0.898749	1.07408	0.669125
Q3TFF0	Putative uncharacterized protein OS=Mus musculus GN=Dnaja2 PE=2 SV=1 - [Q3TFF0_MOUSE]	1.19972	0.713992	0.972644	0.962118	0.812487	0.99218	0.969702	0.867918
Q6ZQ38	Cullin-associated NEDD8-dissociated protein 1 OS=Mus musculus GN=Cand1 PE=1 SV=2 - [CAND1_MOUSE]	0.750727	1.18519	0.948328	0.961413	0.787696	1.03367	0.930094	0.687569
P46935	E3 ubiquitin-protein ligase NEDD4 OS=Mus musculus GN=Nedd4 PE=1 SV=3 - [NEDD4_MOUSE]	1.16718	1.06584	0.64843	0.960483	0.826643	1.12045	0.857229	0.518865
Q69ZF7	Metal transporter CNNM4 OS=Mus musculus GN=Cnnm4 PE=1 SV=2 - [CNNM4_MOUSE]	0.929909	0.709877	1.24012	0.959969	0.818999	0.966508	0.993234	0.972376
Q8BKE6	Cytochrome P450 20A1 OS=Mus musculus GN=Cyp20a1 PE=1 SV=1 - [CP20A_MOUSE]	1.06354	0.859053	0.954407	0.959001	0.559452	0.806766	1.1887	0.418217
O35379	Multidrug resistance-associated protein 1 OS=Mus musculus GN=Abcc1 PE=1 SV=1 - [MRP1_MOUSE]	0.698078	0.70679	1.46302	0.955962	0.878098	1.00702	0.949294	0.864966
A0A0R4J088	Tissue factor OS=Mus musculus GN=F3 PE=1 SV=1 - [A0A0R4J088_MOUSE]	1.52439	0.77572	0.567376	0.955829	0.893125	1.58436	0.60329	0.165158
P80313	T-complex protein 1 subunit eta OS=Mus musculus GN=Cct7 PE=1 SV=1 - [TCPH_MOUSE]	0.905372	1.08333	0.874367	0.954357	0.555859	1.00331	0.951211	0.74708
H7BWY2	AP-3 complex subunit mu-1 OS=Mus musculus GN=Ap3m1 PE=1 SV=1 - [H7BWY2_MOUSE]	0.972358	1.26235	0.62614	0.953614	0.824411	1.13609	0.839381	0.518479
P35293	Ras-related protein Rab-18 OS=Mus musculus GN=Rab18 PE=1 SV=2 - [RAB18_MOUSE]	1.15231	0.781893	0.926039	0.953414	0.707773	0.850712	1.12072	0.647393
P30412	Peptidyl-prolyl cis-trans isomerase C OS=Mus musculus GN=Ppic PE=1 SV=1 - [PPIC_MOUSE]	0.670173	1.03704	1.15096	0.952724	0.775426	1.16344	0.818884	0.31808
Q9WVA4	Transgelin-2 OS=Mus musculus GN=Tagln2 PE=1 SV=4 - [TAGL2_MOUSE]	1.25756	0.893004	0.70618	0.95225	0.795846	1.00583	0.946732	0.835299
Q3TQP7	Putative uncharacterized protein OS=Mus musculus GN=Acat1 PE=2 SV=1 - [Q3TQP7_MOUSE]	1.02449	0.644033	1.18338	0.950636	0.786874	1.08769	0.873992	0.704312
Q9Z1Z2	Serine-threonine kinase receptor-associated protein OS=Mus musculus GN=Strap PE=1 SV=2 - [STRAP_MOUSE]	0.92363	1.07716	0.849037	0.949943	0.533726	0.872977	1.08816	0.447289
F6RPJ9	Insulin-degrading enzyme (Fragment) OS=Mus musculus GN=Ide PE=1 SV=1 - [F6RPJ9_MOUSE]	0.734115	1.13889	0.974671	0.949225	0.707865	1.00501	0.944496	0.778308
Q3TG12	Putative uncharacterized protein (Fragment) OS=Mus musculus GN=Farsb PE=2 SV=1 - [Q3TG12_MOUSE]	0.9152	0.998971	0.932118	0.948763	0.183038	0.841873	1.12697	0.409715
O54890	Integrin beta-3 OS=Mus musculus GN=Itgb3 PE=1 SV=2 - [ITB3_MOUSE]	0.946666	1.14403	0.754813	0.948504	0.691714	1.1211	0.846046	0.716004
O08553	Dihydropyrimidinase-related protein 2 OS=Mus musculus GN=Dpysl2 PE=1 SV=2 - [DPYL2_MOUSE]	0.883507	1.18827	0.771023	0.947601	0.715052	0.855885	1.10716	0.616299
P31938	Dual specificity mitogen-activated protein kinase kinase 1 OS=Mus musculus GN=Map2k1 PE=1 SV=2 - [MP2K1_MOUSE]	0.82283	1.38992	0.628166	0.946971	0.838059	1.07618	0.879934	0.772845
Q62165	Dystroglycan OS=Mus musculus GN=Dag1 PE=1 SV=4 - [DAG1_MOUSE]	0.736025	0.868313	1.23303	0.945789	0.750233	1.16154	0.814255	0.293975
P12787	Cytochrome c oxidase subunit 5A, mitochondrial OS=Mus musculus GN=Cox5a PE=1 SV=2 - [COX5A_MOUSE]	0.652359	0.609053	1.57447	0.945293	0.878049	1.02312	0.923935	0.844183
P10852	4F2 cell-surface antigen heavy chain OS=Mus musculus GN=Slc3a2 PE=1 SV=1 - [4F2_MOUSE]	0.754259	0.768519	1.31104	0.944607	0.790993	1.24938	0.75606	0.237791
P11688	Integrin alpha-5 OS=Mus musculus GN=Itga5 PE=1 SV=3 - [ITA5_MOUSE]	0.820764	0.774691	1.23303	0.942828	0.732652	1.13799	0.828507	0.349788
P58242	Acid sphingomyelinase-like phosphodiesterase 3b OS=Mus musculus GN=Smpdl3b PE=1 SV=1 - [ASM3B_MOUSE]	0.720624	0.792181	1.31206	0.941621	0.78374	1.26036	0.747107	0.223712
Q9JIG7	Coiled-coil domain-containing protein 22 OS=Mus musculus GN=Ccdc22 PE=1 SV=1 - [CCD22_MOUSE]	0.899077	1.23868	0.682877	0.940212	0.747142	0.841757	1.11696	0.666249
B2M1R6	Heterogeneous nuclear ribonucleoprotein K OS=Mus musculus GN=Hnrnpk PE=1 SV=1 - [B2M1R6_MOUSE]	1.01956	0.859053	0.93921	0.939273	0.320258	0.886036	1.06008	0.694422
P62908	40S ribosomal protein S3 OS=Mus musculus GN=Rps3 PE=1 SV=1 - [RS3_MOUSE]	1.01475	0.62037	1.17325	0.936125	0.735042	1.06053	0.882695	0.615122
Q99LD8	N(G),N(G)-dimethylarginine dimethylaminohydrolase 2 OS=Mus musculus GN=Ddah2 PE=1 SV=1 - [DDAH2_MOUSE]	0.684509	1.51543	0.607903	0.935948	0.845996	1.11005	0.843156	0.708384
P80317	T-complex protein 1 subunit zeta OS=Mus musculus GN=Cct6a PE=1 SV=3 - [TCPZ_MOUSE]	0.865688	1.07305	0.852077	0.93027	0.432274	1.04189	0.892868	0.428053
P52480	Pyruvate kinase PKM OS=Mus musculus GN=Pkm PE=1 SV=4 - [KPYM_MOUSE]	1.10728	1.05761	0.625127	0.930006	0.692424	0.85558	1.08699	0.706454
Q60943	Interleukin-17 receptor A OS=Mus musculus GN=Il17ra PE=1 SV=1 - [I17RA_MOUSE]	0.762279	0.871399	1.154	0.929227	0.605934	1.05998	0.876642	0.566245
S4R1N6	40S ribosomal protein S18 OS=Mus musculus GN=Rps18 PE=3 SV=1 - [S4R1N6_MOUSE]	0.822507	0.82716	1.13576	0.928477	0.561493	0.992613	0.935387	0.727396
P70698	CTP synthase 1 OS=Mus musculus GN=Ctps1 PE=1 SV=2 - [PYRG1_MOUSE]	0.997239	0.932099	0.848024	0.925787	0.227884	1.04277	0.887814	0.454495
A2A547	Ribosomal protein L19 OS=Mus musculus GN=Rpl19 PE=1 SV=1 - [A2A547_MOUSE]	1.08129	0.37963	1.31611	0.925676	0.816358	1.62139	0.570916	0.282328
Q3TDN2	FAS-associated factor 2 OS=Mus musculus GN=Faf2 PE=1 SV=2 - [FAF2_MOUSE]	1.1045	0.643004	1.02533	0.924278	0.648227	0.780803	1.18375	0.43402
Q9CPY7	Cytosol aminopeptidase OS=Mus musculus GN=Lap3 PE=1 SV=3 - [AMPL_MOUSE]	0.773673	1.24691	0.751773	0.92412	0.68475	0.96786	0.954807	0.848197
Q9R1P1	Proteasome subunit beta type-3 OS=Mus musculus GN=Psmb3 PE=1 SV=1 - [PSB3_MOUSE]	0.805228	1.13889	0.825735	0.923284	0.551039	1.06471	0.867173	0.356809
Q3TL95	Proteasome subunit alpha type (Fragment) OS=Mus musculus GN=Psma4 PE=2 SV=1 - [Q3TL95_MOUSE]	1.02129	0.93107	0.812563	0.92164	0.324227	0.913124	1.00933	0.953249
P61804	Dolichyl-diphosphooligosaccharide--protein glycosyltransferase subunit DAD1 OS=Mus musculus GN=Dad1 PE=1 SV=3 - [DAD1_MOUSE]	0.677468	1.09671	0.986829	0.920335	0.590522	0.908228	1.01333	0.954686
O08795	Glucosidase 2 subunit beta OS=Mus musculus GN=Prkcsh PE=1 SV=1 - [GLU2B_MOUSE]	0.774622	0.883745	1.1003	0.919557	0.489088	0.912386	1.00786	0.967734
G3UX26	Voltage-dependent anion-selective channel protein 2 (Fragment) OS=Mus musculus GN=Vdac2 PE=1 SV=1 - [G3UX26_MOUSE]	0.922378	0.694444	1.14184	0.919555	0.596952	1.02872	0.893886	0.563268
Q8VHY0	Chondroitin sulfate proteoglycan 4 OS=Mus musculus GN=Cspg4 PE=1 SV=3 - [CSPG4_MOUSE]	0.792927	0.867284	1.09828	0.919496	0.473548	1.36105	0.67558	0.303721
D3Z0B9	Aldehyde dehydrogenase family 16 member A1 OS=Mus musculus GN=Aldh16a1 PE=1 SV=3 - [D3Z0B9_MOUSE]	0.415286	1.66461	0.676798	0.918898	0.850936	0.94728	0.970038	0.951344
E9Q7G1	Transmembrane p24-trafficking protein 7 OS=Mus musculus GN=Tmed7 PE=1 SV=1 - [E9Q7G1_MOUSE]	1.28684	0.354938	1.11449	0.918756	0.803242	1.08383	0.847695	0.663311
P27773	Protein disulfide-isomerase A3 OS=Mus musculus GN=Pdia3 PE=1 SV=2 - [PDIA3_MOUSE]	1.05907	0.822016	0.874367	0.918484	0.374498	0.788307	1.16513	0.235216
Q80VY6	Cdh3 protein (Fragment) OS=Mus musculus GN=Cdh3 PE=2 SV=1 - [Q80VY6_MOUSE]	0.815049	0.924897	1.00709	0.91568	0.268826	1.12995	0.81037	0.333516
O08807	Peroxiredoxin-4 OS=Mus musculus GN=Prdx4 PE=1 SV=1 - [PRDX4_MOUSE]	0.745916	0.987654	1.01317	0.915581	0.425973	0.919077	0.996195	0.977796
Q9CZT5	Vasorin OS=Mus musculus GN=Vasn PE=2 SV=2 - [VASN_MOUSE]	0.659256	1.20988	0.873354	0.914162	0.645803	1.2274	0.744797	0.348035
Q8BYU6	Torsin-1A-interacting protein 2 OS=Mus musculus GN=Tor1aip2 PE=1 SV=1 - [TOIP2_MOUSE]	0.901924	0.825103	1.01317	0.913399	0.253567	0.638657	1.43019	0.0875887
Q3TN35	Putative uncharacterized protein OS=Mus musculus GN=Sgta PE=2 SV=1 - [Q3TN35_MOUSE]	0.616685	1.3858	0.735562	0.912683	0.749911	1.65818	0.550411	0.397814
O88792	Junctional adhesion molecule A OS=Mus musculus GN=F11r PE=1 SV=2 - [JAM1_MOUSE]	0.77893	0.946502	1.00709	0.910842	0.321383	1.29585	0.702889	0.373187
Q9CQB5	CDGSH iron-sulfur domain-containing protein 2 OS=Mus musculus GN=Cisd2 PE=1 SV=1 - [CISD2_MOUSE]	1.08496	0.458848	1.1844	0.909401	0.728502	0.998928	0.910377	0.765963
G3X8Y8	Toll-like receptor OS=Mus musculus GN=Tlr2 PE=1 SV=1 - [G3X8Y8_MOUSE]	0.503363	1.02881	1.19554	0.909237	0.705895	1.08117	0.840974	0.533411
Q9CZD3	Glycine--tRNA ligase OS=Mus musculus GN=Gars PE=1 SV=1 - [GARS_MOUSE]	1.04643	0.891975	0.781155	0.906522	0.348276	0.982019	0.92312	0.602705
P59999	Actin-related protein 2/3 complex subunit 4 OS=Mus musculus GN=Arpc4 PE=1 SV=3 - [ARPC4_MOUSE]	0.754403	1.19033	0.774063	0.906265	0.577397	0.966282	0.937888	0.72812
Q8BMS1	Trifunctional enzyme subunit alpha, mitochondrial OS=Mus musculus GN=Hadha PE=1 SV=1 - [ECHA_MOUSE]	0.786175	0.699588	1.22898	0.904913	0.620562	1.07064	0.845211	0.446709
Q62351	Transferrin receptor protein 1 OS=Mus musculus GN=Tfrc PE=1 SV=1 - [TFR1_MOUSE]	1.17804	0.447531	1.08713	0.904236	0.717407	1.06389	0.849936	0.645171
Q8BKG3	Inactive tyrosine-protein kinase 7 OS=Mus musculus GN=Ptk7 PE=1 SV=1 - [PTK7_MOUSE]	0.712824	0.989712	1.00507	0.902534	0.412619	0.985353	0.91595	0.549122
Q9DB77	Cytochrome b-c1 complex subunit 2, mitochondrial OS=Mus musculus GN=Uqcrc2 PE=1 SV=1 - [QCR2_MOUSE]	0.728426	0.547325	1.42958	0.901779	0.750036	0.991956	0.909091	0.794847
Q3UGQ1	Cellular tumor antigen p53 (Fragment) OS=Mus musculus GN=Trp53 PE=2 SV=1 - [Q3UGQ1_MOUSE]	0.819016	0.45679	1.42756	0.901121	0.760334	1.29803	0.694221	0.309039
Q8CJ26	Death domain-containing membrane protein NRADD OS=Mus musculus GN=Nradd PE=1 SV=1 - [NRADD_MOUSE]	0.545327	0.727366	1.42857	0.900422	0.746997	1.31271	0.685927	0.273128
P14094	Sodium/potassium-transporting ATPase subunit beta-1 OS=Mus musculus GN=Atp1b1 PE=1 SV=1 - [AT1B1_MOUSE]	0.76025	1.02572	0.914894	0.900288	0.324585	1.27588	0.705622	0.181742
Q3UK08	Putative uncharacterized protein OS=Mus musculus GN=Tsg101 PE=2 SV=1 - [Q3UK08_MOUSE]	0.781613	0.88786	1.02837	0.899281	0.294091	0.886797	1.01408	0.936897
P68510	14-3-3 protein eta OS=Mus musculus GN=Ywhah PE=1 SV=2 - [1433F_MOUSE]	0.829523	1.01543	0.848024	0.89766	0.225622	1.01353	0.885676	0.371514
O08547	Vesicle-trafficking protein SEC22b OS=Mus musculus GN=Sec22b PE=1 SV=3 - [SC22B_MOUSE]	0.960064	0.867284	0.864235	0.897194	0.0821961	0.889611	1.00852	0.939945
Q61833	Ribophorin OS=Mus musculus GN=Rpn2 PE=2 SV=1 - [Q61833_MOUSE]	0.874224	0.771605	1.04458	0.896803	0.324277	1.0519	0.852555	0.464274
Q8R422	CD109 antigen OS=Mus musculus GN=Cd109 PE=1 SV=1 - [CD109_MOUSE]	0.567991	1.25926	0.862209	0.896486	0.656751	1.31054	0.68406	0.281634
Q8R050	Eukaryotic peptide chain release factor GTP-binding subunit ERF3A OS=Mus musculus GN=Gspt1 PE=1 SV=2 - [ERF3A_MOUSE]	0.96083	1.0751	0.653495	0.896476	0.497323	0.964086	0.929872	0.707496
B0F2B4	Neuroligin 4-like OS=Mus musculus GN=Nlgn4l PE=1 SV=1 - [NLGN4_MOUSE]	0.863993	0.806584	1.01824	0.896271	0.242407	1.28205	0.699091	0.206263
B2RXS4	Plexin-B2 OS=Mus musculus GN=Plxnb2 PE=1 SV=1 - [PLXB2_MOUSE]	0.672184	0.893004	1.11854	0.894576	0.499237	1.14925	0.778397	0.189137
Q9D2R0	Acetoacetyl-CoA synthetase OS=Mus musculus GN=Aacs PE=1 SV=1 - [AACS_MOUSE]	0.899556	1.25514	0.522796	0.892499	0.661689	0.853486	1.04571	0.883608
Q4TVN0	TBC1 domain family member 15 OS=Mus musculus GN=Tbc1d15 PE=2 SV=1 - [Q4TVN0_MOUSE]	0.710704	0.832305	1.12969	0.890898	0.473113	0.982732	0.906552	0.681623
Q9D024	Coiled-coil domain-containing protein 47 OS=Mus musculus GN=Ccdc47 PE=1 SV=2 - [CCD47_MOUSE]	0.812566	0.806584	1.05167	0.890274	0.307007	1.22257	0.728202	0.155124
P21956	Lactadherin OS=Mus musculus GN=Mfge8 PE=1 SV=3 - [MFGM_MOUSE]	0.86708	0.510288	1.29078	0.889383	0.672398	1.05854	0.840195	0.600567
Q8C140	Putative uncharacterized protein OS=Mus musculus GN=Slc25a13 PE=2 SV=1 - [Q8C140_MOUSE]	0.969997	0.603909	1.09422	0.889377	0.530666	0.913886	0.973181	0.909426
Q7TMB8	Cytoplasmic FMR1-interacting protein 1 OS=Mus musculus GN=Cyfip1 PE=1 SV=1 - [CYFP1_MOUSE]	0.775967	0.847737	1.03445	0.886051	0.277204	0.949707	0.932972	0.558521
Q61753	D-3-phosphoglycerate dehydrogenase OS=Mus musculus GN=Phgdh PE=1 SV=3 - [SERA_MOUSE]	1.01325	0.934156	0.710233	0.88588	0.335479	0.878125	1.00883	0.957607
P19096	Fatty acid synthase OS=Mus musculus GN=Fasn PE=1 SV=2 - [FAS_MOUSE]	0.784998	1.12243	0.746707	0.884711	0.43604	1.01565	0.871083	0.560884
E9QKZ2	Importin-9 OS=Mus musculus GN=Ipo9 PE=1 SV=1 - [E9QKZ2_MOUSE]	0.657881	1.09671	0.896657	0.883749	0.456154	0.856448	1.03188	0.856523
Q6IRT4	Eukaryotic translation initiation factor 3 subunit F OS=Mus musculus GN=Eif3f PE=2 SV=1 - [Q6IRT4_MOUSE]	0.822843	0.933128	0.885512	0.880494	0.0645702	0.883715	0.996355	0.987214
Q9QZM4	Tumor necrosis factor receptor superfamily member 10B OS=Mus musculus GN=Tnfrsf10b PE=2 SV=3 - [TR10B_MOUSE]	0.762689	0.745885	1.13171	0.880095	0.441425	1.16093	0.758093	0.171367
P28660	Nck-associated protein 1 OS=Mus musculus GN=Nckap1 PE=1 SV=2 - [NCKP1_MOUSE]	0.606671	0.971193	1.0537	0.877187	0.465563	1.04409	0.840144	0.464522
Q8JZU2	Tricarboxylate transport protein, mitochondrial OS=Mus musculus GN=Slc25a1 PE=1 SV=1 - [TXTP_MOUSE]	0.594379	0.927984	1.10841	0.876924	0.49958	0.978976	0.895756	0.65713
Q9JLV5	Cullin-3 OS=Mus musculus GN=Cul3 PE=1 SV=1 - [CUL3_MOUSE]	0.603808	1.18621	0.826748	0.872257	0.530046	0.824859	1.05746	0.807817
Q91V35	Receptor-type tyrosine-protein phosphatase OS=Mus musculus GN=Ptpra PE=1 SV=1 - [Q91V35_MOUSE]	0.53711	1.0679	1.00811	0.871039	0.522632	1.39198	0.625754	0.177517
Q9EP72	ER membrane protein complex subunit 7 OS=Mus musculus GN=Emc7 PE=1 SV=1 - [EMC7_MOUSE]	0.812597	0.69856	1.10132	0.870825	0.393864	1.12092	0.776886	0.192449
Q8BJY1	26S proteasome non-ATPase regulatory subunit 5 OS=Mus musculus GN=Psmd5 PE=1 SV=4 - [PSMD5_MOUSE]	0.759075	1.0216	0.827761	0.86948	0.238698	0.811592	1.07133	0.588566
Q8BTF0	Coatomer subunit alpha OS=Mus musculus GN=Copa PE=2 SV=1 - [Q8BTF0_MOUSE]	0.824283	1.07305	0.70922	0.868849	0.346328	0.929126	0.935126	0.64326
P70206	Plexin-A1 OS=Mus musculus GN=Plxna1 PE=1 SV=1 - [PLXA1_MOUSE]	0.917788	0.731481	0.952381	0.867217	0.192547	1.04002	0.83385	0.32125
Q3V3R4	Integrin alpha-1 OS=Mus musculus GN=Itga1 PE=1 SV=2 - [ITA1_MOUSE]	0.337062	1.09774	1.15299	0.862596	0.653754	1.33639	0.645468	0.36167
P61027	Ras-related protein Rab-10 OS=Mus musculus GN=Rab10 PE=1 SV=1 - [RAB10_MOUSE]	1.09819	0.798354	0.68997	0.86217	0.376118	0.866869	0.99458	0.980847
Q8VDD5	Myosin-9 OS=Mus musculus GN=Myh9 PE=1 SV=4 - [MYH9_MOUSE]	0.899341	0.835391	0.851064	0.861932	0.0188785	1.01375	0.850242	0.158645
O35864	COP9 signalosome complex subunit 5 OS=Mus musculus GN=Cops5 PE=1 SV=3 - [CSN5_MOUSE]	0.728026	1.17695	0.678825	0.861268	0.473681	1.11608	0.77169	0.33514
Q99LS3	Phosphoserine phosphatase OS=Mus musculus GN=Psph PE=1 SV=1 - [SERB_MOUSE]	0.695026	1.09671	0.790274	0.860669	0.369164	1.06104	0.811154	0.516077
Q9JIP6	Frizzled-2 OS=Mus musculus GN=Fzd2 PE=2 SV=1 - [FZD2_MOUSE]	0.720598	1.04938	0.81155	0.86051	0.290682	0.869099	0.990118	0.963161
P41105	60S ribosomal protein L28 OS=Mus musculus GN=Rpl28 PE=1 SV=2 - [RL28_MOUSE]	0.60669	0.809671	1.16413	0.860165	0.481092	1.0613	0.810481	0.35942
Q8BX02	KN motif and ankyrin repeat domain-containing protein 2 OS=Mus musculus GN=Kank2 PE=1 SV=1 - [KANK2_MOUSE]	0.789525	0.795267	0.990881	0.858558	0.166054	0.929618	0.92356	0.635288
P62192	26S protease regulatory subunit 4 OS=Mus musculus GN=Psmc1 PE=1 SV=1 - [PRS4_MOUSE]	0.986762	0.911523	0.676798	0.858361	0.268459	0.961012	0.893184	0.401897
P17047	Lysosome-associated membrane glycoprotein 2 OS=Mus musculus GN=Lamp2 PE=1 SV=2 - [LAMP2_MOUSE]	0.721536	0.980453	0.869301	0.857097	0.19698	1.0629	0.806375	0.259834
A0A0R4J0I9	Low density lipoprotein receptor-related protein 1 OS=Mus musculus GN=Lrp1 PE=1 SV=1 - [A0A0R4J0I9_MOUSE]	0.79227	0.49177	1.2847	0.856247	0.597413	0.982229	0.871738	0.683432
Q01279	Epidermal growth factor receptor OS=Mus musculus GN=Egfr PE=1 SV=1 - [EGFR_MOUSE]	0.708918	1.02881	0.829787	0.855837	0.262177	1.05205	0.813491	0.549744
Q9D6M3	Mitochondrial glutamate carrier 1 OS=Mus musculus GN=Slc25a22 PE=1 SV=1 - [GHC1_MOUSE]	0.745272	0.628601	1.18642	0.853432	0.479169	1.07664	0.792681	0.340245
Q9JLB9	Nectin-3 OS=Mus musculus GN=Nectin3 PE=1 SV=1 - [NECT3_MOUSE]	0.726353	0.613169	1.20973	0.849749	0.497773	1.28905	0.659207	0.121965
J7NUP1	Immunity-related GTPase family M protein 1 OS=Mus musculus GN=Irgm1 PE=1 SV=1 - [J7NUP1_MOUSE]	0.958743	1.10288	0.487335	0.849653	0.503521	0.616421	1.37837	0.363472
Q3UF82	Mitogen-activated protein kinase OS=Mus musculus GN=Mapk1 PE=2 SV=1 - [Q3UF82_MOUSE]	0.950929	0.6893	0.902736	0.847655	0.198563	1.01138	0.838117	0.363646
G5E8J0	Neurogenic locus notch homolog protein 2 OS=Mus musculus GN=Notch2 PE=1 SV=1 - [G5E8J0_MOUSE]	0.70725	0.783951	1.04863	0.846611	0.276233	0.91905	0.92118	0.63224
Q9CZX9	ER membrane protein complex subunit 4 OS=Mus musculus GN=Emc4 PE=1 SV=1 - [EMC4_MOUSE]	0.789163	0.626543	1.12158	0.845762	0.400695	1.18545	0.713452	0.225205
Q61171	Peroxiredoxin-2 OS=Mus musculus GN=Prdx2 PE=1 SV=3 - [PRDX2_MOUSE]	0.734939	0.947531	0.850051	0.844174	0.126604	0.826284	1.02165	0.82055
A2AFG7	Neural cell adhesion molecule L1 OS=Mus musculus GN=L1cam PE=1 SV=1 - [A2AFG7_MOUSE]	0.783367	0.831276	0.91692	0.843854	0.0572621	0.855896	0.985931	0.926128
A0A0R4J083	Long-chain-specific acyl-CoA dehydrogenase, mitochondrial OS=Mus musculus GN=Acadl PE=1 SV=1 - [A0A0R4J083_MOUSE]	0.482645	1.04527	1.00101	0.842975	0.476299	0.919073	0.917201	0.764379
P70424	Receptor tyrosine-protein kinase erbB-2 OS=Mus musculus GN=Erbb2 PE=1 SV=3 - [ERBB2_MOUSE]	0.557633	0.933128	1.03647	0.842412	0.391925	1.06227	0.79303	0.353531
O55222	Integrin-linked protein kinase OS=Mus musculus GN=Ilk PE=1 SV=2 - [ILK_MOUSE]	0.837494	1.00617	0.676798	0.840155	0.23479	0.855972	0.981521	0.91118
Q9D8B7	Junctional adhesion molecule C OS=Mus musculus GN=Jam3 PE=1 SV=2 - [JAM3_MOUSE]	0.630726	0.926955	0.956434	0.838038	0.259712	1.31967	0.635038	0.0539019
P08113	Endoplasmin OS=Mus musculus GN=Hsp90b1 PE=1 SV=2 - [ENPL_MOUSE]	0.949289	0.614198	0.946302	0.836596	0.279486	0.870731	0.960797	0.834486
P20108	Thioredoxin-dependent peroxide reductase, mitochondrial OS=Mus musculus GN=Prdx3 PE=1 SV=1 - [PRDX3_MOUSE]	0.692251	0.401235	1.4154	0.836295	0.641566	1.02623	0.814922	0.614333
P18828	Syndecan-1 OS=Mus musculus GN=Sdc1 PE=1 SV=1 - [SDC1_MOUSE]	0.904004	0.613169	0.987842	0.835005	0.28331	0.789393	1.05778	0.798159
O54946	DnaJ homolog subfamily B member 6 OS=Mus musculus GN=Dnajb6 PE=1 SV=4 - [DNJB6_MOUSE]	1.06097	0.347737	1.08815	0.832283	0.560528	0.787743	1.05654	0.876191
E9QMH7	Inhibitor of nuclear factor kappa-B kinase-interacting protein OS=Mus musculus GN=Ikbip PE=1 SV=1 - [E9QMH7_MOUSE]	0.665928	1.19136	0.638298	0.831861	0.448701	0.668146	1.24503	0.48065
P04925	Major prion protein OS=Mus musculus GN=Prnp PE=1 SV=2 - [PRIO_MOUSE]	0.768467	0.694444	1.0233	0.828738	0.227669	1.2468	0.664691	0.0463469
Q3TZP9	Putative uncharacterized protein OS=Mus musculus GN=Ror2 PE=2 SV=1 - [Q3TZP9_MOUSE]	0.628901	0.942387	0.908815	0.826701	0.223294	1.20278	0.687324	0.292914
Q3UVI9	Putative uncharacterized protein OS=Mus musculus GN=Abcf2 PE=2 SV=1 - [Q3UVI9_MOUSE]	0.959703	0.984568	0.534954	0.826408	0.356228	0.994434	0.831034	0.586108
Q05186	Reticulocalbin-1 OS=Mus musculus GN=Rcn1 PE=1 SV=1 - [RCN1_MOUSE]	0.968825	0.717078	0.788247	0.824717	0.144216	0.788219	1.0463	0.796404
E9PWQ3	Collagen, type VI, alpha 3 OS=Mus musculus GN=Col6a3 PE=1 SV=2 - [E9PWQ3_MOUSE]	0.386757	1.36934	0.716312	0.824137	0.60443	1.05983	0.777614	0.597931
B0V2N1	Receptor-type tyrosine-protein phosphatase S OS=Mus musculus GN=Ptprs PE=1 SV=1 - [PTPRS_MOUSE]	0.752968	0.849794	0.869301	0.824021	0.0393309	0.971898	0.847847	0.179272
F2Z4A3	FAT atypical cadherin 1 OS=Mus musculus GN=Fat1 PE=1 SV=1 - [F2Z4A3_MOUSE]	0.763575	0.740741	0.941236	0.815184	0.100206	1.04671	0.77881	0.551078
Q9EQH2	Endoplasmic reticulum aminopeptidase 1 OS=Mus musculus GN=Erap1 PE=1 SV=2 - [ERAP1_MOUSE]	0.75552	0.896091	0.78926	0.813624	0.0479879	0.589988	1.37905	0.201733
Q3UJ70	Putative uncharacterized protein OS=Mus musculus GN=Hmgcs1 PE=2 SV=1 - [Q3UJ70_MOUSE]	0.7973	1.16564	0.45694	0.806626	0.444424	1.11621	0.722648	0.545306
E9QAI5	CAD protein OS=Mus musculus GN=Cad PE=1 SV=1 - [E9QAI5_MOUSE]	0.792205	0.802469	0.812563	0.802413	0.000883492	0.927132	0.865478	0.385161
P97465	Docking protein 1 OS=Mus musculus GN=Dok1 PE=1 SV=2 - [DOK1_MOUSE]	0.570555	0.980453	0.844985	0.798664	0.236902	0.549001	1.45476	0.367085
P26231	Catenin alpha-1 OS=Mus musculus GN=Ctnna1 PE=1 SV=1 - [CTNA1_MOUSE]	0.593773	0.852881	0.945289	0.797314	0.193882	1.04383	0.763839	0.243293
Q9Z0L0	Trophoblast glycoprotein OS=Mus musculus GN=Tpbg PE=1 SV=3 - [TPBG_MOUSE]	0.595926	0.868313	0.915907	0.793382	0.173943	1.29091	0.61459	0.116915
P25206	DNA replication licensing factor MCM3 OS=Mus musculus GN=Mcm3 PE=1 SV=2 - [MCM3_MOUSE]	0.925782	0.776749	0.663627	0.788719	0.108492	1.08073	0.729802	0.292958
Q61730	Interleukin-1 receptor accessory protein OS=Mus musculus GN=Il1rap PE=1 SV=1 - [IL1AP_MOUSE]	0.596382	0.963992	0.804458	0.788277	0.18496	1.16399	0.677221	0.209969
Q6PE80	Axl protein OS=Mus musculus GN=Axl PE=1 SV=1 - [Q6PE80_MOUSE]	0.678384	0.794239	0.865248	0.77929	0.0558319	0.876624	0.888968	0.426938
A0A0R4J268	Oncostatin-M-specific receptor subunit beta OS=Mus musculus GN=Osmr PE=1 SV=1 - [A0A0R4J268_MOUSE]	0.676489	0.69856	0.959473	0.778174	0.134724	0.837892	0.928729	0.754966
P28828	Receptor-type tyrosine-protein phosphatase mu OS=Mus musculus GN=Ptprm PE=1 SV=2 - [PTPRM_MOUSE]	0.469971	0.883745	0.98075	0.778155	0.292325	1.02598	0.758451	0.276275
Q7TQG5	Neogenin OS=Mus musculus GN=Neo1 PE=1 SV=1 - [Q7TQG5_MOUSE]	0.81569	0.699588	0.815603	0.776961	0.0287918	0.976723	0.795477	0.33961
Q8BGH2	Sorting and assembly machinery component 50 homolog OS=Mus musculus GN=Samm50 PE=1 SV=1 - [SAM50_MOUSE]	0.674534	0.484568	1.16717	0.775425	0.384626	0.778337	0.996258	0.993773
D3Z2E8	Calcium homeostasis modulator protein 2 OS=Mus musculus GN=Calhm2 PE=1 SV=1 - [D3Z2E8_MOUSE]	0.382982	0.883745	1.05674	0.774488	0.380429	0.963627	0.803721	0.483373
Q6PB52	Lrpap1 protein (Fragment) OS=Mus musculus GN=Lrpap1 PE=2 SV=1 - [Q6PB52_MOUSE]	0.581081	0.843621	0.895643	0.773449	0.145419	1.06447	0.726604	0.0955022
Q02248	Catenin beta-1 OS=Mus musculus GN=Ctnnb1 PE=1 SV=1 - [CTNB1_MOUSE]	0.540283	0.835391	0.944276	0.773316	0.201114	1.06439	0.726535	0.210208
Q9D0T1	NHP2-like protein 1 OS=Mus musculus GN=Snu13 PE=1 SV=4 - [NH2L1_MOUSE]	1.19041	0.0102881	1.11246	0.771055	0.608975	1.19245	0.646616	0.506562
I7HJQ8	CD99 antigen-like protein 2 OS=Mus musculus GN=Cd99l2 PE=1 SV=1 - [I7HJQ8_MOUSE]	0.964291	0.650206	0.698075	0.770857	0.143633	1.02541	0.751756	0.250759
Q9EPR5	VPS10 domain-containing receptor SorCS2 OS=Mus musculus GN=Sorcs2 PE=1 SV=2 - [SORC2_MOUSE]	1.2058	0.532922	0.570415	0.769713	0.40211	1.49365	0.515324	0.17664
O70421	Frizzled-1 OS=Mus musculus GN=Fzd1 PE=2 SV=3 - [FZD1_MOUSE]	0.322902	1.33539	0.650456	0.769583	0.520633	0.934153	0.82383	0.684649
Q8BLU0	Leucine-rich repeat transmembrane protein FLRT2 OS=Mus musculus GN=Flrt2 PE=1 SV=1 - [FLRT2_MOUSE]	0.858836	0.647119	0.790274	0.76541	0.0639751	0.833038	0.918818	0.409512
Q3TDG9	Putative uncharacterized protein OS=Mus musculus GN=Stx12 PE=2 SV=1 - [Q3TDG9_MOUSE]	0.792446	0.778807	0.704154	0.758469	0.0126636	0.837864	0.905241	0.595821
Q8K2J7	RELT-like protein 1 OS=Mus musculus GN=Rell1 PE=2 SV=2 - [RELL1_MOUSE]	0.624181	0.693416	0.953394	0.756997	0.136173	1.12582	0.672396	0.0650588
B1AQR8	Galectin OS=Mus musculus GN=Lgals9 PE=1 SV=1 - [B1AQR8_MOUSE]	0.917683	0.765432	0.582573	0.755229	0.127382	0.553907	1.36346	0.336227
Q60710	Deoxynucleoside triphosphate triphosphohydrolase SAMHD1 OS=Mus musculus GN=Samhd1 PE=1 SV=2 - [SAMH1_MOUSE]	0.735822	1.01852	0.502533	0.752291	0.238697	0.703356	1.06957	0.857179
A0A0R4J1Z3	Transmembrane protein 33 OS=Mus musculus GN=Tmem33 PE=1 SV=1 - [A0A0R4J1Z3_MOUSE]	0.479273	0.779835	0.983789	0.747633	0.227155	1.10379	0.677332	0.117418
P55288	Cadherin-11 OS=Mus musculus GN=Cdh11 PE=1 SV=1 - [CAD11_MOUSE]	0.161392	1.25514	0.812563	0.743033	0.503469	0.947999	0.783791	0.67687
Q61090	Frizzled-7 OS=Mus musculus GN=Fzd7 PE=1 SV=2 - [FZD7_MOUSE]	0.558171	0.811728	0.85613	0.74201	0.108712	1.00167	0.740774	0.0878221
P02469	Laminin subunit beta-1 OS=Mus musculus GN=Lamb1 PE=1 SV=3 - [LAMB1_MOUSE]	0.750053	0.564815	0.910841	0.741903	0.122966	0.66326	1.11857	0.727633
P50247	Adenosylhomocysteinase OS=Mus musculus GN=Ahcy PE=1 SV=3 - [SAHH_MOUSE]	0.667519	0.986626	0.54306	0.732401	0.180031	0.749513	0.97717	0.925009
Q61699	Heat shock protein 105 kDa OS=Mus musculus GN=Hsph1 PE=1 SV=2 - [HS105_MOUSE]	0.591889	0.967078	0.634245	0.731071	0.15157	0.924511	0.790765	0.456054
Q7TT36	Adhesion G protein-coupled receptor A3 OS=Mus musculus GN=Adgra3 PE=2 SV=3 - [AGRA3_MOUSE]	0.527232	0.528807	1.11449	0.723509	0.29286	0.913374	0.792128	0.521468
Q7TMG7	Natriuretic peptide receptor 3 OS=Mus musculus GN=Npr3 PE=2 SV=1 - [Q7TMG7_MOUSE]	0.577666	0.556584	1.01317	0.715807	0.196349	1.92346	0.372145	0.106598
A0A0B4J1F0	Integrin alpha-11 OS=Mus musculus GN=Itga11 PE=1 SV=1 - [A0A0B4J1F0_MOUSE]	0.415844	1.02881	0.683891	0.709514	0.243205	0.793032	0.894685	0.75945
Q8VE98	CD276 antigen OS=Mus musculus GN=Cd276 PE=1 SV=1 - [CD276_MOUSE]	0.24081	1.01543	0.836879	0.697707	0.325857	1.41472	0.493176	0.0867491
Q32NY4	Metal transporter CNNM3 OS=Mus musculus GN=Cnnm3 PE=1 SV=2 - [CNNM3_MOUSE]	0.575471	0.536008	0.952381	0.687953	0.143045	0.963579	0.713957	0.171524
O35316	Sodium- and chloride-dependent taurine transporter OS=Mus musculus GN=Slc6a6 PE=1 SV=2 - [SC6A6_MOUSE]	0.566244	0.664609	0.791287	0.674047	0.0376892	1.05612	0.638231	0.264157
O35188	Fractalkine OS=Mus musculus GN=Cx3cl1 PE=1 SV=3 - [X3CL1_MOUSE]	0.40337	1.06996	0.521783	0.665037	0.244394	0.748348	0.888675	0.755644
P11438	Lysosome-associated membrane glycoprotein 1 OS=Mus musculus GN=Lamp1 PE=1 SV=2 - [LAMP1_MOUSE]	0.74651	0.54321	0.705167	0.664962	0.0326157	1.14799	0.579242	0.0048555
G3UXZ5	Proteasome activator complex subunit 1 (Fragment) OS=Mus musculus GN=Psme1 PE=1 SV=1 - [G3UXZ5_MOUSE]	0.801713	0.563786	0.622087	0.662529	0.0421847	0.70002	0.946443	0.836021
Q9CZW4	Long-chain-fatty-acid--CoA ligase 3 OS=Mus musculus GN=Acsl3 PE=1 SV=2 - [ACSL3_MOUSE]	0.696154	0.889918	0.392097	0.65939	0.143089	0.853491	0.77258	0.437422
Q3TWF3	Putative uncharacterized protein OS=Mus musculus GN=App PE=2 SV=1 - [Q3TWF3_MOUSE]	0.552306	0.598765	0.799392	0.650154	0.0438937	0.866276	0.750517	0.251784
O78207	H-2D cell surface glycoprotein (Fragment) OS=Mus musculus GN=H2-D1 PE=2 SV=1 - [O78207_MOUSE]	0.678173	0.735597	0.481256	0.631675	0.0410474	0.666328	0.947995	0.857014
Q9CQW9	Interferon-induced transmembrane protein 3 OS=Mus musculus GN=Ifitm3 PE=1 SV=1 - [IFM3_MOUSE]	0.790054	0.515432	0.583587	0.629691	0.0462829	1.27091	0.495464	0.302226
Q3TVX7	Putative uncharacterized protein OS=Mus musculus GN=Sypl PE=2 SV=1 - [Q3TVX7_MOUSE]	0.491997	0.638889	0.729483	0.620123	0.0316145	1.24223	0.499202	0.0218416
P29533	Vascular cell adhesion protein 1 OS=Mus musculus GN=Vcam1 PE=1 SV=1 - [VCAM1_MOUSE]	0.352986	0.771605	0.668693	0.597761	0.0856288	0.937045	0.637922	0.27601
Q5NCU4	SPARC OS=Mus musculus GN=Sparc PE=1 SV=1 - [Q5NCU4_MOUSE]	0.920478	0.442387	0.328267	0.563711	0.137978	1.0138	0.556039	0.314222
Q8CE18	Putative uncharacterized protein OS=Mus musculus PE=2 SV=1 - [Q8CE18_MOUSE]	0.648915	0.472222	0.569402	0.563513	0.0134259	0.779492	0.722924	0.34149
Q8R2Q8	Bone marrow stromal antigen 2 OS=Mus musculus GN=Bst2 PE=1 SV=1 - [BST2_MOUSE]	0.59598	0.503086	0.306991	0.468686	0.0247512	0.440623	1.06369	0.869898
E9PX70	Collagen alpha-1(XII) chain OS=Mus musculus GN=Col12a1 PE=1 SV=1 - [E9PX70_MOUSE]	0.415344	0.527778	0.259372	0.400831	0.0164541	0.568128	0.70553	0.738246

## Sheet: WT ATG5-GFP vs. K130R ATG5-GFP
Table 10. Surface protein proteome—starvation conditions—three datasheets representing WT ATG5-GFP vs. GFP, WT ATG5-GFP vs. K130R ATG5-GFP and K130R ATG5-GFP vs. GFP
Accession	Description	Dataset (1)	Dataset (2)	Dataset (3)	Starved MEAN	p-values	Fed MEAN	Starved/Fed	p-values
P57787	Monocarboxylate transporter 4 OS=Mus musculus GN=Slc16a3 PE=1 SV=1 - [MOT4_MOUSE]	0.989079	6.38942	0.888099	2.75553	0.43593	1.71983	1.60221	0.6333
P10493	Nidogen-1 OS=Mus musculus GN=Nid1 PE=1 SV=2 - [NID1_MOUSE]	0.781861	2.45673	2.97247	2.07035	0.246919	1.00695	2.05605	0.252538
A2A8L5	Receptor-type tyrosine-protein phosphatase F OS=Mus musculus GN=Ptprf PE=1 SV=1 - [PTPRF_MOUSE]	0.960848	3.57853	1.56572	2.03503	0.320974	1.7489	1.16361	0.781259
P97333	Neuropilin-1 OS=Mus musculus GN=Nrp1 PE=1 SV=2 - [NRP1_MOUSE]	1.29553	1.7484	3.01421	2.01938	0.185969	3.03518	0.665324	0.696205
E9PWQ3	Collagen, type VI, alpha 3 OS=Mus musculus GN=Col6a3 PE=1 SV=2 - [E9PWQ3_MOUSE]	1.08615	1.64423	3.14831	1.95956	0.259512	1.46605	1.33663	0.511746
Q6P5F6	Zinc transporter ZIP10 OS=Mus musculus GN=Slc39a10 PE=1 SV=1 - [S39AA_MOUSE]	1.48662	2.89744	1.22558	1.86988	0.235884	1.56915	1.19165	0.636428
E9Q3Q6	CD166 antigen OS=Mus musculus GN=Alcam PE=1 SV=1 - [E9Q3Q6_MOUSE]	0.979243	2.03365	2.52309	1.84533	0.204626	1.87977	0.98168	0.958441
Q03145	Ephrin type-A receptor 2 OS=Mus musculus GN=Epha2 PE=1 SV=3 - [EPHA2_MOUSE]	0.863164	3.48077	0.888099	1.74401	0.481852	1.37894	1.26475	0.726278
P52795	Ephrin-B1 OS=Mus musculus GN=Efnb1 PE=1 SV=1 - [EFNB1_MOUSE]	0.900778	3.4359	0.87389	1.73686	0.47719	1.50195	1.1564	0.822182
P70207	Plexin-A2 OS=Mus musculus GN=Plxna2 PE=1 SV=2 - [PLXA2_MOUSE]	0.571696	3.06891	1.45826	1.69962	0.439485	1.91667	0.886757	0.798688
P30416	Peptidyl-prolyl cis-trans isomerase FKBP4 OS=Mus musculus GN=Fkbp4 PE=1 SV=5 - [FKBP4_MOUSE]	1.33483	0.801282	2.91208	1.68273	0.393988	1.00802	1.66934	0.398735
S4R1N6	40S ribosomal protein S18 OS=Mus musculus GN=Rps18 PE=3 SV=1 - [S4R1N6_MOUSE]	0.837554	1.37981	2.76732	1.66156	0.368659	1.16236	1.42947	0.497056
B9EIU3	Attractin OS=Mus musculus GN=Atrn PE=2 SV=1 - [B9EIU3_MOUSE]	2.33555	1.58173	1.06217	1.65982	0.216201	1.19251	1.39187	0.332877
Q8R373	CXADR-like membrane protein OS=Mus musculus GN=Clmp PE=1 SV=1 - [CLMP_MOUSE]	0.781861	0.99359	3.19361	1.65635	0.484296	1.70501	0.971463	0.959
Q91ZV3	Discoidin, CUB and LCCL domain-containing protein 2 OS=Mus musculus GN=Dcbld2 PE=1 SV=1 - [DCBD2_MOUSE]	0.925262	2.97596	1.05151	1.65091	0.430038	1.71467	0.962818	0.934405
P51150	Ras-related protein Rab-7a OS=Mus musculus GN=Rab7a PE=1 SV=2 - [RAB7A_MOUSE]	1.22879	0.695513	3.01243	1.64558	0.454058	1.04692	1.57183	0.490723
Q3U561	Ribosomal protein OS=Mus musculus GN=Rpl10a PE=2 SV=1 - [Q3U561_MOUSE]	1.24675	1.9375	1.75044	1.6449	0.0888745	1.49431	1.10077	0.572289
Q925I1	ATPase family AAA domain-containing protein 3 OS=Mus musculus GN=Atad3 PE=1 SV=1 - [ATAD3_MOUSE]	1.09545	1.93269	1.84458	1.62424	0.143168	1.0485	1.54912	0.192565
P70296	Phosphatidylethanolamine-binding protein 1 OS=Mus musculus GN=Pebp1 PE=1 SV=3 - [PEBP1_MOUSE]	1.56214	0.746795	2.52931	1.61275	0.356355	0.749277	2.15241	0.230344
Q3ULD5	Methylcrotonoyl-CoA carboxylase beta chain, mitochondrial OS=Mus musculus GN=Mccc2 PE=1 SV=1 - [MCCB_MOUSE]	1.07429	1.63622	2.05595	1.58882	0.174226	1.1781	1.34863	0.283148
Q8C145	Zinc transporter ZIP6 OS=Mus musculus GN=Slc39a6 PE=1 SV=1 - [S39A6_MOUSE]	0.966881	2.44712	1.33304	1.58234	0.320917	1.42552	1.11001	0.767358
P33610	DNA primase large subunit OS=Mus musculus GN=Prim2 PE=1 SV=1 - [PRI2_MOUSE]	0.781861	0.935897	2.98046	1.56607	0.50816	1.0331	1.5159	0.531227
P21995	Embigin OS=Mus musculus GN=Emb PE=1 SV=2 - [EMB_MOUSE]	0.781861	1.64744	2.23979	1.55636	0.319251	2.2007	0.707211	0.585404
Q9D2G2	Dihydrolipoyllysine-residue succinyltransferase component of 2-oxoglutarate dehydrogenase complex, mitochondrial OS=Mus musculus GN=Dlst PE=1 SV=1 - [ODO2_MOUSE]	1.50598	2.17468	0.979574	1.55341	0.250664	1.178	1.31869	0.567952
Q3TFD2	Lysophosphatidylcholine acyltransferase 1 OS=Mus musculus GN=Lpcat1 PE=1 SV=1 - [PCAT1_MOUSE]	0.781861	1.36218	2.48668	1.54357	0.390866	1.01739	1.51718	0.403582
Q3TCE7	Putative uncharacterized protein OS=Mus musculus GN=Arpc1b PE=2 SV=1 - [Q3TCE7_MOUSE]	0.781861	0.926282	2.88455	1.5309	0.515665	0.988566	1.5486	0.508917
Q3ULZ3	Phosphoserine aminotransferase OS=Mus musculus GN=Psat1 PE=2 SV=1 - [Q3ULZ3_MOUSE]	0.945537	0.918269	2.71847	1.52743	0.469272	1.06417	1.43532	0.524799
P52800	Ephrin-B2 OS=Mus musculus GN=Efnb2 PE=1 SV=1 - [EFNB2_MOUSE]	0.787758	2.13622	1.64298	1.52232	0.316018	1.12526	1.35286	0.424425
Q8BK67	Protein RCC2 OS=Mus musculus GN=Rcc2 PE=1 SV=1 - [RCC2_MOUSE]	0.843379	1.52724	2.18917	1.51993	0.312668	1.09798	1.3843	0.39159
Q62426	Cystatin-B OS=Mus musculus GN=Cstb PE=1 SV=1 - [CYTB_MOUSE]	0.918364	1.94391	1.627	1.49642	0.243183	1.25835	1.1892	0.580549
Q3THK7	GMP synthase [glutamine-hydrolyzing] OS=Mus musculus GN=Gmps PE=1 SV=2 - [GUAA_MOUSE]	1.33832	1.18269	1.95471	1.49191	0.172185	0.850589	1.75397	0.0930225
Q497D7	Rpl30 protein OS=Mus musculus GN=Rpl30 PE=2 SV=1 - [Q497D7_MOUSE]	0.893815	1.70513	1.84902	1.48266	0.246011	1.27526	1.16263	0.590503
Q3TY45	Putative uncharacterized protein OS=Mus musculus GN=Slc5a6 PE=2 SV=1 - [Q3TY45_MOUSE]	1.75286	1.71635	0.936945	1.46872	0.220221	1.38583	1.05981	0.840643
Q8K411	Presequence protease, mitochondrial OS=Mus musculus GN=Pitrm1 PE=1 SV=1 - [PREP_MOUSE]	1.13657	1.63141	1.63055	1.46618	0.105557	1.03243	1.42012	0.129846
P51660	Peroxisomal multifunctional enzyme type 2 OS=Mus musculus GN=Hsd17b4 PE=1 SV=3 - [DHB4_MOUSE]	1.32178	1.21635	1.76732	1.43515	0.123326	1.48436	0.966845	0.857734
P14148	60S ribosomal protein L7 OS=Mus musculus GN=Rpl7 PE=1 SV=2 - [RL7_MOUSE]	1.31679	1.64263	1.34547	1.43496	0.0528433	1.36477	1.05143	0.736118
E9PUQ9	Piezo-type mechanosensitive ion channel component OS=Mus musculus GN=Piezo1 PE=1 SV=1 - [E9PUQ9_MOUSE]	1.05513	2.29968	0.928952	1.42792	0.431083	1.49986	0.952034	0.887841
P02469	Laminin subunit beta-1 OS=Mus musculus GN=Lamb1 PE=1 SV=3 - [LAMB1_MOUSE]	1.06645	2.19231	1.01243	1.42373	0.385439	1.28736	1.10593	0.812436
Q3U468	Putative uncharacterized protein OS=Mus musculus GN=Cd44 PE=2 SV=1 - [Q3U468_MOUSE]	0.926755	2.79808	0.531083	1.41864	0.610088	1.04036	1.36361	0.65323
Q9WTI7	Unconventional myosin-Ic OS=Mus musculus GN=Myo1c PE=1 SV=2 - [MYO1C_MOUSE]	0.920072	1.41026	1.91119	1.41384	0.284982	0.88666	1.59457	0.201053
Q9WVG6	Histone-arginine methyltransferase CARM1 OS=Mus musculus GN=Carm1 PE=1 SV=2 - [CARM1_MOUSE]	1.61276	1.16026	1.46803	1.41368	0.0901736	0.828006	1.70733	0.0278372
P14152	Malate dehydrogenase, cytoplasmic OS=Mus musculus GN=Mdh1 PE=1 SV=3 - [MDHC_MOUSE]	1.17553	0.6875	2.34547	1.40283	0.498898	1.08806	1.2893	0.588371
P62814	V-type proton ATPase subunit B, brain isoform OS=Mus musculus GN=Atp6v1b2 PE=1 SV=1 - [VATB2_MOUSE]	0.918342	0.80609	2.43783	1.38742	0.53822	0.957254	1.44938	0.501656
P30412	Peptidyl-prolyl cis-trans isomerase C OS=Mus musculus GN=Ppic PE=1 SV=1 - [PPIC_MOUSE]	0.781861	1.51603	1.85169	1.38319	0.348944	1.33851	1.03338	0.923877
Q3UDI8	DNA helicase OS=Mus musculus GN=Mcm7 PE=2 SV=1 - [Q3UDI8_MOUSE]	0.7203	0.770833	2.65187	1.381	0.609746	0.780137	1.7702	0.444628
Q6PHZ2	Calcium/calmodulin-dependent protein kinase type II subunit delta OS=Mus musculus GN=Camk2d PE=1 SV=1 - [KCC2D_MOUSE]	1.357	1.65385	1.11634	1.37573	0.136881	0.991014	1.3882	0.136144
Q3THB3	Putative uncharacterized protein OS=Mus musculus GN=Hnrnpm PE=1 SV=1 - [Q3THB3_MOUSE]	0.34183	2.24199	1.52931	1.37104	0.572118	1.27677	1.07383	0.887716
E9QNX9	Tyrosine-protein kinase receptor OS=Mus musculus GN=Igf1r PE=1 SV=1 - [E9QNX9_MOUSE]	0.991164	2.25	0.857016	1.36606	0.496071	1.1379	1.20051	0.673676
Q71V06	Y box transcription factor (Fragment) OS=Mus musculus GN=Ybx1 PE=2 SV=1 - [Q71V06_MOUSE]	1.60334	1.73718	0.75222	1.36425	0.359043	3.10113	0.43992	0.247541
Q8R0M2	Ugp2 protein (Fragment) OS=Mus musculus GN=Ugp2 PE=2 SV=1 - [Q8R0M2_MOUSE]	0.781861	0.50641	2.80195	1.36341	0.665373	0.742183	1.83702	0.481717
P46471	26S protease regulatory subunit 7 OS=Mus musculus GN=Psmc2 PE=1 SV=5 - [PRS7_MOUSE]	1.2584	1.05128	1.77975	1.36314	0.235789	0.831387	1.6396	0.125875
Q3V1W5	Putative uncharacterized protein OS=Mus musculus GN=Sgce PE=2 SV=1 - [Q3V1W5_MOUSE]	0.826331	1.78205	1.47069	1.35969	0.329489	1.42763	0.952415	0.889102
A0A0R4J0H7	Condensin complex subunit 1 OS=Mus musculus GN=Ncapd2 PE=1 SV=1 - [A0A0R4J0H7_MOUSE]	1.31459	0.887821	1.87478	1.35906	0.335824	0.708533	1.91814	0.146928
Q6VVW5	Atrial natriuretic peptide receptor 2 OS=Mus musculus GN=Npr2 PE=1 SV=2 - [ANPRB_MOUSE]	1.92202	1.29968	0.849023	1.35691	0.369963	1.17945	1.15046	0.641885
Q8VI75	Importin-4 OS=Mus musculus GN=Ipo4 PE=1 SV=1 - [IPO4_MOUSE]	0.875747	1.34135	1.83481	1.35064	0.332927	1.22265	1.10468	0.703989
P09405	Nucleolin OS=Mus musculus GN=Ncl PE=1 SV=2 - [NUCL_MOUSE]	0.910607	1.72917	1.40853	1.34943	0.279975	2.04647	0.659395	0.340492
Q9JKZ2	Sodium/myo-inositol cotransporter OS=Mus musculus GN=Slc5a3 PE=1 SV=2 - [SC5A3_MOUSE]	0.691344	2.8125	0.541741	1.34853	0.681415	1.06609	1.26493	0.745326
E9QB01	Neural cell adhesion molecule 1 OS=Mus musculus GN=Ncam1 PE=1 SV=2 - [E9QB01_MOUSE]	0.972258	1.89263	1.1794	1.34809	0.338109	1.28561	1.0486	0.858161
Q922J9	Fatty acyl-CoA reductase 1 OS=Mus musculus GN=Far1 PE=1 SV=1 - [FACR1_MOUSE]	0.812478	1.90224	1.32593	1.34688	0.385327	1.29743	1.03812	0.901841
P17751	Triosephosphate isomerase OS=Mus musculus GN=Tpi1 PE=1 SV=4 - [TPIS_MOUSE]	1.15319	1.01282	1.83659	1.3342	0.319475	0.855858	1.5589	0.19118
Q8CG48	Structural maintenance of chromosomes protein 2 OS=Mus musculus GN=Smc2 PE=1 SV=2 - [SMC2_MOUSE]	1.35704	1.12179	1.5222	1.33368	0.102856	0.867225	1.53787	0.0361233
Q93092	Transaldolase OS=Mus musculus GN=Taldo1 PE=1 SV=2 - [TALDO_MOUSE]	1.57135	0.660256	1.73712	1.32291	0.436524	0.901511	1.46743	0.335022
P80316	T-complex protein 1 subunit epsilon OS=Mus musculus GN=Cct5 PE=1 SV=1 - [TCPE_MOUSE]	1.32077	1.15545	1.47869	1.3183	0.0762517	0.972356	1.35578	0.0518297
Q64727	Vinculin OS=Mus musculus GN=Vcl PE=1 SV=4 - [VINC_MOUSE]	1.07093	0.733974	2.14387	1.31626	0.534419	0.878236	1.49875	0.411314
Q5SWU9	Acetyl-CoA carboxylase 1 OS=Mus musculus GN=Acaca PE=1 SV=1 - [ACACA_MOUSE]	0.797198	1.59455	1.54618	1.31264	0.349475	1.35416	0.969344	0.897911
Q3TJ01	tRNA-splicing ligase RtcB homolog OS=Mus musculus GN=Rtcb PE=2 SV=1 - [Q3TJ01_MOUSE]	1.50793	1.20353	1.22647	1.31264	0.0855996	1.10899	1.18363	0.166078
Q80X90	Filamin-B OS=Mus musculus GN=Flnb PE=1 SV=3 - [FLNB_MOUSE]	1.33804	1.16827	1.42629	1.31087	0.0545135	0.899554	1.45724	0.0566143
Q7TQG5	Neogenin OS=Mus musculus GN=Neo1 PE=1 SV=1 - [Q7TQG5_MOUSE]	0.856592	2.04968	1.01066	1.30564	0.500333	1.208	1.08083	0.828939
P41105	60S ribosomal protein L28 OS=Mus musculus GN=Rpl28 PE=1 SV=2 - [RL28_MOUSE]	1.00794	1.78045	1.12433	1.30424	0.333238	1.30752	0.997495	0.992686
P15261	Interferon gamma receptor 1 OS=Mus musculus GN=Ifngr1 PE=1 SV=3 - [INGR1_MOUSE]	0.70046	1.1891	1.97158	1.28705	0.519234	1.69768	0.758122	0.544963
Q9JLV5	Cullin-3 OS=Mus musculus GN=Cul3 PE=1 SV=1 - [CUL3_MOUSE]	1.88447	1.13942	0.830373	1.28475	0.458794	0.923077	1.39182	0.374481
Q9DBJ1	Phosphoglycerate mutase 1 OS=Mus musculus GN=Pgam1 PE=1 SV=3 - [PGAM1_MOUSE]	0.781861	1.00641	2.0595	1.28259	0.547525	0.881912	1.45433	0.416847
Q64314	Hematopoietic progenitor cell antigen CD34 OS=Mus musculus GN=Cd34 PE=1 SV=1 - [CD34_MOUSE]	0.666169	2.08654	1.08703	1.27991	0.574712	1.35498	0.944599	0.883388
Q62470	Integrin alpha-3 OS=Mus musculus GN=Itga3 PE=1 SV=1 - [ITA3_MOUSE]	0.880019	2.13141	0.813499	1.27498	0.586906	1.14028	1.11813	0.799149
Q8R502	Volume-regulated anion channel subunit LRRC8C OS=Mus musculus GN=Lrrc8c PE=1 SV=1 - [LRC8C_MOUSE]	1.07365	2.09295	0.639432	1.26868	0.596475	1.1083	1.14471	0.751711
F8VQJ3	Laminin subunit gamma-1 OS=Mus musculus GN=Lamc1 PE=1 SV=1 - [F8VQJ3_MOUSE]	1.43363	1.32853	1.03197	1.26471	0.158679	1.15393	1.096	0.645931
P08752	Guanine nucleotide-binding protein G(i) subunit alpha-2 OS=Mus musculus GN=Gnai2 PE=1 SV=5 - [GNAI2_MOUSE]	1.16389	1.45994	1.16696	1.2636	0.115224	1.34262	0.941139	0.723053
Q99JB2	Stomatin-like protein 2, mitochondrial OS=Mus musculus GN=Stoml2 PE=1 SV=1 - [STML2_MOUSE]	0.885261	1.88942	0.989343	1.25468	0.508159	0.983533	1.27568	0.52256
P70208	Plexin-A3 OS=Mus musculus GN=Plxna3 PE=1 SV=2 - [PLXA3_MOUSE]	0.781861	1.28526	1.69361	1.25357	0.437678	1.62376	0.77202	0.507775
O35737	Heterogeneous nuclear ribonucleoprotein H OS=Mus musculus GN=Hnrnph1 PE=1 SV=3 - [HNRH1_MOUSE]	0.715809	2.14103	0.890764	1.2492	0.634508	1.18642	1.05292	0.902948
Q3TSX8	Putative uncharacterized protein OS=Mus musculus GN=Tomm70a PE=2 SV=1 - [Q3TSX8_MOUSE]	1.3922	1.26122	1.07194	1.24178	0.121471	1.06843	1.16226	0.531849
Q9WV91	Prostaglandin F2 receptor negative regulator OS=Mus musculus GN=Ptgfrn PE=1 SV=2 - [FPRP_MOUSE]	0.745658	1.79808	1.17673	1.24016	0.514101	1.34217	0.923995	0.773633
Q9DCC4	Pyrroline-5-carboxylate reductase 3 OS=Mus musculus GN=Pycrl PE=1 SV=2 - [P5CR3_MOUSE]	1.14995	0.939103	1.62433	1.2378	0.361405	0.949297	1.30391	0.316167
P06151	L-lactate dehydrogenase A chain OS=Mus musculus GN=Ldha PE=1 SV=3 - [LDHA_MOUSE]	1.36504	1.14423	1.20337	1.23755	0.0692568	0.947491	1.30613	0.274794
Q3TET5	Putative uncharacterized protein (Fragment) OS=Mus musculus GN=Pmpcb PE=2 SV=1 - [Q3TET5_MOUSE]	1.18818	1.34135	1.18295	1.23749	0.0446665	1.07891	1.14698	0.0939514
Q9EPT5	Solute carrier organic anion transporter family member 2A1 OS=Mus musculus GN=Slco2a1 PE=1 SV=2 - [SO2A1_MOUSE]	0.94515	1.76442	1.00178	1.23712	0.464115	1.28599	0.961994	0.904808
P70698	CTP synthase 1 OS=Mus musculus GN=Ctps1 PE=1 SV=2 - [PYRG1_MOUSE]	1.0637	0.966346	1.68028	1.23678	0.400501	0.766694	1.61313	0.157774
Q8R464	Cell adhesion molecule 4 OS=Mus musculus GN=Cadm4 PE=1 SV=1 - [CADM4_MOUSE]	0.971491	2.13782	0.597691	1.23567	0.661868	1.08218	1.14184	0.833111
Q91ZA3	Propionyl-CoA carboxylase alpha chain, mitochondrial OS=Mus musculus GN=Pcca PE=1 SV=2 - [PCCA_MOUSE]	0.86964	1.55609	1.27087	1.2322	0.363776	1.02876	1.19775	0.441322
P97807	Fumarate hydratase, mitochondrial OS=Mus musculus GN=Fh PE=1 SV=3 - [FUMH_MOUSE]	1.52975	1.17788	0.980462	1.22937	0.289519	1.02369	1.20092	0.34025
Q9QXX0	Protein jagged-1 OS=Mus musculus GN=Jag1 PE=1 SV=1 - [JAG1_MOUSE]	0.781861	1.0625	1.8357	1.22669	0.546591	1.96683	0.623689	0.172859
Q8R422	CD109 antigen OS=Mus musculus GN=Cd109 PE=1 SV=1 - [CD109_MOUSE]	0.745426	0.802885	2.13144	1.22658	0.666382	1.55707	0.787753	0.662328
O35379	Multidrug resistance-associated protein 1 OS=Mus musculus GN=Abcc1 PE=1 SV=1 - [MRP1_MOUSE]	0.913703	1.78205	0.974245	1.22333	0.50862	1.19471	1.02396	0.934451
P62918	60S ribosomal protein L8 OS=Mus musculus GN=Rpl8 PE=1 SV=2 - [RL8_MOUSE]	1.11618	1.54487	1.00888	1.22331	0.305828	1.32564	0.92281	0.67255
P17809	Solute carrier family 2, facilitated glucose transporter member 1 OS=Mus musculus GN=Slc2a1 PE=1 SV=4 - [GTR1_MOUSE]	0.547698	2.20513	0.914742	1.22252	0.701231	0.892646	1.36955	0.589894
Q9CRT8	Exportin-T OS=Mus musculus GN=Xpot PE=1 SV=3 - [XPOT_MOUSE]	0.781861	1.20353	1.67673	1.22071	0.483117	0.983648	1.241	0.460033
P17182	Alpha-enolase OS=Mus musculus GN=Eno1 PE=1 SV=3 - [ENOA_MOUSE]	1.3309	0.935897	1.39254	1.21978	0.264251	1.0254	1.18957	0.380915
Z4YKT6	Dehydrogenase/reductase SDR family member 7B OS=Mus musculus GN=Dhrs7b PE=1 SV=1 - [Z4YKT6_MOUSE]	1.60094	1.19071	0.864121	1.21859	0.412967	0.937114	1.30036	0.31656
Q8BLU0	Leucine-rich repeat transmembrane protein FLRT2 OS=Mus musculus GN=Flrt2 PE=1 SV=1 - [FLRT2_MOUSE]	0.913542	1.55128	1.18917	1.218	0.359176	1.20823	1.00808	0.967111
Q9JJI8	60S ribosomal protein L38 OS=Mus musculus GN=Rpl38 PE=1 SV=3 - [RL38_MOUSE]	0.858453	1.36058	1.43428	1.21777	0.351839	1.21587	1.00157	0.993464
O88792	Junctional adhesion molecule A OS=Mus musculus GN=F11r PE=1 SV=2 - [JAM1_MOUSE]	1.72113	1.33333	0.594139	1.2162	0.580243	1.05796	1.14957	0.681543
Q7TT36	Adhesion G protein-coupled receptor A3 OS=Mus musculus GN=Adgra3 PE=2 SV=3 - [AGRA3_MOUSE]	1.0595	1.65224	0.936057	1.21593	0.431655	1.57455	0.772243	0.264577
Q3TDN0	Protein dispatched homolog 1 OS=Mus musculus GN=Disp1 PE=1 SV=2 - [DISP1_MOUSE]	1.20457	1.59776	0.825044	1.20912	0.447487	1.33967	0.902553	0.68854
G3UYZ1	Immunoglobulin superfamily member 8 OS=Mus musculus GN=Igsf8 PE=1 SV=1 - [G3UYZ1_MOUSE]	0.908714	1.58654	1.13055	1.2086	0.405534	1.36144	0.887735	0.525386
P31230	Aminoacyl tRNA synthase complex-interacting multifunctional protein 1 OS=Mus musculus GN=Aimp1 PE=1 SV=2 - [AIMP1_MOUSE]	1.14239	1.2484	1.23268	1.20782	0.0243396	0.958015	1.26076	0.0674617
P48036	Annexin A5 OS=Mus musculus GN=Anxa5 PE=1 SV=1 - [ANXA5_MOUSE]	1.23547	0.88141	1.49556	1.20415	0.370077	1.20314	1.00084	0.996708
P05064	Fructose-bisphosphate aldolase A OS=Mus musculus GN=Aldoa PE=1 SV=2 - [ALDOA_MOUSE]	1.20165	0.939103	1.47158	1.20411	0.315509	0.987435	1.21943	0.443129
Q9CQ65	S-methyl-5'-thioadenosine phosphorylase OS=Mus musculus GN=Mtap PE=1 SV=1 - [MTAP_MOUSE]	1.22701	1.00321	1.38011	1.20344	0.204131	0.756555	1.59068	0.0385844
A4FUV7	Receptor protein-tyrosine kinase (Fragment) OS=Mus musculus GN=Met PE=2 SV=1 - [A4FUV7_MOUSE]	0.951954	1.75481	0.896092	1.20095	0.544092	1.31537	0.913016	0.731772
P29341	Polyadenylate-binding protein 1 OS=Mus musculus GN=Pabpc1 PE=1 SV=2 - [PABP1_MOUSE]	0.996306	1.29167	1.30373	1.19723	0.188767	1.1866	1.00896	0.961683
P19096	Fatty acid synthase OS=Mus musculus GN=Fasn PE=1 SV=2 - [FAS_MOUSE]	1.1217	0.900641	1.56838	1.19691	0.421645	0.787464	1.51995	0.167801
P97447	Four and a half LIM domains protein 1 OS=Mus musculus GN=Fhl1 PE=1 SV=3 - [FHL1_MOUSE]	0.844355	0.895833	1.84813	1.19611	0.608932	0.805434	1.48505	0.354286
P27659	60S ribosomal protein L3 OS=Mus musculus GN=Rpl3 PE=1 SV=3 - [RL3_MOUSE]	1.26202	1.77083	0.553286	1.19538	0.635594	1.76254	0.678213	0.283459
P80315	T-complex protein 1 subunit delta OS=Mus musculus GN=Cct4 PE=1 SV=3 - [TCPD_MOUSE]	1.14969	1.13622	1.29751	1.19447	0.0638942	0.967571	1.23451	0.0926923
P80313	T-complex protein 1 subunit eta OS=Mus musculus GN=Cct7 PE=1 SV=1 - [TCPH_MOUSE]	1.16892	1.12981	1.2833	1.19401	0.0519887	0.971309	1.22928	0.0842515
A0A0A0U6W1	Envelope protein OS=Mus musculus PE=4 SV=1 - [A0A0A0U6W1_MOUSE]	0.781861	1.91026	0.887211	1.19311	0.645232	1.34968	0.883993	0.732135
G3X9S2	Ectonucleotide pyrophosphatase/phosphodiesterase 1, isoform CRA_d OS=Mus musculus GN=Enpp1 PE=1 SV=1 - [G3X9S2_MOUSE]	1.42695	1.30288	0.848135	1.19265	0.387789	1.04479	1.14153	0.526128
Q6PE80	Axl protein OS=Mus musculus GN=Axl PE=1 SV=1 - [Q6PE80_MOUSE]	0.817436	1.80609	0.953819	1.19245	0.597328	1.18257	1.00836	0.977451
Q68FD5	Clathrin heavy chain 1 OS=Mus musculus GN=Cltc PE=1 SV=3 - [CLH1_MOUSE]	1.28897	1.32532	0.9627	1.19233	0.237218	0.9027	1.32085	0.116169
Q9D880	Mitochondrial import inner membrane translocase subunit TIM50 OS=Mus musculus GN=Timm50 PE=1 SV=1 - [TIM50_MOUSE]	1.18425	1.07051	1.31972	1.19149	0.117143	1.08787	1.09525	0.303761
Q7TMI0	Psmd11 protein (Fragment) OS=Mus musculus GN=Psmd11 PE=2 SV=1 - [Q7TMI0_MOUSE]	0.976342	0.807692	1.78952	1.19118	0.592665	0.948279	1.25615	0.507536
P80318	T-complex protein 1 subunit gamma OS=Mus musculus GN=Cct3 PE=1 SV=1 - [TCPG_MOUSE]	1.19111	1.18429	1.19272	1.18937	0.00018577	0.967854	1.22888	0.0990012
Q80WG5	Volume-regulated anion channel subunit LRRC8A OS=Mus musculus GN=Lrrc8a PE=1 SV=1 - [LRC8A_MOUSE]	0.870949	2.11699	0.579929	1.18929	0.726859	1.32219	0.899482	0.867816
Q3U3L3	Putative uncharacterized protein OS=Mus musculus GN=Serpinb6a PE=2 SV=1 - [Q3U3L3_MOUSE]	0.923916	1.46635	1.16519	1.18515	0.359332	1.03365	1.14657	0.510324
Q61425	Hydroxyacyl-coenzyme A dehydrogenase, mitochondrial OS=Mus musculus GN=Hadh PE=1 SV=2 - [HCDH_MOUSE]	1.53926	1.39423	0.617229	1.18357	0.58701	1.03984	1.13823	0.714989
Q61090	Frizzled-7 OS=Mus musculus GN=Fzd7 PE=1 SV=2 - [FZD7_MOUSE]	0.999304	1.60577	0.939609	1.18156	0.483432	1.39632	0.846196	0.425251
H7BWY2	AP-3 complex subunit mu-1 OS=Mus musculus GN=Ap3m1 PE=1 SV=1 - [H7BWY2_MOUSE]	0.847068	0.705128	1.98757	1.17992	0.70091	0.810191	1.45635	0.463427
Q6PDI5	Proteasome-associated protein ECM29 homolog OS=Mus musculus GN=Ecm29 PE=1 SV=3 - [ECM29_MOUSE]	0.977618	1.11218	1.44938	1.17973	0.328688	0.758875	1.55457	0.113616
E9PVA8	eIF-2-alpha kinase activator GCN1 OS=Mus musculus GN=Gcn1 PE=1 SV=1 - [GCN1_MOUSE]	0.988737	1.21955	1.33037	1.17955	0.216303	0.741941	1.58982	0.0406047
Q9D8N0	Elongation factor 1-gamma OS=Mus musculus GN=Eef1g PE=1 SV=3 - [EF1G_MOUSE]	1.00895	1.0625	1.46536	1.17894	0.340054	0.921448	1.27944	0.218598
P80314	T-complex protein 1 subunit beta OS=Mus musculus GN=Cct2 PE=1 SV=4 - [TCPB_MOUSE]	1.14176	1.13942	1.25311	1.1781	0.0416138	0.934906	1.26012	0.0824499
Q5D098	Proteasome subunit beta type (Fragment) OS=Mus musculus GN=Psmb7 PE=2 SV=1 - [Q5D098_MOUSE]	1.54782	0.900641	1.08437	1.17761	0.453698	0.960802	1.22565	0.404654
P97314	Cysteine and glycine-rich protein 2 OS=Mus musculus GN=Csrp2 PE=1 SV=3 - [CSRP2_MOUSE]	0.781861	1.14263	1.60568	1.17672	0.535782	1.00078	1.17581	0.576892
O35566	CD151 antigen OS=Mus musculus GN=Cd151 PE=1 SV=2 - [CD151_MOUSE]	0.890976	1.75641	0.881883	1.17642	0.604845	1.11143	1.05848	0.852821
P62830	60S ribosomal protein L23 OS=Mus musculus GN=Rpl23 PE=1 SV=1 - [RL23_MOUSE]	0.909945	1.46955	1.14831	1.17594	0.391251	1.17762	0.998573	0.993078
Q8R2Y2	Cell surface glycoprotein MUC18 OS=Mus musculus GN=Mcam PE=1 SV=1 - [MUC18_MOUSE]	0.936858	1.85256	0.73357	1.17433	0.662797	1.22195	0.961028	0.904824
Q9D0I9	Arginine--tRNA ligase, cytoplasmic OS=Mus musculus GN=Rars PE=1 SV=2 - [SYRC_MOUSE]	1.01637	1.22756	1.27709	1.17367	0.161923	1.0482	1.11971	0.341297
Q8C1V4	Lysine--tRNA ligase OS=Mus musculus GN=Kars PE=2 SV=1 - [Q8C1V4_MOUSE]	1.33898	1.07212	1.10835	1.17315	0.17407	1.01727	1.15322	0.355688
O55234	Proteasome subunit beta type-5 OS=Mus musculus GN=Psmb5 PE=1 SV=3 - [PSB5_MOUSE]	0.966407	0.737179	1.81528	1.17295	0.650551	1.30082	0.901706	0.750509
P99024	Tubulin beta-5 chain OS=Mus musculus GN=Tubb5 PE=1 SV=1 - [TBB5_MOUSE]	1.33383	0.991987	1.18828	1.17136	0.225734	1.10691	1.05823	0.687112
Q9R1T2	SUMO-activating enzyme subunit 1 OS=Mus musculus GN=Sae1 PE=1 SV=1 - [SAE1_MOUSE]	1.32412	0.876603	1.31083	1.17052	0.365832	1.07263	1.09126	0.621427
D3Z2E8	Calcium homeostasis modulator protein 2 OS=Mus musculus GN=Calhm2 PE=1 SV=1 - [D3Z2E8_MOUSE]	0.405198	1.19231	1.90586	1.16779	0.735949	1.0598	1.1019	0.842081
Q921M3	Splicing factor 3B subunit 3 OS=Mus musculus GN=Sf3b3 PE=1 SV=1 - [SF3B3_MOUSE]	0.992159	1.25801	1.24867	1.16628	0.196467	0.965709	1.20769	0.163383
P82349	Beta-sarcoglycan OS=Mus musculus GN=Sgcb PE=1 SV=1 - [SGCB_MOUSE]	0.734343	1.53365	1.23002	1.166	0.550005	1.28015	0.910835	0.696845
P38647	Stress-70 protein, mitochondrial OS=Mus musculus GN=Hspa9 PE=1 SV=3 - [GRP75_MOUSE]	1.1517	1.45833	0.886323	1.16545	0.422222	1.12891	1.03237	0.912518
Q3TFE8	Putative uncharacterized protein OS=Mus musculus GN=Kpnb1 PE=2 SV=1 - [Q3TFE8_MOUSE]	0.93502	1.02885	1.5302	1.16469	0.46677	0.873745	1.33298	0.257398
Q80VY6	Cdh3 protein (Fragment) OS=Mus musculus GN=Cdh3 PE=2 SV=1 - [Q80VY6_MOUSE]	0.781861	1.85417	0.851687	1.16257	0.68502	1.10992	1.04744	0.894527
P53811	Phosphatidylinositol transfer protein beta isoform OS=Mus musculus GN=Pitpnb PE=1 SV=2 - [PIPNB_MOUSE]	0.887332	1.02564	1.57105	1.16134	0.520358	1.08669	1.06869	0.775611
Q9D5T0	ATPase family AAA domain-containing protein 1 OS=Mus musculus GN=Atad1 PE=1 SV=1 - [ATAD1_MOUSE]	1.06851	0.892628	1.52131	1.16082	0.480952	1.44346	0.804189	0.583043
Q8BP67	60S ribosomal protein L24 OS=Mus musculus GN=Rpl24 PE=1 SV=2 - [RL24_MOUSE]	0.838378	1.4391	1.20249	1.15999	0.456475	1.75911	0.659417	0.0547265
P28571	Sodium- and chloride-dependent glycine transporter 1 OS=Mus musculus GN=Slc6a9 PE=1 SV=3 - [SC6A9_MOUSE]	0.35239	1.55288	1.5746	1.15996	0.730294	1.2033	0.963983	0.938578
Q61165	Sodium/hydrogen exchanger 1 OS=Mus musculus GN=Slc9a1 PE=1 SV=1 - [SL9A1_MOUSE]	0.80783	1.36538	1.30639	1.15987	0.461398	1.19867	0.967628	0.900396
P70206	Plexin-A1 OS=Mus musculus GN=Plxna1 PE=1 SV=1 - [PLXA1_MOUSE]	0.854667	1.53526	1.08082	1.15691	0.515101	1.23468	0.937012	0.74263
P24547	Inosine-5'-monophosphate dehydrogenase 2 OS=Mus musculus GN=Impdh2 PE=1 SV=2 - [IMDH2_MOUSE]	1.36897	1.14583	0.946714	1.15384	0.334368	1.02312	1.12777	0.480977
Q3UXP2	RuvB-like helicase OS=Mus musculus GN=Ruvbl2 PE=2 SV=1 - [Q3UXP2_MOUSE]	0.897301	1.09455	1.46892	1.15359	0.456265	0.89447	1.28969	0.26687
O08529	Calpain-2 catalytic subunit OS=Mus musculus GN=Capn2 PE=1 SV=4 - [CAN2_MOUSE]	1.00946	1.01763	1.42984	1.15231	0.386934	1.1099	1.03821	0.83652
F7BWT7	Tetraspanin-15 OS=Mus musculus GN=Tspan15 PE=1 SV=2 - [TSN15_MOUSE]	0.724323	1.23397	1.49822	1.15217	0.571847	1.49379	0.771309	0.49266
Q9JHU4	Cytoplasmic dynein 1 heavy chain 1 OS=Mus musculus GN=Dync1h1 PE=1 SV=2 - [DYHC1_MOUSE]	1.03962	0.913462	1.49556	1.14955	0.486696	0.868225	1.32402	0.247585
G3UXL2	Phosphoribosyl pyrophosphate synthetase 1-like 3 OS=Mus musculus GN=Prps1l3 PE=3 SV=1 - [G3UXL2_MOUSE]	1.11427	0.958333	1.37123	1.14794	0.344044	0.867675	1.32301	0.132775
P35979	60S ribosomal protein L12 OS=Mus musculus GN=Rpl12 PE=1 SV=2 - [RL12_MOUSE]	0.662413	1.6234	1.14831	1.14471	0.653946	1.29785	0.882005	0.677284
P62754	40S ribosomal protein S6 OS=Mus musculus GN=Rps6 PE=1 SV=1 - [RS6_MOUSE]	0.969159	1.58974	0.871226	1.14338	0.58914	1.70768	0.66955	0.120099
P97792	Coxsackievirus and adenovirus receptor homolog OS=Mus musculus GN=Cxadr PE=1 SV=1 - [CXAR_MOUSE]	0.657503	2.00321	0.769094	1.14327	0.771276	1.33042	0.859326	0.70932
P52293	Importin subunit alpha-1 OS=Mus musculus GN=Kpna2 PE=1 SV=2 - [IMA1_MOUSE]	1.10031	1.28846	1.04085	1.14321	0.194992	1.09322	1.04572	0.733351
O08747	Netrin receptor UNC5C OS=Mus musculus GN=Unc5c PE=1 SV=1 - [UNC5C_MOUSE]	0.82388	1.16346	1.44139	1.14291	0.507462	1.49755	0.763186	0.535389
P11983	T-complex protein 1 subunit alpha OS=Mus musculus GN=Tcp1 PE=1 SV=3 - [TCPA_MOUSE]	1.02023	1.12981	1.27709	1.14237	0.19584	0.940456	1.2147	0.135155
Q8BFY9	Transportin-1 OS=Mus musculus GN=Tnpo1 PE=1 SV=2 - [TNPO1_MOUSE]	0.973357	1.23077	1.22025	1.14146	0.23461	0.85367	1.33712	0.0682184
Q501J6	Probable ATP-dependent RNA helicase DDX17 OS=Mus musculus GN=Ddx17 PE=1 SV=1 - [DDX17_MOUSE]	0.859039	1.26122	1.30373	1.14133	0.423598	0.874459	1.30518	0.336243
Q3U3I6	Putative uncharacterized protein OS=Mus musculus PE=2 SV=1 - [Q3U3I6_MOUSE]	0.960663	0.988782	1.47425	1.14123	0.486104	0.918199	1.2429	0.422985
F6RJV6	LanC-like protein 2 (Fragment) OS=Mus musculus GN=Lancl2 PE=1 SV=1 - [F6RJV6_MOUSE]	1.06238	1.04808	1.31083	1.14043	0.241456	1.03836	1.0983	0.497928
O09172	Glutamate--cysteine ligase regulatory subunit OS=Mus musculus GN=Gclm PE=1 SV=1 - [GSH0_MOUSE]	0.945269	1.11859	1.35702	1.14029	0.36081	0.919321	1.24036	0.470543
P68254	14-3-3 protein theta OS=Mus musculus GN=Ywhaq PE=1 SV=1 - [1433T_MOUSE]	1.31172	0.998397	1.11012	1.14008	0.266111	1.0651	1.0704	0.502568
Q3THQ5	Putative uncharacterized protein OS=Mus musculus GN=Stip1 PE=2 SV=1 - [Q3THQ5_MOUSE]	1.04632	0.685897	1.68561	1.13928	0.680718	0.930865	1.22389	0.557872
Q69ZF7	Metal transporter CNNM4 OS=Mus musculus GN=Cnnm4 PE=1 SV=2 - [CNNM4_MOUSE]	0.812844	1.91186	0.690053	1.13825	0.755931	1.14168	0.996999	0.994417
P09055	Integrin beta-1 OS=Mus musculus GN=Itgb1 PE=1 SV=1 - [ITB1_MOUSE]	0.781861	1.84455	0.782416	1.13628	0.737444	1.17012	0.971075	0.934149
Q3TYW6	Putative uncharacterized protein OS=Mus musculus GN=Unc5b PE=2 SV=1 - [Q3TYW6_MOUSE]	1.04381	1.58333	0.781528	1.13623	0.622144	0.993827	1.14328	0.635161
Q3UDG9	Putative uncharacterized protein (Fragment) OS=Mus musculus GN=Myd88 PE=2 SV=1 - [Q3UDG9_MOUSE]	1.00628	1.04167	1.35524	1.13439	0.349289	1.01581	1.11674	0.628654
P14685	26S proteasome non-ATPase regulatory subunit 3 OS=Mus musculus GN=Psmd3 PE=1 SV=3 - [PSMD3_MOUSE]	1.1891	0.828526	1.38277	1.13346	0.497551	0.92459	1.22591	0.327123
B0V2N1	Receptor-type tyrosine-protein phosphatase S OS=Mus musculus GN=Ptprs PE=1 SV=1 - [PTPRS_MOUSE]	0.721929	1.64583	1.03108	1.13295	0.672832	1.47626	0.767448	0.348682
Q6P7V9	Structural maintenance of chromosomes protein OS=Mus musculus GN=Smc4 PE=2 SV=1 - [Q6P7V9_MOUSE]	1.18332	0.939103	1.27531	1.13258	0.31722	0.843386	1.34289	0.204832
P98083	SHC-transforming protein 1 OS=Mus musculus GN=Shc1 PE=1 SV=3 - [SHC1_MOUSE]	0.59194	1.36218	1.44316	1.13243	0.673683	0.921747	1.22857	0.535142
O35632	Hyaluronidase-2 OS=Mus musculus GN=Hyal2 PE=1 SV=2 - [HYAL2_MOUSE]	0.643001	1.34295	1.4103	1.13208	0.644188	1.28972	0.877773	0.683601
Q9JIF7	Coatomer subunit beta OS=Mus musculus GN=Copb1 PE=1 SV=1 - [COPB_MOUSE]	1.07114	0.758013	1.56128	1.13014	0.633681	0.849133	1.33094	0.352095
P61982	14-3-3 protein gamma OS=Mus musculus GN=Ywhag PE=1 SV=2 - [1433G_MOUSE]	1.26235	0.963141	1.16252	1.12934	0.279228	1.11604	1.01192	0.913892
Q8R349	Cell division cycle protein 16 homolog OS=Mus musculus GN=Cdc16 PE=1 SV=1 - [CDC16_MOUSE]	0.992942	1.14263	1.25222	1.12926	0.227538	0.728505	1.55011	0.195003
P17918	Proliferating cell nuclear antigen OS=Mus musculus GN=Pcna PE=1 SV=2 - [PCNA_MOUSE]	0.620186	1.00481	1.75755	1.12751	0.73938	1.05326	1.0705	0.844885
Q9CZU6	Citrate synthase, mitochondrial OS=Mus musculus GN=Cs PE=1 SV=1 - [CISY_MOUSE]	1.28939	1.24038	0.844583	1.12479	0.469015	0.879695	1.27861	0.239702
Q9Z1Z2	Serine-threonine kinase receptor-associated protein OS=Mus musculus GN=Strap PE=1 SV=2 - [STRAP_MOUSE]	1.25191	0.876603	1.23357	1.12069	0.4273	1.00618	1.11381	0.48999
Q76MZ3	Serine/threonine-protein phosphatase 2A 65 kDa regulatory subunit A alpha isoform OS=Mus musculus GN=Ppp2r1a PE=1 SV=3 - [2AAA_MOUSE]	1.12265	0.923077	1.31616	1.12063	0.399148	0.973842	1.15073	0.341154
P55288	Cadherin-11 OS=Mus musculus GN=Cdh11 PE=1 SV=1 - [CAD11_MOUSE]	0.44262	1.05609	1.86146	1.12006	0.797639	2.06886	0.541388	0.222973
P14069	Protein S100-A6 OS=Mus musculus GN=S100a6 PE=1 SV=3 - [S10A6_MOUSE]	0.963928	1.18109	1.21314	1.11939	0.266725	0.81439	1.37451	0.115079
Q9Z2X1	Heterogeneous nuclear ribonucleoprotein F OS=Mus musculus GN=Hnrnpf PE=1 SV=3 - [HNRPF_MOUSE]	0.58826	1.64423	1.12522	1.11924	0.733431	1.21433	0.921693	0.7852
A0A0G2JDV8	Calponin OS=Mus musculus GN=Cnn3 PE=1 SV=1 - [A0A0G2JDV8_MOUSE]	1.08368	1.39103	0.875666	1.11679	0.516945	1.00714	1.10887	0.591598
Q8BKC5	Importin-5 OS=Mus musculus GN=Ipo5 PE=1 SV=3 - [IPO5_MOUSE]	1.08611	1.00641	1.25755	1.11669	0.25595	0.865831	1.28973	0.0690141
Q8BKG3	Inactive tyrosine-protein kinase 7 OS=Mus musculus GN=Ptk7 PE=1 SV=1 - [PTK7_MOUSE]	0.811123	1.51603	1.01954	1.11556	0.635977	1.3304	0.838518	0.41623
Q80TR1	Adhesion G protein-coupled receptor L1 OS=Mus musculus GN=Adgrl1 PE=1 SV=2 - [AGRL1_MOUSE]	0.781861	1.61058	0.952931	1.11512	0.693271	1.4403	0.77423	0.33803
Q9JJ28	Protein flightless-1 homolog OS=Mus musculus GN=Flii PE=1 SV=1 - [FLII_MOUSE]	1.3347	1.13141	0.87833	1.11481	0.476127	1.92955	0.577757	0.605554
O08749	Dihydrolipoyl dehydrogenase, mitochondrial OS=Mus musculus GN=Dld PE=1 SV=2 - [DLDH_MOUSE]	1.22552	1.41506	0.70071	1.11377	0.64763	0.871137	1.27852	0.435246
E9QMH7	Inhibitor of nuclear factor kappa-B kinase-interacting protein OS=Mus musculus GN=Ikbip PE=1 SV=1 - [E9QMH7_MOUSE]	0.824677	1.10096	1.40586	1.1105	0.57796	1.1966	0.928047	0.743499
Q9CZD3	Glycine--tRNA ligase OS=Mus musculus GN=Gars PE=1 SV=1 - [GARS_MOUSE]	1.00953	1.05288	1.26821	1.11021	0.302167	0.897067	1.2376	0.144215
P07901	Heat shock protein HSP 90-alpha OS=Mus musculus GN=Hsp90aa1 PE=1 SV=4 - [HS90A_MOUSE]	1.12573	0.852564	1.34902	1.10911	0.52661	0.934379	1.187	0.424224
P00493	Hypoxanthine-guanine phosphoribosyltransferase OS=Mus musculus GN=Hprt1 PE=1 SV=3 - [HPRT_MOUSE]	1.23631	0.905449	1.18472	1.10883	0.400638	0.878572	1.26208	0.227137
Q8R050	Eukaryotic peptide chain release factor GTP-binding subunit ERF3A OS=Mus musculus GN=Gspt1 PE=1 SV=2 - [ERF3A_MOUSE]	1.04732	1.07692	1.19805	1.10743	0.145147	0.744217	1.48805	0.0590817
P49817	Caveolin-1 OS=Mus musculus GN=Cav1 PE=1 SV=1 - [CAV1_MOUSE]	0.740722	1.77404	0.802842	1.10587	0.781648	1.31354	0.841901	0.687286
Q99KI0	Aconitate hydratase, mitochondrial OS=Mus musculus GN=Aco2 PE=1 SV=1 - [ACON_MOUSE]	0.979312	1.36538	0.971581	1.10543	0.502541	1.01352	1.09068	0.678756
P70424	Receptor tyrosine-protein kinase erbB-2 OS=Mus musculus GN=Erbb2 PE=1 SV=3 - [ERBB2_MOUSE]	0.65156	1.43109	1.23357	1.10541	0.696477	1.41857	0.77924	0.373471
I7HLV2	60S ribosomal protein L10 (Fragment) OS=Mus musculus GN=Rpl10 PE=1 SV=1 - [I7HLV2_MOUSE]	0.773777	1.4375	1.10302	1.10477	0.63938	1.29844	0.850842	0.49053
Q3U9R7	Putative uncharacterized protein (Fragment) OS=Mus musculus GN=Gsr PE=2 SV=1 - [Q3U9R7_MOUSE]	1.24111	0.844551	1.22469	1.10345	0.508275	0.933778	1.18171	0.349501
Q8CHH9	Septin-8 OS=Mus musculus GN=Sept8 PE=1 SV=4 - [SEPT8_MOUSE]	0.89128	0.956731	1.45826	1.10209	0.626133	0.877041	1.2566	0.562078
P09411	Phosphoglycerate kinase 1 OS=Mus musculus GN=Pgk1 PE=1 SV=4 - [PGK1_MOUSE]	1.15968	0.767628	1.37744	1.10158	0.626532	1.0696	1.0299	0.874278
P42208	Septin-2 OS=Mus musculus GN=Sept2 PE=1 SV=2 - [SEPT2_MOUSE]	1.03931	0.887821	1.37744	1.10152	0.555629	0.997887	1.10386	0.561188
B9EKJ3	Mon2 protein OS=Mus musculus GN=Mon2 PE=1 SV=1 - [B9EKJ3_MOUSE]	1.04494	0.979167	1.27975	1.10128	0.38251	1.29972	0.847323	0.287295
Q3TN35	Putative uncharacterized protein OS=Mus musculus GN=Sgta PE=2 SV=1 - [Q3TN35_MOUSE]	0.781861	0.636218	1.88277	1.10028	0.822649	1.12878	0.974753	0.954579
O35129	Prohibitin-2 OS=Mus musculus GN=Phb2 PE=1 SV=1 - [PHB2_MOUSE]	1.09116	1.39904	0.807282	1.09916	0.620375	1.01581	1.08205	0.733455
Q8BMD8	Calcium-binding mitochondrial carrier protein SCaMC-1 OS=Mus musculus GN=Slc25a24 PE=1 SV=1 - [SCMC1_MOUSE]	1.09502	1.5641	0.634991	1.09804	0.749759	1.0498	1.04596	0.8986
P80317	T-complex protein 1 subunit zeta OS=Mus musculus GN=Cct6a PE=1 SV=3 - [TCPZ_MOUSE]	1.02221	1.10737	1.1643	1.09796	0.141004	0.937995	1.17054	0.184259
P62267	40S ribosomal protein S23 OS=Mus musculus GN=Rps23 PE=1 SV=3 - [RS23_MOUSE]	0.997211	1.59135	0.701599	1.09672	0.74709	1.18601	0.92471	0.800373
Q99J62	Replication factor C subunit 4 OS=Mus musculus GN=Rfc4 PE=1 SV=1 - [RFC4_MOUSE]	0.935191	1.30288	1.05151	1.09653	0.467532	1.00995	1.08572	0.62433
Q3U0V1	Far upstream element-binding protein 2 OS=Mus musculus GN=Khsrp PE=1 SV=2 - [FUBP2_MOUSE]	0.934328	1.09615	1.25044	1.09364	0.412749	0.858322	1.27416	0.10331
A0A0R4J097	Transforming growth factor beta receptor type 3 OS=Mus musculus GN=Tgfbr3 PE=1 SV=1 - [A0A0R4J097_MOUSE]	1.14488	1.24038	0.888099	1.09112	0.477656	1.05628	1.03299	0.862061
Q6IFX2	Keratin, type I cytoskeletal 42 OS=Mus musculus GN=Krt42 PE=1 SV=1 - [K1C42_MOUSE]	0.781861	1.60256	0.888099	1.09084	0.758133	1.32022	0.826258	0.499467
A2A513	Keratin, type I cytoskeletal 10 OS=Mus musculus GN=Krt10 PE=1 SV=1 - [A2A513_MOUSE]	0.781861	1.60256	0.888099	1.09084	0.758133	1.24016	0.879594	0.643529
A8DUN2	Beta-globin OS=Mus musculus GN=Hbbt1 PE=3 SV=1 - [A8DUN2_MOUSE]	0.781861	1.60256	0.888099	1.09084	0.758133	1.24016	0.879594	0.643529
B2RTP7	Krt2 protein OS=Mus musculus GN=Krt2 PE=2 SV=1 - [B2RTP7_MOUSE]	0.781861	1.60256	0.888099	1.09084	0.758133	1.24016	0.879594	0.643529
H7BX99	Prothrombin OS=Mus musculus GN=F2 PE=1 SV=1 - [H7BX99_MOUSE]	0.781861	1.60256	0.888099	1.09084	0.758133	1.24016	0.879594	0.643529
O88783	Coagulation factor V OS=Mus musculus GN=F5 PE=1 SV=1 - [FA5_MOUSE]	0.781861	1.60256	0.888099	1.09084	0.758133	1.24016	0.879594	0.643529
P50446	Keratin, type II cytoskeletal 6A OS=Mus musculus GN=Krt6a PE=1 SV=3 - [K2C6A_MOUSE]	0.781861	1.60256	0.888099	1.09084	0.758133	1.24016	0.879594	0.643529
Q61703	Inter-alpha-trypsin inhibitor heavy chain H2 OS=Mus musculus GN=Itih2 PE=1 SV=1 - [ITIH2_MOUSE]	0.781861	1.60256	0.888099	1.09084	0.758133	1.24016	0.879594	0.643529
Q922U2	Keratin, type II cytoskeletal 5 OS=Mus musculus GN=Krt5 PE=1 SV=1 - [K2C5_MOUSE]	0.781861	1.60256	0.888099	1.09084	0.758133	1.24016	0.879594	0.643529
Q9Z2K1	Keratin, type I cytoskeletal 16 OS=Mus musculus GN=Krt16 PE=1 SV=3 - [K1C16_MOUSE]	0.781861	1.60256	0.888099	1.09084	0.758133	1.24016	0.879594	0.643529
P59222	Scavenger receptor class F member 2 OS=Mus musculus GN=Scarf2 PE=1 SV=1 - [SREC2_MOUSE]	0.781861	1.46795	1.01954	1.08978	0.699016	1.30491	0.835142	0.467027
Q9QZD9	Eukaryotic translation initiation factor 3 subunit I OS=Mus musculus GN=Eif3i PE=1 SV=1 - [EIF3I_MOUSE]	1.30892	0.935897	1.02398	1.0896	0.50953	0.922531	1.1811	0.466526
P42125	Enoyl-CoA delta isomerase 1, mitochondrial OS=Mus musculus GN=Eci1 PE=1 SV=2 - [ECI1_MOUSE]	1.23791	1.29006	0.739787	1.08925	0.661405	1.03285	1.05461	0.835721
Q3TF87	Putative uncharacterized protein OS=Mus musculus GN=Dars PE=2 SV=1 - [Q3TF87_MOUSE]	0.905157	1.21635	1.14476	1.08875	0.445126	0.952431	1.14313	0.372847
O70310	Glycylpeptide N-tetradecanoyltransferase 1 OS=Mus musculus GN=Nmt1 PE=1 SV=1 - [NMT1_MOUSE]	1.03555	0.774038	1.45648	1.08869	0.699137	0.679187	1.60293	0.181154
Q9EP72	ER membrane protein complex subunit 7 OS=Mus musculus GN=Emc7 PE=1 SV=1 - [EMC7_MOUSE]	1.01794	0.94391	1.30195	1.08793	0.504924	1.04194	1.04414	0.745612
Q80UL3	Galactokinase 1 OS=Mus musculus GN=Galk1 PE=2 SV=1 - [Q80UL3_MOUSE]	0.920917	0.897436	1.44227	1.08688	0.673486	1.29749	0.837675	0.357941
Q91VA7	Isocitrate dehydrogenase [NAD] subunit, mitochondrial OS=Mus musculus GN=Idh3b PE=1 SV=1 - [Q91VA7_MOUSE]	0.991486	1.19712	1.06483	1.08448	0.29545	0.8867	1.22305	0.0580759
P07356	Annexin A2 OS=Mus musculus GN=Anxa2 PE=1 SV=2 - [ANXA2_MOUSE]	0.856503	1.29487	1.09769	1.08302	0.579753	1.08709	0.996259	0.98141
P62137	Serine/threonine-protein phosphatase PP1-alpha catalytic subunit OS=Mus musculus GN=Ppp1ca PE=1 SV=1 - [PP1A_MOUSE]	0.849975	1.15224	1.24512	1.08244	0.560915	0.840973	1.28713	0.234516
P62242	40S ribosomal protein S8 OS=Mus musculus GN=Rps8 PE=1 SV=2 - [RS8_MOUSE]	0.723561	1.57212	0.950266	1.08198	0.777208	1.38693	0.780124	0.410427
Q9D074	E3 ubiquitin-protein ligase MGRN1 OS=Mus musculus GN=Mgrn1 PE=1 SV=2 - [MGRN1_MOUSE]	0.946628	1.58494	0.706039	1.0792	0.791145	1.48522	0.726628	0.257365
Q3TH64	Putative uncharacterized protein OS=Mus musculus GN=Cyb5b PE=2 SV=1 - [Q3TH64_MOUSE]	1.50084	0.841346	0.895204	1.07913	0.744162	1.10367	0.977766	0.929698
B2RXS4	Plexin-B2 OS=Mus musculus GN=Plxnb2 PE=1 SV=1 - [PLXB2_MOUSE]	0.776597	1.41987	1.04085	1.07911	0.712966	1.29622	0.832506	0.382954
Q8QZY1	Eukaryotic translation initiation factor 3 subunit L OS=Mus musculus GN=Eif3l PE=1 SV=1 - [EIF3L_MOUSE]	1.01591	1.07212	1.14831	1.07878	0.17643	1.24102	0.869271	0.616415
P97370	Sodium/potassium-transporting ATPase subunit beta-3 OS=Mus musculus GN=Atp1b3 PE=1 SV=1 - [AT1B3_MOUSE]	0.781861	1.56731	0.884547	1.07791	0.781894	1.10801	0.97283	0.918962
P62259	14-3-3 protein epsilon OS=Mus musculus GN=Ywhae PE=1 SV=1 - [1433E_MOUSE]	0.929062	0.987179	1.31261	1.07628	0.588148	1.04601	1.02894	0.829128
Q8CG19	Latent-transforming growth factor beta-binding protein 1 OS=Mus musculus GN=Ltbp1 PE=1 SV=2 - [LTBP1_MOUSE]	0.87088	1.24679	1.11101	1.07623	0.559654	0.856186	1.257	0.408702
P48759	Pentraxin-related protein PTX3 OS=Mus musculus GN=Ptx3 PE=1 SV=2 - [PTX3_MOUSE]	0.638726	1.09615	1.49378	1.07622	0.786841	1.05611	1.01904	0.947703
P67778	Prohibitin OS=Mus musculus GN=Phb PE=1 SV=1 - [PHB_MOUSE]	1.06372	1.40064	0.763766	1.07604	0.719433	0.994106	1.08242	0.745479
P63017	Heat shock cognate 71 kDa protein OS=Mus musculus GN=Hspa8 PE=1 SV=1 - [HSP7C_MOUSE]	0.906842	1.15064	1.16874	1.07541	0.466096	1.02176	1.05251	0.597537
P14094	Sodium/potassium-transporting ATPase subunit beta-1 OS=Mus musculus GN=Atp1b1 PE=1 SV=1 - [AT1B1_MOUSE]	0.623434	1.64263	0.959147	1.07507	0.825692	1.65111	0.651121	0.244972
Q3TJ43	Putative uncharacterized protein OS=Mus musculus GN=Vps35 PE=2 SV=1 - [Q3TJ43_MOUSE]	1.37058	0.703526	1.15009	1.07473	0.73995	0.833512	1.2894	0.360448
Q91XX1	Protocadherin gamma C3 OS=Mus musculus GN=Pcdhgc3 PE=1 SV=1 - [Q91XX1_MOUSE]	0.298889	1.79647	1.12877	1.07471	0.878933	1.33013	0.807975	0.644194
P26516	26S proteasome non-ATPase regulatory subunit 7 OS=Mus musculus GN=Psmd7 PE=1 SV=2 - [PSMD7_MOUSE]	1.06395	0.862179	1.29396	1.07336	0.615995	1.07907	0.994712	0.98458
Q9JLB9	Nectin-3 OS=Mus musculus GN=Nectin3 PE=1 SV=1 - [NECT3_MOUSE]	0.601366	1.54808	1.06572	1.07172	0.817558	1.43249	0.748151	0.397852
O35874	Neutral amino acid transporter A OS=Mus musculus GN=Slc1a4 PE=1 SV=1 - [SATT_MOUSE]	0.684979	1.54167	0.988455	1.0717	0.801843	1.10143	0.973007	0.926308
Q3TF84	Putative uncharacterized protein OS=Mus musculus GN=Lrrc59 PE=2 SV=1 - [Q3TF84_MOUSE]	0.827348	1.10256	1.28153	1.07048	0.646992	1.38656	0.77204	0.22729
P14131	40S ribosomal protein S16 OS=Mus musculus GN=Rps16 PE=1 SV=4 - [RS16_MOUSE]	0.653666	1.60897	0.944938	1.06919	0.829458	1.43657	0.744268	0.443123
Q61753	D-3-phosphoglycerate dehydrogenase OS=Mus musculus GN=Phgdh PE=1 SV=3 - [SERA_MOUSE]	0.846537	1.17788	1.18206	1.06883	0.59891	0.882887	1.2106	0.30268
Q8VDN2	Sodium/potassium-transporting ATPase subunit alpha-1 OS=Mus musculus GN=Atp1a1 PE=1 SV=1 - [AT1A1_MOUSE]	0.751374	1.56571	0.888988	1.06869	0.8105	1.12289	0.95173	0.854087
O70421	Frizzled-1 OS=Mus musculus GN=Fzd1 PE=2 SV=3 - [FZD1_MOUSE]	0.781861	0.642628	1.78153	1.06867	0.865845	1.44408	0.740038	0.47088
Q62179	Semaphorin-4B OS=Mus musculus GN=Sema4b PE=1 SV=2 - [SEM4B_MOUSE]	0.920971	1.17949	1.10124	1.06723	0.472364	1.34003	0.796427	0.400807
Q8BVF6	Putative uncharacterized protein OS=Mus musculus GN=Pvr PE=2 SV=1 - [Q8BVF6_MOUSE]	0.643029	2.08494	0.470693	1.06622	0.908888	1.05305	1.01251	0.982535
Q3THU8	Putative uncharacterized protein OS=Mus musculus GN=Slc25a3 PE=2 SV=1 - [Q3THU8_MOUSE]	1.02622	1.29167	0.880107	1.066	0.638749	0.973435	1.09509	0.534273
G5E8J0	Neurogenic locus notch homolog protein 2 OS=Mus musculus GN=Notch2 PE=1 SV=1 - [G5E8J0_MOUSE]	0.986108	1.31571	0.896092	1.06597	0.65652	1.20197	0.886848	0.458526
Q9QZD8	Mitochondrial dicarboxylate carrier OS=Mus musculus GN=Slc25a10 PE=1 SV=2 - [DIC_MOUSE]	0.765421	1.29487	1.13144	1.06391	0.72261	1.04916	1.01405	0.937343
Q61730	Interleukin-1 receptor accessory protein OS=Mus musculus GN=Il1rap PE=1 SV=1 - [IL1AP_MOUSE]	0.732008	1.23077	1.22735	1.06338	0.738907	1.37445	0.773676	0.366012
P26039	Talin-1 OS=Mus musculus GN=Tln1 PE=1 SV=2 - [TLN1_MOUSE]	1.07579	0.919872	1.19361	1.06309	0.509584	0.733691	1.44896	0.0307444
Q9CXW3	Calcyclin-binding protein OS=Mus musculus GN=Cacybp PE=1 SV=1 - [CYBP_MOUSE]	1.04445	0.956731	1.18295	1.06138	0.449706	0.794419	1.33604	0.116477
P40142	Transketolase OS=Mus musculus GN=Tkt PE=1 SV=1 - [TKT_MOUSE]	0.781861	0.5625	1.83748	1.06061	0.891737	0.901478	1.17653	0.726932
Q9CQ43	Deoxyuridine triphosphatase OS=Mus musculus GN=Dut PE=1 SV=1 - [Q9CQ43_MOUSE]	0.850981	0.825321	1.50266	1.05966	0.813027	0.648326	1.63445	0.195144
E9QAI5	CAD protein OS=Mus musculus GN=Cad PE=1 SV=1 - [E9QAI5_MOUSE]	0.979917	1.10577	1.09236	1.05935	0.275315	0.73873	1.43401	0.0724143
Q9WVJ2	26S proteasome non-ATPase regulatory subunit 13 OS=Mus musculus GN=Psmd13 PE=1 SV=1 - [PSD13_MOUSE]	1.06826	0.907051	1.20249	1.05927	0.559477	0.94108	1.12559	0.298647
Q3UK08	Putative uncharacterized protein OS=Mus musculus GN=Tsg101 PE=2 SV=1 - [Q3UK08_MOUSE]	1.01089	1.02244	1.13677	1.0567	0.293623	0.818217	1.29146	0.132675
G5E8R3	Pyruvate carboxylase OS=Mus musculus GN=Pcx PE=1 SV=1 - [G5E8R3_MOUSE]	0.781861	0.956731	1.43073	1.05644	0.798336	1.07918	0.978925	0.935579
O70306	T-box transcription factor TBX15 OS=Mus musculus GN=Tbx15 PE=1 SV=2 - [TBX15_MOUSE]	0.764729	1.04968	1.35435	1.05625	0.772476	0.974838	1.08352	0.759093
Q545F8	40S ribosomal protein S4 OS=Mus musculus GN=Rps4x PE=2 SV=1 - [Q545F8_MOUSE]	0.86852	1.41026	0.888099	1.05563	0.783544	1.40929	0.749045	0.330012
P11688	Integrin alpha-5 OS=Mus musculus GN=Itga5 PE=1 SV=3 - [ITA5_MOUSE]	0.774814	1.65545	0.73357	1.05461	0.872608	1.11026	0.949877	0.870838
P97351	40S ribosomal protein S3a OS=Mus musculus GN=Rps3a PE=1 SV=3 - [RS3A_MOUSE]	0.884361	1.37179	0.907638	1.0546	0.763683	1.46904	0.717883	0.22986
Q3TZP9	Putative uncharacterized protein OS=Mus musculus GN=Ror2 PE=2 SV=1 - [Q3TZP9_MOUSE]	0.781861	1.49359	0.888099	1.05452	0.828667	1.20718	0.873536	0.602317
Q9CWG8	Protein arginine methyltransferase NDUFAF7, mitochondrial OS=Mus musculus GN=Ndufaf7 PE=1 SV=4 - [NDUF7_MOUSE]	0.649782	1.31731	1.19449	1.05386	0.817451	0.811226	1.2991	0.358939
P47738	Aldehyde dehydrogenase, mitochondrial OS=Mus musculus GN=Aldh2 PE=1 SV=1 - [ALDH2_MOUSE]	1.00766	1.1891	0.963588	1.05345	0.51964	0.896488	1.17509	0.32955
Q3TG12	Putative uncharacterized protein (Fragment) OS=Mus musculus GN=Farsb PE=2 SV=1 - [Q3TG12_MOUSE]	0.848512	1.11538	1.19627	1.05339	0.661853	0.903885	1.1654	0.433569
O35864	COP9 signalosome complex subunit 5 OS=Mus musculus GN=Cops5 PE=1 SV=3 - [CSN5_MOUSE]	0.97243	0.814103	1.37211	1.05288	0.780284	0.82837	1.27103	0.309895
Q6P8X1	Sorting nexin-6 OS=Mus musculus GN=Snx6 PE=1 SV=2 - [SNX6_MOUSE]	0.911471	0.982372	1.26199	1.05194	0.675322	0.875746	1.2012	0.321618
P68373	Tubulin alpha-1C chain OS=Mus musculus GN=Tuba1c PE=1 SV=1 - [TBA1C_MOUSE]	0.901856	1.03045	1.22114	1.05115	0.636699	1.16335	0.903556	0.534674
Q9EPL8	Importin-7 OS=Mus musculus GN=Ipo7 PE=1 SV=2 - [IPO7_MOUSE]	0.803153	1.14583	1.2016	1.0502	0.72597	0.923559	1.13712	0.449429
B7ZWC4	Insulin-like growth factor 2 receptor OS=Mus musculus GN=Igf2r PE=2 SV=1 - [B7ZWC4_MOUSE]	1.2735	1.07692	0.796625	1.04902	0.75702	1.45584	0.720558	0.238891
B1AY13	Ubiquitin carboxyl-terminal hydrolase 24 OS=Mus musculus GN=Usp24 PE=1 SV=1 - [UBP24_MOUSE]	1.3279	0.834936	0.977798	1.04688	0.779228	0.686592	1.52474	0.174618
A2AMW0	Capping protein (Actin filament) muscle Z-line, beta, isoform CRA_a OS=Mus musculus GN=Capzb PE=1 SV=1 - [A2AMW0_MOUSE]	0.835526	1.07532	1.22913	1.04666	0.723172	0.895562	1.16872	0.365204
Q9JKF1	Ras GTPase-activating-like protein IQGAP1 OS=Mus musculus GN=Iqgap1 PE=1 SV=2 - [IQGA1_MOUSE]	0.966295	1.0609	1.1048	1.044	0.394267	0.75703	1.37907	0.0371471
Q8BFY6	Peflin OS=Mus musculus GN=Pef1 PE=1 SV=1 - [PEF1_MOUSE]	0.571393	1.48397	1.0746	1.04332	0.884695	0.989939	1.05393	0.8607
Q3TCZ2	Putative uncharacterized protein OS=Mus musculus GN=Slc29a1 PE=2 SV=1 - [Q3TCZ2_MOUSE]	0.713006	1.63782	0.772647	1.04116	0.903069	1.32865	0.783623	0.441365
P18760	Cofilin-1 OS=Mus musculus GN=Cfl1 PE=1 SV=3 - [COF1_MOUSE]	0.7242	1.06731	1.3286	1.04003	0.840317	1.11538	0.93245	0.721212
Q5XJY5	Coatomer subunit delta OS=Mus musculus GN=Arcn1 PE=1 SV=2 - [COPD_MOUSE]	1.21614	0.783654	1.11812	1.0393	0.79235	0.889638	1.16823	0.408164
B2CY77	Laminin receptor (Fragment) OS=Mus musculus GN=Rpsa PE=2 SV=1 - [B2CY77_MOUSE]	1.0825	0.86859	1.16607	1.03905	0.702379	1.1864	0.875803	0.732175
Q3THW7	Eukaryotic translation initiation factor 3 subunit H OS=Mus musculus GN=Eif3h PE=2 SV=1 - [Q3THW7_MOUSE]	1.21109	0.93109	0.972469	1.03822	0.704168	1.23949	0.837613	0.565899
Q01705	Neurogenic locus notch homolog protein 1 OS=Mus musculus GN=Notch1 PE=1 SV=3 - [NOTC1_MOUSE]	0.781861	1.21795	1.11456	1.03812	0.799261	1.18526	0.875865	0.398656
P68040	Receptor of activated protein C kinase 1 OS=Mus musculus GN=Rack1 PE=1 SV=3 - [RACK1_MOUSE]	0.737502	1.04006	1.33481	1.03746	0.848168	1.07428	0.965724	0.909337
Q3THA0	Eukaryotic translation initiation factor 3 subunit G OS=Mus musculus GN=Eif3g PE=2 SV=1 - [Q3THA0_MOUSE]	0.90001	0.998397	1.21137	1.03659	0.728956	0.794235	1.30515	0.152612
O35639	Annexin A3 OS=Mus musculus GN=Anxa3 PE=1 SV=4 - [ANXA3_MOUSE]	0.781861	0.602564	1.72114	1.03519	0.928451	1.17527	0.880807	0.735917
Q62348	Translin OS=Mus musculus GN=Tsn PE=1 SV=1 - [TSN_MOUSE]	0.85967	0.753205	1.49112	1.03466	0.894159	1.02371	1.01071	0.968167
Q3UQM7	Putative uncharacterized protein OS=Mus musculus GN=Slc7a5 PE=2 SV=1 - [Q3UQM7_MOUSE]	0.634508	1.5609	0.907638	1.03435	0.911969	1.24188	0.83289	0.531826
Q9QZF2	Glypican-1 OS=Mus musculus GN=Gpc1 PE=1 SV=1 - [GPC1_MOUSE]	0.781861	1.04647	1.26998	1.03277	0.837908	1.53102	0.674563	0.324709
Q3TW74	Putative uncharacterized protein OS=Mus musculus GN=Mthfd1 PE=2 SV=1 - [Q3TW74_MOUSE]	0.85733	0.907051	1.33304	1.03247	0.84963	0.756269	1.36522	0.232275
P10852	4F2 cell-surface antigen heavy chain OS=Mus musculus GN=Slc3a2 PE=1 SV=1 - [4F2_MOUSE]	0.591085	1.5609	0.944938	1.03231	0.919638	1.25556	0.822191	0.518214
Q3TG21	V-type proton ATPase subunit C OS=Mus musculus GN=Atp6v1c1 PE=2 SV=1 - [Q3TG21_MOUSE]	1.0323	0.74359	1.31616	1.03068	0.869852	0.995595	1.03524	0.89772
Q3UNJ3	Peptidylprolyl isomerase OS=Mus musculus GN=Fkbp10 PE=2 SV=1 - [Q3UNJ3_MOUSE]	1.21452	1.12981	0.742451	1.02893	0.860612	1.13848	0.903773	0.722914
F8VQC1	Signal recognition particle subunit SRP72 OS=Mus musculus GN=Srp72 PE=1 SV=1 - [F8VQC1_MOUSE]	0.870783	0.959936	1.25488	1.02853	0.828726	0.727172	1.41443	0.10573
O70435	Proteasome subunit alpha type-3 OS=Mus musculus GN=Psma3 PE=1 SV=3 - [PSA3_MOUSE]	0.897241	0.790064	1.39432	1.02721	0.897195	0.946573	1.08518	0.716473
P52480	Pyruvate kinase PKM OS=Mus musculus GN=Pkm PE=1 SV=4 - [KPYM_MOUSE]	1.06398	0.708333	1.30906	1.02712	0.89068	0.810618	1.26709	0.422653
P11499	Heat shock protein HSP 90-beta OS=Mus musculus GN=Hsp90ab1 PE=1 SV=3 - [HS90B_MOUSE]	0.930755	1.00321	1.14654	1.02683	0.713304	1.01092	1.01574	0.906408
Q9CQU0	Thioredoxin domain-containing protein 12 OS=Mus musculus GN=Txndc12 PE=1 SV=1 - [TXD12_MOUSE]	1.11147	1.36218	0.606572	1.02674	0.915212	0.977177	1.05072	0.857094
P29533	Vascular cell adhesion protein 1 OS=Mus musculus GN=Vcam1 PE=1 SV=1 - [VCAM1_MOUSE]	0.591005	1.78686	0.692718	1.02353	0.956581	1.50214	0.681379	0.445602
P47941	Crk-like protein OS=Mus musculus GN=Crkl PE=1 SV=2 - [CRKL_MOUSE]	0.781861	1.39904	0.888988	1.0233	0.913807	1.01211	1.01105	0.966093
E9PZF0	Nucleoside diphosphate kinase OS=Mus musculus GN=Gm20390 PE=3 SV=1 - [E9PZF0_MOUSE]	1.09896	0.525641	1.44405	1.02288	0.939694	1.10505	0.925643	0.801715
O35598	Disintegrin and metalloproteinase domain-containing protein 10 OS=Mus musculus GN=Adam10 PE=1 SV=2 - [ADA10_MOUSE]	0.714076	1.27083	1.08171	1.0222	0.90438	1.51514	0.674662	0.10285
Q3TFD0	Serine hydroxymethyltransferase OS=Mus musculus GN=Shmt2 PE=2 SV=1 - [Q3TFD0_MOUSE]	0.9557	1.44391	0.666075	1.02189	0.931946	0.988054	1.03425	0.916156
O09061	Proteasome subunit beta type-1 OS=Mus musculus GN=Psmb1 PE=1 SV=1 - [PSB1_MOUSE]	0.821243	0.759615	1.48313	1.02133	0.935015	0.97659	1.04581	0.866828
P16045	Galectin-1 OS=Mus musculus GN=Lgals1 PE=1 SV=3 - [LEG1_MOUSE]	0.781861	1.32212	0.959147	1.02104	0.906832	1.17935	0.865765	0.54253
Q9QUM9	Proteasome subunit alpha type-6 OS=Mus musculus GN=Psma6 PE=1 SV=1 - [PSA6_MOUSE]	0.879105	0.794872	1.38099	1.01832	0.929359	1.05087	0.969031	0.87675
Q99LS3	Phosphoserine phosphatase OS=Mus musculus GN=Psph PE=1 SV=1 - [SERB_MOUSE]	0.753865	0.69391	1.60568	1.01782	0.957245	0.812252	1.25308	0.56697
A2RRJ4	Exportin 5 OS=Mus musculus GN=Xpo5 PE=2 SV=1 - [A2RRJ4_MOUSE]	1.01596	0.894231	1.13943	1.01654	0.83697	0.815628	1.24633	0.09213
Q3TZZ7	Extended synaptotagmin-2 OS=Mus musculus GN=Esyt2 PE=1 SV=1 - [ESYT2_MOUSE]	1.12729	0.783654	1.13854	1.01649	0.900352	0.852947	1.19174	0.445814
Q8VHY0	Chondroitin sulfate proteoglycan 4 OS=Mus musculus GN=Cspg4 PE=1 SV=3 - [CSPG4_MOUSE]	0.835285	0.855769	1.3579	1.01632	0.93263	1.24826	0.814189	0.431836
Q8BMK4	Cytoskeleton-associated protein 4 OS=Mus musculus GN=Ckap4 PE=1 SV=2 - [CKAP4_MOUSE]	0.890756	1.20032	0.952931	1.01467	0.890945	1.16015	0.874603	0.52106
Q9DBH5	Vesicular integral-membrane protein VIP36 OS=Mus musculus GN=Lman2 PE=1 SV=2 - [LMAN2_MOUSE]	0.702466	1.23558	1.09591	1.01132	0.949915	1.21251	0.834074	0.539685
Q6P5F9	Exportin-1 OS=Mus musculus GN=Xpo1 PE=1 SV=1 - [XPO1_MOUSE]	0.958859	0.911859	1.15808	1.0096	0.910417	0.811266	1.24447	0.122934
Q3TEU8	Coronin OS=Mus musculus GN=Coro1c PE=2 SV=1 - [Q3TEU8_MOUSE]	0.601519	0.514423	1.9103	1.00875	0.9863	1.02257	0.986485	0.978459
Q8C0Z1	Protein FAM234A OS=Mus musculus GN=Fam234a PE=1 SV=1 - [F234A_MOUSE]	0.781861	1.48558	0.756661	1.00803	0.976229	1.16662	0.864062	0.578491
P54823	Probable ATP-dependent RNA helicase DDX6 OS=Mus musculus GN=Ddx6 PE=1 SV=1 - [DDX6_MOUSE]	0.894455	0.919872	1.20782	1.00738	0.948133	1.2034	0.837112	0.199659
O70433	Four and a half LIM domains protein 2 OS=Mus musculus GN=Fhl2 PE=1 SV=1 - [FHL2_MOUSE]	0.967328	1.33974	0.71492	1.00733	0.971448	0.961639	1.04751	0.833615
B0F2B4	Neuroligin 4-like OS=Mus musculus GN=Nlgn4l PE=1 SV=1 - [NLGN4_MOUSE]	0.833565	1.66346	0.523979	1.007	0.985448	1.21962	0.82567	0.601153
P57716	Nicastrin OS=Mus musculus GN=Ncstn PE=1 SV=3 - [NICA_MOUSE]	0.662041	1.34776	1.01066	1.00682	0.975652	1.33917	0.751823	0.342844
P35700	Peroxiredoxin-1 OS=Mus musculus GN=Prdx1 PE=1 SV=1 - [PRDX1_MOUSE]	0.812965	0.910256	1.29396	1.00573	0.972427	0.894261	1.12465	0.596299
B7ZWF1	Ddx3x protein OS=Mus musculus GN=Ddx3x PE=2 SV=1 - [B7ZWF1_MOUSE]	0.718885	1.33013	0.960924	1.00331	0.986822	0.908919	1.10385	0.652337
Q62371	Discoidin domain-containing receptor 2 OS=Mus musculus GN=Ddr2 PE=1 SV=2 - [DDR2_MOUSE]	0.781861	1.14744	1.0746	1.0013	0.991778	1.30412	0.767795	0.178965
A0A0R4J083	Long-chain-specific acyl-CoA dehydrogenase, mitochondrial OS=Mus musculus GN=Acadl PE=1 SV=1 - [A0A0R4J083_MOUSE]	1.18909	0.714744	1.09414	0.999325	0.996708	0.891897	1.12045	0.640183
Q8C3Y4	Kinetochore-associated protein 1 OS=Mus musculus GN=Kntc1 PE=1 SV=2 - [KNTC1_MOUSE]	0.949044	0.982372	1.06306	0.998157	0.961521	0.858907	1.16212	0.0452826
P28660	Nck-associated protein 1 OS=Mus musculus GN=Nckap1 PE=1 SV=2 - [NCKP1_MOUSE]	0.951108	1.09776	0.944938	0.997934	0.970763	0.795624	1.25428	0.130069
Q8BGK6	Y+L amino acid transporter 2 OS=Mus musculus GN=Slc7a6 PE=1 SV=1 - [YLAT2_MOUSE]	0.781861	1.32051	0.888099	0.996824	0.986369	1.14901	0.86755	0.535888
Q6GU23	Signal transducer and activator of transcription OS=Mus musculus GN=Stat3 PE=2 SV=1 - [Q6GU23_MOUSE]	0.975797	0.602564	1.40675	0.995037	0.984898	0.809237	1.2296	0.508081
Q9R1P4	Proteasome subunit alpha type-1 OS=Mus musculus GN=Psma1 PE=1 SV=1 - [PSA1_MOUSE]	0.899111	0.782051	1.30373	0.994964	0.977474	0.977201	1.01818	0.924378
Q91V98	Endosialin OS=Mus musculus GN=Cd248 PE=1 SV=1 - [CD248_MOUSE]	0.781861	0.732372	1.46625	0.993495	0.98058	1.30474	0.76145	0.450496
P34022	Ran-specific GTPase-activating protein OS=Mus musculus GN=Ranbp1 PE=1 SV=2 - [RANG_MOUSE]	0.956612	0.834936	1.18561	0.992387	0.947705	0.923079	1.07508	0.637197
Q8K2B3	Succinate dehydrogenase [ubiquinone] flavoprotein subunit, mitochondrial OS=Mus musculus GN=Sdha PE=1 SV=1 - [SDHA_MOUSE]	0.793273	1.09615	1.08703	0.992154	0.944311	0.923712	1.07409	0.582671
Q8BU30	Isoleucine--tRNA ligase, cytoplasmic OS=Mus musculus GN=Iars PE=1 SV=2 - [SYIC_MOUSE]	0.864184	1.02564	1.08526	0.991694	0.911414	0.767816	1.29158	0.157486
Q61081	Hsp90 co-chaperone Cdc37 OS=Mus musculus GN=Cdc37 PE=1 SV=1 - [CDC37_MOUSE]	0.839314	1.10096	1.03464	0.991637	0.924911	0.907874	1.09226	0.617501
Q3U9G9	Lamin-B receptor OS=Mus musculus GN=Lbr PE=1 SV=2 - [LBR_MOUSE]	1.0039	1.29968	0.666963	0.990179	0.962034	1.14914	0.861668	0.508353
Q99KI3	ER membrane protein complex subunit 3 OS=Mus musculus GN=Emc3 PE=1 SV=3 - [EMC3_MOUSE]	0.626733	0.870192	1.47069	0.989206	0.969581	0.96846	1.02142	0.952083
Q6ZWZ6	40S ribosomal protein S12 OS=Mus musculus GN=Rps12 PE=1 SV=1 - [Q6ZWZ6_MOUSE]	0.842294	1.00962	1.11279	0.988233	0.895009	1.14503	0.86306	0.677497
P49718	DNA replication licensing factor MCM5 OS=Mus musculus GN=Mcm5 PE=1 SV=1 - [MCM5_MOUSE]	1.0006	0.772436	1.19094	0.987994	0.929997	1.06915	0.924091	0.740301
A0A0R4J049	Protein arginine N-methyltransferase 5 OS=Mus musculus GN=Prmt5 PE=1 SV=1 - [A0A0R4J049_MOUSE]	0.957463	0.915064	1.08615	0.986224	0.813933	0.919883	1.07212	0.644801
Q62165	Dystroglycan OS=Mus musculus GN=Dag1 PE=1 SV=4 - [DAG1_MOUSE]	0.672677	1.40385	0.880107	0.985543	0.953063	1.43823	0.685248	0.410898
P26231	Catenin alpha-1 OS=Mus musculus GN=Ctnna1 PE=1 SV=1 - [CTNA1_MOUSE]	0.781861	1.14744	1.02664	0.985313	0.903874	1.27183	0.774721	0.336078
Q9JIP6	Frizzled-2 OS=Mus musculus GN=Fzd2 PE=2 SV=1 - [FZD2_MOUSE]	0.793571	0.977564	1.18206	0.984399	0.902148	1.04111	0.945532	0.820285
Q9QZE5	Coatomer subunit gamma-1 OS=Mus musculus GN=Copg1 PE=1 SV=1 - [COPG1_MOUSE]	1.2107	0.798077	0.943162	0.983981	0.906681	0.832907	1.18138	0.339174
P28828	Receptor-type tyrosine-protein phosphatase mu OS=Mus musculus GN=Ptprm PE=1 SV=2 - [PTPRM_MOUSE]	0.732812	1.26603	0.94849	0.982442	0.920086	1.14856	0.855365	0.424908
Q9R0P5	Destrin OS=Mus musculus GN=Dstn PE=1 SV=3 - [DEST_MOUSE]	0.962902	1.08173	0.901421	0.982018	0.766381	0.917998	1.06974	0.824043
Q03265	ATP synthase subunit alpha, mitochondrial OS=Mus musculus GN=Atp5a1 PE=1 SV=1 - [ATPA_MOUSE]	1.19998	1.03686	0.705151	0.980664	0.906493	0.998958	0.981686	0.925346
Q3UHK6	Teneurin-4 OS=Mus musculus GN=Tenm4 PE=1 SV=2 - [TEN4_MOUSE]	0.79734	0.889423	1.24067	0.975813	0.874383	1.40828	0.692912	0.102621
Q6ZQ38	Cullin-associated NEDD8-dissociated protein 1 OS=Mus musculus GN=Cand1 PE=1 SV=2 - [CAND1_MOUSE]	0.834599	1.00481	1.08526	0.974888	0.766336	1.05662	0.922649	0.586984
B1AT92	Growth factor receptor-bound protein 2 OS=Mus musculus GN=Grb2 PE=1 SV=1 - [B1AT92_MOUSE]	0.834928	1.06571	1.0222	0.974279	0.751182	1.13045	0.861849	0.446457
P49717	DNA replication licensing factor MCM4 OS=Mus musculus GN=Mcm4 PE=1 SV=1 - [MCM4_MOUSE]	0.781861	0.753205	1.38632	0.973796	0.910601	1.05164	0.92598	0.759173
O70378	ER membrane protein complex subunit 8 OS=Mus musculus GN=Emc8 PE=1 SV=1 - [EMC8_MOUSE]	1.09371	0.977564	0.849911	0.973727	0.744859	0.921638	1.05652	0.800927
P63101	14-3-3 protein zeta/delta OS=Mus musculus GN=Ywhaz PE=1 SV=1 - [1433Z_MOUSE]	0.887321	0.93109	1.10213	0.973514	0.725235	1.15662	0.841687	0.110891
Q9QZM4	Tumor necrosis factor receptor superfamily member 10B OS=Mus musculus GN=Tnfrsf10b PE=2 SV=3 - [TR10B_MOUSE]	0.708369	1.40545	0.805506	0.973108	0.913095	1.27919	0.760721	0.318922
P35293	Ras-related protein Rab-18 OS=Mus musculus GN=Rab18 PE=1 SV=2 - [RAB18_MOUSE]	0.907581	0.754808	1.254	0.972128	0.867715	0.875019	1.11098	0.594488
A0A0A0MQM0	Eukaryotic translation initiation factor 5A (Fragment) OS=Mus musculus GN=Eif5a PE=1 SV=1 - [A0A0A0MQM0_MOUSE]	0.967298	0.879808	1.06483	0.970646	0.637931	1.11836	0.867919	0.458649
O35704	Serine palmitoyltransferase 1 OS=Mus musculus GN=Sptlc1 PE=1 SV=2 - [SPTC1_MOUSE]	0.963873	1.05769	0.888099	0.969888	0.601803	0.876397	1.10668	0.304835
Q99LD8	N(G),N(G)-dimethylarginine dimethylaminohydrolase 2 OS=Mus musculus GN=Ddah2 PE=1 SV=1 - [DDAH2_MOUSE]	1.12104	0.685897	1.0968	0.967914	0.841336	1.05607	0.916528	0.762447
D3Z0B9	Aldehyde dehydrogenase family 16 member A1 OS=Mus musculus GN=Aldh16a1 PE=1 SV=3 - [D3Z0B9_MOUSE]	0.800384	0.639423	1.45382	0.964542	0.899818	0.757067	1.27405	0.495515
Q60692	Proteasome subunit beta type-6 OS=Mus musculus GN=Psmb6 PE=1 SV=3 - [PSB6_MOUSE]	0.801961	0.801282	1.28686	0.963366	0.841862	0.985204	0.977834	0.910011
P51881	ADP/ATP translocase 2 OS=Mus musculus GN=Slc25a5 PE=1 SV=3 - [ADT2_MOUSE]	0.805875	1.21635	0.866785	0.963002	0.799582	0.980774	0.981879	0.905793
Q3UM23	Putative uncharacterized protein OS=Mus musculus GN=Rnh1 PE=2 SV=1 - [Q3UM23_MOUSE]	0.956541	0.828526	1.09947	0.961511	0.671511	1.32098	0.727877	0.258312
Q3TWN8	Putative uncharacterized protein OS=Mus musculus GN=Aldh18a1 PE=2 SV=1 - [Q3TWN8_MOUSE]	0.863129	0.88141	1.13321	0.959251	0.686064	1.09334	0.877362	0.728384
A0A0R4J0A9	Low-density lipoprotein receptor-related protein 6 OS=Mus musculus GN=Lrp6 PE=1 SV=1 - [A0A0R4J0A9_MOUSE]	0.781861	1.06571	1.02398	0.957182	0.676252	1.43519	0.666938	0.142667
P97363	Serine palmitoyltransferase 2 OS=Mus musculus GN=Sptlc2 PE=1 SV=2 - [SPTC2_MOUSE]	1.03023	1.0016	0.837478	0.956437	0.543585	1.13096	0.845688	0.239982
Q9DBV4	Matrix remodeling-associated protein 8 OS=Mus musculus GN=Mxra8 PE=1 SV=1 - [MXRA8_MOUSE]	0.881342	1.03526	0.949378	0.955326	0.421409	1.106	0.863766	0.489526
Q02053	Ubiquitin-like modifier-activating enzyme 1 OS=Mus musculus GN=Uba1 PE=1 SV=1 - [UBA1_MOUSE]	0.993671	0.732372	1.13854	0.954862	0.740632	0.902586	1.05792	0.713223
Q3TKC5	Putative uncharacterized protein (Fragment) OS=Mus musculus GN=Ppat PE=2 SV=1 - [Q3TKC5_MOUSE]	1.03573	0.903846	0.924512	0.954697	0.383897	0.94306	1.01234	0.936522
P68510	14-3-3 protein eta OS=Mus musculus GN=Ywhah PE=1 SV=2 - [1433F_MOUSE]	0.731488	0.991987	1.13943	0.954302	0.738484	1.07398	0.888566	0.465604
Q922Q1	Mitochondrial amidoxime reducing component 2 OS=Mus musculus GN=Marc2 PE=1 SV=1 - [MARC2_MOUSE]	0.788016	1.1234	0.951155	0.954189	0.682741	1.12609	0.847345	0.328423
Q08093	Calponin-2 OS=Mus musculus GN=Cnn2 PE=1 SV=1 - [CNN2_MOUSE]	0.781861	1.19872	0.880995	0.953858	0.748816	1.07826	0.884627	0.661724
Q32NY4	Metal transporter CNNM3 OS=Mus musculus GN=Cnnm3 PE=1 SV=2 - [CNNM3_MOUSE]	0.758759	1.61218	0.486679	0.952539	0.901497	1.14613	0.831089	0.630533
Q8C7C4	Putative uncharacterized protein (Fragment) OS=Mus musculus PE=2 SV=1 - [Q8C7C4_MOUSE]	0.605785	0.735577	1.51599	0.952449	0.88253	1.13648	0.838072	0.613734
Q8K2J7	RELT-like protein 1 OS=Mus musculus GN=Rell1 PE=2 SV=2 - [RELL1_MOUSE]	0.781861	1.45192	0.623446	0.95241	0.868616	1.3266	0.717933	0.305713
Q3UVI9	Putative uncharacterized protein OS=Mus musculus GN=Abcf2 PE=2 SV=1 - [Q3UVI9_MOUSE]	0.931285	0.918269	1.00355	0.951036	0.206189	1.01778	0.934418	0.860225
Q8C5J1	Aldehyde dehydrogenase OS=Mus musculus PE=2 SV=1 - [Q8C5J1_MOUSE]	1.29839	0.950321	0.601243	0.949986	0.826925	0.787075	1.20698	0.59706
O35685	Nuclear migration protein nudC OS=Mus musculus GN=Nudc PE=1 SV=1 - [NUDC_MOUSE]	1.25931	0.645833	0.942274	0.949138	0.801014	0.746743	1.27104	0.373762
Q3TL79	Putative uncharacterized protein OS=Mus musculus GN=Ahsa1 PE=2 SV=1 - [Q3TL79_MOUSE]	0.507394	1.24679	1.08881	0.947666	0.837579	0.962141	0.984956	0.956192
Q3TJF2	Obg-like ATPase 1 OS=Mus musculus GN=Ola1 PE=2 SV=1 - [Q3TJF2_MOUSE]	0.867971	0.657051	1.31794	0.947654	0.813419	0.781551	1.21253	0.509202
P10605	Cathepsin B OS=Mus musculus GN=Ctsb PE=1 SV=2 - [CATB_MOUSE]	0.684692	0.854167	1.30373	0.947529	0.803053	0.794254	1.19298	0.581315
P54763	Ephrin type-B receptor 2 OS=Mus musculus GN=Ephb2 PE=1 SV=3 - [EPHB2_MOUSE]	0.611129	1.34295	0.888099	0.947392	0.828216	1.15534	0.820012	0.463438
P63038	60 kDa heat shock protein, mitochondrial OS=Mus musculus GN=Hspd1 PE=1 SV=1 - [CH60_MOUSE]	0.781861	1.49199	0.567496	0.947115	0.867329	0.898699	1.05387	0.892537
Q8BTF0	Coatomer subunit alpha OS=Mus musculus GN=Copa PE=2 SV=1 - [Q8BTF0_MOUSE]	0.932177	0.817308	1.0897	0.946394	0.567198	0.848786	1.115	0.435119
P59999	Actin-related protein 2/3 complex subunit 4 OS=Mus musculus GN=Arpc4 PE=1 SV=3 - [ARPC4_MOUSE]	0.968462	0.878205	0.991119	0.945929	0.257449	1.04196	0.907837	0.207319
Q4TVN0	TBC1 domain family member 15 OS=Mus musculus GN=Tbc1d15 PE=2 SV=1 - [Q4TVN0_MOUSE]	1.1513	0.950321	0.735346	0.945656	0.695255	1.04527	0.904696	0.661963
P70302	Stromal interaction molecule 1 OS=Mus musculus GN=Stim1 PE=1 SV=2 - [STIM1_MOUSE]	1.40448	0.714744	0.716696	0.945307	0.833893	0.67244	1.40579	0.359416
P60867	40S ribosomal protein S20 OS=Mus musculus GN=Rps20 PE=1 SV=1 - [RS20_MOUSE]	0.752736	1.14744	0.935169	0.945114	0.677844	1.33308	0.70897	0.160711
Q3UF75	Alpha-parvin OS=Mus musculus GN=Parva PE=1 SV=1 - [Q3UF75_MOUSE]	0.857668	0.660256	1.31616	0.944696	0.802671	0.781173	1.20933	0.51241
Q9DCL9	Multifunctional protein ADE2 OS=Mus musculus GN=Paics PE=1 SV=4 - [PUR6_MOUSE]	0.785568	0.855769	1.19272	0.944685	0.702802	0.893281	1.05754	0.735637
P48962	ADP/ATP translocase 1 OS=Mus musculus GN=Slc25a4 PE=1 SV=4 - [ADT1_MOUSE]	0.77862	1.12019	0.932504	0.943772	0.626559	1.07521	0.877758	0.342418
O70475	UDP-glucose 6-dehydrogenase OS=Mus musculus GN=Ugdh PE=1 SV=1 - [UGDH_MOUSE]	0.9473	0.727564	1.15631	0.943723	0.69394	0.90536	1.04237	0.811416
Q9Z2I9	Succinate--CoA ligase [ADP-forming] subunit beta, mitochondrial OS=Mus musculus GN=Sucla2 PE=1 SV=2 - [SUCB1_MOUSE]	0.763284	1.04006	1.02664	0.94333	0.593657	1.0403	0.90679	0.574914
O54946	DnaJ homolog subfamily B member 6 OS=Mus musculus GN=Dnajb6 PE=1 SV=4 - [DNJB6_MOUSE]	0.802393	1.33013	0.690053	0.940858	0.792665	0.876179	1.07382	0.778592
P26041	Moesin OS=Mus musculus GN=Msn PE=1 SV=3 - [MOES_MOUSE]	0.899455	0.847756	1.07371	0.940308	0.474582	0.870551	1.08013	0.694826
P62908	40S ribosomal protein S3 OS=Mus musculus GN=Rps3 PE=1 SV=1 - [RS3_MOUSE]	0.612605	1.30128	0.905861	0.939916	0.791742	1.34561	0.698507	0.206285
A1L2Z3	C230096C10Rik protein OS=Mus musculus GN=Emc1 PE=2 SV=1 - [A1L2Z3_MOUSE]	1.02304	0.80609	0.987567	0.938898	0.459129	1.01794	0.922354	0.72105
Q3TQP7	Putative uncharacterized protein OS=Mus musculus GN=Acat1 PE=2 SV=1 - [Q3TQP7_MOUSE]	0.983968	1.21795	0.611901	0.937939	0.75866	1.2218	0.767673	0.482641
Q02248	Catenin beta-1 OS=Mus musculus GN=Ctnnb1 PE=1 SV=1 - [CTNB1_MOUSE]	0.650586	1.21474	0.947602	0.937644	0.738781	1.25619	0.746418	0.325938
P62827	GTP-binding nuclear protein Ran OS=Mus musculus GN=Ran PE=1 SV=3 - [RAN_MOUSE]	0.505475	1.08173	1.22558	0.937594	0.80335	1.07598	0.87139	0.600759
O55029	Coatomer subunit beta' OS=Mus musculus GN=Copb2 PE=1 SV=2 - [COPB2_MOUSE]	0.968825	0.737179	1.10568	0.937229	0.618497	0.690896	1.35654	0.141075
Q8K273	Membrane magnesium transporter 1 OS=Mus musculus GN=Mmgt1 PE=1 SV=1 - [MMGT1_MOUSE]	1.08841	0.983974	0.737123	0.936503	0.604117	0.797182	1.17477	0.552008
Q8VCN5	Cystathionine gamma-lyase OS=Mus musculus GN=Cth PE=1 SV=1 - [CGL_MOUSE]	0.882754	1.02404	0.902309	0.936367	0.286599	1.06507	0.879163	0.624679
B2M1R6	Heterogeneous nuclear ribonucleoprotein K OS=Mus musculus GN=Hnrnpk PE=1 SV=1 - [B2M1R6_MOUSE]	0.781861	0.959936	1.06483	0.935543	0.51684	0.976617	0.957942	0.67113
O08553	Dihydropyrimidinase-related protein 2 OS=Mus musculus GN=Dpysl2 PE=1 SV=2 - [DPYL2_MOUSE]	0.826323	0.761218	1.20515	0.930897	0.667102	0.989801	0.94049	0.748307
Q3UF82	Mitogen-activated protein kinase OS=Mus musculus GN=Mapk1 PE=2 SV=1 - [Q3UF82_MOUSE]	0.873154	1.04327	0.869449	0.928624	0.339241	0.911254	1.01906	0.892199
I7HJQ8	CD99 antigen-like protein 2 OS=Mus musculus GN=Cd99l2 PE=1 SV=1 - [I7HJQ8_MOUSE]	0.804676	1.09295	0.888099	0.928575	0.492029	0.925735	1.00307	0.986391
Q9Z2Q6	Septin-5 OS=Mus musculus GN=Sept5 PE=1 SV=2 - [SEPT5_MOUSE]	0.789759	0.620192	1.36856	0.926171	0.775446	0.77941	1.1883	0.589686
Q01279	Epidermal growth factor receptor OS=Mus musculus GN=Egfr PE=1 SV=1 - [EGFR_MOUSE]	0.781861	1.14263	0.847247	0.923912	0.563751	1.75461	0.526563	0.304923
P47754	F-actin-capping protein subunit alpha-2 OS=Mus musculus GN=Capza2 PE=1 SV=3 - [CAZA2_MOUSE]	0.768116	0.950321	1.05329	0.923907	0.457761	0.917705	1.00676	0.958393
P56480	ATP synthase subunit beta, mitochondrial OS=Mus musculus GN=Atp5b PE=1 SV=2 - [ATPB_MOUSE]	1.06725	0.990385	0.714032	0.923888	0.551489	0.976889	0.945746	0.750166
Q9CRD2	ER membrane protein complex subunit 2 OS=Mus musculus GN=Emc2 PE=1 SV=1 - [EMC2_MOUSE]	0.781861	0.953526	1.03375	0.923045	0.409105	1.08738	0.848868	0.21829
Q6IRU2	Tropomyosin alpha-4 chain OS=Mus musculus GN=Tpm4 PE=1 SV=3 - [TPM4_MOUSE]	0.55536	0.889423	1.32416	0.92298	0.762314	0.978471	0.943288	0.833223
Q3TL95	Proteasome subunit alpha type (Fragment) OS=Mus musculus GN=Psma4 PE=2 SV=1 - [Q3TL95_MOUSE]	0.805116	0.775641	1.18384	0.921531	0.611065	0.900694	1.02313	0.938562
O35316	Sodium- and chloride-dependent taurine transporter OS=Mus musculus GN=Slc6a6 PE=1 SV=2 - [SC6A6_MOUSE]	0.646676	1.25321	0.863233	0.921038	0.699872	0.94124	0.978536	0.941832
Z4YK18	VWFA and cache domain-containing protein 1 OS=Mus musculus GN=Cachd1 PE=1 SV=1 - [Z4YK18_MOUSE]	0.554096	1.38301	0.825044	0.920718	0.776096	1.33822	0.688019	0.287967
Q80W68	Kin of IRRE-like protein 1 OS=Mus musculus GN=Kirrel PE=1 SV=1 - [KIRR1_MOUSE]	0.631725	1.29487	0.832149	0.919582	0.721841	1.26278	0.728222	0.249975
Q9WVL3	Solute carrier family 12 member 7 OS=Mus musculus GN=Slc12a7 PE=1 SV=1 - [S12A7_MOUSE]	0.666716	1.42949	0.660746	0.918983	0.781017	0.970861	0.946565	0.889626
P05202	Aspartate aminotransferase, mitochondrial OS=Mus musculus GN=Got2 PE=1 SV=1 - [AATM_MOUSE]	0.867363	1.40705	0.48135	0.918588	0.790326	0.9751	0.942045	0.876131
Q60943	Interleukin-17 receptor A OS=Mus musculus GN=Il17ra PE=1 SV=1 - [I17RA_MOUSE]	0.418435	1.32372	0.998224	0.913459	0.774797	1.11156	0.82178	0.560685
Q9R0E1	Procollagen-lysine,2-oxoglutarate 5-dioxygenase 3 OS=Mus musculus GN=Plod3 PE=1 SV=1 - [PLOD3_MOUSE]	0.836342	0.798077	1.10036	0.911591	0.450401	0.941942	0.967779	0.784296
P54071	Isocitrate dehydrogenase [NADP], mitochondrial OS=Mus musculus GN=Idh2 PE=1 SV=3 - [IDHP_MOUSE]	0.781861	0.911859	1.03996	0.911228	0.355702	0.937936	0.971524	0.878309
P70303	CTP synthase 2 OS=Mus musculus GN=Ctps2 PE=1 SV=1 - [PYRG2_MOUSE]	0.781861	0.546474	1.40409	0.910807	0.760638	0.689247	1.32145	0.48228
Q9ERK4	Exportin-2 OS=Mus musculus GN=Cse1l PE=1 SV=1 - [XPO2_MOUSE]	0.918956	0.929487	0.882771	0.910405	0.0240383	0.809957	1.12402	0.268842
F8VQD7	Receptor-type tyrosine-protein phosphatase gamma OS=Mus musculus GN=Ptprg PE=1 SV=1 - [F8VQD7_MOUSE]	0.781861	1.23878	0.709591	0.910078	0.641685	0.923937	0.985	0.947023
Q9D819	Inorganic pyrophosphatase OS=Mus musculus GN=Ppa1 PE=1 SV=1 - [IPYR_MOUSE]	0.714169	0.634615	1.37478	0.907854	0.732381	1.06294	0.854099	0.603516
P49722	Proteasome subunit alpha type-2 OS=Mus musculus GN=Psma2 PE=1 SV=3 - [PSA2_MOUSE]	0.781861	0.780449	1.15009	0.904133	0.517261	1.04475	0.865409	0.379873
D3YWT0	Signal peptidase complex catalytic subunit SEC11 OS=Mus musculus GN=Sec11a PE=1 SV=1 - [D3YWT0_MOUSE]	0.838211	0.926282	0.943162	0.902551	0.0957419	0.951234	0.948821	0.794105
Q3UJL7	Putative uncharacterized protein OS=Mus musculus GN=Srm PE=2 SV=1 - [Q3UJL7_MOUSE]	0.535942	0.892628	1.26377	0.897445	0.673758	1.0996	0.816159	0.527055
P35278	Ras-related protein Rab-5C OS=Mus musculus GN=Rab5c PE=1 SV=2 - [RAB5C_MOUSE]	0.924888	0.841346	0.9254	0.897211	0.0665606	1.01624	0.882874	0.289955
Q8BGH2	Sorting and assembly machinery component 50 homolog OS=Mus musculus GN=Samm50 PE=1 SV=1 - [SAM50_MOUSE]	1.14927	1.01282	0.526643	0.896245	0.638048	0.767515	1.16772	0.628045
P63037	DnaJ homolog subfamily A member 1 OS=Mus musculus GN=Dnaja1 PE=1 SV=1 - [DNJA1_MOUSE]	1.00266	0.987179	0.694494	0.894778	0.403996	0.816349	1.09607	0.58851
Q3TFF0	Putative uncharacterized protein OS=Mus musculus GN=Dnaja2 PE=2 SV=1 - [Q3TFF0_MOUSE]	1.02999	0.966346	0.680284	0.892208	0.421761	0.795533	1.12152	0.637364
B1AU25	Apoptosis-inducing factor 1, mitochondrial OS=Mus musculus GN=Aifm1 PE=1 SV=1 - [B1AU25_MOUSE]	0.830919	0.983974	0.860568	0.891821	0.147306	0.943992	0.944733	0.390363
P26443	Glutamate dehydrogenase 1, mitochondrial OS=Mus musculus GN=Glud1 PE=1 SV=1 - [DHE3_MOUSE]	0.914736	1.15224	0.604796	0.890592	0.561353	0.811112	1.09799	0.773425
P62192	26S protease regulatory subunit 4 OS=Mus musculus GN=Psmc1 PE=1 SV=1 - [PRS4_MOUSE]	0.954199	0.855769	0.860568	0.890179	0.0755918	1.02566	0.86791	0.0542165
Q9Z0L0	Trophoblast glycoprotein OS=Mus musculus GN=Tpbg PE=1 SV=3 - [TPBG_MOUSE]	0.56863	1.10256	0.999112	0.890102	0.570703	1.14414	0.777965	0.310471
Q60767	Lymphocyte antigen 75 OS=Mus musculus GN=Ly75 PE=1 SV=2 - [LY75_MOUSE]	1.04973	1.07051	0.544405	0.888217	0.582453	0.982505	0.904033	0.667625
Q5SX74	Putative uncharacterized protein OS=Mus musculus GN=P4ha2 PE=2 SV=1 - [Q5SX74_MOUSE]	0.922705	0.908654	0.819716	0.883692	0.0689968	1.03007	0.857898	0.229796
Q5RKP4	Dolichyl-diphosphooligosaccharide--protein glycosyltransferase subunit 1 (Fragment) OS=Mus musculus GN=Rpn1 PE=2 SV=1 - [Q5RKP4_MOUSE]	0.856856	0.836538	0.953819	0.882404	0.0830606	1.02125	0.864046	0.405563
Q9CPY7	Cytosol aminopeptidase OS=Mus musculus GN=Lap3 PE=1 SV=3 - [AMPL_MOUSE]	0.781861	0.721154	1.14298	0.882	0.46471	0.947931	0.930447	0.702788
E9Q6R1	Integrin, alpha 10 OS=Mus musculus GN=Itga10 PE=3 SV=1 - [E9Q6R1_MOUSE]	0.929902	0.919872	0.790409	0.880061	0.116299	0.971351	0.906017	0.708893
Q9WV55	Vesicle-associated membrane protein-associated protein A OS=Mus musculus GN=Vapa PE=1 SV=2 - [VAPA_MOUSE]	0.781861	0.915064	0.943162	0.880029	0.137392	0.971629	0.905725	0.417386
Q8BP47	Asparagine--tRNA ligase, cytoplasmic OS=Mus musculus GN=Nars PE=1 SV=2 - [SYNC_MOUSE]	0.688417	0.879808	1.0675	0.878573	0.382716	0.961364	0.913882	0.669735
F8WJK8	Hsc70-interacting protein OS=Mus musculus GN=St13 PE=1 SV=1 - [F8WJK8_MOUSE]	1.01191	0.698718	0.919183	0.876603	0.315318	1.36972	0.639987	0.101975
Q9D2R0	Acetoacetyl-CoA synthetase OS=Mus musculus GN=Aacs PE=1 SV=1 - [AACS_MOUSE]	0.90817	0.657051	1.06306	0.876092	0.404817	0.772462	1.13416	0.513082
Q9CZT5	Vasorin OS=Mus musculus GN=Vasn PE=2 SV=2 - [VASN_MOUSE]	0.668896	0.716346	1.2389	0.874714	0.563511	1.28855	0.678835	0.307801
Q3TN31	Proteasome subunit alpha type OS=Mus musculus GN=Psma7 PE=2 SV=1 - [Q3TN31_MOUSE]	0.935989	0.780449	0.904973	0.873804	0.117388	0.974047	0.897086	0.297416
P57680	Ellis-van Creveld syndrome protein homolog OS=Mus musculus GN=Evc PE=1 SV=2 - [EVC_MOUSE]	0.608747	1.21314	0.797513	0.873134	0.551001	1.0729	0.813807	0.533207
G3UX26	Voltage-dependent anion-selective channel protein 2 (Fragment) OS=Mus musculus GN=Vdac2 PE=1 SV=1 - [G3UX26_MOUSE]	0.781861	1.1266	0.71048	0.872981	0.427034	0.937194	0.931484	0.687874
P97465	Docking protein 1 OS=Mus musculus GN=Dok1 PE=1 SV=2 - [DOK1_MOUSE]	1.01994	0.870192	0.728242	0.87279	0.269999	1.00537	0.86813	0.570584
Q3U7R1	Extended synaptotagmin-1 OS=Mus musculus GN=Esyt1 PE=1 SV=2 - [ESYT1_MOUSE]	1.04936	0.767628	0.798401	0.871795	0.287292	0.797204	1.09357	0.644082
O54890	Integrin beta-3 OS=Mus musculus GN=Itgb3 PE=1 SV=2 - [ITB3_MOUSE]	0.8635	0.849359	0.902309	0.871723	0.0148869	1.14367	0.762213	0.224087
P08003	Protein disulfide-isomerase A4 OS=Mus musculus GN=Pdia4 PE=1 SV=3 - [PDIA4_MOUSE]	0.944673	1.05929	0.609236	0.871068	0.440436	0.875377	0.995078	0.98669
P09671	Superoxide dismutase [Mn], mitochondrial OS=Mus musculus GN=Sod2 PE=1 SV=3 - [SODM_MOUSE]	1.0089	1.16987	0.4254	0.868056	0.618635	0.962103	0.902248	0.723445
P20108	Thioredoxin-dependent peroxide reductase, mitochondrial OS=Mus musculus GN=Prdx3 PE=1 SV=1 - [PRDX3_MOUSE]	0.852845	1.17468	0.571936	0.866487	0.523377	0.853673	1.01501	0.95364
F6VQ81	Tumor protein D54 (Fragment) OS=Mus musculus GN=Tpd52l2 PE=1 SV=1 - [F6VQ81_MOUSE]	1.16873	0.472756	0.952043	0.864508	0.577655	0.551253	1.56826	0.263613
O55143	Sarcoplasmic/endoplasmic reticulum calcium ATPase 2 OS=Mus musculus GN=Atp2a2 PE=1 SV=2 - [AT2A2_MOUSE]	0.781861	0.959936	0.849023	0.863607	0.119486	0.921437	0.937239	0.404687
P07141	Macrophage colony-stimulating factor 1 OS=Mus musculus GN=Csf1 PE=1 SV=2 - [CSF1_MOUSE]	0.418325	1.64423	0.526643	0.863066	0.760103	0.831331	1.03817	0.948748
Q9R1P1	Proteasome subunit beta type-3 OS=Mus musculus GN=Psmb3 PE=1 SV=1 - [PSB3_MOUSE]	0.957265	0.775641	0.856128	0.863011	0.120991	0.861019	1.00231	0.988311
Q02257	Junction plakoglobin OS=Mus musculus GN=Jup PE=1 SV=3 - [PLAK_MOUSE]	0.587636	0.774038	1.21936	0.860345	0.533811	1.38492	0.621224	0.312105
A0A0R4J0I9	Low density lipoprotein receptor-related protein 1 OS=Mus musculus GN=Lrp1 PE=1 SV=1 - [A0A0R4J0I9_MOUSE]	0.781861	0.908654	0.888099	0.859538	0.0701115	1.16733	0.736331	0.237599
P50516	V-type proton ATPase catalytic subunit A OS=Mus musculus GN=Atp6v1a PE=1 SV=2 - [VATA_MOUSE]	0.68943	0.802885	1.08348	0.858599	0.350699	1.16356	0.737909	0.123346
Q5FWI3	Transmembrane protein 2 OS=Mus musculus GN=Tmem2 PE=1 SV=1 - [TMEM2_MOUSE]	0.742268	0.783654	1.04973	0.858552	0.279752	1.13118	0.75899	0.384844
Q9CQB5	CDGSH iron-sulfur domain-containing protein 2 OS=Mus musculus GN=Cisd2 PE=1 SV=1 - [CISD2_MOUSE]	0.897843	1.1234	0.546181	0.855807	0.481055	0.864975	0.989401	0.967732
P31938	Dual specificity mitogen-activated protein kinase kinase 1 OS=Mus musculus GN=Map2k1 PE=1 SV=2 - [MP2K1_MOUSE]	0.981195	0.769231	0.816163	0.85553	0.153604	0.733044	1.16709	0.186846
P04925	Major prion protein OS=Mus musculus GN=Prnp PE=1 SV=2 - [PRIO_MOUSE]	0.734696	0.950321	0.880107	0.855041	0.149888	1.13337	0.754427	0.271682
Q9CYN9	Renin receptor OS=Mus musculus GN=Atp6ap2 PE=1 SV=2 - [RENR_MOUSE]	0.898224	0.971154	0.695382	0.85492	0.22073	1.06617	0.801862	0.389845
Q61171	Peroxiredoxin-2 OS=Mus musculus GN=Prdx2 PE=1 SV=3 - [PRDX2_MOUSE]	0.882722	0.685897	0.993783	0.854134	0.246596	0.651274	1.31148	0.269978
O54950	5'-AMP-activated protein kinase subunit gamma-1 OS=Mus musculus GN=Prkag1 PE=1 SV=2 - [AAKG1_MOUSE]	0.599319	0.823718	1.13677	0.853268	0.445835	0.864426	0.987092	0.956417
Q9JKR6	Hypoxia up-regulated protein 1 OS=Mus musculus GN=Hyou1 PE=1 SV=1 - [HYOU1_MOUSE]	1.15555	0.673077	0.726465	0.851696	0.433905	1.06016	0.803366	0.359419
Q61699	Heat shock protein 105 kDa OS=Mus musculus GN=Hsph1 PE=1 SV=2 - [HS105_MOUSE]	0.781861	0.884615	0.888099	0.851525	0.0509131	0.838527	1.0155	0.915908
Q6ZWQ7	Signal peptidase complex subunit 3 OS=Mus musculus GN=Spcs3 PE=1 SV=1 - [SPCS3_MOUSE]	0.981076	0.802885	0.769982	0.851314	0.151502	1.14158	0.745735	0.334647
Q64521	Glycerol-3-phosphate dehydrogenase, mitochondrial OS=Mus musculus GN=Gpd2 PE=1 SV=2 - [GPDM_MOUSE]	1.07377	0.939103	0.539964	0.850947	0.450563	0.846051	1.00579	0.980949
P54754	Ephrin type-B receptor 3 OS=Mus musculus GN=Ephb3 PE=1 SV=2 - [EPHB3_MOUSE]	0.646736	0.825321	1.07638	0.849478	0.350532	1.22257	0.694829	0.215224
P47802	Metaxin-1 OS=Mus musculus GN=Mtx1 PE=1 SV=1 - [MTX1_MOUSE]	0.399184	1.37179	0.774423	0.848467	0.646126	1.19112	0.712329	0.350177
Q3TUQ7	Non-specific serine/threonine protein kinase OS=Mus musculus GN=Prkaa1 PE=2 SV=1 - [Q3TUQ7_MOUSE]	0.877667	0.620192	1.04618	0.848014	0.344642	0.760901	1.11449	0.630231
O55222	Integrin-linked protein kinase OS=Mus musculus GN=Ilk PE=1 SV=2 - [ILK_MOUSE]	0.811762	0.724359	1.00533	0.84715	0.20694	0.740301	1.14433	0.363627
Q3TJN6	Sorting nexin OS=Mus musculus GN=Snx5 PE=2 SV=1 - [Q3TJN6_MOUSE]	0.672628	0.99359	0.87389	0.846703	0.243278	1.18626	0.713757	0.11162
Q8BXV2	BRI3-binding protein OS=Mus musculus GN=Bri3bp PE=1 SV=1 - [BRI3B_MOUSE]	0.938575	0.894231	0.702487	0.845098	0.16593	0.922189	0.916403	0.621993
Q80ZP8	Armet protein OS=Mus musculus GN=Manf PE=1 SV=1 - [Q80ZP8_MOUSE]	1.14363	0.75641	0.629663	0.843233	0.417265	1.04769	0.804851	0.315755
Q6P9J9	Anoctamin-6 OS=Mus musculus GN=Ano6 PE=1 SV=1 - [ANO6_MOUSE]	0.472207	1.21314	0.838366	0.841238	0.535272	1.38626	0.606839	0.106783
O54734	Dolichyl-diphosphooligosaccharide--protein glycosyltransferase 48 kDa subunit OS=Mus musculus GN=Ddost PE=1 SV=2 - [OST48_MOUSE]	0.788203	0.769231	0.964476	0.840637	0.124387	1.01615	0.827279	0.367093
Q3UA06	Pachytene checkpoint protein 2 homolog OS=Mus musculus GN=Trip13 PE=1 SV=1 - [PCH2_MOUSE]	0.705819	1.08494	0.730018	0.840258	0.32223	0.889788	0.944334	0.770488
Q99JW7	Cdc2a protein (Fragment) OS=Mus musculus GN=Cdk1 PE=2 SV=1 - [Q99JW7_MOUSE]	0.781861	0.86859	0.869449	0.839967	0.0314153	0.754044	1.11395	0.235573
Q8BGT1	Leucine-rich repeat transmembrane protein FLRT3 OS=Mus musculus GN=Flrt3 PE=1 SV=1 - [FLRT3_MOUSE]	0.773298	0.8125	0.930728	0.838842	0.0764482	1.37898	0.608306	0.354834
Q9DCJ5	NADH dehydrogenase [ubiquinone] 1 alpha subcomplex subunit 8 OS=Mus musculus GN=Ndufa8 PE=1 SV=3 - [NDUA8_MOUSE]	0.852926	0.963141	0.698934	0.838334	0.16932	1.04869	0.799414	0.269402
D3YU17	Nicalin OS=Mus musculus GN=Ncln PE=1 SV=1 - [D3YU17_MOUSE]	1.10279	0.929487	0.476909	0.836396	0.473032	1.15758	0.72254	0.256834
Q91WS0	CDGSH iron-sulfur domain-containing protein 1 OS=Mus musculus GN=Cisd1 PE=1 SV=1 - [CISD1_MOUSE]	0.781861	0.86859	0.844583	0.831678	0.02279	0.565924	1.46959	0.219523
P26043	Radixin OS=Mus musculus GN=Rdx PE=1 SV=3 - [RADI_MOUSE]	1.01871	0.735577	0.736234	0.830175	0.213418	0.685313	1.21138	0.264836
P61027	Ras-related protein Rab-10 OS=Mus musculus GN=Rab10 PE=1 SV=1 - [RAB10_MOUSE]	0.829919	0.798077	0.857016	0.828337	0.00970184	0.855556	0.968186	0.758268
P56391	Cytochrome c oxidase subunit 6B1 OS=Mus musculus GN=Cox6b1 PE=1 SV=2 - [CX6B1_MOUSE]	0.902257	0.923077	0.648313	0.824549	0.185357	1.08566	0.759494	0.202356
P08249	Malate dehydrogenase, mitochondrial OS=Mus musculus GN=Mdh2 PE=1 SV=3 - [MDHM_MOUSE]	0.781861	1.19071	0.499112	0.823893	0.472869	0.88965	0.926086	0.809204
Q8C129	Leucyl-cystinyl aminopeptidase OS=Mus musculus GN=Lnpep PE=1 SV=1 - [LCAP_MOUSE]	0.800729	1.05449	0.613677	0.822964	0.300065	1.04983	0.783905	0.217827
Q8BH95	Enoyl-CoA hydratase, mitochondrial OS=Mus musculus GN=Echs1 PE=1 SV=1 - [ECHM_MOUSE]	0.6345	0.878205	0.952043	0.821583	0.204012	1.20312	0.682877	0.211508
P35235	Tyrosine-protein phosphatase non-receptor type 11 OS=Mus musculus GN=Ptpn11 PE=1 SV=2 - [PTN11_MOUSE]	0.590551	0.985577	0.888099	0.821409	0.271671	0.91402	0.898677	0.58735
A0A0B4J1F0	Integrin alpha-11 OS=Mus musculus GN=Itga11 PE=1 SV=1 - [A0A0B4J1F0_MOUSE]	0.756559	0.770833	0.934281	0.820558	0.0878431	0.813959	1.00811	0.973907
O08547	Vesicle-trafficking protein SEC22b OS=Mus musculus GN=Sec22b PE=1 SV=3 - [SC22B_MOUSE]	0.905313	0.842949	0.713144	0.820469	0.0866709	0.989773	0.828946	0.18759
Q8K0C4	Lanosterol 14-alpha demethylase OS=Mus musculus GN=Cyp51a1 PE=1 SV=1 - [CP51A_MOUSE]	0.89304	0.610577	0.957371	0.82033	0.233669	1.12626	0.728363	0.469004
A0A0R4J1Y7	Thioredoxin domain-containing protein 5 OS=Mus musculus GN=Txndc5 PE=1 SV=1 - [A0A0R4J1Y7_MOUSE]	0.798456	0.839744	0.82238	0.820193	0.00440152	0.886111	0.92561	0.179805
Q9CZW4	Long-chain-fatty-acid--CoA ligase 3 OS=Mus musculus GN=Acsl3 PE=1 SV=2 - [ACSL3_MOUSE]	1.15235	0.689103	0.617229	0.81956	0.394462	0.920185	0.890647	0.657249
Q9CYN2	Signal peptidase complex subunit 2 OS=Mus musculus GN=Spcs2 PE=1 SV=1 - [SPCS2_MOUSE]	0.965333	0.75641	0.736234	0.819326	0.132436	1.16429	0.703712	0.421283
P98203	Armadillo repeat protein deleted in velo-cardio-facial syndrome homolog OS=Mus musculus GN=Arvcf PE=1 SV=2 - [ARVC_MOUSE]	0.781861	0.959936	0.703375	0.815057	0.135115	1.20315	0.677437	0.391375
Q05186	Reticulocalbin-1 OS=Mus musculus GN=Rcn1 PE=1 SV=1 - [RCN1_MOUSE]	0.982	0.942308	0.515098	0.813135	0.337651	0.86629	0.938641	0.839723
P51655	Glypican-4 OS=Mus musculus GN=Gpc4 PE=1 SV=2 - [GPC4_MOUSE]	0.70048	0.809295	0.923623	0.811133	0.0993175	1.18261	0.685883	0.236727
A8CVP4	LIM and senescent cell antigen-like-containing domain protein OS=Mus musculus GN=Lims1 PE=2 SV=1 - [A8CVP4_MOUSE]	1.06672	0.758013	0.596803	0.807178	0.296817	0.800539	1.00829	0.973257
Q62009	Periostin OS=Mus musculus GN=Postn PE=1 SV=2 - [POSTN_MOUSE]	0.899102	0.817308	0.698934	0.805115	0.0785584	1.16272	0.692441	0.365097
Q3U6X7	Cyclin-dependent kinase 2, isoform CRA_b OS=Mus musculus GN=Cdk2 PE=2 SV=1 - [Q3U6X7_MOUSE]	0.781861	0.903846	0.72913	0.804946	0.0637123	0.794088	1.01367	0.933676
Q8CJ26	Death domain-containing membrane protein NRADD OS=Mus musculus GN=Nradd PE=1 SV=1 - [NRADD_MOUSE]	0.493376	1.19071	0.724689	0.802923	0.437942	1.09068	0.736165	0.311657
P46978	Dolichyl-diphosphooligosaccharide--protein glycosyltransferase subunit STT3A OS=Mus musculus GN=Stt3a PE=1 SV=1 - [STT3A_MOUSE]	0.69344	0.826923	0.888099	0.802821	0.0754624	1.01102	0.79407	0.189811
O08734	Bcl-2 homologous antagonist/killer OS=Mus musculus GN=Bak1 PE=1 SV=3 - [BAK_MOUSE]	0.781861	0.809295	0.811723	0.80096	0.00230619	0.896583	0.893347	0.176345
Q4FE56	Probable ubiquitin carboxyl-terminal hydrolase FAF-X OS=Mus musculus GN=Usp9x PE=1 SV=1 - [Q4FE56_MOUSE]	0.781861	0.725962	0.888099	0.798641	0.0514974	0.827466	0.965164	0.779351
A0A075DC90	Cytochrome c oxidase subunit 2 OS=Mus musculus GN=COX2 PE=3 SV=1 - [A0A075DC90_MOUSE]	0.74238	0.972756	0.674067	0.796401	0.153	0.885487	0.899393	0.557823
Q9DB25	Dolichyl-phosphate beta-glucosyltransferase OS=Mus musculus GN=Alg5 PE=1 SV=1 - [ALG5_MOUSE]	1.08541	0.873397	0.423623	0.794144	0.402023	1.2796	0.620619	0.215022
P42703	Leukemia inhibitory factor receptor OS=Mus musculus GN=Lifr PE=1 SV=1 - [LIFR_MOUSE]	0.781861	0.338141	1.25666	0.792221	0.5154	1.65439	0.478861	0.0663759
Q8BY71	Histone acetyltransferase type B catalytic subunit OS=Mus musculus GN=Hat1 PE=1 SV=1 - [HAT1_MOUSE]	0.77723	0.923077	0.666075	0.788794	0.104956	0.963176	0.818951	0.127051
P56564	Excitatory amino acid transporter 1 OS=Mus musculus GN=Slc1a3 PE=1 SV=2 - [EAA1_MOUSE]	0.781861	0.807692	0.773535	0.787696	0.00233777	0.867188	0.908334	0.600445
Q9DCT2	NADH dehydrogenase [ubiquinone] iron-sulfur protein 3, mitochondrial OS=Mus musculus GN=Ndufs3 PE=1 SV=2 - [NDUS3_MOUSE]	0.882303	0.889423	0.589698	0.787141	0.163871	0.883126	0.891312	0.533023
Q9R118	Serine protease HTRA1 OS=Mus musculus GN=Htra1 PE=1 SV=2 - [HTRA1_MOUSE]	0.856819	0.663462	0.839254	0.786511	0.0744046	1.08158	0.72719	0.2485
Q9DC16	Endoplasmic reticulum-Golgi intermediate compartment protein 1 OS=Mus musculus GN=Ergic1 PE=1 SV=1 - [ERGI1_MOUSE]	0.494904	1.0016	0.853464	0.783323	0.28641	0.909377	0.861385	0.528449
G3UVV4	Hexokinase 1, isoform CRA_f OS=Mus musculus GN=Hk1 PE=1 SV=1 - [G3UVV4_MOUSE]	0.808794	0.684295	0.849911	0.781	0.0479944	0.793566	0.984165	0.944257
Q8CE18	Putative uncharacterized protein OS=Mus musculus PE=2 SV=1 - [Q8CE18_MOUSE]	0.723936	1.04327	0.565719	0.777641	0.25421	0.762282	1.02015	0.940055
Q61553	Fascin OS=Mus musculus GN=Fscn1 PE=1 SV=4 - [FSCN1_MOUSE]	0.839054	0.458333	1.03552	0.777637	0.319759	0.961579	0.808709	0.432681
Q99KV1	DnaJ homolog subfamily B member 11 OS=Mus musculus GN=Dnajb11 PE=1 SV=1 - [DJB11_MOUSE]	0.971548	0.671474	0.686501	0.776508	0.149221	0.905736	0.857323	0.347919
P08113	Endoplasmin OS=Mus musculus GN=Hsp90b1 PE=1 SV=2 - [ENPL_MOUSE]	0.884726	0.828526	0.60302	0.77209	0.117938	0.991124	0.779005	0.263519
Q5NCU4	SPARC OS=Mus musculus GN=Sparc PE=1 SV=1 - [Q5NCU4_MOUSE]	0.695015	0.828526	0.778863	0.767468	0.0269427	1.81397	0.423088	0.406009
Q9D1D4	Transmembrane emp24 domain-containing protein 10 OS=Mus musculus GN=Tmed10 PE=1 SV=1 - [TMEDA_MOUSE]	0.693354	0.879808	0.72913	0.76743	0.0553774	1.00565	0.763119	0.269464
O08807	Peroxiredoxin-4 OS=Mus musculus GN=Prdx4 PE=1 SV=1 - [PRDX4_MOUSE]	0.812846	0.676282	0.810835	0.766654	0.0355184	0.836386	0.916627	0.454722
Q3TIC8	Putative uncharacterized protein OS=Mus musculus GN=Uqcrc1 PE=2 SV=1 - [Q3TIC8_MOUSE]	0.781861	1.04487	0.470693	0.765808	0.293634	0.978759	0.782428	0.333123
Q62356	Follistatin-related protein 1 OS=Mus musculus GN=Fstl1 PE=1 SV=2 - [FSTL1_MOUSE]	0.953321	0.769231	0.573712	0.765421	0.165679	0.800146	0.956602	0.848552
O70503	Very-long-chain 3-oxoacyl-CoA reductase OS=Mus musculus GN=Hsd17b12 PE=1 SV=1 - [DHB12_MOUSE]	0.781861	0.777244	0.727353	0.762153	0.00533989	0.840917	0.906335	0.660807
P12787	Cytochrome c oxidase subunit 5A, mitochondrial OS=Mus musculus GN=Cox5a PE=1 SV=2 - [COX5A_MOUSE]	0.822063	0.939103	0.51421	0.758458	0.196885	1.08791	0.697171	0.186508
E5Q371	Integrin-associated protein OS=Mus musculus GN=Cd47 PE=2 SV=1 - [E5Q371_MOUSE]	0.516652	1.08333	0.674956	0.758314	0.288566	0.959281	0.790502	0.395675
Q8JZU2	Tricarboxylate transport protein, mitochondrial OS=Mus musculus GN=Slc25a1 PE=1 SV=1 - [TXTP_MOUSE]	0.657457	0.923077	0.693606	0.758047	0.100643	1.0678	0.709911	0.0845944
P58242	Acid sphingomyelinase-like phosphodiesterase 3b OS=Mus musculus GN=Smpdl3b PE=1 SV=1 - [ASM3B_MOUSE]	0.631065	0.929487	0.707815	0.756123	0.112355	1.16978	0.64638	0.193889
Q3TPD9	Amine oxidase (Fragment) OS=Mus musculus GN=Maoa PE=2 SV=1 - [Q3TPD9_MOUSE]	0.781861	0.934295	0.545293	0.753816	0.161593	0.765563	0.984657	0.952489
O08795	Glucosidase 2 subunit beta OS=Mus musculus GN=Prkcsh PE=1 SV=1 - [GLU2B_MOUSE]	0.88949	0.708333	0.655417	0.75108	0.0723717	0.798897	0.940147	0.800662
Q9CQV8	14-3-3 protein beta/alpha OS=Mus musculus GN=Ywhab PE=1 SV=3 - [1433B_MOUSE]	0.642386	0.727564	0.881883	0.750611	0.0707128	1.05096	0.714215	0.0553461
D3YYT0	Cadherin-2 OS=Mus musculus GN=Cdh2 PE=1 SV=1 - [D3YYT0_MOUSE]	0.557491	0.99359	0.692718	0.747933	0.189655	0.941899	0.794069	0.363779
Q08879	Fibulin-1 OS=Mus musculus GN=Fbln1 PE=1 SV=2 - [FBLN1_MOUSE]	0.781861	0.637821	0.819716	0.746466	0.0445948	1.19138	0.626553	0.163096
Q8CFX1	GDH/6PGL endoplasmic bifunctional protein OS=Mus musculus GN=H6pd PE=1 SV=2 - [G6PE_MOUSE]	1.0882	0.607372	0.543517	0.746364	0.278083	0.867839	0.860026	0.559344
Q61833	Ribophorin OS=Mus musculus GN=Rpn2 PE=2 SV=1 - [Q61833_MOUSE]	0.781861	0.746795	0.702487	0.743714	0.00793402	1.0004	0.743419	0.214416
Q9D024	Coiled-coil domain-containing protein 47 OS=Mus musculus GN=Ccdc47 PE=1 SV=2 - [CCD47_MOUSE]	0.854076	0.733974	0.64032	0.74279	0.0532682	1.06655	0.696441	0.0648686
Q7TMB8	Cytoplasmic FMR1-interacting protein 1 OS=Mus musculus GN=Cyfip1 PE=1 SV=1 - [CYFP1_MOUSE]	0.875779	1.00321	0.348135	0.742373	0.327575	0.923616	0.803768	0.477615
P19324	Serpin H1 OS=Mus musculus GN=Serpinh1 PE=1 SV=3 - [SERPH_MOUSE]	0.781861	0.488782	0.953819	0.741487	0.197177	0.72317	1.02533	0.916105
P53994	Ras-related protein Rab-2A OS=Mus musculus GN=Rab2a PE=1 SV=1 - [RAB2A_MOUSE]	0.867887	0.735577	0.603908	0.735791	0.0740649	1.14766	0.641125	0.0140548
Q8C2Q8	ATP synthase subunit gamma OS=Mus musculus GN=Atp5c1 PE=1 SV=1 - [Q8C2Q8_MOUSE]	0.76703	0.987179	0.452043	0.735417	0.230527	0.92066	0.798793	0.429141
Q05DV1	NADPH--cytochrome P450 reductase OS=Mus musculus GN=Por PE=1 SV=1 - [Q05DV1_MOUSE]	0.725401	0.724359	0.750444	0.733401	0.00102134	1.05424	0.695671	0.0234774
Q91V35	Receptor-type tyrosine-protein phosphatase OS=Mus musculus GN=Ptpra PE=1 SV=1 - [Q91V35_MOUSE]	0.519202	0.996795	0.682948	0.732982	0.196974	1.17466	0.623995	0.252747
P20029	78 kDa glucose-regulated protein OS=Mus musculus GN=Hspa5 PE=1 SV=3 - [GRP78_MOUSE]	0.849273	0.754808	0.587034	0.730372	0.0722284	0.880708	0.8293	0.3711
B1AQR8	Galectin OS=Mus musculus GN=Lgals9 PE=1 SV=1 - [B1AQR8_MOUSE]	0.781861	0.975962	0.419183	0.725668	0.234724	0.831658	0.872556	0.584047
Q60710	Deoxynucleoside triphosphate triphosphohydrolase SAMHD1 OS=Mus musculus GN=Samhd1 PE=1 SV=2 - [SAMH1_MOUSE]	0.781861	0.546474	0.846359	0.724898	0.0944512	0.843329	0.859567	0.440408
Q80UU9	Membrane-associated progesterone receptor component 2 OS=Mus musculus GN=Pgrmc2 PE=1 SV=2 - [PGRC2_MOUSE]	0.653897	0.834936	0.679396	0.722743	0.0392082	0.915938	0.789074	0.119958
A0A0R4J1Z3	Transmembrane protein 33 OS=Mus musculus GN=Tmem33 PE=1 SV=1 - [A0A0R4J1Z3_MOUSE]	0.460739	0.919872	0.77087	0.717161	0.171603	0.943613	0.760015	0.230193
Q9CQW9	Interferon-induced transmembrane protein 3 OS=Mus musculus GN=Ifitm3 PE=1 SV=1 - [IFM3_MOUSE]	0.743747	0.344551	1.04707	0.711789	0.292255	1.32378	0.537694	0.418474
Q6ZQI3	Malectin OS=Mus musculus GN=Mlec PE=1 SV=2 - [MLEC_MOUSE]	0.589711	0.796474	0.740675	0.708953	0.0421975	1.05888	0.669533	0.294492
Q6P5E4	UDP-glucose:glycoprotein glucosyltransferase 1 OS=Mus musculus GN=Uggt1 PE=1 SV=4 - [UGGG1_MOUSE]	0.781861	0.782051	0.553286	0.705733	0.0610187	0.778844	0.906128	0.681687
Q99JR1	Sideroflexin-1 OS=Mus musculus GN=Sfxn1 PE=1 SV=3 - [SFXN1_MOUSE]	0.653944	0.964744	0.491119	0.703269	0.166211	0.816355	0.861474	0.652223
Q9D0F3	Protein ERGIC-53 OS=Mus musculus GN=Lman1 PE=1 SV=1 - [LMAN1_MOUSE]	0.781861	0.697115	0.623446	0.700807	0.0226095	0.922426	0.759744	0.279135
P19783	Cytochrome c oxidase subunit 4 isoform 1, mitochondrial OS=Mus musculus GN=Cox4i1 PE=1 SV=2 - [COX41_MOUSE]	0.745815	0.926282	0.42984	0.700646	0.175144	0.838603	0.835491	0.577735
Q9R1R9	UBE-1a OS=Mus musculus GN=Rdh11 PE=2 SV=1 - [Q9R1R9_MOUSE]	0.766259	0.639423	0.691829	0.699171	0.014635	1.00679	0.694458	0.28095
Q3TV94	Putative uncharacterized protein OS=Mus musculus GN=Ssr1 PE=2 SV=1 - [Q3TV94_MOUSE]	0.571021	1.03846	0.461812	0.690431	0.222138	1.12147	0.615647	0.221762
P24369	Peptidyl-prolyl cis-trans isomerase B OS=Mus musculus GN=Ppib PE=1 SV=2 - [PPIB_MOUSE]	0.797185	0.567308	0.705151	0.689881	0.0433969	0.898889	0.767482	0.0663382
Q8BKE6	Cytochrome P450 20A1 OS=Mus musculus GN=Cyp20a1 PE=1 SV=1 - [CP20A_MOUSE]	0.781861	0.738782	0.523979	0.681541	0.0573773	0.977823	0.696998	0.303601
P27046	Alpha-mannosidase 2 OS=Mus musculus GN=Man2a1 PE=1 SV=2 - [MA2A1_MOUSE]	0.952961	0.735577	0.343694	0.677411	0.212079	0.620114	1.0924	0.787204
Q3TVX7	Putative uncharacterized protein OS=Mus musculus GN=Sypl PE=2 SV=1 - [Q3TVX7_MOUSE]	0.412771	0.846154	0.768206	0.67571	0.135596	1.25487	0.538469	0.134813
Q3TDN2	FAS-associated factor 2 OS=Mus musculus GN=Faf2 PE=1 SV=2 - [FAF2_MOUSE]	0.620073	0.737179	0.649201	0.668818	0.0111088	0.761086	0.878767	0.290105
Q62351	Transferrin receptor protein 1 OS=Mus musculus GN=Tfrc PE=1 SV=1 - [TFR1_MOUSE]	0.727395	0.788462	0.486679	0.667512	0.0689206	1.05416	0.633217	0.0777435
Q9QXT0	Protein canopy homolog 2 OS=Mus musculus GN=Cnpy2 PE=1 SV=1 - [CNPY2_MOUSE]	0.781861	0.543269	0.653641	0.65959	0.038652	0.876975	0.75212	0.135947
A0A0R4J088	Tissue factor OS=Mus musculus GN=F3 PE=1 SV=1 - [A0A0R4J088_MOUSE]	0.779604	0.778846	0.420071	0.659507	0.104587	1.04033	0.633942	0.350023
P27773	Protein disulfide-isomerase A3 OS=Mus musculus GN=Pdia3 PE=1 SV=2 - [PDIA3_MOUSE]	0.781861	0.68109	0.512433	0.658461	0.0490895	0.782647	0.841326	0.455898
P21956	Lactadherin OS=Mus musculus GN=Mfge8 PE=1 SV=3 - [MFGM_MOUSE]	0.615477	0.919872	0.438721	0.658023	0.135378	1.00559	0.654369	0.257189
Q8BH59	Calcium-binding mitochondrial carrier protein Aralar1 OS=Mus musculus GN=Slc25a12 PE=1 SV=1 - [CMC1_MOUSE]	0.841141	0.713141	0.404973	0.653085	0.115578	0.850027	0.768311	0.285521
E9PX70	Collagen alpha-1(XII) chain OS=Mus musculus GN=Col12a1 PE=1 SV=1 - [E9PX70_MOUSE]	0.664679	0.887821	0.398757	0.650419	0.131921	1.4115	0.460801	0.162981
Q91VE0	Long-chain fatty acid transport protein 4 OS=Mus musculus GN=Slc27a4 PE=1 SV=1 - [S27A4_MOUSE]	0.595994	0.722756	0.624334	0.647695	0.0116799	0.600274	1.079	0.545451
Q6PB52	Lrpap1 protein (Fragment) OS=Mus musculus GN=Lrpap1 PE=2 SV=1 - [Q6PB52_MOUSE]	0.548727	0.607372	0.780639	0.64558	0.0364869	0.954241	0.676537	0.056814
E9QMJ5	Adhesion G protein-coupled receptor E5 OS=Mus musculus GN=Adgre5 PE=1 SV=1 - [E9QMJ5_MOUSE]	0.709629	0.495192	0.730018	0.644946	0.0419532	1.02134	0.631474	0.335829
Q9EPR5	VPS10 domain-containing receptor SorCS2 OS=Mus musculus GN=Sorcs2 PE=1 SV=2 - [SORC2_MOUSE]	0.781861	0.166667	0.963588	0.637372	0.271509	1.68889	0.377391	0.0336469
Q61398	Procollagen C-endopeptidase enhancer 1 OS=Mus musculus GN=Pcolce PE=1 SV=2 - [PCOC1_MOUSE]	0.633318	0.751603	0.524867	0.636596	0.0309606	0.697747	0.912359	0.734976
Q3TWF3	Putative uncharacterized protein OS=Mus musculus GN=App PE=2 SV=1 - [Q3TWF3_MOUSE]	0.614152	0.650641	0.632327	0.632373	0.000819975	0.936896	0.674966	0.188521
Q3TVT6	Putative uncharacterized protein OS=Mus musculus GN=Pcyox1 PE=2 SV=1 - [Q3TVT6_MOUSE]	0.803873	0.636218	0.452043	0.630711	0.0680589	1.06657	0.591347	0.120862
J7NUP1	Immunity-related GTPase family M protein 1 OS=Mus musculus GN=Irgm1 PE=1 SV=1 - [J7NUP1_MOUSE]	0.633407	0.434295	0.797513	0.621738	0.069173	0.484173	1.28412	0.528563
O78207	H-2D cell surface glycoprotein (Fragment) OS=Mus musculus GN=H2-D1 PE=2 SV=1 - [O78207_MOUSE]	0.686321	0.695513	0.320604	0.567479	0.0727103	0.673868	0.842122	0.490351
D0ESZ5	Serine or cysteine peptidase inhibitor clade E member 1 (Fragment) OS=Mus musculus GN=Serpine1 PE=2 SV=1 - [D0ESZ5_MOUSE]	0.868399	0.384615	0.423623	0.558879	0.104667	0.529446	1.05559	0.885119
Q7TMG7	Natriuretic peptide receptor 3 OS=Mus musculus GN=Npr3 PE=2 SV=1 - [Q7TMG7_MOUSE]	0.411095	0.0160256	1.24867	0.558596	0.348442	1.21989	0.457908	0.404297
G3UXZ5	Proteasome activator complex subunit 1 (Fragment) OS=Mus musculus GN=Psme1 PE=1 SV=1 - [G3UXZ5_MOUSE]	0.781861	0.490385	0.388988	0.553744	0.0631087	0.645498	0.857857	0.531625
A1L0V6	Ddx58 protein (Fragment) OS=Mus musculus GN=Ddx58 PE=2 SV=1 - [A1L0V6_MOUSE]	0.77989	0.358974	0.498224	0.545696	0.0668982	0.369372	1.47736	0.40494
Q8BLN5	Lanosterol synthase OS=Mus musculus GN=Lss PE=1 SV=2 - [ERG7_MOUSE]	0.642465	0.535256	0.440497	0.539406	0.0156673	1.0325	0.522427	0.212619
Q3UWP8	Putative uncharacterized protein (Fragment) OS=Mus musculus GN=Calr PE=2 SV=1 - [Q3UWP8_MOUSE]	0.781861	0.488782	0.314387	0.528343	0.0744078	0.987177	0.535206	0.107817
Q8R2Q8	Bone marrow stromal antigen 2 OS=Mus musculus GN=Bst2 PE=1 SV=1 - [BST2_MOUSE]	0.594618	0.519231	0.353464	0.489104	0.0188874	0.686434	0.712529	0.404905
P11438	Lysosome-associated membrane glycoprotein 1 OS=Mus musculus GN=Lamp1 PE=1 SV=2 - [LAMP1_MOUSE]	0.359439	0.397436	0.41119	0.389355	0.00064169	0.988743	0.393788	0.07051

## Sheet: K130R ATG5-GFP vs. GFP
Table 10. Surface protein proteome—starvation conditions—three datasheets representing WT ATG5-GFP vs. GFP, WT ATG5-GFP vs. K130R ATG5-GFP and K130R ATG5-GFP vs. GFP
Accession	Description	Dataset (1)	Dataset (2)	Dataset (3)	Starved MEAN	p-values	Fed MEAN	Starved/Fed	p-values
Q9Z2I9	Succinate--CoA ligase [ADP-forming] subunit beta, mitochondrial OS=Mus musculus GN=Sucla2 PE=1 SV=2 - [SUCB1_MOUSE]	1.48039	2.32343	3.64015	2.48132	0.142497	1.32995	1.86573	0.230901
P11438	Lysosome-associated membrane glycoprotein 1 OS=Mus musculus GN=Lamp1 PE=1 SV=2 - [LAMP1_MOUSE]	2.15638	1.9604	1.64259	1.91979	0.0254812	1.24751	1.5389	0.068088
Q3TDN2	FAS-associated factor 2 OS=Mus musculus GN=Faf2 PE=1 SV=2 - [FAF2_MOUSE]	2.90359	1.52805	1.30233	1.91132	0.210169	1.09991	1.73771	0.240914
Q61398	Procollagen C-endopeptidase enhancer 1 OS=Mus musculus GN=Pcolce PE=1 SV=2 - [PCOC1_MOUSE]	2.53566	0.746535	2.35006	1.87742	0.262401	1.39643	1.34444	0.512969
Q6ZQI3	Malectin OS=Mus musculus GN=Mlec PE=1 SV=2 - [MLEC_MOUSE]	2.93573	1.37228	1.19951	1.83584	0.2693	1.00046	1.83499	0.26669
Q9EP69	Phosphatidylinositide phosphatase SAC1 OS=Mus musculus GN=Sacm1l PE=1 SV=1 - [SAC1_MOUSE]	1.93349	1.97558	1.43941	1.78283	0.0451057	1.23348	1.44536	0.139615
Q8VCN5	Cystathionine gamma-lyase OS=Mus musculus GN=Cth PE=1 SV=1 - [CGL_MOUSE]	2.58905	0.865347	1.88372	1.77937	0.259604	1.79467	0.991478	0.987787
P54071	Isocitrate dehydrogenase [NADP], mitochondrial OS=Mus musculus GN=Idh2 PE=1 SV=3 - [IDHP_MOUSE]	1.19496	1.31683	2.70624	1.73934	0.2667	1.04923	1.65773	0.288295
Q8CD10	Calcium uptake protein 2, mitochondrial OS=Mus musculus GN=Micu2 PE=1 SV=2 - [MICU2_MOUSE]	2.28352	1.21188	1.68299	1.72613	0.144008	0.878645	1.96453	0.0936177
D3YWT0	Signal peptidase complex catalytic subunit SEC11 OS=Mus musculus GN=Sec11a PE=1 SV=1 - [D3YWT0_MOUSE]	1.3887	1.26205	2.5104	1.72038	0.21103	1.01685	1.69187	0.211641
F6VQ81	Tumor protein D54 (Fragment) OS=Mus musculus GN=Tpd52l2 PE=1 SV=1 - [F6VQ81_MOUSE]	2.46216	1.30297	1.31212	1.69242	0.213827	1.49959	1.12858	0.701234
G3UVV4	Hexokinase 1, isoform CRA_f OS=Mus musculus GN=Hk1 PE=1 SV=1 - [G3UVV4_MOUSE]	1.7403	1.66271	1.65239	1.68513	0.00163571	1.24987	1.34824	0.111386
Q9EPR5	VPS10 domain-containing receptor SorCS2 OS=Mus musculus GN=Sorcs2 PE=1 SV=2 - [SORC2_MOUSE]	1.45536	2.92343	0.654835	1.67788	0.414847	1.52224	1.10224	0.865688
P53811	Phosphatidylinositol transfer protein beta isoform OS=Mus musculus GN=Pitpnb PE=1 SV=2 - [PIPNB_MOUSE]	2.0961	2.0363	0.886169	1.67286	0.229583	1.42022	1.17789	0.620043
Q99JR1	Sideroflexin-1 OS=Mus musculus GN=Sfxn1 PE=1 SV=3 - [SFXN1_MOUSE]	1.62257	2.04752	1.34272	1.67094	0.0819574	1.55896	1.07183	0.744395
Q3V3R1	Monofunctional C1-tetrahydrofolate synthase, mitochondrial OS=Mus musculus GN=Mthfd1l PE=1 SV=2 - [C1TM_MOUSE]	1.81063	1.5604	1.62668	1.6659	0.0124005	1.1111	1.49933	0.116113
P53994	Ras-related protein Rab-2A OS=Mus musculus GN=Rab2a PE=1 SV=1 - [RAB2A_MOUSE]	1.62458	1.30495	2.0306	1.65338	0.0896099	1.04804	1.57758	0.0801643
Q60943	Interleukin-17 receptor A OS=Mus musculus GN=Il17ra PE=1 SV=1 - [I17RA_MOUSE]	2.66317	0.761716	1.44431	1.62307	0.379035	1.0688	1.51859	0.433281
Q8R464	Cell adhesion molecule 4 OS=Mus musculus GN=Cadm4 PE=1 SV=1 - [CADM4_MOUSE]	1.55853	0.59604	2.69155	1.61537	0.416482	1.20284	1.34297	0.593736
A0A0R4J088	Tissue factor OS=Mus musculus GN=F3 PE=1 SV=1 - [A0A0R4J088_MOUSE]	2.19639	0.681848	1.95716	1.6118	0.322827	1.27306	1.26609	0.570324
P57759	Endoplasmic reticulum resident protein 29 OS=Mus musculus GN=Erp29 PE=1 SV=2 - [ERP29_MOUSE]	1.95495	1.79406	1.07099	1.60667	0.155313	1.2272	1.30922	0.332144
P47802	Metaxin-1 OS=Mus musculus GN=Mtx1 PE=1 SV=1 - [MTX1_MOUSE]	2.25766	0.90099	1.59731	1.58532	0.273682	0.847533	1.87051	0.193198
Q3TF84	Putative uncharacterized protein OS=Mus musculus GN=Lrrc59 PE=2 SV=1 - [Q3TF84_MOUSE]	2.64231	1.10759	1.0049	1.58493	0.384428	0.9373	1.69096	0.345494
D3YU17	Nicalin OS=Mus musculus GN=Ncln PE=1 SV=1 - [D3YU17_MOUSE]	1.30641	1.93003	1.43452	1.55699	0.0994651	1.57066	0.991296	0.975691
P19324	Serpin H1 OS=Mus musculus GN=Serpinh1 PE=1 SV=3 - [SERPH_MOUSE]	1.35377	1.95578	1.29988	1.53648	0.125333	1.33921	1.1473	0.558421
A1L2Z3	C230096C10Rik protein OS=Mus musculus GN=Emc1 PE=2 SV=1 - [A1L2Z3_MOUSE]	1.29606	1.66139	1.61934	1.5256	0.0449834	1.2767	1.19495	0.338643
Q8BP92	Reticulocalbin-2 OS=Mus musculus GN=Rcn2 PE=1 SV=1 - [RCN2_MOUSE]	1.01099	1.39406	2.16157	1.5222	0.262632	1.26415	1.20414	0.568813
P37172	Activin receptor type-1 OS=Mus musculus GN=Acvr1 PE=2 SV=2 - [ACVR1_MOUSE]	1.3441	1.00264	2.16769	1.50481	0.281747	1.45756	1.03242	0.932744
Q80UU9	Membrane-associated progesterone receptor component 2 OS=Mus musculus GN=Pgrmc2 PE=1 SV=2 - [PGRC2_MOUSE]	1.96383	1.28977	1.22521	1.49294	0.172149	1.26029	1.1846	0.462727
Q9D6R2	Isocitrate dehydrogenase [NAD] subunit alpha, mitochondrial OS=Mus musculus GN=Idh3a PE=1 SV=1 - [IDH3A_MOUSE]	0.751992	1.4198	2.28519	1.48566	0.388036	1.30513	1.13832	0.736292
J7NUP1	Immunity-related GTPase family M protein 1 OS=Mus musculus GN=Irgm1 PE=1 SV=1 - [J7NUP1_MOUSE]	1.75961	1.14917	1.5459	1.48489	0.11336	1.35588	1.09515	0.636658
P46978	Dolichyl-diphosphooligosaccharide--protein glycosyltransferase subunit STT3A OS=Mus musculus GN=Stt3a PE=1 SV=1 - [STT3A_MOUSE]	1.54597	1.4462	1.42105	1.47108	0.00649283	1.04742	1.40447	0.0544111
Q3UGL7	Poly [ADP-ribose] polymerase OS=Mus musculus GN=Parp3 PE=2 SV=1 - [Q3UGL7_MOUSE]	1.09636	1.70231	1.58752	1.46206	0.130761	1.41458	1.03356	0.872969
Q3TVX7	Putative uncharacterized protein OS=Mus musculus GN=Sypl PE=2 SV=1 - [Q3TVX7_MOUSE]	1.90599	1.14455	1.33537	1.46197	0.180858	0.972147	1.50386	0.177084
P51150	Ras-related protein Rab-7a OS=Mus musculus GN=Rab7a PE=1 SV=2 - [RAB7A_MOUSE]	2.124	1.29571	0.94492	1.45488	0.322876	1.05429	1.37995	0.375172
Q8BH04	Phosphoenolpyruvate carboxykinase [GTP], mitochondrial OS=Mus musculus GN=Pck2 PE=1 SV=1 - [PCKGM_MOUSE]	1.9462	1.37492	1.04039	1.45384	0.228265	0.870113	1.67086	0.149699
Q9R118	Serine protease HTRA1 OS=Mus musculus GN=Htra1 PE=1 SV=2 - [HTRA1_MOUSE]	2.64395	0.708251	1.00367	1.45196	0.531149	0.903146	1.60767	0.459155
Q3TWN8	Putative uncharacterized protein OS=Mus musculus GN=Aldh18a1 PE=2 SV=1 - [Q3TWN8_MOUSE]	1.46023	2.04752	0.843329	1.45036	0.324542	1.17443	1.23495	0.595864
P35486	Pyruvate dehydrogenase E1 component subunit alpha, somatic form, mitochondrial OS=Mus musculus GN=Pdha1 PE=1 SV=1 - [ODPA_MOUSE]	1.39375	1.76964	1.18115	1.44818	0.121158	1.44491	1.00226	0.991376
Q7TMB8	Cytoplasmic FMR1-interacting protein 1 OS=Mus musculus GN=Cyfip1 PE=1 SV=1 - [CYFP1_MOUSE]	0.759188	1.00924	2.5716	1.44668	0.513408	0.958906	1.50868	0.480623
Q8BFY6	Peflin OS=Mus musculus GN=Pef1 PE=1 SV=1 - [PEF1_MOUSE]	1.81783	1.1736	1.33782	1.44308	0.148916	1.28347	1.12436	0.597709
Q8BVQ5	Protein phosphatase methylesterase 1 OS=Mus musculus GN=Ppme1 PE=1 SV=5 - [PPME1_MOUSE]	1.53312	1.31287	1.47858	1.44152	0.0217654	1.66406	0.866266	0.536214
Q8BKE6	Cytochrome P450 20A1 OS=Mus musculus GN=Cyp20a1 PE=1 SV=1 - [CP20A_MOUSE]	1.52919	1.30429	1.48103	1.43817	0.0234916	0.959761	1.49847	0.0453894
Q3TEU8	Coronin OS=Mus musculus GN=Coro1c PE=2 SV=1 - [Q3TEU8_MOUSE]	2.52946	1.18878	0.596083	1.43811	0.523687	1.05711	1.36042	0.575506
P62827	GTP-binding nuclear protein Ran OS=Mus musculus GN=Ran PE=1 SV=3 - [RAN_MOUSE]	2.39517	0.909571	0.988984	1.43124	0.465767	0.87924	1.62782	0.381734
O78207	H-2D cell surface glycoprotein (Fragment) OS=Mus musculus GN=H2-D1 PE=2 SV=1 - [O78207_MOUSE]	0.846467	0.720132	2.67319	1.41326	0.579778	1.09241	1.29371	0.675159
P20029	78 kDa glucose-regulated protein OS=Mus musculus GN=Hspa5 PE=1 SV=3 - [GRP78_MOUSE]	1.05949	1.52739	1.65116	1.41268	0.149122	1.17773	1.1995	0.373822
Q3URM4	Putative uncharacterized protein OS=Mus musculus GN=Erp44 PE=2 SV=1 - [Q3URM4_MOUSE]	1.0975	1.83234	1.30477	1.41154	0.200651	1.27045	1.11105	0.719313
A1L0V6	Ddx58 protein (Fragment) OS=Mus musculus GN=Ddx58 PE=2 SV=1 - [A1L0V6_MOUSE]	0.868125	1.03168	2.30845	1.40275	0.4697	13.3666	0.104945	0.40326
P58242	Acid sphingomyelinase-like phosphodiesterase 3b OS=Mus musculus GN=Smpdl3b PE=1 SV=1 - [ASM3B_MOUSE]	1.27688	1.47525	1.44798	1.40004	0.0232462	1.23572	1.13297	0.347108
Q8BGT1	Leucine-rich repeat transmembrane protein FLRT3 OS=Mus musculus GN=Flrt3 PE=1 SV=1 - [FLRT3_MOUSE]	1.92433	1.14389	1.12852	1.39892	0.268266	1.27648	1.09591	0.722708
Q3TJN6	Sorting nexin OS=Mus musculus GN=Snx5 PE=2 SV=1 - [Q3TJN6_MOUSE]	1.58985	0.888449	1.70379	1.39403	0.262212	1.07277	1.29947	0.481263
Q61553	Fascin OS=Mus musculus GN=Fscn1 PE=1 SV=4 - [FSCN1_MOUSE]	1.22638	1.77558	1.16769	1.38988	0.181621	1.33467	1.04136	0.839223
Q8C2Q8	ATP synthase subunit gamma OS=Mus musculus GN=Atp5c1 PE=1 SV=1 - [Q8C2Q8_MOUSE]	1.34603	1.66601	1.14565	1.3859	0.125753	1.1114	1.24699	0.315712
Q62351	Transferrin receptor protein 1 OS=Mus musculus GN=Tfrc PE=1 SV=1 - [TFR1_MOUSE]	1.69673	1.52475	0.909425	1.37697	0.255435	1.09923	1.25266	0.463852
Q3U890	Putative uncharacterized protein OS=Mus musculus GN=Hars PE=2 SV=1 - [Q3U890_MOUSE]	1.35296	1.18284	1.58874	1.37485	0.086036	1.36629	1.00626	0.970182
A0A0G2JDV8	Calponin OS=Mus musculus GN=Cnn3 PE=1 SV=1 - [A0A0G2JDV8_MOUSE]	1.10491	0.739934	2.2399	1.36158	0.507341	1.1674	1.16634	0.735859
Q9DCJ5	NADH dehydrogenase [ubiquinone] 1 alpha subcomplex subunit 8 OS=Mus musculus GN=Ndufa8 PE=1 SV=3 - [NDUA8_MOUSE]	0.961238	1.93069	1.13219	1.34137	0.371539	1.31898	1.01698	0.956309
Q99KI0	Aconitate hydratase, mitochondrial OS=Mus musculus GN=Aco2 PE=1 SV=1 - [ACON_MOUSE]	1.26259	1.31881	1.42962	1.33701	0.0205493	1.07273	1.24636	0.0766576
Q64521	Glycerol-3-phosphate dehydrogenase, mitochondrial OS=Mus musculus GN=Gpd2 PE=1 SV=2 - [GPDM_MOUSE]	1.07607	1.2066	1.70991	1.33086	0.228985	1.22482	1.08658	0.712788
O55143	Sarcoplasmic/endoplasmic reticulum calcium ATPase 2 OS=Mus musculus GN=Atp2a2 PE=1 SV=2 - [AT2A2_MOUSE]	1.06826	1.22442	1.68788	1.32686	0.221041	1.10907	1.19636	0.368007
P16045	Galectin-1 OS=Mus musculus GN=Lgals1 PE=1 SV=3 - [LEG1_MOUSE]	1.92422	1.08977	0.953488	1.32249	0.399211	1.01936	1.29738	0.427877
Q9CQW9	Interferon-induced transmembrane protein 3 OS=Mus musculus GN=Ifitm3 PE=1 SV=1 - [IFM3_MOUSE]	1.24294	1.7835	0.922889	1.31644	0.33477	1.02247	1.28751	0.452474
Q9DC23	DnaJ homolog subfamily C member 10 OS=Mus musculus GN=Dnajc10 PE=1 SV=2 - [DJC10_MOUSE]	0.913862	1.2198	1.81518	1.31628	0.354506	1.17795	1.11744	0.689134
B1AU25	Apoptosis-inducing factor 1, mitochondrial OS=Mus musculus GN=Aifm1 PE=1 SV=1 - [B1AU25_MOUSE]	1.6506	0.986799	1.29988	1.31243	0.244757	1.12404	1.1676	0.433901
Q3U7R1	Extended synaptotagmin-1 OS=Mus musculus GN=Esyt1 PE=1 SV=2 - [ESYT1_MOUSE]	1.21074	1.33399	1.37576	1.30683	0.0250876	1.02834	1.27082	0.164926
Q61833	Ribophorin OS=Mus musculus GN=Rpn2 PE=2 SV=1 - [Q61833_MOUSE]	1.10469	1.51617	1.28641	1.30242	0.12628	1.15552	1.12713	0.503819
Q6PB52	Lrpap1 protein (Fragment) OS=Mus musculus GN=Lrpap1 PE=2 SV=1 - [Q6PB52_MOUSE]	0.975042	1.55908	1.33048	1.2882	0.231952	1.18775	1.08457	0.712836
O35639	Annexin A3 OS=Mus musculus GN=Anxa3 PE=1 SV=4 - [ANXA3_MOUSE]	1.14473	1.85743	0.855569	1.28591	0.438202	1.26564	1.01602	0.958298
Q3UNB9	Putative uncharacterized protein OS=Mus musculus GN=Steap1 PE=2 SV=1 - [Q3UNB9_MOUSE]	1.73224	1.34785	0.768666	1.28292	0.418723	1.59225	0.80573	0.494435
Q3THB3	Putative uncharacterized protein OS=Mus musculus GN=Hnrnpm PE=1 SV=1 - [Q3THB3_MOUSE]	2.48626	0.608581	0.75153	1.28212	0.686136	0.527317	2.43141	0.336931
Q3TFD0	Serine hydroxymethyltransferase OS=Mus musculus GN=Shmt2 PE=2 SV=1 - [Q3TFD0_MOUSE]	1.05426	1.40396	1.38311	1.28044	0.131632	1.18662	1.07907	0.633044
Q8BY71	Histone acetyltransferase type B catalytic subunit OS=Mus musculus GN=Hat1 PE=1 SV=1 - [HAT1_MOUSE]	0.861621	1.17954	1.79682	1.27933	0.415999	1.05252	1.21549	0.51163
Q6ZWQ7	Signal peptidase complex subunit 3 OS=Mus musculus GN=Spcs3 PE=1 SV=1 - [SPCS3_MOUSE]	1.0989	1.46337	1.26561	1.27596	0.120038	1.13094	1.12823	0.4071
Q8K273	Membrane magnesium transporter 1 OS=Mus musculus GN=Mmgt1 PE=1 SV=1 - [MMGT1_MOUSE]	1.25312	1.35512	1.21909	1.27578	0.0212623	1.15783	1.10187	0.3593
Q3V222	Putative uncharacterized protein (Fragment) OS=Mus musculus GN=Sec24c PE=2 SV=1 - [Q3V222_MOUSE]	1.30482	1.03762	1.47491	1.27245	0.165622	1.0987	1.15814	0.35016
P63038	60 kDa heat shock protein, mitochondrial OS=Mus musculus GN=Hspd1 PE=1 SV=1 - [CH60_MOUSE]	1.14864	1.16568	1.50184	1.27205	0.141672	1.21267	1.04897	0.750944
Q8K297	Procollagen galactosyltransferase 1 OS=Mus musculus GN=Colgalt1 PE=1 SV=2 - [GT251_MOUSE]	0.971313	1.51287	1.31946	1.26788	0.232968	1.31042	0.967539	0.853304
O54890	Integrin beta-3 OS=Mus musculus GN=Itgb3 PE=1 SV=2 - [ITB3_MOUSE]	1.29511	1.12937	1.3623	1.26226	0.063132	1.02587	1.23043	0.395747
C9K0Z7	Peptidylprolyl isomerase OS=Mus musculus GN=Fkbp8 PE=2 SV=1 - [C9K0Z7_MOUSE]	1.30057	1.02904	1.45655	1.26205	0.170791	1.15013	1.09731	0.531109
P63037	DnaJ homolog subfamily A member 1 OS=Mus musculus GN=Dnaja1 PE=1 SV=1 - [DNJA1_MOUSE]	1.40522	1.15644	1.22399	1.26188	0.071875	1.16132	1.08659	0.369994
P05202	Aspartate aminotransferase, mitochondrial OS=Mus musculus GN=Got2 PE=1 SV=1 - [AATM_MOUSE]	1.03177	1.1868	1.56426	1.26094	0.240682	1.08483	1.16235	0.423978
Q9D024	Coiled-coil domain-containing protein 47 OS=Mus musculus GN=Ccdc47 PE=1 SV=2 - [CCD47_MOUSE]	0.956809	1.28911	1.52876	1.25823	0.259726	1.13118	1.11231	0.535706
P49817	Caveolin-1 OS=Mus musculus GN=Cav1 PE=1 SV=1 - [CAV1_MOUSE]	2.02234	1.00066	0.741738	1.25491	0.581281	0.842908	1.48879	0.404962
Q9R0X4	Acyl-coenzyme A thioesterase 9, mitochondrial OS=Mus musculus GN=Acot9 PE=1 SV=1 - [ACOT9_MOUSE]	1.14756	1.5835	1.02693	1.25266	0.273616	1.32208	0.947496	0.819099
Q03265	ATP synthase subunit alpha, mitochondrial OS=Mus musculus GN=Atp5a1 PE=1 SV=1 - [ATPA_MOUSE]	0.782756	1.70165	1.26805	1.25082	0.444385	1.13421	1.10281	0.742975
P28658	Ataxin-10 OS=Mus musculus GN=Atxn10 PE=1 SV=2 - [ATX10_MOUSE]	0.914048	1.10099	1.72583	1.24695	0.420285	1.06373	1.17225	0.568424
O08807	Peroxiredoxin-4 OS=Mus musculus GN=Prdx4 PE=1 SV=1 - [PRDX4_MOUSE]	0.768491	1.67657	1.28886	1.24464	0.450574	1.25259	0.993653	0.980918
Q6ZWZ6	40S ribosomal protein S12 OS=Mus musculus GN=Rps12 PE=1 SV=1 - [Q6ZWZ6_MOUSE]	1.36222	1.1505	1.20441	1.23904	0.0639276	1.02087	1.21371	0.213781
P07141	Macrophage colony-stimulating factor 1 OS=Mus musculus GN=Csf1 PE=1 SV=2 - [CSF1_MOUSE]	2.06284	0.70231	0.949816	1.23832	0.626398	1.34539	0.92042	0.83787
B1AT92	Growth factor receptor-bound protein 2 OS=Mus musculus GN=Grb2 PE=1 SV=1 - [B1AT92_MOUSE]	0.58321	1.06601	2.06365	1.23762	0.640328	0.986161	1.25499	0.641692
Q8K2B3	Succinate dehydrogenase [ubiquinone] flavoprotein subunit, mitochondrial OS=Mus musculus GN=Sdha PE=1 SV=1 - [SDHA_MOUSE]	1.07274	1.60858	1.0306	1.23731	0.330223	1.19015	1.03963	0.862832
P21956	Lactadherin OS=Mus musculus GN=Mfge8 PE=1 SV=3 - [MFGM_MOUSE]	1.25033	1.34653	1.11383	1.2369	0.0724922	1.05517	1.17223	0.247634
P56480	ATP synthase subunit beta, mitochondrial OS=Mus musculus GN=Atp5b PE=1 SV=2 - [ATPB_MOUSE]	0.893068	1.78284	1.0306	1.2355	0.484126	1.1759	1.05069	0.872198
P61620	Protein transport protein Sec61 subunit alpha isoform 1 OS=Mus musculus GN=Sec61a1 PE=1 SV=2 - [S61A1_MOUSE]	1.34288	1.27723	1.08446	1.23485	0.0939281	1.14506	1.07842	0.429217
P13439	Uridine 5'-monophosphate synthase OS=Mus musculus GN=Umps PE=1 SV=3 - [UMPS_MOUSE]	1.85885	0.875908	0.966952	1.2339	0.533471	0.915477	1.34782	0.41914
Q8K0C4	Lanosterol 14-alpha demethylase OS=Mus musculus GN=Cyp51a1 PE=1 SV=1 - [CP51A_MOUSE]	1.39917	1.33663	0.965728	1.23384	0.225995	0.987987	1.24885	0.344102
Q61656	Probable ATP-dependent RNA helicase DDX5 OS=Mus musculus GN=Ddx5 PE=1 SV=2 - [DDX5_MOUSE]	2.04814	0.980198	0.658507	1.22895	0.640333	0.719768	1.70742	0.35556
P61750	ADP-ribosylation factor 4 OS=Mus musculus GN=Arf4 PE=1 SV=2 - [ARF4_MOUSE]	0.788168	1.49307	1.40514	1.22879	0.410652	1.29916	0.945834	0.793343
P60867	40S ribosomal protein S20 OS=Mus musculus GN=Rps20 PE=1 SV=1 - [RS20_MOUSE]	2.02887	0.925413	0.72705	1.22711	0.631357	0.952915	1.28775	0.595627
Q62186	Translocon-associated protein subunit delta OS=Mus musculus GN=Ssr4 PE=1 SV=1 - [SSRD_MOUSE]	1.07478	1.53201	1.07099	1.22593	0.277897	1.44434	0.848778	0.287393
Q64314	Hematopoietic progenitor cell antigen CD34 OS=Mus musculus GN=Cd34 PE=1 SV=1 - [CD34_MOUSE]	1.16916	1.17624	1.32681	1.22407	0.0488186	1.80706	0.677381	0.34541
Q62348	Translin OS=Mus musculus GN=Tsn PE=1 SV=1 - [TSN_MOUSE]	0.695364	1.15842	1.8164	1.22339	0.563122	1.19656	1.02242	0.945295
Q9JMH6	Thioredoxin reductase 1, cytoplasmic OS=Mus musculus GN=Txnrd1 PE=1 SV=3 - [TRXR1_MOUSE]	1.01427	1.45149	1.19094	1.2189	0.226885	1.41567	0.861001	0.37017
O54734	Dolichyl-diphosphooligosaccharide--protein glycosyltransferase 48 kDa subunit OS=Mus musculus GN=Ddost PE=1 SV=2 - [OST48_MOUSE]	1.17101	1.37294	1.10526	1.2164	0.115079	1.05999	1.14756	0.336655
Z4YKT6	Dehydrogenase/reductase SDR family member 7B OS=Mus musculus GN=Dhrs7b PE=1 SV=1 - [Z4YKT6_MOUSE]	1.31183	1.49835	0.833537	1.21457	0.391718	1.24716	0.973873	0.895511
P26516	26S proteasome non-ATPase regulatory subunit 7 OS=Mus musculus GN=Psmd7 PE=1 SV=2 - [PSMD7_MOUSE]	1.01893	1.31815	1.29131	1.20947	0.159761	1.29275	0.935578	0.486681
P62908	40S ribosomal protein S3 OS=Mus musculus GN=Rps3 PE=1 SV=1 - [RS3_MOUSE]	2.02894	0.948515	0.646267	1.20791	0.669405	0.895593	1.34872	0.541582
Q9WVL3	Solute carrier family 12 member 7 OS=Mus musculus GN=Slc12a7 PE=1 SV=1 - [S12A7_MOUSE]	1.61546	0.951155	1.05508	1.20723	0.420929	0.776242	1.55523	0.16036
O55234	Proteasome subunit beta type-5 OS=Mus musculus GN=Psmb5 PE=1 SV=3 - [PSB5_MOUSE]	1.08508	1.13069	1.40514	1.20697	0.174225	1.02462	1.17797	0.470179
P62242	40S ribosomal protein S8 OS=Mus musculus GN=Rps8 PE=1 SV=2 - [RS8_MOUSE]	1.62445	0.871287	1.08813	1.19462	0.476269	0.969909	1.23168	0.422388
O55029	Coatomer subunit beta' OS=Mus musculus GN=Copb2 PE=1 SV=2 - [COPB2_MOUSE]	1.0112	0.989439	1.57895	1.19319	0.42222	1.1251	1.06052	0.786066
Q8BVF6	Putative uncharacterized protein OS=Mus musculus GN=Pvr PE=2 SV=1 - [Q8BVF6_MOUSE]	1.70959	0.648845	1.21665	1.19169	0.595504	1.17271	1.01619	0.962835
P62267	40S ribosomal protein S23 OS=Mus musculus GN=Rps23 PE=1 SV=3 - [RS23_MOUSE]	1.40403	1.35776	0.812729	1.19151	0.419325	1.09476	1.08837	0.745334
P40142	Transketolase OS=Mus musculus GN=Tkt PE=1 SV=1 - [TKT_MOUSE]	1.31783	1.26667	0.982864	1.18912	0.211133	1.37638	0.863949	0.434459
Q9CQU0	Thioredoxin domain-containing protein 12 OS=Mus musculus GN=Txndc12 PE=1 SV=1 - [TXD12_MOUSE]	1.0809	0.852145	1.62301	1.18535	0.50258	1.13491	1.04444	0.902615
P08113	Endoplasmin OS=Mus musculus GN=Hsp90b1 PE=1 SV=2 - [ENPL_MOUSE]	1.02939	1.21122	1.30845	1.18302	0.154652	0.959031	1.23355	0.176802
P48962	ADP/ATP translocase 1 OS=Mus musculus GN=Slc25a4 PE=1 SV=4 - [ADT1_MOUSE]	1.10788	1.29703	1.14321	1.18271	0.0878853	1.15231	1.02638	0.77898
P26041	Moesin OS=Mus musculus GN=Msn PE=1 SV=3 - [MOES_MOUSE]	1.39473	0.994719	1.15177	1.18041	0.261175	1.15051	1.02599	0.850991
P62754	40S ribosomal protein S6 OS=Mus musculus GN=Rps6 PE=1 SV=1 - [RS6_MOUSE]	1.61753	0.780198	1.14321	1.18031	0.534523	0.913561	1.29199	0.410181
Q08093	Calponin-2 OS=Mus musculus GN=Cnn2 PE=1 SV=1 - [CNN2_MOUSE]	1.4595	0.879208	1.19829	1.179	0.397792	1.0969	1.07485	0.708246
Q8R2G6	Coiled-coil domain-containing protein 80 OS=Mus musculus GN=Ccdc80 PE=1 SV=2 - [CCD80_MOUSE]	0.916328	2.07921	0.534884	1.17681	0.740068	1.99362	0.590286	0.291746
Q9R0E1	Procollagen-lysine,2-oxoglutarate 5-dioxygenase 3 OS=Mus musculus GN=Plod3 PE=1 SV=1 - [PLOD3_MOUSE]	0.887003	1.41584	1.22521	1.17602	0.372975	0.964365	1.21948	0.396264
Q3TJD7	PDZ and LIM domain protein 7 OS=Mus musculus GN=Pdlim7 PE=1 SV=1 - [PDLI7_MOUSE]	2.02439	0.594719	0.905753	1.17495	0.725932	0.81375	1.44388	0.498947
Q9CXW3	Calcyclin-binding protein OS=Mus musculus GN=Cacybp PE=1 SV=1 - [CYBP_MOUSE]	1.43375	0.883168	1.20685	1.17459	0.388532	1.51161	0.777046	0.499314
Q5RKP4	Dolichyl-diphosphooligosaccharide--protein glycosyltransferase subunit 1 (Fragment) OS=Mus musculus GN=Rpn1 PE=2 SV=1 - [Q5RKP4_MOUSE]	1.02036	1.34257	1.16034	1.17443	0.202417	1.02625	1.14439	0.381621
Q9DB77	Cytochrome b-c1 complex subunit 2, mitochondrial OS=Mus musculus GN=Uqcrc2 PE=1 SV=1 - [QCR2_MOUSE]	0.723906	1.50033	1.28519	1.16981	0.539481	1.12392	1.04083	0.874567
Q8R0M2	Ugp2 protein (Fragment) OS=Mus musculus GN=Ugp2 PE=2 SV=1 - [Q8R0M2_MOUSE]	0.687032	1.4033	1.40759	1.16597	0.559928	1.32282	0.881428	0.599752
O08547	Vesicle-trafficking protein SEC22b OS=Mus musculus GN=Sec22b PE=1 SV=3 - [SC22B_MOUSE]	1.14626	1.08581	1.25459	1.16222	0.0814715	0.98662	1.17798	0.0721988
O35704	Serine palmitoyltransferase 1 OS=Mus musculus GN=Sptlc1 PE=1 SV=2 - [SPTC1_MOUSE]	1.4245	0.99934	1.06242	1.16209	0.345685	0.963607	1.20598	0.269366
P35700	Peroxiredoxin-1 OS=Mus musculus GN=Prdx1 PE=1 SV=1 - [PRDX1_MOUSE]	1.19501	1.38482	0.904529	1.16145	0.367102	1.32976	0.873433	0.35808
P24547	Inosine-5'-monophosphate dehydrogenase 2 OS=Mus musculus GN=Impdh2 PE=1 SV=2 - [IMDH2_MOUSE]	1.18814	0.953135	1.33537	1.15888	0.289615	1.15118	1.00669	0.977516
O35737	Heterogeneous nuclear ribonucleoprotein H OS=Mus musculus GN=Hnrnph1 PE=1 SV=3 - [HNRH1_MOUSE]	1.44958	0.664026	1.35985	1.15782	0.589994	0.794969	1.45643	0.278294
P48759	Pentraxin-related protein PTX3 OS=Mus musculus GN=Ptx3 PE=1 SV=2 - [PTX3_MOUSE]	1.53814	1.16502	0.768666	1.15727	0.552373	1.40806	0.821891	0.535102
Q3TWV4	AP-2 complex subunit mu OS=Mus musculus GN=Ap2m1 PE=1 SV=1 - [Q3TWV4_MOUSE]	1.46693	1.29901	0.684211	1.15005	0.592696	1.12267	1.02439	0.925969
P26443	Glutamate dehydrogenase 1, mitochondrial OS=Mus musculus GN=Glud1 PE=1 SV=1 - [DHE3_MOUSE]	0.802441	1.43234	1.20685	1.14721	0.508141	1.14307	1.00362	0.988489
Q9R1P1	Proteasome subunit beta type-3 OS=Mus musculus GN=Psmb3 PE=1 SV=1 - [PSB3_MOUSE]	0.977029	1.05215	1.40636	1.14518	0.387195	1.32938	0.861437	0.56202
P17182	Alpha-enolase OS=Mus musculus GN=Eno1 PE=1 SV=3 - [ENOA_MOUSE]	1.54443	0.952475	0.932681	1.14319	0.549569	1.01155	1.13014	0.592898
A0A075DC90	Cytochrome c oxidase subunit 2 OS=Mus musculus GN=COX2 PE=3 SV=1 - [A0A075DC90_MOUSE]	0.610994	1.74257	1.07344	1.14234	0.707034	1.2874	0.887319	0.728684
P42125	Enoyl-CoA delta isomerase 1, mitochondrial OS=Mus musculus GN=Eci1 PE=1 SV=2 - [ECI1_MOUSE]	1.09775	1.13135	1.18237	1.13716	0.0306972	1.12205	1.01347	0.771806
B7ZWF1	Ddx3x protein OS=Mus musculus GN=Ddx3x PE=2 SV=1 - [B7ZWF1_MOUSE]	1.63422	0.848185	0.922889	1.1351	0.643669	0.893294	1.27069	0.445768
Q9WVJ2	26S proteasome non-ATPase regulatory subunit 13 OS=Mus musculus GN=Psmd13 PE=1 SV=1 - [PSD13_MOUSE]	1.23189	1.14257	1.02815	1.13421	0.150606	1.13485	0.999437	0.997042
P08003	Protein disulfide-isomerase A4 OS=Mus musculus GN=Pdia4 PE=1 SV=3 - [PDIA4_MOUSE]	1.00037	1.09505	1.30355	1.13299	0.275836	0.862585	1.31348	0.0987067
Q9CQ43	Deoxyuridine triphosphatase OS=Mus musculus GN=Dut PE=1 SV=1 - [Q9CQ43_MOUSE]	1.04574	1.37426	0.971848	1.13061	0.401653	1.33755	0.845286	0.264195
Q3TZZ7	Extended synaptotagmin-2 OS=Mus musculus GN=Esyt2 PE=1 SV=1 - [ESYT2_MOUSE]	1.04824	1.31485	1.02448	1.12919	0.299558	0.992455	1.13778	0.418599
G5E843	Roundabout homolog 1 OS=Mus musculus GN=Robo1 PE=1 SV=1 - [G5E843_MOUSE]	1.66598	1.0363	0.682987	1.12842	0.69879	0.83285	1.35489	0.422012
Q9R1P4	Proteasome subunit alpha type-1 OS=Mus musculus GN=Psma1 PE=1 SV=1 - [PSA1_MOUSE]	1.06513	1.05875	1.25581	1.12656	0.189394	1.41633	0.795408	0.421451
Q91WQ3	Tyrosine--tRNA ligase, cytoplasmic OS=Mus musculus GN=Yars PE=1 SV=3 - [SYYC_MOUSE]	1.46833	1.31551	0.592411	1.12542	0.688082	1.08544	1.03683	0.90121
Q9WVA4	Transgelin-2 OS=Mus musculus GN=Tagln2 PE=1 SV=4 - [TAGL2_MOUSE]	1.35288	1.09043	0.929009	1.12411	0.42081	1.04404	1.07669	0.673197
P38647	Stress-70 protein, mitochondrial OS=Mus musculus GN=Hspa9 PE=1 SV=3 - [GRP75_MOUSE]	1.35879	1.21518	0.790698	1.12156	0.549937	1.29341	0.86713	0.524888
Q8BMD8	Calcium-binding mitochondrial carrier protein SCaMC-1 OS=Mus musculus GN=Slc25a24 PE=1 SV=1 - [SCMC1_MOUSE]	1.20789	0.994059	1.15789	1.11995	0.204369	0.975139	1.1485	0.223995
Q8JZU2	Tricarboxylate transport protein, mitochondrial OS=Mus musculus GN=Slc25a1 PE=1 SV=1 - [TXTP_MOUSE]	0.795341	1.34257	1.21909	1.119	0.54723	0.994438	1.12526	0.594574
I7HLV2	60S ribosomal protein L10 (Fragment) OS=Mus musculus GN=Rpl10 PE=1 SV=1 - [I7HLV2_MOUSE]	1.60585	1.01716	0.73317	1.11873	0.689469	0.900194	1.24276	0.515724
Q3U9G9	Lamin-B receptor OS=Mus musculus GN=Lbr PE=1 SV=2 - [LBR_MOUSE]	0.961991	0.945875	1.44798	1.11862	0.546308	0.829517	1.34851	0.215122
Q8C1V4	Lysine--tRNA ligase OS=Mus musculus GN=Kars PE=2 SV=1 - [Q8C1V4_MOUSE]	1.1318	1.02706	1.19461	1.11783	0.137437	0.981607	1.13877	0.328038
E9Q5E1	Protocadherin-19 OS=Mus musculus GN=Pcdh19 PE=1 SV=1 - [E9Q5E1_MOUSE]	0.980861	1.14587	1.22521	1.11732	0.244647	1.4216	0.785958	0.641834
Q9CQC6	Basic leucine zipper and W2 domain-containing protein 1 OS=Mus musculus GN=Bzw1 PE=1 SV=1 - [BZW1_MOUSE]	1.9544	0.79934	0.588739	1.11416	0.813186	0.969602	1.14909	0.768723
P15261	Interferon gamma receptor 1 OS=Mus musculus GN=Ifngr1 PE=1 SV=3 - [INGR1_MOUSE]	1.44593	1.20066	0.694002	1.11353	0.659108	0.91633	1.21521	0.504186
Q99LS3	Phosphoserine phosphatase OS=Mus musculus GN=Psph PE=1 SV=1 - [SERB_MOUSE]	1.24094	1.25875	0.837209	1.1123	0.50028	1.19685	0.929355	0.666794
Q99JB2	Stomatin-like protein 2, mitochondrial OS=Mus musculus GN=Stoml2 PE=1 SV=1 - [STML2_MOUSE]	0.945553	1.12277	1.26805	1.11213	0.352243	0.990626	1.12265	0.428825
Q91V35	Receptor-type tyrosine-protein phosphatase OS=Mus musculus GN=Ptpra PE=1 SV=1 - [Q91V35_MOUSE]	0.974453	1.07525	1.28641	1.11204	0.347127	1.03753	1.07181	0.700975
Q00612	Glucose-6-phosphate 1-dehydrogenase X OS=Mus musculus GN=G6pdx PE=1 SV=3 - [G6PD1_MOUSE]	0.922259	1.82904	0.581395	1.1109	0.793898	1.4305	0.776582	0.504246
Q3UF82	Mitogen-activated protein kinase OS=Mus musculus GN=Mapk1 PE=2 SV=1 - [Q3UF82_MOUSE]	1.02379	0.932673	1.36475	1.10707	0.501032	1.06153	1.0429	0.778862
Q3TW74	Putative uncharacterized protein OS=Mus musculus GN=Mthfd1 PE=2 SV=1 - [Q3TW74_MOUSE]	1.45957	0.915512	0.943696	1.10626	0.608952	0.978487	1.13058	0.606268
P35979	60S ribosomal protein L12 OS=Mus musculus GN=Rpl12 PE=1 SV=2 - [RL12_MOUSE]	1.39102	0.751815	1.17381	1.10555	0.630435	0.783075	1.4118	0.238606
Q61171	Peroxiredoxin-2 OS=Mus musculus GN=Prdx2 PE=1 SV=3 - [PRDX2_MOUSE]	0.938263	1.32475	1.05141	1.10481	0.457372	1.47054	0.751295	0.41775
Q9CRD2	ER membrane protein complex subunit 2 OS=Mus musculus GN=Emc2 PE=1 SV=1 - [EMC2_MOUSE]	1.33414	1.2	0.772338	1.10216	0.607734	1.08138	1.01922	0.917418
P08752	Guanine nucleotide-binding protein G(i) subunit alpha-2 OS=Mus musculus GN=Gnai2 PE=1 SV=5 - [GNAI2_MOUSE]	1.36115	0.718152	1.22154	1.10028	0.658669	0.835336	1.31717	0.32189
D3YWF6	Ubiquitin thioesterase OTUB1 OS=Mus musculus GN=Otub1 PE=1 SV=1 - [D3YWF6_MOUSE]	0.92942	1.52607	0.844553	1.10002	0.686787	1.15342	0.953695	0.843605
P14131	40S ribosomal protein S16 OS=Mus musculus GN=Rps16 PE=1 SV=4 - [RS16_MOUSE]	1.66087	0.784818	0.843329	1.09634	0.765793	0.711091	1.54177	0.30494
P67778	Prohibitin OS=Mus musculus GN=Phb PE=1 SV=1 - [PHB_MOUSE]	1.1578	1.167	0.96328	1.09602	0.285175	0.947213	1.1571	0.458757
Q99JY0	Trifunctional enzyme subunit beta, mitochondrial OS=Mus musculus GN=Hadhb PE=1 SV=1 - [ECHB_MOUSE]	0.670811	1.64158	0.966952	1.09312	0.776577	1.31405	0.831865	0.573852
P11499	Heat shock protein HSP 90-beta OS=Mus musculus GN=Hsp90ab1 PE=1 SV=3 - [HS90B_MOUSE]	1.11564	0.974917	1.18115	1.09057	0.275	1.03227	1.05647	0.481704
P35293	Ras-related protein Rab-18 OS=Mus musculus GN=Rab18 PE=1 SV=2 - [RAB18_MOUSE]	1.18098	1.06931	1.02081	1.09036	0.196981	1.11351	0.979213	0.907103
Q60692	Proteasome subunit beta type-6 OS=Mus musculus GN=Psmb6 PE=1 SV=3 - [PSB6_MOUSE]	1.08528	1.05743	1.1175	1.08674	0.0377938	1.1304	0.961375	0.823788
P61027	Ras-related protein Rab-10 OS=Mus musculus GN=Rab10 PE=1 SV=1 - [RAB10_MOUSE]	1.4345	0.943894	0.880049	1.08615	0.671507	1.18789	0.914346	0.689407
O35598	Disintegrin and metalloproteinase domain-containing protein 10 OS=Mus musculus GN=Adam10 PE=1 SV=2 - [ADA10_MOUSE]	1.3553	1.01188	0.891065	1.08608	0.599	1.06287	1.02184	0.929409
A0A0R4J0I9	Low density lipoprotein receptor-related protein 1 OS=Mus musculus GN=Lrp1 PE=1 SV=1 - [A0A0R4J0I9_MOUSE]	0.956952	1.65017	0.643819	1.08365	0.8049	1.01135	1.07149	0.871346
A0A0R4J083	Long-chain-specific acyl-CoA dehydrogenase, mitochondrial OS=Mus musculus GN=Acadl PE=1 SV=1 - [A0A0R4J083_MOUSE]	0.576348	1.28713	1.38433	1.0826	0.776459	1.09609	0.987694	0.963673
Q02053	Ubiquitin-like modifier-activating enzyme 1 OS=Mus musculus GN=Uba1 PE=1 SV=1 - [UBA1_MOUSE]	0.937018	1.19802	1.10526	1.0801	0.404394	1.1728	0.920961	0.384684
P09411	Phosphoglycerate kinase 1 OS=Mus musculus GN=Pgk1 PE=1 SV=4 - [PGK1_MOUSE]	1.23623	1.01782	0.977968	1.07734	0.436976	1.38232	0.779372	0.476485
O35129	Prohibitin-2 OS=Mus musculus GN=Phb2 PE=1 SV=1 - [PHB2_MOUSE]	1.0399	1.25677	0.933905	1.07686	0.503518	0.981324	1.09735	0.660771
P97792	Coxsackievirus and adenovirus receptor homolog OS=Mus musculus GN=Cxadr PE=1 SV=1 - [CXAR_MOUSE]	1.07227	0.632343	1.5153	1.0733	0.800718	0.909474	1.18014	0.626282
Q3THQ5	Putative uncharacterized protein OS=Mus musculus GN=Stip1 PE=2 SV=1 - [Q3THQ5_MOUSE]	1.13505	1.14323	0.9388	1.07236	0.392044	1.24567	0.860873	0.244954
Q7TMI0	Psmd11 protein (Fragment) OS=Mus musculus GN=Psmd11 PE=2 SV=1 - [Q7TMI0_MOUSE]	1.17785	1.11551	0.919217	1.07086	0.459176	1.29943	0.824097	0.207069
Q9CQB5	CDGSH iron-sulfur domain-containing protein 2 OS=Mus musculus GN=Cisd2 PE=1 SV=1 - [CISD2_MOUSE]	1.0114	1.10033	1.10037	1.0707	0.139882	1.03863	1.03088	0.74841
Q3UDG9	Putative uncharacterized protein (Fragment) OS=Mus musculus GN=Myd88 PE=2 SV=1 - [Q3UDG9_MOUSE]	1.23589	1.22178	0.75153	1.06973	0.704061	1.27201	0.840978	0.453923
Q9D6U8	Protein FAM162A OS=Mus musculus GN=Fam162a PE=1 SV=1 - [F162A_MOUSE]	0.770333	1.26073	1.17748	1.06951	0.691409	1.07471	0.995161	0.979923
Q5NCU4	SPARC OS=Mus musculus GN=Sparc PE=1 SV=1 - [Q5NCU4_MOUSE]	2.16722	0.413201	0.627907	1.06944	0.911453	0.571395	1.87164	0.465157
Q8BMK4	Cytoskeleton-associated protein 4 OS=Mus musculus GN=Ckap4 PE=1 SV=2 - [CKAP4_MOUSE]	0.759915	1.57558	0.871481	1.06899	0.812333	0.961475	1.11182	0.768086
Q93092	Transaldolase OS=Mus musculus GN=Taldo1 PE=1 SV=2 - [TALDO_MOUSE]	0.75148	1.20264	1.24602	1.06671	0.714099	1.15897	0.920396	0.687481
P04925	Major prion protein OS=Mus musculus GN=Prnp PE=1 SV=2 - [PRIO_MOUSE]	1.0319	1.33729	0.818849	1.06268	0.71741	1.12318	0.946136	0.79715
P14069	Protein S100-A6 OS=Mus musculus GN=S100a6 PE=1 SV=3 - [S10A6_MOUSE]	1.03782	0.968977	1.1787	1.06183	0.421952	1.31938	0.804797	0.30602
G3X9S2	Ectonucleotide pyrophosphatase/phosphodiesterase 1, isoform CRA_d OS=Mus musculus GN=Enpp1 PE=1 SV=1 - [G3X9S2_MOUSE]	0.540304	1.22442	1.40392	1.05621	0.850618	1.00567	1.05025	0.879357
P00493	Hypoxanthine-guanine phosphoribosyltransferase OS=Mus musculus GN=Hprt1 PE=1 SV=3 - [HPRT_MOUSE]	0.921181	0.982178	1.26438	1.05591	0.649689	1.31377	0.803729	0.278352
Q3UM23	Putative uncharacterized protein OS=Mus musculus GN=Rnh1 PE=2 SV=1 - [Q3UM23_MOUSE]	1.02683	1.01914	1.11995	1.05531	0.229915	1.19141	0.885762	0.487052
Q9CWG8	Protein arginine methyltransferase NDUFAF7, mitochondrial OS=Mus musculus GN=Ndufaf7 PE=1 SV=4 - [NDUF7_MOUSE]	1.34712	1.06337	0.753978	1.05482	0.779262	1.25847	0.838176	0.364127
E9PZF0	Nucleoside diphosphate kinase OS=Mus musculus GN=Gm20390 PE=3 SV=1 - [E9PZF0_MOUSE]	1.01773	1.30891	0.833537	1.05339	0.7368	1.28406	0.820357	0.231802
O54946	DnaJ homolog subfamily B member 6 OS=Mus musculus GN=Dnajb6 PE=1 SV=4 - [DNJB6_MOUSE]	1.85554	0.771617	0.532436	1.0532	0.907982	0.870541	1.20982	0.699997
Q8BJY1	26S proteasome non-ATPase regulatory subunit 5 OS=Mus musculus GN=Psmd5 PE=1 SV=4 - [PSMD5_MOUSE]	0.744695	1.14125	1.2705	1.05215	0.772976	1.38562	0.759334	0.310792
Q9CRT8	Exportin-T OS=Mus musculus GN=Xpot PE=1 SV=3 - [XPOT_MOUSE]	1.3469	1.0066	0.802938	1.05215	0.773647	1.07287	0.980687	0.911441
P57716	Nicastrin OS=Mus musculus GN=Ncstn PE=1 SV=3 - [NICA_MOUSE]	1.2116	0.891749	1.05263	1.05199	0.630074	0.94123	1.11768	0.556242
A8CVP4	LIM and senescent cell antigen-like-containing domain protein OS=Mus musculus GN=Lims1 PE=2 SV=1 - [A8CVP4_MOUSE]	1.13618	0.909571	1.10771	1.05115	0.547412	1.09815	0.957207	0.700351
P07356	Annexin A2 OS=Mus musculus GN=Anxa2 PE=1 SV=2 - [ANXA2_MOUSE]	1.43078	0.977558	0.738066	1.0488	0.832509	0.988062	1.06147	0.80281
P62137	Serine/threonine-protein phosphatase PP1-alpha catalytic subunit OS=Mus musculus GN=Ppp1ca PE=1 SV=1 - [PP1A_MOUSE]	1.32747	0.914851	0.903305	1.04854	0.761078	1.03043	1.01758	0.917027
B9EKJ3	Mon2 protein OS=Mus musculus GN=Mon2 PE=1 SV=1 - [B9EKJ3_MOUSE]	0.798101	0.984158	1.35373	1.04533	0.807373	0.824968	1.26712	0.308233
P63101	14-3-3 protein zeta/delta OS=Mus musculus GN=Ywhaz PE=1 SV=1 - [1433Z_MOUSE]	1.21747	0.943894	0.966952	1.04277	0.673659	0.967691	1.07759	0.602614
E9PVA8	eIF-2-alpha kinase activator GCN1 OS=Mus musculus GN=Gcn1 PE=1 SV=1 - [GCN1_MOUSE]	0.898783	1.07525	1.153	1.04234	0.63012	1.21554	0.857517	0.149555
O70475	UDP-glucose 6-dehydrogenase OS=Mus musculus GN=Ugdh PE=1 SV=1 - [UGDH_MOUSE]	0.92858	1.03498	1.15789	1.04049	0.603354	1.00848	1.03174	0.708055
Q9QZD9	Eukaryotic translation initiation factor 3 subunit I OS=Mus musculus GN=Eif3i PE=1 SV=1 - [EIF3I_MOUSE]	0.920851	0.853465	1.3366	1.03697	0.829485	0.949323	1.09233	0.632265
Q8CJ26	Death domain-containing membrane protein NRADD OS=Mus musculus GN=Nradd PE=1 SV=1 - [NRADD_MOUSE]	1.15593	1.16832	0.785802	1.03668	0.797576	1.07297	0.966182	0.873014
A0A0R4J1Z3	Transmembrane protein 33 OS=Mus musculus GN=Tmem33 PE=1 SV=1 - [A0A0R4J1Z3_MOUSE]	1.09753	1.11749	0.893513	1.03618	0.663404	1.02575	1.01016	0.950235
Q8BU30	Isoleucine--tRNA ligase, cytoplasmic OS=Mus musculus GN=Iars PE=1 SV=2 - [SYIC_MOUSE]	1.05467	0.910891	1.14076	1.03544	0.649911	1.04597	0.989935	0.931309
Q9D1D4	Transmembrane emp24 domain-containing protein 10 OS=Mus musculus GN=Tmed10 PE=1 SV=1 - [TMEDA_MOUSE]	0.751666	1.4033	0.940024	1.03166	0.885123	1.10616	0.932652	0.754671
Q8R2Y2	Cell surface glycoprotein MUC18 OS=Mus musculus GN=Mcam PE=1 SV=1 - [MUC18_MOUSE]	1.27462	0.485809	1.32681	1.02908	0.924635	0.880272	1.16905	0.663383
P14152	Malate dehydrogenase, cytoplasmic OS=Mus musculus GN=Mdh1 PE=1 SV=3 - [MDHC_MOUSE]	1.02206	1.09571	0.968176	1.02865	0.519374	1.041	0.988135	0.806314
Q8CFE2	Histone PARylation factor 1 OS=Mus musculus GN=Hpf1 PE=1 SV=1 - [HPF1_MOUSE]	0.673326	0.838944	1.56304	1.0251	0.935164	21.4899	0.0477016	0.391809
P10852	4F2 cell-surface antigen heavy chain OS=Mus musculus GN=Slc3a2 PE=1 SV=1 - [4F2_MOUSE]	1.36317	0.889769	0.816401	1.02311	0.905042	0.976031	1.04824	0.842658
A2RRJ4	Exportin 5 OS=Mus musculus GN=Xpo5 PE=2 SV=1 - [A2RRJ4_MOUSE]	0.797708	1.05809	1.21175	1.02251	0.869381	1.2993	0.786973	0.181382
Q8VDN2	Sodium/potassium-transporting ATPase subunit alpha-1 OS=Mus musculus GN=Atp1a1 PE=1 SV=1 - [AT1A1_MOUSE]	1.16877	0.960396	0.937576	1.02225	0.790862	1.00509	1.01707	0.861579
Q8R2Q8	Bone marrow stromal antigen 2 OS=Mus musculus GN=Bst2 PE=1 SV=1 - [BST2_MOUSE]	0.992164	0.639604	1.42717	1.01965	0.939119	0.658642	1.5481	0.250653
P29341	Polyadenylate-binding protein 1 OS=Mus musculus GN=Pabpc1 PE=1 SV=2 - [PABP1_MOUSE]	1.25208	0.893069	0.906977	1.01738	0.895928	0.851541	1.19475	0.290984
O08749	Dihydrolipoyl dehydrogenase, mitochondrial OS=Mus musculus GN=Dld PE=1 SV=2 - [DLDH_MOUSE]	0.718117	1.2495	1.08323	1.01695	0.923846	1.30899	0.776895	0.301495
Q9DCL9	Multifunctional protein ADE2 OS=Mus musculus GN=Paics PE=1 SV=4 - [PUR6_MOUSE]	0.839336	0.949175	1.25214	1.01355	0.922607	1.22246	0.829109	0.299204
Q03145	Ephrin type-A receptor 2 OS=Mus musculus GN=Epha2 PE=1 SV=3 - [EPHA2_MOUSE]	1.98836	0.40132	0.648715	1.0128	0.981646	0.964385	1.0502	0.936957
Q9CR00	26S proteasome non-ATPase regulatory subunit 9 OS=Mus musculus GN=Psmd9 PE=1 SV=1 - [PSMD9_MOUSE]	1.10955	0.724092	1.19706	1.01023	0.950255	0.848879	1.19008	0.400181
Q91V98	Endosialin OS=Mus musculus GN=Cd248 PE=1 SV=1 - [CD248_MOUSE]	0.511445	1.06073	1.45165	1.00794	0.979413	0.995169	1.01283	0.967125
P18760	Cofilin-1 OS=Mus musculus GN=Cfl1 PE=1 SV=3 - [COF1_MOUSE]	1.4259	0.957756	0.640147	1.00793	0.975428	0.940744	1.07142	0.814068
E9QKZ2	Importin-9 OS=Mus musculus GN=Ipo9 PE=1 SV=1 - [E9QKZ2_MOUSE]	0.87762	0.905611	1.23133	1.00486	0.969774	1.03807	0.968004	0.835065
A2A8L5	Receptor-type tyrosine-protein phosphatase F OS=Mus musculus GN=Ptprf PE=1 SV=1 - [PTPRF_MOUSE]	1.29078	0.568317	1.15545	1.00485	0.98454	1.39187	0.721944	0.386045
Q3TFE8	Putative uncharacterized protein OS=Mus musculus GN=Kpnb1 PE=2 SV=1 - [Q3TFE8_MOUSE]	1.1562	0.989439	0.867809	1.00448	0.962101	1.18288	0.849186	0.165203
Q9CZT5	Vasorin OS=Mus musculus GN=Vasn PE=2 SV=2 - [VASN_MOUSE]	0.821709	1.31419	0.869033	1.00164	0.992587	1.06734	0.938446	0.782214
P52293	Importin subunit alpha-1 OS=Mus musculus GN=Kpna2 PE=1 SV=2 - [IMA1_MOUSE]	1.32455	0.763696	0.911873	1.00004	0.99983	0.908232	1.10108	0.66118
P63017	Heat shock cognate 71 kDa protein OS=Mus musculus GN=Hspa8 PE=1 SV=1 - [HSP7C_MOUSE]	1.06096	0.928713	1.00857	0.999414	0.989226	1.05584	0.946557	0.534305
Q8JZN5	Acyl-CoA dehydrogenase family member 9, mitochondrial OS=Mus musculus GN=Acad9 PE=1 SV=2 - [ACAD9_MOUSE]	0.644242	1.70429	0.647491	0.998675	0.997344	1.3126	0.760834	0.528863
Q3TL79	Putative uncharacterized protein OS=Mus musculus GN=Ahsa1 PE=2 SV=1 - [Q3TL79_MOUSE]	1.49509	0.89901	0.600979	0.99836	0.995588	1.12387	0.888325	0.70542
Q9CPY7	Cytosol aminopeptidase OS=Mus musculus GN=Lap3 PE=1 SV=3 - [AMPL_MOUSE]	0.860461	1.08053	1.04406	0.995017	0.948331	1.15036	0.86496	0.360363
Q8C0Z1	Protein FAM234A OS=Mus musculus GN=Fam234a PE=1 SV=1 - [F234A_MOUSE]	1.03968	0.791419	1.14565	0.99225	0.947869	0.908916	1.09169	0.549969
O70378	ER membrane protein complex subunit 8 OS=Mus musculus GN=Emc8 PE=1 SV=1 - [EMC8_MOUSE]	0.724104	1.22838	1.01958	0.99069	0.955046	1.09029	0.908647	0.58405
B0F2B4	Neuroligin 4-like OS=Mus musculus GN=Nlgn4l PE=1 SV=1 - [NLGN4_MOUSE]	0.746749	0.6	1.61567	0.987472	0.972061	0.958332	1.03041	0.94056
Q8VHY0	Chondroitin sulfate proteoglycan 4 OS=Mus musculus GN=Cspg4 PE=1 SV=3 - [CSPG4_MOUSE]	0.932771	1.37954	0.643819	0.985376	0.951737	1.17848	0.836143	0.571434
P14094	Sodium/potassium-transporting ATPase subunit beta-1 OS=Mus musculus GN=Atp1b1 PE=1 SV=1 - [AT1B1_MOUSE]	1.21278	0.580858	1.1481	0.980581	0.931754	0.730639	1.34209	0.341759
Q8QZY1	Eukaryotic translation initiation factor 3 subunit L OS=Mus musculus GN=Eif3l PE=1 SV=1 - [EIF3L_MOUSE]	1.08811	0.908251	0.94492	0.980428	0.75545	0.911284	1.07588	0.448566
A0A0A0MQM0	Eukaryotic translation initiation factor 5A (Fragment) OS=Mus musculus GN=Eif5a PE=1 SV=1 - [A0A0A0MQM0_MOUSE]	1.28984	1.08647	0.564259	0.980189	0.935309	1.16385	0.842193	0.485715
Q9D2R0	Acetoacetyl-CoA synthetase OS=Mus musculus GN=Aacs PE=1 SV=1 - [AACS_MOUSE]	1.00077	0.70495	1.22766	0.977794	0.896793	1.16733	0.837636	0.581332
Q9Z1Z0	General vesicular transport factor p115 OS=Mus musculus GN=Uso1 PE=1 SV=2 - [USO1_MOUSE]	0.736462	0.917492	1.2754	0.976451	0.895415	1.39621	0.699359	0.267216
F6RJV6	LanC-like protein 2 (Fragment) OS=Mus musculus GN=Lancl2 PE=1 SV=1 - [F6RJV6_MOUSE]	0.709935	1.02904	1.18482	0.9746	0.872544	1.06445	0.915592	0.669767
Q3UJW9	Putative uncharacterized protein OS=Mus musculus GN=Akr1a1 PE=2 SV=1 - [Q3UJW9_MOUSE]	0.81185	1.1901	0.921665	0.974538	0.84176	1.44988	0.672152	0.204177
Q76MZ3	Serine/threonine-protein phosphatase 2A 65 kDa regulatory subunit A alpha isoform OS=Mus musculus GN=Ppp2r1a PE=1 SV=3 - [2AAA_MOUSE]	1.11345	0.947855	0.851897	0.971067	0.741294	1.03381	0.93931	0.516241
P07901	Heat shock protein HSP 90-alpha OS=Mus musculus GN=Hsp90aa1 PE=1 SV=4 - [HS90A_MOUSE]	0.991558	1.0099	0.910649	0.970703	0.438003	1.09505	0.88645	0.101637
P20108	Thioredoxin-dependent peroxide reductase, mitochondrial OS=Mus musculus GN=Prdx3 PE=1 SV=1 - [PRDX3_MOUSE]	0.728286	1.34257	0.837209	0.969356	0.886241	1.15953	0.835991	0.434764
Q9D6M3	Mitochondrial glutamate carrier 1 OS=Mus musculus GN=Slc25a22 PE=1 SV=1 - [GHC1_MOUSE]	0.71599	1.17558	1.01469	0.968752	0.838061	1.27304	0.760972	0.218896
Q8BFY9	Transportin-1 OS=Mus musculus GN=Tnpo1 PE=1 SV=2 - [TNPO1_MOUSE]	0.990272	0.879868	1.0355	0.968545	0.566381	1.16843	0.828926	0.268837
P97370	Sodium/potassium-transporting ATPase subunit beta-3 OS=Mus musculus GN=Atp1b3 PE=1 SV=1 - [AT1B3_MOUSE]	1.05734	1.01518	0.828641	0.967054	0.685314	0.995452	0.971473	0.836181
P57780	Alpha-actinin-4 OS=Mus musculus GN=Actn4 PE=1 SV=1 - [ACTN4_MOUSE]	1.39158	0.774917	0.734394	0.966962	0.890789	0.842312	1.14799	0.657565
B9EIU3	Attractin OS=Mus musculus GN=Atrn PE=2 SV=1 - [B9EIU3_MOUSE]	1.03436	0.850165	1.01591	0.966811	0.628033	0.785929	1.23015	0.325117
Q9JIF7	Coatomer subunit beta OS=Mus musculus GN=Copb1 PE=1 SV=1 - [COPB_MOUSE]	1.06682	0.952475	0.875153	0.964815	0.591991	0.919785	1.04896	0.680618
P68373	Tubulin alpha-1C chain OS=Mus musculus GN=Tuba1c PE=1 SV=1 - [TBA1C_MOUSE]	1.01792	1.0066	0.867809	0.96411	0.534574	0.923015	1.04452	0.711911
Q6ZQ38	Cullin-associated NEDD8-dissociated protein 1 OS=Mus musculus GN=Cand1 PE=1 SV=2 - [CAND1_MOUSE]	0.775797	1.0198	1.0967	0.964098	0.746154	0.973164	0.990685	0.937482
Q9CQ65	S-methyl-5'-thioadenosine phosphorylase OS=Mus musculus GN=Mtap PE=1 SV=1 - [MTAP_MOUSE]	0.895757	0.90495	1.09058	0.963761	0.625591	1.32408	0.727873	0.0924907
P70698	CTP synthase 1 OS=Mus musculus GN=Ctps1 PE=1 SV=2 - [PYRG1_MOUSE]	1.16903	0.948515	0.772338	0.963294	0.779391	1.3348	0.721678	0.107683
Q3TKC5	Putative uncharacterized protein (Fragment) OS=Mus musculus GN=Ppat PE=2 SV=1 - [Q3TKC5_MOUSE]	1.03642	0.869307	0.977968	0.961232	0.511479	1.56121	0.615698	0.282255
Q05186	Reticulocalbin-1 OS=Mus musculus GN=Rcn1 PE=1 SV=1 - [RCN1_MOUSE]	0.679289	0.726733	1.47246	0.959494	0.889173	1.26597	0.757914	0.640576
P11688	Integrin alpha-5 OS=Mus musculus GN=Itga5 PE=1 SV=3 - [ITA5_MOUSE]	1.00987	0.765677	1.0967	0.957412	0.709227	1.03126	0.928393	0.676644
Q8BTF0	Coatomer subunit alpha OS=Mus musculus GN=Copa PE=2 SV=1 - [Q8BTF0_MOUSE]	0.866124	0.935314	1.06977	0.957068	0.547248	0.990061	0.966676	0.653369
Q8CE18	Putative uncharacterized protein OS=Mus musculus PE=2 SV=1 - [Q8CE18_MOUSE]	1.09722	0.621782	1.14933	0.956109	0.818168	0.96153	0.994362	0.98753
Q3TZU7	Sorting nexin OS=Mus musculus GN=Snx9 PE=2 SV=1 - [Q3TZU7_MOUSE]	0.994685	0.884488	0.98776	0.955645	0.339301	2.01886	0.473359	0.27508
P46935	E3 ubiquitin-protein ligase NEDD4 OS=Mus musculus GN=Nedd4 PE=1 SV=3 - [NEDD4_MOUSE]	1.24322	0.747195	0.870257	0.953559	0.784944	1.0881	0.876349	0.618722
Q3U468	Putative uncharacterized protein OS=Mus musculus GN=Cd44 PE=2 SV=1 - [Q3U468_MOUSE]	1.31127	0.489109	1.05753	0.952637	0.863504	0.978345	0.973723	0.937519
Q3UQM7	Putative uncharacterized protein OS=Mus musculus GN=Slc7a5 PE=2 SV=1 - [Q3UQM7_MOUSE]	1.21668	0.875908	0.756426	0.949671	0.750092	0.965528	0.983577	0.937333
Q99LD8	N(G),N(G)-dimethylarginine dimethylaminohydrolase 2 OS=Mus musculus GN=Ddah2 PE=1 SV=1 - [DDAH2_MOUSE]	0.67103	0.920792	1.25581	0.949212	0.792622	0.939532	1.0103	0.96752
P18406	Protein CYR61 OS=Mus musculus GN=Cyr61 PE=1 SV=1 - [CYR61_MOUSE]	1.84083	0.230363	0.774786	0.948661	0.92347	0.98932	0.958902	0.951811
Q61469	Phospholipid phosphatase 1 OS=Mus musculus GN=Plpp1 PE=1 SV=1 - [PLPP1_MOUSE]	0.746091	0.99868	1.09792	0.947563	0.666263	0.922508	1.02716	0.878685
P62830	60S ribosomal protein L23 OS=Mus musculus GN=Rpl23 PE=1 SV=1 - [RL23_MOUSE]	1.16343	0.875908	0.77601	0.938449	0.649053	0.853426	1.09963	0.613438
G3UXL2	Phosphoribosyl pyrophosphate synthetase 1-like 3 OS=Mus musculus GN=Prps1l3 PE=3 SV=1 - [G3UXL2_MOUSE]	1.00258	0.89967	0.906977	0.93641	0.195126	0.928744	1.00825	0.955598
P97384	Annexin A11 OS=Mus musculus GN=Anxa11 PE=1 SV=2 - [ANX11_MOUSE]	0.64173	1.26997	0.895961	0.935886	0.758854	1.38845	0.67405	0.287198
P09055	Integrin beta-1 OS=Mus musculus GN=Itgb1 PE=1 SV=1 - [ITB1_MOUSE]	1.19085	0.687129	0.929009	0.935663	0.701485	0.930657	1.00538	0.979745
Q62470	Integrin alpha-3 OS=Mus musculus GN=Itga3 PE=1 SV=1 - [ITA3_MOUSE]	1.31323	0.625083	0.859241	0.932519	0.770109	0.906735	1.02844	0.925086
P54763	Ephrin type-B receptor 2 OS=Mus musculus GN=Ephb2 PE=1 SV=3 - [EPHB2_MOUSE]	0.979926	0.820462	0.99388	0.931423	0.342889	0.956297	0.973988	0.881346
P80314	T-complex protein 1 subunit beta OS=Mus musculus GN=Cct2 PE=1 SV=4 - [TCPB_MOUSE]	0.948368	0.813861	1.03182	0.931351	0.39264	1.05696	0.881158	0.351847
Q01279	Epidermal growth factor receptor OS=Mus musculus GN=Egfr PE=1 SV=1 - [EGFR_MOUSE]	0.906774	0.769637	1.11383	0.930081	0.556951	0.685941	1.35592	0.163991
Q5D098	Proteasome subunit beta type (Fragment) OS=Mus musculus GN=Psmb7 PE=2 SV=1 - [Q5D098_MOUSE]	0.681202	0.978878	1.12485	0.928309	0.638006	1.01551	0.914127	0.581733
Q3UXP2	RuvB-like helicase OS=Mus musculus GN=Ruvbl2 PE=2 SV=1 - [Q3UXP2_MOUSE]	1.11336	0.70165	0.965728	0.926911	0.60562	0.892447	1.03862	0.818368
Q99L45	Eukaryotic translation initiation factor 2 subunit 2 OS=Mus musculus GN=Eif2s2 PE=1 SV=1 - [IF2B_MOUSE]	0.91478	0.827723	1.03305	0.925184	0.335536	0.781078	1.1845	0.287238
P52480	Pyruvate kinase PKM OS=Mus musculus GN=Pkm PE=1 SV=4 - [KPYM_MOUSE]	0.956942	0.920132	0.898409	0.925161	0.0483572	1.21524	0.761301	0.36384
F8VQC1	Signal recognition particle subunit SRP72 OS=Mus musculus GN=Srp72 PE=1 SV=1 - [F8VQC1_MOUSE]	0.87648	0.755116	1.14321	0.924934	0.579787	0.902741	1.02458	0.900306
Q9D8E6	60S ribosomal protein L4 OS=Mus musculus GN=Rpl4 PE=1 SV=3 - [RL4_MOUSE]	1.4935	0.732013	0.547124	0.924211	0.81804	0.938229	0.985059	0.966342
P70296	Phosphatidylethanolamine-binding protein 1 OS=Mus musculus GN=Pebp1 PE=1 SV=3 - [PEBP1_MOUSE]	1.40442	0.979538	0.388005	0.923989	0.820593	1.13293	0.815572	0.561576
Q501J6	Probable ATP-dependent RNA helicase DDX17 OS=Mus musculus GN=Ddx17 PE=1 SV=1 - [DDX17_MOUSE]	1.34064	0.80396	0.623011	0.922537	0.753635	0.959757	0.96122	0.883881
Q9Z0L0	Trophoblast glycoprotein OS=Mus musculus GN=Tpbg PE=1 SV=3 - [TPBG_MOUSE]	1.04987	0.858086	0.855569	0.921174	0.345284	1.03535	0.88972	0.47779
Q9Z1Z2	Serine-threonine kinase receptor-associated protein OS=Mus musculus GN=Strap PE=1 SV=2 - [STRAP_MOUSE]	0.62515	1.03432	1.09425	0.917907	0.633568	0.969519	0.946765	0.778369
Q3THK7	GMP synthase [glutamine-hydrolyzing] OS=Mus musculus GN=Gmps PE=1 SV=2 - [GUAA_MOUSE]	1.14576	0.653465	0.95104	0.916754	0.619676	0.945706	0.969385	0.878684
P61982	14-3-3 protein gamma OS=Mus musculus GN=Ywhag PE=1 SV=2 - [1433G_MOUSE]	0.830246	0.968977	0.948592	0.915939	0.191386	0.919414	0.996219	0.9714
Q3TJ01	tRNA-splicing ligase RtcB homolog OS=Mus musculus GN=Rtcb PE=2 SV=1 - [Q3TJ01_MOUSE]	0.975701	0.79736	0.973072	0.915378	0.288012	0.975442	0.938423	0.524403
Q8C140	Putative uncharacterized protein OS=Mus musculus GN=Slc25a13 PE=2 SV=1 - [Q8C140_MOUSE]	0.963718	0.759736	1.01591	0.913122	0.382045	0.82134	1.11175	0.56431
P59999	Actin-related protein 2/3 complex subunit 4 OS=Mus musculus GN=Arpc4 PE=1 SV=3 - [ARPC4_MOUSE]	1.02194	0.908251	0.809058	0.913083	0.293133	1.01036	0.903724	0.365904
P80315	T-complex protein 1 subunit delta OS=Mus musculus GN=Cct4 PE=1 SV=3 - [TCPD_MOUSE]	0.983736	0.80198	0.948592	0.911436	0.252558	1.03077	0.884229	0.340846
Q8VCQ8	Caldesmon 1 OS=Mus musculus GN=Cald1 PE=1 SV=1 - [Q8VCQ8_MOUSE]	0.769567	1.00462	0.958384	0.910857	0.340753	1.10408	0.824995	0.477695
O88792	Junctional adhesion molecule A OS=Mus musculus GN=F11r PE=1 SV=2 - [JAM1_MOUSE]	0.348723	0.774917	1.60588	0.909839	0.829804	1.23564	0.736327	0.5862
Q8R502	Volume-regulated anion channel subunit LRRC8C OS=Mus musculus GN=Lrrc8c PE=1 SV=1 - [LRC8C_MOUSE]	0.856178	0.69769	1.17503	0.909633	0.585675	0.773052	1.17668	0.45344
Q9JIP6	Frizzled-2 OS=Mus musculus GN=Fzd2 PE=2 SV=1 - [FZD2_MOUSE]	0.97392	0.762376	0.990208	0.908835	0.340012	0.838246	1.08421	0.459241
P54822	Adenylosuccinate lyase OS=Mus musculus GN=Adsl PE=1 SV=2 - [PUR8_MOUSE]	0.680162	0.961716	1.07222	0.904698	0.499971	1.01877	0.888031	0.454483
Q80X90	Filamin-B OS=Mus musculus GN=Flnb PE=1 SV=3 - [FLNB_MOUSE]	0.963723	0.762376	0.98776	0.90462	0.31362	1.11066	0.814489	0.215182
A0A0R4IZY0	Thimet oligopeptidase OS=Mus musculus GN=Thop1 PE=1 SV=1 - [A0A0R4IZY0_MOUSE]	0.555711	1.19208	0.95716	0.90165	0.649437	15.8145	0.057014	0.378384
Q9D074	E3 ubiquitin-protein ligase MGRN1 OS=Mus musculus GN=Mgrn1 PE=1 SV=2 - [MGRN1_MOUSE]	0.783897	0.940594	0.976744	0.900412	0.234468	0.821746	1.09573	0.460118
P06151	L-lactate dehydrogenase A chain OS=Mus musculus GN=Ldha PE=1 SV=3 - [LDHA_MOUSE]	1.04462	0.718812	0.936353	0.899928	0.405864	1.23196	0.730486	0.361601
H7BWY2	AP-3 complex subunit mu-1 OS=Mus musculus GN=Ap3m1 PE=1 SV=1 - [H7BWY2_MOUSE]	1.15444	0.874587	0.670747	0.899924	0.549414	1.19669	0.752013	0.362826
E9Q1S3	Protein transport protein Sec23A OS=Mus musculus GN=Sec23a PE=1 SV=1 - [E9Q1S3_MOUSE]	0.785686	0.918812	0.990208	0.898235	0.231594	1.09788	0.818157	0.227556
Q9QZM4	Tumor necrosis factor receptor superfamily member 10B OS=Mus musculus GN=Tnfrsf10b PE=2 SV=3 - [TR10B_MOUSE]	1.01115	0.838284	0.839657	0.896365	0.212733	0.925279	0.968752	0.881852
P97310	DNA replication licensing factor MCM2 OS=Mus musculus GN=Mcm2 PE=1 SV=3 - [MCM2_MOUSE]	0.938487	0.886469	0.862913	0.895956	0.0430923	1.04109	0.860596	0.440872
Q9D8N0	Elongation factor 1-gamma OS=Mus musculus GN=Eef1g PE=1 SV=3 - [EF1G_MOUSE]	0.834041	0.831683	1.02203	0.895919	0.240628	1.03936	0.861989	0.18798
Q6IRT4	Eukaryotic translation initiation factor 3 subunit F OS=Mus musculus GN=Eif3f PE=2 SV=1 - [Q6IRT4_MOUSE]	0.793403	0.841584	1.04529	0.893425	0.301448	0.996282	0.896759	0.399905
A2AMW0	Capping protein (Actin filament) muscle Z-line, beta, isoform CRA_a OS=Mus musculus GN=Capzb PE=1 SV=1 - [A2AMW0_MOUSE]	1.02497	0.715512	0.9388	0.893094	0.366009	0.962389	0.927997	0.612532
P61358	60S ribosomal protein L27 OS=Mus musculus GN=Rpl27 PE=1 SV=2 - [RL27_MOUSE]	1.0008	0.711551	0.965728	0.892694	0.360161	0.837563	1.06582	0.823124
Q8R422	CD109 antigen OS=Mus musculus GN=Cd109 PE=1 SV=1 - [CD109_MOUSE]	0.951841	1.11617	0.607099	0.891704	0.545315	1.03815	0.858935	0.581067
Q6VVW5	Atrial natriuretic peptide receptor 2 OS=Mus musculus GN=Npr2 PE=1 SV=2 - [ANPRB_MOUSE]	0.519826	1.03696	1.11628	0.891023	0.619013	1.16291	0.766198	0.299342
A0A0B4J1F0	Integrin alpha-11 OS=Mus musculus GN=Itga11 PE=1 SV=1 - [A0A0B4J1F0_MOUSE]	0.565404	0.912211	1.19217	0.889927	0.605462	1.11793	0.796047	0.512238
Q9JLB9	Nectin-3 OS=Mus musculus GN=Nectin3 PE=1 SV=1 - [NECT3_MOUSE]	1.21138	0.805941	0.642595	0.886638	0.571614	0.945275	0.937969	0.802901
Q80W68	Kin of IRRE-like protein 1 OS=Mus musculus GN=Kirrel PE=1 SV=1 - [KIRR1_MOUSE]	1.07632	0.689109	0.889841	0.885089	0.412099	0.861163	1.02778	0.885161
Q6PDI5	Proteasome-associated protein ECM29 homolog OS=Mus musculus GN=Ecm29 PE=1 SV=3 - [ECM29_MOUSE]	0.787541	0.957756	0.893513	0.879603	0.136068	1.2512	0.703009	0.0823254
Q9QXX0	Protein jagged-1 OS=Mus musculus GN=Jag1 PE=1 SV=1 - [JAG1_MOUSE]	0.863433	1.14125	0.634027	0.879571	0.497835	1.08772	0.808636	0.416575
Q9JJI8	60S ribosomal protein L38 OS=Mus musculus GN=Rpl38 PE=1 SV=3 - [RL38_MOUSE]	1.16654	0.694389	0.774786	0.87857	0.492651	0.888863	0.988421	0.969115
Q32NY4	Metal transporter CNNM3 OS=Mus musculus GN=Cnnm3 PE=1 SV=2 - [CNNM3_MOUSE]	0.995133	0.581518	1.05753	0.878059	0.500037	0.891311	0.985132	0.953781
P26039	Talin-1 OS=Mus musculus GN=Tln1 PE=1 SV=2 - [TLN1_MOUSE]	0.828026	0.788119	1.01714	0.87776	0.22566	0.966538	0.908149	0.555614
Q8BP67	60S ribosomal protein L24 OS=Mus musculus GN=Rpl24 PE=1 SV=2 - [RL24_MOUSE]	1.02182	0.814521	0.783354	0.873231	0.232353	0.813175	1.07385	0.530621
Q9D1M0	Protein SEC13 homolog OS=Mus musculus GN=Sec13 PE=1 SV=3 - [SEC13_MOUSE]	0.979356	0.824422	0.809058	0.870945	0.140989	0.873528	0.997044	0.979884
P26040	Ezrin OS=Mus musculus GN=Ezr PE=1 SV=3 - [EZRI_MOUSE]	0.582101	1.21452	0.812729	0.869784	0.554	1.51944	0.572438	0.352808
Q3TCZ2	Putative uncharacterized protein OS=Mus musculus GN=Slc29a1 PE=2 SV=1 - [Q3TCZ2_MOUSE]	1.13858	0.675248	0.79437	0.869397	0.446373	0.707674	1.22853	0.364947
P97314	Cysteine and glycine-rich protein 2 OS=Mus musculus GN=Csrp2 PE=1 SV=3 - [CSRP2_MOUSE]	0.713121	1.22838	0.665851	0.869118	0.543047	1.21114	0.717605	0.290131
P11983	T-complex protein 1 subunit alpha OS=Mus musculus GN=Tcp1 PE=1 SV=3 - [TCPA_MOUSE]	0.930058	0.814521	0.859241	0.86794	0.0591704	1.11366	0.779359	0.233186
O35864	COP9 signalosome complex subunit 5 OS=Mus musculus GN=Cops5 PE=1 SV=3 - [CSN5_MOUSE]	0.733407	0.908911	0.95716	0.866493	0.188523	1.37032	0.63233	0.247319
Q9QZD8	Mitochondrial dicarboxylate carrier OS=Mus musculus GN=Slc25a10 PE=1 SV=2 - [DIC_MOUSE]	0.890178	1.13861	0.569155	0.865982	0.501585	0.916704	0.94467	0.803189
O09172	Glutamate--cysteine ligase regulatory subunit OS=Mus musculus GN=Gclm PE=1 SV=1 - [GSH0_MOUSE]	0.83461	1.05677	0.695226	0.862201	0.320736	0.921513	0.935636	0.735401
Q9WV91	Prostaglandin F2 receptor negative regulator OS=Mus musculus GN=Ptgfrn PE=1 SV=2 - [FPRP_MOUSE]	0.842142	0.955116	0.787026	0.861428	0.107327	0.861277	1.00017	0.998758
O35874	Neutral amino acid transporter A OS=Mus musculus GN=Slc1a4 PE=1 SV=1 - [SATT_MOUSE]	0.97528	0.891089	0.716034	0.860801	0.209867	0.890079	0.967106	0.851754
Q3TZP9	Putative uncharacterized protein OS=Mus musculus GN=Ror2 PE=2 SV=1 - [Q3TZP9_MOUSE]	0.802547	0.646205	1.13097	0.859906	0.430141	0.88264	0.974244	0.909113
P80317	T-complex protein 1 subunit zeta OS=Mus musculus GN=Cct6a PE=1 SV=3 - [TCPZ_MOUSE]	0.850143	0.79736	0.931457	0.859653	0.0692937	1.23691	0.694999	0.320391
B2RXS4	Plexin-B2 OS=Mus musculus GN=Plxnb2 PE=1 SV=1 - [PLXB2_MOUSE]	0.901434	0.823102	0.854345	0.859627	0.0253087	0.865331	0.993409	0.958551
Q9JHU4	Cytoplasmic dynein 1 heavy chain 1 OS=Mus musculus GN=Dync1h1 PE=1 SV=2 - [DYHC1_MOUSE]	0.62516	1.10033	0.844553	0.856681	0.406153	1.05401	0.81278	0.285721
Q61753	D-3-phosphoglycerate dehydrogenase OS=Mus musculus GN=Phgdh PE=1 SV=3 - [SERA_MOUSE]	1.13162	0.631683	0.804162	0.855822	0.429094	0.91409	0.936256	0.759309
Q3TG21	V-type proton ATPase subunit C OS=Mus musculus GN=Atp6v1c1 PE=2 SV=1 - [Q3TG21_MOUSE]	1.08185	1.04884	0.421053	0.850581	0.558918	1.08741	0.78221	0.386523
P17809	Solute carrier family 2, facilitated glucose transporter member 1 OS=Mus musculus GN=Slc2a1 PE=1 SV=4 - [GTR1_MOUSE]	1.18331	0.516172	0.850673	0.850051	0.517705	0.857279	0.991568	0.977912
Q02257	Junction plakoglobin OS=Mus musculus GN=Jup PE=1 SV=3 - [PLAK_MOUSE]	0.749587	1.24356	0.555692	0.849614	0.539136	0.948355	0.895882	0.754742
O54950	5'-AMP-activated protein kinase subunit gamma-1 OS=Mus musculus GN=Prkag1 PE=1 SV=2 - [AAKG1_MOUSE]	0.902522	0.972277	0.671971	0.848923	0.237834	1.05446	0.805082	0.136353
Q3TY45	Putative uncharacterized protein OS=Mus musculus GN=Slc5a6 PE=2 SV=1 - [Q3TY45_MOUSE]	0.509227	0.874587	1.15912	0.847644	0.502987	0.742993	1.14085	0.64846
Q02248	Catenin beta-1 OS=Mus musculus GN=Ctnnb1 PE=1 SV=1 - [CTNB1_MOUSE]	0.846799	0.812541	0.876377	0.845239	0.013908	0.848268	0.996429	0.979204
P80313	T-complex protein 1 subunit eta OS=Mus musculus GN=Cct7 PE=1 SV=1 - [TCPH_MOUSE]	0.746696	0.811221	0.97552	0.844479	0.149874	1.07482	0.785692	0.209993
Q9CZD3	Glycine--tRNA ligase OS=Mus musculus GN=Gars PE=1 SV=1 - [GARS_MOUSE]	1.09001	0.8033	0.635251	0.842854	0.358162	1.04987	0.802818	0.283003
Q3THA0	Eukaryotic translation initiation factor 3 subunit G OS=Mus musculus GN=Eif3g PE=2 SV=1 - [Q3THA0_MOUSE]	0.95795	0.828383	0.73317	0.839834	0.133158	1.0961	0.766202	0.193776
Q3UK08	Putative uncharacterized protein OS=Mus musculus GN=Tsg101 PE=2 SV=1 - [Q3UK08_MOUSE]	0.771107	0.970957	0.774786	0.83895	0.134843	1.04343	0.804028	0.174832
P80316	T-complex protein 1 subunit epsilon OS=Mus musculus GN=Cct5 PE=1 SV=1 - [TCPE_MOUSE]	0.929246	0.792079	0.78825	0.836525	0.0719004	1.00745	0.830339	0.271471
Q8BKG3	Inactive tyrosine-protein kinase 7 OS=Mus musculus GN=Ptk7 PE=1 SV=1 - [PTK7_MOUSE]	0.803834	0.70165	0.998776	0.834753	0.198421	0.754566	1.10627	0.460221
Q3UGQ1	Cellular tumor antigen p53 (Fragment) OS=Mus musculus GN=Trp53 PE=2 SV=1 - [Q3UGQ1_MOUSE]	0.789353	1.10033	0.608323	0.832669	0.364283	1.1121	0.748736	0.300676
Q0QEZ4	Succinate dehydrogenase [ubiquinone] iron-sulfur subunit, mitochondrial (Fragment) OS=Mus musculus GN=Sdhb PE=2 SV=1 - [Q0QEZ4_MOUSE]	0.373326	1.28581	0.835985	0.831707	0.588305	1.10408	0.753305	0.42403
P60335	Poly(rC)-binding protein 1 OS=Mus musculus GN=Pcbp1 PE=1 SV=1 - [PCBP1_MOUSE]	1.05242	0.767657	0.665851	0.828641	0.276708	0.93889	0.882575	0.527116
E9QAI5	CAD protein OS=Mus musculus GN=Cad PE=1 SV=1 - [E9QAI5_MOUSE]	0.757327	0.784158	0.893513	0.811666	0.0455887	1.05501	0.769343	0.230202
Q91ZV3	Discoidin, CUB and LCCL domain-containing protein 2 OS=Mus musculus GN=Dcbld2 PE=1 SV=1 - [DCBD2_MOUSE]	1.3086	0.539934	0.567931	0.80549	0.520461	0.70003	1.15065	0.735023
P70207	Plexin-A2 OS=Mus musculus GN=Plxna2 PE=1 SV=2 - [PLXA2_MOUSE]	0.800828	0.860726	0.750306	0.803953	0.0254907	0.873193	0.920706	0.451818
G3UYZ1	Immunoglobulin superfamily member 8 OS=Mus musculus GN=Igsf8 PE=1 SV=1 - [G3UYZ1_MOUSE]	0.513642	0.753135	1.13219	0.799656	0.381687	0.984663	0.812112	0.441165
P25206	DNA replication licensing factor MCM3 OS=Mus musculus GN=Mcm3 PE=1 SV=2 - [MCM3_MOUSE]	0.762418	0.873927	0.742962	0.793102	0.0367583	1.24992	0.63452	0.136943
Q8BYA0	Tubulin-specific chaperone D OS=Mus musculus GN=Tbcd PE=1 SV=1 - [TBCD_MOUSE]	0.357891	1.11485	0.902081	0.791608	0.452787	1.68751	0.469098	0.223571
P50247	Adenosylhomocysteinase OS=Mus musculus GN=Ahcy PE=1 SV=3 - [SAHH_MOUSE]	0.63954	0.886469	0.845777	0.790595	0.111408	0.897201	0.88118	0.39283
Q3TR93	Putative uncharacterized protein OS=Mus musculus GN=Decr2 PE=2 SV=1 - [Q3TR93_MOUSE]	0.809373	0.945215	0.603427	0.786005	0.164086	0.739323	1.06314	0.760685
E9PX70	Collagen alpha-1(XII) chain OS=Mus musculus GN=Col12a1 PE=1 SV=1 - [E9PX70_MOUSE]	0.690117	0.291089	1.36965	0.783617	0.562906	0.509307	1.5386	0.514027
Q9QZE5	Coatomer subunit gamma-1 OS=Mus musculus GN=Copg1 PE=1 SV=1 - [COPG1_MOUSE]	0.785396	0.975578	0.581395	0.78079	0.193951	0.912316	0.855833	0.445334
Q3U561	Ribosomal protein OS=Mus musculus GN=Rpl10a PE=2 SV=1 - [Q3U561_MOUSE]	0.941972	0.722772	0.670747	0.778497	0.116647	1.00044	0.778159	0.273518
E9Q3Q6	CD166 antigen OS=Mus musculus GN=Alcam PE=1 SV=1 - [E9Q3Q6_MOUSE]	1.2902	0.662706	0.375765	0.776225	0.494395	0.588223	1.31961	0.564364
P17751	Triosephosphate isomerase OS=Mus musculus GN=Tpi1 PE=1 SV=4 - [TPIS_MOUSE]	0.99298	0.607921	0.72705	0.775984	0.1879	0.834918	0.929413	0.69392
O35316	Sodium- and chloride-dependent taurine transporter OS=Mus musculus GN=Slc6a6 PE=1 SV=2 - [SC6A6_MOUSE]	0.899727	0.636964	0.785802	0.774164	0.0972119	0.914674	0.846382	0.509066
Q80VD1	Protein FAM98B OS=Mus musculus GN=Fam98b PE=1 SV=1 - [FA98B_MOUSE]	0.640317	0.825743	0.855569	0.773876	0.0783826	15.1623	0.0510396	0.420736
Q3UVI9	Putative uncharacterized protein OS=Mus musculus GN=Abcf2 PE=2 SV=1 - [Q3UVI9_MOUSE]	0.81631	0.59604	0.900857	0.771069	0.127958	0.963932	0.799921	0.501806
P30416	Peptidyl-prolyl cis-trans isomerase FKBP4 OS=Mus musculus GN=Fkbp4 PE=1 SV=5 - [FKBP4_MOUSE]	0.917167	0.790099	0.594859	0.767375	0.131163	0.763048	1.00567	0.979765
Q3U1J4	DNA damage-binding protein 1 OS=Mus musculus GN=Ddb1 PE=1 SV=2 - [DDB1_MOUSE]	0.894956	0.955116	0.450428	0.766833	0.280521	0.988424	0.775814	0.30077
P60122	RuvB-like 1 OS=Mus musculus GN=Ruvbl1 PE=1 SV=1 - [RUVB1_MOUSE]	0.771521	0.664686	0.853121	0.76311	0.0491648	0.880477	0.8667	0.404861
Q61730	Interleukin-1 receptor accessory protein OS=Mus musculus GN=Il1rap PE=1 SV=1 - [IL1AP_MOUSE]	0.756619	0.707591	0.809058	0.757756	0.0143127	0.843837	0.897988	0.393816
P70424	Receptor tyrosine-protein kinase erbB-2 OS=Mus musculus GN=Erbb2 PE=1 SV=3 - [ERBB2_MOUSE]	0.771217	0.779538	0.722154	0.757636	0.00541221	0.711368	1.06504	0.545091
P62918	60S ribosomal protein L8 OS=Mus musculus GN=Rpl8 PE=1 SV=2 - [RL8_MOUSE]	0.961651	0.759076	0.550796	0.757174	0.177215	0.943625	0.80241	0.256834
E9QNX9	Tyrosine-protein kinase receptor OS=Mus musculus GN=Igf1r PE=1 SV=1 - [E9QNX9_MOUSE]	0.871171	0.6	0.790698	0.753956	0.0922573	0.957333	0.787559	0.420543
E9PUQ9	Piezo-type mechanosensitive ion channel component OS=Mus musculus GN=Piezo1 PE=1 SV=1 - [E9PUQ9_MOUSE]	0.586966	0.919472	0.744186	0.750208	0.121457	0.820081	0.914797	0.760224
Q5SWU9	Acetyl-CoA carboxylase 1 OS=Mus musculus GN=Acaca PE=1 SV=1 - [ACACA_MOUSE]	0.696132	0.833003	0.72093	0.750022	0.0272157	0.966619	0.775923	0.216642
P70206	Plexin-A1 OS=Mus musculus GN=Plxna1 PE=1 SV=1 - [PLXA1_MOUSE]	0.913569	0.642904	0.687882	0.748119	0.0950302	0.862522	0.867362	0.505702
A2A6U3	Septin-9 OS=Mus musculus GN=Sept9 PE=1 SV=1 - [A2A6U3_MOUSE]	0.752697	0.946535	0.541004	0.746745	0.163062	15.49	0.0482082	0.386183
Q8C3Y4	Kinetochore-associated protein 1 OS=Mus musculus GN=Kntc1 PE=1 SV=2 - [KNTC1_MOUSE]	0.320554	1.26667	0.651163	0.746128	0.456451	1.31393	0.567859	0.167659
Q6PHZ2	Calcium/calmodulin-dependent protein kinase type II subunit delta OS=Mus musculus GN=Camk2d PE=1 SV=1 - [KCC2D_MOUSE]	0.76975	0.684488	0.783354	0.745864	0.0144987	0.930166	0.801861	0.201386
O35188	Fractalkine OS=Mus musculus GN=Cx3cl1 PE=1 SV=3 - [X3CL1_MOUSE]	0.46771	0.753795	0.997552	0.739686	0.231211	0.721328	1.02545	0.920169
P19096	Fatty acid synthase OS=Mus musculus GN=Fasn PE=1 SV=2 - [FAS_MOUSE]	0.579425	0.858746	0.774786	0.737652	0.0867284	1.07361	0.687073	0.039201
A2A699	Protein FAM171A2 OS=Mus musculus GN=Fam171a2 PE=1 SV=1 - [F1712_MOUSE]	0.731538	0.891089	0.587515	0.736714	0.0952981	0.898414	0.820016	0.372364
P62806	Histone H4 OS=Mus musculus GN=Hist1h4a PE=1 SV=2 - [H4_MOUSE]	1.28392	0.00660066	0.906977	0.732501	0.553363	0.718178	1.01994	0.980831
P29533	Vascular cell adhesion protein 1 OS=Mus musculus GN=Vcam1 PE=1 SV=1 - [VCAM1_MOUSE]	0.675781	0.386799	1.12974	0.730774	0.339189	0.607665	1.20259	0.650208
Q3UFR4	Amino acid transporter OS=Mus musculus GN=Slc1a5 PE=2 SV=1 - [Q3UFR4_MOUSE]	0.876673	0.568977	0.742962	0.729537	0.0935074	0.728581	1.00131	0.995909
Q6PE80	Axl protein OS=Mus musculus GN=Axl PE=1 SV=1 - [Q6PE80_MOUSE]	0.758679	0.508911	0.895961	0.721184	0.132962	0.722737	0.997851	0.992814
P41105	60S ribosomal protein L28 OS=Mus musculus GN=Rpl28 PE=1 SV=2 - [RL28_MOUSE]	0.737518	0.654785	0.761322	0.717875	0.0128433	0.837857	0.856799	0.322411
P18828	Syndecan-1 OS=Mus musculus GN=Sdc1 PE=1 SV=1 - [SDC1_MOUSE]	0.521829	0.831023	0.796818	0.716557	0.101399	1.06389	0.673525	0.234785
P14148	60S ribosomal protein L7 OS=Mus musculus GN=Rpl7 PE=1 SV=2 - [RL7_MOUSE]	0.796995	0.713531	0.638923	0.716483	0.0249645	0.865743	0.827593	0.20672
P57787	Monocarboxylate transporter 4 OS=Mus musculus GN=Slc16a3 PE=1 SV=1 - [MOT4_MOUSE]	1.17946	0.241584	0.705018	0.708689	0.39451	0.438979	1.6144	0.429781
Q9WVG6	Histone-arginine methyltransferase CARM1 OS=Mus musculus GN=Carm1 PE=1 SV=2 - [CARM1_MOUSE]	0.486156	0.691089	0.94492	0.707389	0.158216	1.15285	0.613599	0.119695
Q9D2G2	Dihydrolipoyllysine-residue succinyltransferase component of 2-oxoglutarate dehydrogenase complex, mitochondrial OS=Mus musculus GN=Dlst PE=1 SV=1 - [ODO2_MOUSE]	0.416956	1.05611	0.630355	0.701139	0.252634	1.01957	0.687681	0.350908
Q6P5F6	Zinc transporter ZIP10 OS=Mus musculus GN=Slc39a10 PE=1 SV=1 - [S39AA_MOUSE]	0.776816	0.535974	0.762546	0.691778	0.0584958	0.788658	0.877159	0.479551
P59222	Scavenger receptor class F member 2 OS=Mus musculus GN=Scarf2 PE=1 SV=1 - [SREC2_MOUSE]	0.608616	0.924092	0.531212	0.687973	0.121784	0.810955	0.84835	0.424268
P52795	Ephrin-B1 OS=Mus musculus GN=Efnb1 PE=1 SV=1 - [EFNB1_MOUSE]	0.856491	0.349835	0.840881	0.682402	0.19643	0.705382	0.967423	0.922207
E9QMH7	Inhibitor of nuclear factor kappa-B kinase-interacting protein OS=Mus musculus GN=Ikbip PE=1 SV=1 - [E9QMH7_MOUSE]	0.410103	0.627723	0.996328	0.678051	0.200591	0.644104	1.0527	0.879316
P30412	Peptidyl-prolyl cis-trans isomerase C OS=Mus musculus GN=Ppic PE=1 SV=1 - [PPIC_MOUSE]	0.675939	0.80396	0.543452	0.67445	0.0494424	1.17417	0.574408	0.351671
F8WIT2	Annexin OS=Mus musculus GN=Anxa6 PE=1 SV=1 - [F8WIT2_MOUSE]	0.83532	0.00858086	1.17136	0.671753	0.442338	15.3082	0.0438818	0.390993
O35632	Hyaluronidase-2 OS=Mus musculus GN=Hyal2 PE=1 SV=2 - [HYAL2_MOUSE]	0.361536	0.978218	0.649939	0.663231	0.199268	0.884162	0.750123	0.357817
Q61090	Frizzled-7 OS=Mus musculus GN=Fzd7 PE=1 SV=2 - [FZD7_MOUSE]	0.505944	0.574917	0.908201	0.663021	0.113226	0.725284	0.914153	0.677947
Q8BPB0	MOB kinase activator 1B OS=Mus musculus GN=Mob1b PE=1 SV=3 - [MOB1B_MOUSE]	0.70408	0.609901	0.664627	0.659536	0.00637098	0.773473	0.852694	0.29676
Q91XX1	Protocadherin gamma C3 OS=Mus musculus GN=Pcdhgc3 PE=1 SV=1 - [Q91XX1_MOUSE]	0.791771	0.634323	0.461444	0.629179	0.0602557	0.804277	0.782292	0.343641
P55288	Cadherin-11 OS=Mus musculus GN=Cdh11 PE=1 SV=1 - [CAD11_MOUSE]	0.305048	0.79934	0.641371	0.58192	0.103086	0.503984	1.15464	0.701337
Q8R373	CXADR-like membrane protein OS=Mus musculus GN=Clmp PE=1 SV=1 - [CLMP_MOUSE]	0.287905	0.782178	0.439412	0.503165	0.0767555	0.649479	0.774722	0.425433
