# Supplementary material for: The ATG5 interactome links clathrin-mediated vesicular trafficking with the autophagosome assembly machinery
Source: Autophagy Rep. 2022 Apr 7;1(1):88–118. doi: 10.1080/27694127.2022.2042054 (PMC9015699; doi:10.1080/27694127.2022.2042054)
Supplement: Supplemental Material [file KAUO_A_2042054_SM3247.zip › Supplementary information/Table S4.xlsx]

## Sheet: Sheet1
Table S4. ATG5 interactome data in the atg3 null background
Accession	Description	Coverage	# Proteins	# Unique Peptides	# Peptides	# PSMs	Area	Heavy/Light	Heavy/Medium	Medium/Light	Score
Q3TDQ5	Autophagy-related 16-like 1 (Yeast), isoform CRA_e OS=Mus musculus GN=Atg16l1 PE=2 SV=1 - [Q3TDQ5_MOUSE]	54.76	6	31	31	187	7.55971e+08	100	6.1195	32.9639	432.04
Q6KAU8	Autophagy-related protein 16-2 OS=Mus musculus GN=Atg16l2 PE=2 SV=2 - [A16L2_MOUSE]	32.58	3	18	18	67	1.02761e+08	100	3.29179	100	156.156
Q9CQY1	Ubiquitin-like protein ATG12 OS=Mus musculus GN=Atg12 PE=1 SV=1 - [ATG12_MOUSE]	23.4	1	5	5	41	2.47662e+08	44.5853	15.3434	2.04256	68.6504
Q9CPX6	Ubiquitin-like-conjugating enzyme ATG3 OS=Mus musculus GN=Atg3 PE=1 SV=1 - [ATG3_MOUSE]	45.22	1	16	16	150	1.76678e+09	43.1934	100	0.01	351.598
P60521	Gamma-aminobutyric acid receptor-associated protein-like 2 OS=Mus musculus GN=Gabarapl2 PE=1 SV=1 - [GBRL2_MOUSE]	42.74	1	6	7	88	6.15784e+08	38.6934	100	0.01	200.069
Q80VP0	Tectonin beta-propeller repeat-containing protein 1 OS=Mus musculus GN=Tecpr1 PE=2 SV=1 - [TCPR1_MOUSE]	36.45	1	37	37	231	4.3629e+08	26.3442	0.974764	40.957	519.221
Q3TAB9	Putative uncharacterized protein OS=Mus musculus GN=Atg7 PE=2 SV=1 - [Q3TAB9_MOUSE]	36.25	11	22	22	56	4.70043e+07	22.5411	100	0.152187	122.127
Q8BJL1	F-box only protein 30 OS=Mus musculus GN=Fbxo30 PE=1 SV=2 - [FBX30_MOUSE]	2.55	1	2	2	3	586826	19.0134	42.6998	0.320284	2.25878
Q99J83	Autophagy protein 5 OS=Mus musculus GN=Atg5 PE=1 SV=1 - [ATG5_MOUSE]	61.09	1	18	18	320	1.72477e+09	18.4306	0.640173	73.9991	690.236
P62192	26S protease regulatory subunit 4 OS=Mus musculus GN=Psmc1 PE=1 SV=1 - [PRS4_MOUSE]	12.73	1	3	4	7	3.29336e+06	11.558	1.83846	6.28678	14.0582
Q9DAX9	Amyloid protein-binding protein 2 OS=Mus musculus GN=Appbp2 PE=2 SV=1 - [APBP2_MOUSE]	6.84	1	3	3	5	940273	7.63565	0.371251	20.5673	8.94371
Q68FD5	Clathrin heavy chain 1 OS=Mus musculus GN=Cltc PE=1 SV=3 - [CLH1_MOUSE]	34.21	10	50	50	124	5.75075e+07	7.5174	11.6374	0.664678	310.554
Q9QZZ6	Dermatopontin OS=Mus musculus GN=Dpt PE=2 SV=1 - [DERM_MOUSE]	15.92	1	3	3	11	1.18958e+07	5.98026	0.294363	12.4353	19.0088
E9Q9A9	2'-5'-oligoadenylate synthase 2 OS=Mus musculus GN=Oas2 PE=2 SV=1 - [OAS2_MOUSE]	32.35	3	20	20	29	9.51026e+06	5.9264	0.530162	100	55.2538
Q3UIZ0	Putative uncharacterized protein OS=Mus musculus GN=Gak PE=2 SV=1 - [Q3UIZ0_MOUSE]	11.03	6	12	12	12	4.85712e+06	5.61363	25.2205	0.405431	27.1409
Q03350	Thrombospondin-2 OS=Mus musculus GN=Thbs2 PE=1 SV=2 - [TSP2_MOUSE]	8.19	5	5	7	15	2.05106e+06	4.93851	0.529862	67.5904	20.4484
Q3TJ69	Putative uncharacterized protein OS=Mus musculus GN=Serpinb9b PE=2 SV=1 - [Q3TJ69_MOUSE]	20.42	4	6	7	16	4.80116e+06	4.91924	1.65249	1.64464	12.799
P39053	Dynamin-1 OS=Mus musculus GN=Dnm1 PE=1 SV=2 - [DYN1_MOUSE]	8.65	4	2	7	13	9.6592e+06	4.84823	3.48944	3.56682	30.7804
B1AQR8	Galectin OS=Mus musculus GN=Lgals9 PE=4 SV=1 - [B1AQR8_MOUSE]	12.22	3	4	4	8	1.29759e+06	4.76085	3.39192	1.1872	6.31001
E9QP46	Nesprin-2 OS=Mus musculus GN=Syne2 PE=4 SV=1 - [E9QP46_MOUSE]	0.52	9	2	3	3	6.68336e+06	4.32507	100	0.01	4.38678
B2RXT5	Glucose-6-phosphate isomerase OS=Mus musculus GN=Gpi1 PE=2 SV=1 - [B2RXT5_MOUSE]	10.76	4	3	3	4	496352	4.04699	0.83527	5.62086	4.25352
B1AWE0	Clathrin light chain A OS=Mus musculus GN=Clta PE=1 SV=1 - [B1AWE0_MOUSE]	7.87	7	2	2	3	1.60011e+06	4.03987	8.77182	0.460551	4.03701
P61804	Dolichyl-diphosphooligosaccharide--protein glycosyltransferase subunit DAD1 OS=Mus musculus GN=Dad1 PE=2 SV=3 - [DAD1_MOUSE]	26.55	1	3	3	7	4.10645e+06	3.95188	0.921561	0.787637	18.5758
F8VPL2	Phosphatidylinositol 4-phosphate 3-kinase C2 domain-containing subunit alpha OS=Mus musculus GN=Pik3c2a PE=1 SV=1 - [F8VPL2_MOUSE]	5.87	5	10	10	12	2.6577e+06	3.83597	11.8181	0.300489	19.4927
Q3TCY0	Putative uncharacterized protein OS=Mus musculus GN=Rab33b PE=2 SV=1 - [Q3TCY0_MOUSE]	18.22	5	4	4	7	2.10098e+06	3.73576	5.8417	0.628152	10.0134
P10649	Glutathione S-transferase Mu 1 OS=Mus musculus GN=Gstm1 PE=1 SV=2 - [GSTM1_MOUSE]	17.43	16	2	3	3	431705	3.36802	1.21386	2.77464	3.97385
P62814	V-type proton ATPase subunit B, brain isoform OS=Mus musculus GN=Atp6v1b2 PE=1 SV=1 - [VATB2_MOUSE]	7.24	6	3	3	4	981576	3.29262	1.49434	1.87527	9.26478
B1AR51	Dynein, axonemal, heavy chain 9 OS=Mus musculus GN=Dnah9 PE=4 SV=1 - [B1AR51_MOUSE]	0.49	1	2	2	2	1.23978e+06	3.25437	1.01948	3.19219	0
O35646	Calpain-6 OS=Mus musculus GN=Capn6 PE=1 SV=2 - [CAN6_MOUSE]	10.92	2	8	8	11	3.84977e+06	2.95206	0.908918	3.15343	22.7499
A2RSJ4	UHRF1-binding protein 1-like OS=Mus musculus GN=Uhrf1bp1l PE=1 SV=2 - [UH1BL_MOUSE]	2.26	4	2	2	2	2.90282e+06	2.90649	91.9798	0.0315993	4.14445
B9EJ77	Tanc1 protein OS=Mus musculus GN=Tanc1 PE=2 SV=1 - [B9EJ77_MOUSE]	2.38	5	4	4	4	707757	2.90186	2.1672	1.39841	9.95849
P63154	Crooked neck-like protein 1 OS=Mus musculus GN=Crnkl1 PE=1 SV=1 - [CRNL1_MOUSE]	3.77	1	2	2	3	124579	2.88651	11.2699	0.0831792	5.08554
Q9CZK0	Putative uncharacterized protein (Fragment) OS=Mus musculus GN=Snx9 PE=2 SV=2 - [Q9CZK0_MOUSE]	20	3	7	7	13	9.77775e+06	2.59882	3.71229	0.687261	20.7855
P41731	CD63 antigen OS=Mus musculus GN=Cd63 PE=1 SV=2 - [CD63_MOUSE]	7.56	3	2	2	2	550639	2.57752	2.93151	0.99967	1.81198
Q3U1H7	Sorting nexin OS=Mus musculus GN=Snx18 PE=2 SV=1 - [Q3U1H7_MOUSE]	4.57	4	2	2	3	884206	2.55473	3.20762	0.796456	1.62191
Q5NCB5	Immunity-related GTPase family M protein 1 (Fragment) OS=Mus musculus GN=Irgm1 PE=1 SV=1 - [Q5NCB5_MOUSE]	10.42	3	3	3	5	794857	2.55251	0.761159	4.72471	11.4465
Q3TRC8	Putative uncharacterized protein OS=Mus musculus GN=Arrb2 PE=2 SV=1 - [Q3TRC8_MOUSE]	7.46	4	2	2	2	153544	2.54933	2.63684	0.966814	1.87622
M0QW74	MCG9626, isoform CRA_c OS=Mus musculus GN=Mtmr3 PE=1 SV=1 - [M0QW74_MOUSE]	2.98	10	2	3	3	959977	2.52068	100	0.0131235	6.8056
Q3T9X3	Dynamin-2 OS=Mus musculus GN=Dnm2 PE=1 SV=1 - [Q3T9X3_MOUSE]	17.56	14	8	13	25	9.6592e+06	2.50009	2.70998	0.916542	48.2704
Q9D2Y4	Mixed lineage kinase domain-like protein OS=Mus musculus GN=Mlkl PE=1 SV=1 - [MLKL_MOUSE]	4.66	2	2	2	2	408573	2.47796			3.97415
D3Y2F8	Cyclin-like protein 4 OS=Mus musculus GN=Cnnm4 PE=2 SV=1 - [D3Y2F8_MOUSE]	3.88	3	2	2	2	134057	2.45634			0
B2RRF0	Protein-tyrosine-phosphatase OS=Mus musculus GN=Ptprk PE=2 SV=1 - [B2RRF0_MOUSE]	2.84	5	3	3	5	231207	2.42695	0.741115	44.8506	7.89379
Q60575	Kinesin-like protein KIF1B OS=Mus musculus GN=Kif1b PE=1 SV=2 - [KIF1B_MOUSE]	5.4	7	3	7	11	2.40927e+06	2.38141	1.18051	3.08289	22.943
Q9DC42	CD97 antigen OS=Mus musculus GN=Cd97 PE=2 SV=1 - [Q9DC42_MOUSE]	9	5	5	5	10	1.26972e+06	2.37153	2.66567	0.793605	11.6294
Q921W0	Charged multivesicular body protein 1a OS=Mus musculus GN=Chmp1a PE=1 SV=1 - [CHM1A_MOUSE]	8.16	1	2	2	4	2.47622e+06	2.33649	0.817314	2.85874	6.7914
Q8BIF7	Putative uncharacterized protein OS=Mus musculus GN=Grwd1 PE=2 SV=1 - [Q8BIF7_MOUSE]	7.21	5	2	2	2	1.22766e+06	2.3163	17.3168	0.0858137	3.89658
Q80UP1	Hip1r protein (Fragment) OS=Mus musculus GN=Hip1r PE=2 SV=1 - [Q80UP1_MOUSE]	6.74	6	3	4	5	1.27151e+06	2.31114	81.9929	0.0281871	3.35234
Q9D154	Leukocyte elastase inhibitor A OS=Mus musculus GN=Serpinb1a PE=1 SV=1 - [ILEUA_MOUSE]	12.14	3	4	4	7	1.82654e+06	2.26156	0.617771	7.55791	5.00414
Q69ZA7	MKIAA1769 protein (Fragment) OS=Mus musculus GN=mKIAA1769 PE=4 SV=1 - [Q69ZA7_MOUSE]	1.97	7	2	2	5	455602	2.24751	1.47281	1.526	7.9792
Q8BPB0	MOB kinase activator 1B OS=Mus musculus GN=Mob1b PE=2 SV=3 - [MOB1B_MOUSE]	10.65	3	2	2	2	383778	2.23724	2.46468		5.19446
O08797	Protein Serpinb9 OS=Mus musculus GN=Serpinb9 PE=2 SV=1 - [O08797_MOUSE]	14.44	8	4	5	11	2.37737e+06	2.20159	0.696067	2.81424	20.404
Q9QYR6	Microtubule-associated protein 1A OS=Mus musculus GN=Map1a PE=1 SV=2 - [MAP1A_MOUSE]	1.8	2	3	4	5	492743	2.15674	1.28072	1.34083	10.8714
Q61749	Translation initiation factor eIF-2B subunit delta OS=Mus musculus GN=Eif2b4 PE=2 SV=2 - [EI2BD_MOUSE]	7.06	3	3	3	6	1.4368e+06	2.13022	2.18419	1.11469	14.1633
Q9CQV8	14-3-3 protein beta/alpha OS=Mus musculus GN=Ywhab PE=1 SV=3 - [1433B_MOUSE]	52.03	5	5	11	63	3.90178e+07	2.11376	1.80408	1.14204	113.947
E9Q555	E3 ubiquitin-protein ligase RNF213 OS=Mus musculus GN=Rnf213 PE=2 SV=1 - [RN213_MOUSE]	24.68	9	113	113	242	2.1209e+07	2.10989	1.37885	1.56819	527.026
Q9WTQ5	A-kinase anchor protein 12 OS=Mus musculus GN=Akap12 PE=1 SV=1 - [AKA12_MOUSE]	13.9	2	13	13	22	1.54325e+06	2.08617	2.92995	0.60581	28.8528
B2RQS1	Striatin-3 OS=Mus musculus GN=Strn3 PE=2 SV=1 - [B2RQS1_MOUSE]	6.04	2	3	3	3	355345	2.07396	1.08922	1.90407	4.436
Q5MJ56	Myosin VIIa isoform 2 OS=Mus musculus GN=Myo7a PE=2 SV=1 - [Q5MJ56_MOUSE]	1.34	4	2	2	2	812212	2.06217	2.78864	0.630775	4.27116
Q9DB90	Protein SMG9 OS=Mus musculus GN=Smg9 PE=2 SV=1 - [SMG9_MOUSE]	5.19	2	2	2	3	1.08981e+06	2.04364	3.34296	0.58645	4.3873
Q8K234	Oasl2 protein OS=Mus musculus GN=Oasl2 PE=2 SV=1 - [Q8K234_MOUSE]	15.35	6	7	8	15	5.29667e+06	2.03352	0.499057	3.44749	31.0428
Q3TW11	Signal transducer and activator of transcription OS=Mus musculus GN=Stat1 PE=2 SV=1 - [Q3TW11_MOUSE]	36.45	12	25	25	78	3.32756e+07	2.0296	0.961677	2.19746	138.03
P11928	2'-5'-oligoadenylate synthase 1A OS=Mus musculus GN=Oas1a PE=2 SV=2 - [OAS1A_MOUSE]	12.26	9	4	4	11	1.83751e+06	2.01828	0.638464	2.6638	13.8871
Q9ER88	28S ribosomal protein S29, mitochondrial OS=Mus musculus GN=Dap3 PE=2 SV=1 - [RT29_MOUSE]	6.39	2	2	2	2	229544	2.00527	1.53324	1.48433	3.3567
A8ASF5	Acyltransferase OS=Mus musculus GN=Cpt1a PE=2 SV=1 - [A8ASF5_MOUSE]	9.06	5	5	5	6	783011	1.96428	1.18207	1.4566	3.72635
Q9QXJ2	Signal transducer and activator of transcription 2 OS=Mus musculus GN=Stat2 PE=1 SV=1 - [Q9QXJ2_MOUSE]	15.4	8	13	13	21	9.30753e+06	1.95142	0.731907	2.94223	43.1294
A2A9P2	NAD kinase OS=Mus musculus GN=Nadk PE=3 SV=1 - [A2A9P2_MOUSE]	12.12	5	3	3	7	2.32328e+06	1.93631	2.83884	0.681422	11.4862
P97363	Serine palmitoyltransferase 2 OS=Mus musculus GN=Sptlc2 PE=2 SV=2 - [SPTC2_MOUSE]	10.54	6	4	4	7	1.188e+06	1.89871	1.53354	1.23812	15.169
G3UZW8	Proteasome subunit beta type (Fragment) OS=Mus musculus GN=Psmb8 PE=3 SV=2 - [G3UZW8_MOUSE]	7.66	3	2	2	4	1.63276e+06	1.88815	0.439181	6.29669	5.70851
Q9D7B7	Probable glutathione peroxidase 8 OS=Mus musculus GN=Gpx8 PE=2 SV=1 - [GPX8_MOUSE]	11	1	2	2	5	755217	1.8801	1.64041	1.0212	6.97554
Q8C170	Unconventional myosin-IXa OS=Mus musculus GN=Myo9a PE=2 SV=2 - [MYO9A_MOUSE]	1.3	2	2	2	2	185007	1.87855	2.67475	0.702325	0
Q8BHD7	Polypyrimidine tract-binding protein 3 OS=Mus musculus GN=Ptbp3 PE=2 SV=1 - [PTBP3_MOUSE]	10.33	10	3	5	7	7.05268e+06	1.85999	1.44189	0.808643	13.3036
E0ZPU5	Glucocorticoid receptor beta OS=Mus musculus GN=Nr3c1 PE=2 SV=1 - [E0ZPU5_MOUSE]	4.01	9	2	2	4	669920	1.8562			6.55248
Q3TXV7	Beta-hexosaminidase OS=Mus musculus GN=Hexa PE=2 SV=1 - [Q3TXV7_MOUSE]	7.29	9	3	3	4	837297	1.8506	1.83322	1.00948	7.58693
Q9CQ20	Mid1-interacting protein 1 OS=Mus musculus GN=Mid1ip1 PE=1 SV=1 - [M1IP1_MOUSE]	17.03	1	2	2	6	1.52718e+06	1.82429	2.37962	1.00958	11.6844
Q3UNF6	Putative uncharacterized protein OS=Mus musculus GN=Atg4b PE=2 SV=1 - [Q3UNF6_MOUSE]	11.7	5	3	3	4	227508	1.81753	2.05158	1.28771	6.27965
D3Z3J6	Polyadenylate-binding protein-interacting protein 1 OS=Mus musculus GN=Paip1 PE=4 SV=1 - [D3Z3J6_MOUSE]	6.27	5	2	2	3	773954	1.80193	100	0.01	5.70319
Q3UQ26	Ubiquitin carboxyl-terminal hydrolase (Fragment) OS=Mus musculus GN=Usp8 PE=2 SV=1 - [Q3UQ26_MOUSE]	9.92	6	8	8	13	1.52434e+06	1.80076	1.53076	0.737491	28.1908
Q3UGL7	Putative uncharacterized protein OS=Mus musculus GN=Parp3 PE=2 SV=1 - [Q3UGL7_MOUSE]	6.06	5	3	3	4	839494	1.79599	2.92504	0.614008	8.04477
P68254	14-3-3 protein theta OS=Mus musculus GN=Ywhaq PE=1 SV=1 - [1433T_MOUSE]	42.04	6	6	10	65	3.27472e+07	1.79197	1.60776	1.01525	125.613
Q8BX21	Putative uncharacterized protein (Fragment) OS=Mus musculus GN=Ttk PE=2 SV=2 - [Q8BX21_MOUSE]	8.19	6	4	4	5	272051	1.77838	3.51182	0.5064	5.76221
P63101	14-3-3 protein zeta/delta OS=Mus musculus GN=Ywhaz PE=1 SV=1 - [1433Z_MOUSE]	47.35	8	8	12	79	2.92448e+07	1.77777	1.74566	1.02641	139.554
Q3TJA9	DnaJ (Hsp40) homolog, subfamily A, member 3, isoform CRA_b OS=Mus musculus GN=Dnaja3 PE=2 SV=1 - [Q3TJA9_MOUSE]	8.83	2	3	3	5	575238	1.77588	1.95787	0.63413	5.47736
Q80VG8	Putative uncharacterized protein (Fragment) OS=Mus musculus GN=Slfn9 PE=2 SV=1 - [Q80VG8_MOUSE]	9.8	12	6	8	14	1.697e+06	1.77074	1.30632	1.25712	29.893
Q8CGB3	Uveal autoantigen with coiled-coil domains and ankyrin repeats OS=Mus musculus GN=Uaca PE=1 SV=2 - [UACA_MOUSE]	3.12	2	4	4	4	249107	1.73877	1.41744	1.31236	6.28558
Q8K4Q8	Collectin-12 OS=Mus musculus GN=Colec12 PE=1 SV=1 - [COL12_MOUSE]	2.96	1	2	2	2	1.28656e+06	1.735	0.863417	2.00946	3.69306
Q61102	ATP-binding cassette sub-family B member 7, mitochondrial OS=Mus musculus GN=Abcb7 PE=1 SV=3 - [ABCB7_MOUSE]	2.79	1	2	2	2	953016	1.73356	1.45918	1.18804	4.36893
Q9Z2C4	Myotubularin-related protein 1 OS=Mus musculus GN=Mtmr1 PE=1 SV=1 - [MTMR1_MOUSE]	2.39	4	2	2	2	904034	1.72262	1.76846	0.974076	3.879
P20060	Beta-hexosaminidase subunit beta OS=Mus musculus GN=Hexb PE=2 SV=2 - [HEXB_MOUSE]	9.7	1	5	5	7	3.01518e+06	1.71707	3.58796	0.478565	14.4474
E1U8D0	Protein SOGA1 OS=Mus musculus GN=Soga1 PE=1 SV=3 - [SOGA1_MOUSE]	3.53	4	3	3	5	366125	1.69606	1.07236	1.78967	6.14267
P18654	Ribosomal protein S6 kinase alpha-3 OS=Mus musculus GN=Rps6ka3 PE=1 SV=2 - [KS6A3_MOUSE]	4.05	20	3	3	3	361107	1.69548	2.10965	0.803679	3.50186
Q7M739	Nuclear pore complex-associated intranuclear coiled-coil protein TPR OS=Mus musculus GN=Tpr PE=1 SV=1 - [Q7M739_MOUSE]	2.5	8	5	5	5	575073	1.68958	2.77682	0.910491	11.0323
Q9CQF0	39S ribosomal protein L11, mitochondrial OS=Mus musculus GN=Mrpl11 PE=2 SV=1 - [RM11_MOUSE]	11.98	1	2	2	3	181365	1.6863	1.20308	1.40165	7.03313
P10493	Nidogen-1 OS=Mus musculus GN=Nid1 PE=1 SV=2 - [NID1_MOUSE]	4.02	1	4	4	7	1.6065e+06	1.68218	1.56809	1.33467	12.8252
Q64339	Ubiquitin-like protein ISG15 OS=Mus musculus GN=Isg15 PE=1 SV=4 - [ISG15_MOUSE]	27.33	1	4	4	52	6.36359e+07	1.6689	0.864696	1.58712	85.8744
Q64105	Sepiapterin reductase OS=Mus musculus GN=Spr PE=1 SV=1 - [SPRE_MOUSE]	44.44	4	10	10	51	7.16918e+06	1.66706	1.34616	1.33792	121.514
B0LAE4	ADP-ribosylation factor-like 6 interacting protein 1 (Fragment) OS=Mus musculus GN=Arl6ip1 PE=2 SV=1 - [B0LAE4_MOUSE]	13.14	7	2	2	6	2.31031e+06	1.6645	1.92408	1.18565	8.47803
Q3USP3	Putative uncharacterized protein (Fragment) OS=Mus musculus GN=Dnajc21 PE=2 SV=1 - [Q3USP3_MOUSE]	15.22	2	2	2	3	484348	1.66229	2.26562	1.04223	6.74449
P52431	DNA polymerase delta catalytic subunit OS=Mus musculus GN=Pold1 PE=1 SV=2 - [DPOD1_MOUSE]	5.16	4	5	5	9	787501	1.6617	1.01892	0.833014	16.5791
Q3TTP7	Hyccin OS=Mus musculus GN=Fam126a PE=2 SV=1 - [Q3TTP7_MOUSE]	4.32	4	2	2	2	356491	1.65687		0.613669	4.21061
Q9Z2X8	Kelch-like ECH-associated protein 1 OS=Mus musculus GN=Keap1 PE=1 SV=1 - [KEAP1_MOUSE]	8.01	4	5	5	8	848955	1.65328	1.55695	0.714028	10.4095
Q8VDC1	FYVE and coiled-coil domain-containing protein 1 OS=Mus musculus GN=Fyco1 PE=1 SV=1 - [FYCO1_MOUSE]	3.41	16	3	4	6	1.92624e+06	1.65293	1.80254	0.917001	5.22226
Q62261	Spectrin beta chain, non-erythrocytic 1 OS=Mus musculus GN=Sptbn1 PE=1 SV=2 - [SPTB2_MOUSE]	14.18	12	26	26	39	3.14737e+06	1.6495	1.60009	1.01531	75.631
Q3URM4	Putative uncharacterized protein OS=Mus musculus GN=Erp44 PE=2 SV=1 - [Q3URM4_MOUSE]	14.53	2	4	4	11	539580	1.6476	0.77073	1.80175	17.6452
Q2TPA8	Hydroxysteroid dehydrogenase-like protein 2 OS=Mus musculus GN=Hsdl2 PE=1 SV=1 - [HSDL2_MOUSE]	4.49	4	2	2	2	1.26498e+06	1.64095	1.03314	1.58832	4.96896
Q99KK9	Probable histidine--tRNA ligase, mitochondrial OS=Mus musculus GN=Hars2 PE=2 SV=1 - [SYHM_MOUSE]	14.06	3	4	6	18	4.38843e+06	1.64035	1.61831	1.01362	37.6673
Q9DBR1	5'-3' exoribonuclease 2 OS=Mus musculus GN=Xrn2 PE=1 SV=1 - [XRN2_MOUSE]	2.42	1	3	3	4	335402	1.6098	1.67981	0.94338	3.82479
V9GZG5	Glutamine synthetase OS=Mus musculus PE=3 SV=1 - [V9GZG5_MOUSE]	11.05	5	4	4	7	5.58343e+06	1.59896	3.52164	0.422902	11.1072
F6SBR5	Citron Rho-interacting kinase (Fragment) OS=Mus musculus GN=Cit PE=1 SV=1 - [F6SBR5_MOUSE]	5.66	5	7	8	9	1.19813e+06	1.59796	2.80536	0.550279	11.9839
Q8QZX2	HAUS augmin-like complex subunit 3 OS=Mus musculus GN=Haus3 PE=2 SV=1 - [HAUS3_MOUSE]	3.51	1	2	2	3	1.42965e+06	1.59772	1.71655	0.399684	7.95401
Q3UBX0	Transmembrane protein 109 OS=Mus musculus GN=Tmem109 PE=1 SV=2 - [TM109_MOUSE]	11.11	6	3	3	6	8.37628e+06	1.58946	2.48999	0.558126	9.75346
Q3U635	Putative uncharacterized protein OS=Mus musculus GN=Irgm2 PE=2 SV=1 - [Q3U635_MOUSE]	32.91	4	2	11	19	5.06722e+06	1.58274	0.706653	2.23976	25.2163
Q3TYK3	Nuclear factor 1 X-type OS=Mus musculus GN=Nfix PE=1 SV=1 - [Q3TYK3_MOUSE]	7.93	5	2	2	2	1.24283e+06	1.57451	0.448794	6.61307	2.24156
A3KGU5	Spectrin alpha chain, non-erythrocytic 1 OS=Mus musculus GN=Sptan1 PE=1 SV=1 - [A3KGU5_MOUSE]	12.45	12	19	26	38	2.66651e+06	1.57415	1.4245	0.994637	78.6701
Q3U5K8	Putative uncharacterized protein OS=Mus musculus GN=Ifit1 PE=2 SV=1 - [Q3U5K8_MOUSE]	42.33	12	17	18	65	9.18209e+07	1.57211	0.59177	2.87977	135.013
Q5U3L0	SH3 domain-binding protein 2 OS=Mus musculus GN=Sh3bp2 PE=1 SV=1 - [Q5U3L0_MOUSE]	8.94	8	4	4	5	1.16111e+06	1.57173	2.52065	0.623544	6.47229
O54752	Naglu OS=Mus musculus GN=Naglu PE=2 SV=1 - [O54752_MOUSE]	8.93	2	6	6	10	1.85927e+06	1.56804	1.26892	1.18492	23.1758
Q8CAP8	Putative uncharacterized protein OS=Mus musculus GN=Mlh1 PE=2 SV=1 - [Q8CAP8_MOUSE]	3.22	3	2	2	2	600236	1.56533	4.36313	0.358763	2.535
E9PVP1	Aurora kinase B OS=Mus musculus GN=Aim1 PE=4 SV=1 - [E9PVP1_MOUSE]	4.02	4	4	4	6	268302	1.56006	1.79457	0.869324	6.44397
Q3TD51	Putative uncharacterized protein OS=Mus musculus GN=Picalm PE=2 SV=1 - [Q3TD51_MOUSE]	16.25	11	9	9	22	3.66246e+06	1.55494	2.29279	0.595291	32.4006
Q920I9	WD repeat-containing protein 7 OS=Mus musculus GN=Wdr7 PE=1 SV=3 - [WDR7_MOUSE]	4.03	3	4	4	4	590749	1.55387	2.91052	0.618399	6.86071
P21278	Guanine nucleotide-binding protein subunit alpha-11 OS=Mus musculus GN=Gna11 PE=1 SV=1 - [GNA11_MOUSE]	15.32	2	2	4	6	807838	1.54926	3.16234	0.489911	6.32761
A0A0A6YWK3	TNF receptor-associated factor 5 (Fragment) OS=Mus musculus GN=Traf5 PE=4 SV=1 - [A0A0A6YWK3_MOUSE]	13.2	3	3	3	4	844734	1.54315	1.57997	0.976698	6.2756
Q8K1R3	Polyribonucleotide nucleotidyltransferase 1, mitochondrial OS=Mus musculus GN=Pnpt1 PE=1 SV=1 - [PNPT1_MOUSE]	14.3	4	9	9	13	2.33821e+06	1.54196	2.49769	0.714111	25.4432
Q3U6K9	Phosphoserine aminotransferase OS=Mus musculus GN=Psat1 PE=2 SV=1 - [Q3U6K9_MOUSE]	6.54	6	2	2	3	483970	1.53936	1.41824	1.4145	2.27351
A1L0V6	Ddx58 protein (Fragment) OS=Mus musculus GN=Ddx58 PE=2 SV=1 - [A1L0V6_MOUSE]	22.73	8	21	21	49	9.13878e+06	1.5367	0.892924	1.65962	99.4139
Q8CHU6	Uncharacterized protein OS=Mus musculus GN=Trim12c PE=2 SV=1 - [Q8CHU6_MOUSE]	14	12	6	6	17	7.55118e+06	1.53561	1.02852	1.27141	29.4868
E9PXV7	Protein diaphanous homolog 1 OS=Mus musculus GN=Diap1 PE=1 SV=1 - [E9PXV7_MOUSE]	5.02	10	6	6	8	1.17626e+06	1.53398	1.1216	1.1561	7.99
Q6A0B1	MKIAA0177 protein (Fragment) OS=Mus musculus GN=Parp4 PE=2 SV=1 - [Q6A0B1_MOUSE]	2.76	3	3	3	3	284558	1.52949	2.35054	0.505766	5.44806
Q8BP60	Putative uncharacterized protein OS=Mus musculus PE=2 SV=1 - [Q8BP60_MOUSE]	5.99	5	4	4	4	752841	1.52089			3.73329
Q8VDP2	UPF0428 protein CXorf56 homolog OS=Mus musculus PE=2 SV=1 - [CX056_MOUSE]	11.71	2	2	2	4	335236	1.5182	3.11416	0.487515	2.78961
Q9Z2Q6	Septin-5 OS=Mus musculus GN=Sept5 PE=1 SV=2 - [SEPT5_MOUSE]	9.21	6	2	3	3	1.11762e+06	1.51326	1.24747	1.21306	6.6304
Q9CZX7	Type 2 phosphatidylinositol 4,5-bisphosphate 4-phosphatase OS=Mus musculus GN=Tmem55a PE=1 SV=1 - [TM55A_MOUSE]	18.29	1	3	3	6	715221	1.51183	2.05148	0.312038	11.6351
Q3UQU5	Putative uncharacterized protein (Fragment) OS=Mus musculus GN=Sf3b2 PE=2 SV=1 - [Q3UQU5_MOUSE]	4.41	7	3	3	3	848352	1.50228	1.79796	0.692666	3.98922
Q8BHG9	CGG triplet repeat-binding protein 1 OS=Mus musculus GN=Cggbp1 PE=2 SV=1 - [CGBP1_MOUSE]	28.14	1	4	4	7	846400	1.48809	2.31233	0.643544	16.1495
O35954	Membrane-associated phosphatidylinositol transfer protein 1 OS=Mus musculus GN=Pitpnm1 PE=1 SV=1 - [PITM1_MOUSE]	2.74	1	2	2	3	327467	1.48748	1.00375	0.6907	2.30544
Q8CHW4	Translation initiation factor eIF-2B subunit epsilon OS=Mus musculus GN=Eif2b5 PE=1 SV=1 - [EI2BE_MOUSE]	5.58	2	4	4	6	822258	1.48488	1.95611	0.575631	10.5556
S4R1X1	WD repeat-containing protein 91 OS=Mus musculus GN=Wdr91 PE=1 SV=1 - [S4R1X1_MOUSE]	8.28	3	4	4	4	492037	1.48138	1	0.112687	3.72739
Q69Z37	Sterile alpha motif domain-containing protein 9-like OS=Mus musculus GN=Samd9l PE=1 SV=2 - [SAM9L_MOUSE]	25.69	8	36	36	70	8.94674e+06	1.47674	0.968385	1.5155	149.379
F6S5I0	Myosin phosphatase Rho-interacting protein (Fragment) OS=Mus musculus GN=Mprip PE=1 SV=1 - [F6S5I0_MOUSE]	4.95	8	3	3	5	847533	1.47338	1.44167	0.735511	11.8179
I6L9D3	Pctk2 protein OS=Mus musculus GN=Pctk2 PE=2 SV=1 - [I6L9D3_MOUSE]	9.3	83	3	4	15	1.24531e+07	1.46886	0.840407	0.798239	25.778
Q00PI9	Heterogeneous nuclear ribonucleoprotein U-like protein 2 OS=Mus musculus GN=Hnrnpul2 PE=1 SV=2 - [HNRL2_MOUSE]	4.7	1	3	3	5	1.14746e+06	1.46662	1.1301	1.18293	14.3316
E9Q6T8	Protein capicua homolog (Fragment) OS=Mus musculus GN=Cic PE=4 SV=1 - [E9Q6T8_MOUSE]	4.68	3	2	2	2	316891	1.46606	1.39157	1.05353	1.84676
Q8K2T8	RNA polymerase II-associated factor 1 homolog OS=Mus musculus GN=Paf1 PE=2 SV=1 - [PAF1_MOUSE]	4.86	1	2	2	4	524815	1.45531	4.07389	0.357228	6.56363
P57780	Alpha-actinin-4 OS=Mus musculus GN=Actn4 PE=1 SV=1 - [ACTN4_MOUSE]	11.07	14	5	8	10	2.30976e+06	1.45447	2.09696	0.564644	16.0072
E9QAJ9	Rho GTPase-activating protein 17 OS=Mus musculus GN=Arhgap17 PE=4 SV=1 - [E9QAJ9_MOUSE]	6.85	3	5	5	5	1.25487e+06	1.45257	1.43141	1.01478	10.0605
P61982	14-3-3 protein gamma OS=Mus musculus GN=Ywhag PE=1 SV=2 - [1433G_MOUSE]	38.87	4	5	11	72	3.89684e+07	1.44885	1.41864	0.960049	122.531
P80314	T-complex protein 1 subunit beta OS=Mus musculus GN=Cct2 PE=1 SV=4 - [TCPB_MOUSE]	25.79	2	13	13	33	2.83236e+07	1.44669	2.04252	0.664602	65.7694
Q2TBE6	Phosphatidylinositol 4-kinase type 2-alpha OS=Mus musculus GN=Pi4k2a PE=1 SV=1 - [P4K2A_MOUSE]	3.55	1	2	2	3	755004	1.44598	1.96482	0.735936	6.43109
Q8C5J1	Aldehyde dehydrogenase OS=Mus musculus PE=2 SV=1 - [Q8C5J1_MOUSE]	8.22	9	3	3	6	1.80544e+06	1.44365	0.833575	1.63437	11.0897
Q3TZ27	Putative uncharacterized protein (Fragment) OS=Mus musculus GN=Pdgfrb PE=2 SV=1 - [Q3TZ27_MOUSE]	4.6	18	2	3	5	1.24068e+06	1.44242	9.07788	0.143318	7.27558
Q148V8	Protein FAM83H OS=Mus musculus GN=Fam83h PE=1 SV=1 - [FA83H_MOUSE]	2.65	1	2	2	4	375963	1.43695	1.78637	0.804396	9.47098
Q99M71	Mammalian ependymin-related protein 1 OS=Mus musculus GN=Epdr1 PE=2 SV=1 - [EPDR1_MOUSE]	25	1	5	5	9	4.00253e+06	1.43527	2.30116	0.714469	16.0333
D3Z2H7	Catenin delta-1 OS=Mus musculus GN=Ctnnd1 PE=1 SV=1 - [D3Z2H7_MOUSE]	15.93	19	8	8	13	1.66515e+06	1.43508	1.46759	0.745367	23.2603
P51432	1-phosphatidylinositol 4,5-bisphosphate phosphodiesterase beta-3 OS=Mus musculus GN=Plcb3 PE=2 SV=2 - [PLCB3_MOUSE]	7.86	8	8	8	9	2.91799e+06	1.43485	2.07291	0.597414	11.4926
Q6A071	MKIAA4251 protein (Fragment) OS=Mus musculus GN=Sec14l1 PE=2 SV=1 - [Q6A071_MOUSE]	3.65	6	2	2	4	567000	1.43462			7.59622
Z4YKC4	Eukaryotic translation initiation factor 4 gamma 3 OS=Mus musculus GN=Eif4g3 PE=1 SV=1 - [Z4YKC4_MOUSE]	3.25	5	2	5	14	1.24569e+07	1.43064	1.33204	1.07402	27.1893
P56394	Cytochrome c oxidase copper chaperone OS=Mus musculus GN=Cox17 PE=3 SV=2 - [COX17_MOUSE]	31.75	2	2	2	4	8.63793e+06	1.42834	1.54617	0.923793	0
Q60953	Protein PML OS=Mus musculus GN=Pml PE=1 SV=3 - [PML_MOUSE]	18.08	6	12	12	30	3.50518e+06	1.42625	1.06593	1.19586	58.1325
Q8BX57	PX domain-containing protein kinase-like protein OS=Mus musculus GN=Pxk PE=1 SV=2 - [PXK_MOUSE]	4.12	3	2	2	5	458788	1.42592	0.958623	3.43634	4.19004
F8WHM5	Golgi apparatus protein 1 (Fragment) OS=Mus musculus GN=Glg1 PE=4 SV=1 - [F8WHM5_MOUSE]	17.02	4	19	19	38	8.15764e+06	1.42307	1.7022	0.847958	74.3448
Q6PDY2	2-aminoethanethiol dioxygenase OS=Mus musculus GN=Ado PE=1 SV=2 - [AEDO_MOUSE]	15.63	1	3	3	3	552583	1.41828	1.6549	0.857016	0
Q5RKP0	Vat1 protein (Fragment) OS=Mus musculus GN=Vat1 PE=2 SV=1 - [Q5RKP0_MOUSE]	16.46	4	5	5	10	2.20258e+06	1.41738	1.63296	0.950408	23.6442
Q6P4T2	U5 small nuclear ribonucleoprotein 200 kDa helicase OS=Mus musculus GN=Snrnp200 PE=1 SV=1 - [U520_MOUSE]	7.58	3	12	12	14	1.36009e+06	1.4132	1.67408	0.777339	21.3056
P62259	14-3-3 protein epsilon OS=Mus musculus GN=Ywhae PE=1 SV=1 - [1433E_MOUSE]	41.18	5	9	11	67	1.61113e+07	1.41236	1.51954	0.942079	119.85
Q3TN35	Small glutamine-rich tetratricopeptide repeat (TPR)-containing, alpha, isoform CRA_b OS=Mus musculus GN=Sgta PE=2 SV=1 - [Q3TN35_MOUSE]	7.01	2	2	2	3	246816	1.40495	1.06072	1.32453	4.33198
Q6S388	Plectin 7 OS=Mus musculus GN=Plec PE=2 SV=1 - [Q6S388_MOUSE]	39.92	14	146	162	355	1.70159e+07	1.4043	1.15205	1.19546	828.364
Q3TJF3	Putative uncharacterized protein OS=Mus musculus GN=Melk PE=2 SV=1 - [Q3TJF3_MOUSE]	8.24	5	3	3	8	2.09208e+06	1.40201	2.08421	0.43584	16.5271
Q8VE22	28S ribosomal protein S23, mitochondrial OS=Mus musculus GN=Mrps23 PE=1 SV=1 - [RT23_MOUSE]	37.85	7	5	5	5	437028	1.40133	1.00187	1.64324	3.0193
Q8R353	Thrap3 protein OS=Mus musculus GN=Thrap3 PE=2 SV=1 - [Q8R353_MOUSE]	18.44	4	4	4	9	1.47149e+06	1.39226	1.76561	0.737112	12.4417
Q8R3F5	Malonyl-CoA-acyl carrier protein transacylase, mitochondrial OS=Mus musculus GN=Mcat PE=1 SV=3 - [FABD_MOUSE]	6.82	1	2	2	3	258392	1.38895	3.28909	0.552998	3.56532
Q69ZV3	MKIAA0930 protein (Fragment) OS=Mus musculus GN=mKIAA0930 PE=4 SV=1 - [Q69ZV3_MOUSE]	10.35	3	4	4	6	697492	1.38805	1.70678	0.695568	8.23271
Q8BX02	KN motif and ankyrin repeat domain-containing protein 2 OS=Mus musculus GN=Kank2 PE=1 SV=1 - [KANK2_MOUSE]	11.03	1	7	7	15	2.38242e+06	1.38389	1.12541	1.18872	29.9114
P80316	T-complex protein 1 subunit epsilon OS=Mus musculus GN=Cct5 PE=1 SV=1 - [TCPE_MOUSE]	40.11	2	19	20	54	3.43018e+07	1.38359	1.90407	0.678952	110.073
Q3TGL4	Fibulin 2, isoform CRA_b OS=Mus musculus GN=Fbln2 PE=2 SV=1 - [Q3TGL4_MOUSE]	36.37	3	33	33	227	1.63174e+08	1.38355	2.09083	0.63907	481.834
Q924H5	DNA repair protein RAD51 homolog 3 OS=Mus musculus GN=Rad51c PE=2 SV=1 - [RA51C_MOUSE]	8.2	3	2	2	2	183147	1.38242	1.15787	1.19393	0
Q8BWZ3	N-alpha-acetyltransferase 25, NatB auxiliary subunit OS=Mus musculus GN=Naa25 PE=2 SV=1 - [NAA25_MOUSE]	1.65	2	2	2	2	693434	1.37943	3.56492	0.387732	1.8033
E9PWE8	Dihydropyrimidinase-related protein 3 OS=Mus musculus GN=Dpysl3 PE=1 SV=1 - [E9PWE8_MOUSE]	30.31	7	14	16	68	1.6006e+07	1.37085	1.45409	0.943044	137.697
B7ZWC4	Insulin-like growth factor 2 receptor OS=Mus musculus GN=Igf2r PE=2 SV=1 - [B7ZWC4_MOUSE]	4.95	8	10	10	14	2.2878e+06	1.36828	3.28018	0.349711	29.7931
Q3UDB1	Putative uncharacterized protein (Fragment) OS=Mus musculus GN=Cct7 PE=2 SV=1 - [Q3UDB1_MOUSE]	39.29	7	16	16	56	4.53239e+07	1.36728	1.96761	0.697122	102.534
Q8BT07	Centrosomal protein of 55 kDa OS=Mus musculus GN=Cep55 PE=1 SV=2 - [CEP55_MOUSE]	4.98	1	2	2	3	803600	1.36457	2.50206	0.545379	6.45127
P42932	T-complex protein 1 subunit theta OS=Mus musculus GN=Cct8 PE=1 SV=3 - [TCPQ_MOUSE]	54.2	12	26	26	75	4.67059e+07	1.36274	1.98492	0.694045	192.412
P26040	Ezrin OS=Mus musculus GN=Ezr PE=1 SV=3 - [EZRI_MOUSE]	18.6	5	3	13	53	1.59072e+08	1.35847	3.27352	0.412214	105.973
O55236	mRNA-capping enzyme OS=Mus musculus GN=Rngtt PE=1 SV=1 - [MCE1_MOUSE]	9.88	4	6	6	13	2.00899e+06	1.3516	2.35678	0.552335	23.1484
A2A6U3	Septin-9 OS=Mus musculus GN=Sept9 PE=1 SV=1 - [A2A6U3_MOUSE]	20	5	11	11	25	6.6764e+06	1.34781	1.40049	0.931771	49.7714
Q05BM5	TRM2 tRNA methyltransferase 2 homolog A (S. cerevisiae) OS=Mus musculus GN=Trmt2a PE=2 SV=1 - [Q05BM5_MOUSE]	6.81	7	4	4	7	1.92171e+06	1.34679	2.75947	0.630167	14.2795
P17156	Heat shock-related 70 kDa protein 2 OS=Mus musculus GN=Hspa2 PE=1 SV=2 - [HSP72_MOUSE]	25.43	4	4	15	146	2.85503e+08	1.33521	1.413	1.7537	335.327
Q80YV4	Pantothenate kinase 4 OS=Mus musculus GN=Pank4 PE=1 SV=2 - [PANK4_MOUSE]	11.95	3	8	8	12	1.2128e+06	1.3341	1.38409	0.923356	16.9369
A2AUT1	Kinetochore protein Spc25 (Fragment) OS=Mus musculus GN=Spc25 PE=4 SV=1 - [A2AUT1_MOUSE]	17.29	4	2	2	2	275871	1.33356	2.03629	0.654899	3.48188
Q99KP6	Pre-mRNA-processing factor 19 OS=Mus musculus GN=Prpf19 PE=1 SV=1 - [PRP19_MOUSE]	4.96	1	2	2	2	2.92074e+06	1.33209	1.78739	0.745269	4.29812
O08847	DNA-directed RNA polymerase OS=Mus musculus GN=Polr2a PE=2 SV=1 - [O08847_MOUSE]	1.63	3	2	2	3	193763	1.32816	1.65311	0.803434	0
Q8BMF4	Dihydrolipoyllysine-residue acetyltransferase component of pyruvate dehydrogenase complex, mitochondrial OS=Mus musculus GN=Dlat PE=1 SV=2 - [ODP2_MOUSE]	12.15	2	6	6	13	3.16514e+06	1.32457	1.59117	0.791875	22.1721
Q3TDN2	FAS-associated factor 2 OS=Mus musculus GN=Faf2 PE=2 SV=2 - [FAF2_MOUSE]	4.72	2	2	2	2	479158	1.3235	1.40285	0.949719	3.70842
P80317	T-complex protein 1 subunit zeta OS=Mus musculus GN=Cct6a PE=1 SV=3 - [TCPZ_MOUSE]	30.32	10	16	16	47	3.71565e+07	1.31838	2.00155	0.66565	90.7863
P80315	T-complex protein 1 subunit delta OS=Mus musculus GN=Cct4 PE=1 SV=3 - [TCPD_MOUSE]	44.53	7	21	22	76	5.66039e+07	1.3092	1.91399	0.675407	161.41
Q8CD10	Calcium uptake protein 2, mitochondrial OS=Mus musculus GN=Micu2 PE=1 SV=2 - [MICU2_MOUSE]	5.79	1	2	2	2	151099	1.30897		0.772468	3.4324
Q05BE7	Numb protein OS=Mus musculus GN=Numb PE=1 SV=1 - [Q05BE7_MOUSE]	11.18	6	2	3	7	1.0949e+06	1.30545	1.32621	0.984348	14.0198
G5E8J4	Protein tyrosine phosphatase, non-receptor type 21, isoform CRA_a OS=Mus musculus GN=Ptpn21 PE=1 SV=1 - [G5E8J4_MOUSE]	2.98	6	2	3	3	715145	1.30504	1.59968	0.815811	5.63409
Q99K51	Plastin-3 OS=Mus musculus GN=Pls3 PE=1 SV=3 - [PLST_MOUSE]	40.95	12	24	24	98	2.09782e+07	1.30331	0.814128	1.61179	215.741
Q3TSX1	Putative uncharacterized protein (Fragment) OS=Mus musculus GN=Diap3 PE=2 SV=1 - [Q3TSX1_MOUSE]	3.2	13	2	3	3	542724	1.30316	1.53901	0.622646	1.60574
Q8BK67	Protein RCC2 OS=Mus musculus GN=Rcc2 PE=1 SV=1 - [RCC2_MOUSE]	36.54	2	17	17	57	4.37282e+07	1.30073	1.76532	0.754177	121.409
P62305	Small nuclear ribonucleoprotein E OS=Mus musculus GN=Snrpe PE=2 SV=1 - [RUXE_MOUSE]	25	3	2	2	8	2.45071e+06	1.30037	2.1886	0.594157	13.0879
Q8CGB6	Tensin-like C1 domain-containing phosphatase OS=Mus musculus GN=Tenc1 PE=1 SV=1 - [TENC1_MOUSE]	14.57	10	14	15	36	4.81734e+06	1.30015	1.12764	1.17298	70.446
Q80TP3	E3 ubiquitin-protein ligase UBR5 OS=Mus musculus GN=Ubr5 PE=1 SV=2 - [UBR5_MOUSE]	1.86	4	4	4	5	283974	1.29997	1.67059	0.639065	6.21774
Q3UH60	Disco-interacting protein 2 homolog B OS=Mus musculus GN=Dip2b PE=1 SV=1 - [DIP2B_MOUSE]	3.81	3	4	5	7	7.80528e+06	1.29894	1.76229	0.549266	13.4208
Q922J9	Fatty acyl-CoA reductase 1 OS=Mus musculus GN=Far1 PE=1 SV=1 - [FACR1_MOUSE]	14.37	4	6	6	10	1.42261e+06	1.29806	1.82734	0.605355	22.213
P70335	Rho-associated protein kinase 1 OS=Mus musculus GN=Rock1 PE=1 SV=1 - [ROCK1_MOUSE]	5.1	3	5	7	7	2.89293e+06	1.29686	1.4653	0.819434	15.5165
Q3TIY5	Putative uncharacterized protein OS=Mus musculus GN=Pkp2 PE=2 SV=1 - [Q3TIY5_MOUSE]	7.55	10	5	6	11	889431	1.29525	22.9495	0.0464837	12.5285
Q9DBG3	AP-2 complex subunit beta OS=Mus musculus GN=Ap2b1 PE=1 SV=1 - [AP2B1_MOUSE]	25.4	10	9	23	43	1.25141e+07	1.29385	1.69854	0.750469	82.8659
P62700	Protein yippee-like 5 OS=Mus musculus GN=Ypel5 PE=2 SV=1 - [YPEL5_MOUSE]	33.06	4	3	3	6	512317	1.29357	1.24368	1.76509	8.85926
E9QMH7	Inhibitor of nuclear factor kappa-B kinase-interacting protein OS=Mus musculus GN=Ikbip PE=4 SV=1 - [E9QMH7_MOUSE]	19.57	2	6	6	18	2.3352e+06	1.29089	1.40824	0.733934	42.4362
Q9DCC7	Isochorismatase domain-containing protein 2B, mitochondrial OS=Mus musculus GN=Isoc2b PE=1 SV=1 - [ISC2B_MOUSE]	12.38	1	2	2	4	801480	1.28818	1.11456	1.15578	3.614
Q8VBZ3	Cleft lip and palate transmembrane protein 1 homolog OS=Mus musculus GN=Clptm1 PE=2 SV=1 - [CLPT1_MOUSE]	7.98	1	4	4	7	1.08606e+06	1.28646	1.84752	0.718228	9.48877
P17427	AP-2 complex subunit alpha-2 OS=Mus musculus GN=Ap2a2 PE=1 SV=2 - [AP2A2_MOUSE]	26.33	5	16	24	49	1.54999e+07	1.28435	2.04425	0.699563	101.189
Q7TSZ8	Nucleus accumbens-associated protein 1 OS=Mus musculus GN=Nacc1 PE=1 SV=1 - [NACC1_MOUSE]	9.34	1	4	5	14	3.15151e+06	1.28375	1.38166	1.14537	28.9421
Q99J87	Probable ATP-dependent RNA helicase DHX58 OS=Mus musculus GN=Dhx58 PE=1 SV=2 - [DHX58_MOUSE]	10.47	2	6	6	6	3.743e+06	1.28313	0.22294	5.89987	16.1114
Q69Z38	Pseudopodium-enriched atypical kinase 1 OS=Mus musculus GN=Peak1 PE=1 SV=4 - [PEAK1_MOUSE]	4.15	2	5	5	7	1.00464e+06	1.28292	2.30866	0.866658	8.66026
Q3TRD0	Putative uncharacterized protein (Fragment) OS=Mus musculus GN=Exosc10 PE=2 SV=1 - [Q3TRD0_MOUSE]	7.44	8	3	3	3	640560	1.28103	17.9874	0.0694639	5.08273
W5VJU6	Cellular tumor antigen p53 OS=Mus musculus PE=2 SV=1 - [W5VJU6_MOUSE]	27.19	14	7	7	14	4.50593e+06	1.27839	3.74374	0.389411	23.2758
P27046	Alpha-mannosidase 2 OS=Mus musculus GN=Man2a1 PE=1 SV=2 - [MA2A1_MOUSE]	13.65	2	13	13	42	4.23738e+06	1.27794	1.45793	0.856405	97.7576
Q9EP71	Ankycorbin OS=Mus musculus GN=Rai14 PE=1 SV=1 - [RAI14_MOUSE]	5.82	1	5	5	7	534814	1.27667	1.64673	0.50632	13.8842
Q3THQ5	Putative uncharacterized protein OS=Mus musculus GN=Stip1 PE=2 SV=1 - [Q3THQ5_MOUSE]	15.1	2	8	8	19	6.7487e+06	1.2758	0.670616	2.25808	39.0764
B9EJ80	PDZ domain containing 8 OS=Mus musculus GN=Pdzd8 PE=1 SV=1 - [B9EJ80_MOUSE]	2.7	2	3	3	4	574864	1.27558	2.69507	0.591471	7.14131
F7AMS7	Misshapen-like kinase 1 (Fragment) OS=Mus musculus GN=Mink1 PE=1 SV=1 - [F7AMS7_MOUSE]	5.51	23	2	6	11	850570	1.27545	1.61202	0.8027	16.502
P11983	T-complex protein 1 subunit alpha OS=Mus musculus GN=Tcp1 PE=1 SV=3 - [TCPA_MOUSE]	35.43	11	18	18	45	3.57752e+07	1.27488	1.95629	0.656715	103.102
G5E866	Splicing factor 3B subunit 1 OS=Mus musculus GN=Sf3b1 PE=1 SV=1 - [G5E866_MOUSE]	3.07	5	3	3	3	700248	1.27162	1.6449	0.773068	1.6141
E9Q0C1	SH3 domain-containing kinase-binding protein 1 OS=Mus musculus GN=Sh3kbp1 PE=1 SV=1 - [E9Q0C1_MOUSE]	43.18	2	2	15	46	1.19472e+07	1.27015	1.17274	1.83164	85.5732
Q8BTW3	Exosome complex component MTR3 OS=Mus musculus GN=Exosc6 PE=1 SV=1 - [EXOS6_MOUSE]	13.19	1	3	3	4	362708	1.26985	2.51443	0.505025	3.80854
E9Q642	Rho GTPase-activating protein 28 OS=Mus musculus GN=Arhgap28 PE=1 SV=1 - [E9Q642_MOUSE]	3.24	2	2	2	2	535043	1.26835	0.733847	1.72836	1.64917
Q3TFD0	Serine hydroxymethyltransferase OS=Mus musculus GN=Shmt2 PE=2 SV=1 - [Q3TFD0_MOUSE]	21.56	3	10	10	19	7.22357e+06	1.26481	1.41461	0.871528	37.2562
E0CXE7	CST complex subunit CTC1 OS=Mus musculus GN=Ctc1 PE=4 SV=1 - [E0CXE7_MOUSE]	9.02	2	6	6	9	1.60845e+06	1.26328	1.74485	0.698166	22.3659
A2ADA5	tRNA pseudouridine synthase-like 1 OS=Mus musculus GN=Pusl1 PE=2 SV=1 - [PUSL1_MOUSE]	7.56	1	2	2	3	330040	1.25964	1.37694	0.914806	2.71784
Q8R593	Ring finger and CHY zinc finger domain containing 1 OS=Mus musculus GN=Rchy1 PE=2 SV=1 - [Q8R593_MOUSE]	13.79	3	3	3	6	1.02303e+06	1.25825	0.650041	2.10606	11.9284
A2AT37	Protein Upf2 OS=Mus musculus GN=Upf2 PE=2 SV=1 - [A2AT37_MOUSE]	4.26	2	5	5	6	621767	1.25747	1.58707	0.77705	9.39051
Q8C0M9	Isoaspartyl peptidase/L-asparaginase OS=Mus musculus GN=Asrgl1 PE=1 SV=1 - [ASGL1_MOUSE]	30.06	1	8	8	28	6.50195e+06	1.25692	2.09195	0.491829	53.995
Q80YW9	Peptidyl-prolyl cis-trans isomerase OS=Mus musculus GN=Fkbp15 PE=1 SV=1 - [Q80YW9_MOUSE]	8.86	5	5	5	6	1.26944e+06	1.25522	1.65776	0.736664	11.7618
Q3U6X7	Cyclin-dependent kinase 2, isoform CRA_b OS=Mus musculus GN=Cdk2 PE=2 SV=1 - [Q3U6X7_MOUSE]	28.86	78	7	10	30	1.46948e+07	1.25518	1.16522	0.931031	43.7921
D3YZ09	H/ACA ribonucleoprotein complex subunit 1 (Fragment) OS=Mus musculus GN=Gar1 PE=4 SV=1 - [D3YZ09_MOUSE]	9.09	3	2	2	3	463141	1.25473	1.15582	0.616973	6.33689
Q08509	Epidermal growth factor receptor kinase substrate 8 OS=Mus musculus GN=Eps8 PE=1 SV=2 - [EPS8_MOUSE]	7.31	7	4	4	5	488318	1.25297	1	1.59804	9.19017
Q9DC23	DnaJ homolog subfamily C member 10 OS=Mus musculus GN=Dnajc10 PE=1 SV=2 - [DJC10_MOUSE]	32.41	3	25	25	147	6.71421e+07	1.25264	1.38975	0.905198	289.274
E9Q449	DENN domain-containing protein 4C OS=Mus musculus GN=Dennd4c PE=1 SV=1 - [E9Q449_MOUSE]	10.71	4	14	14	17	1.791e+06	1.25049	2.17608	0.577512	29.9771
H9KUZ8	Centrosomal protein of 41 kDa OS=Mus musculus GN=Cep41 PE=1 SV=1 - [H9KUZ8_MOUSE]	9.3	4	2	2	3	344078	1.25022	1.27305	0.982069	6.13004
Q9D6K8	FUN14 domain-containing protein 2 OS=Mus musculus GN=Fundc2 PE=2 SV=1 - [FUND2_MOUSE]	22.52	1	3	3	15	2.55157e+06	1.25016	1.35155	0.948171	32.9122
G3UYN9	Probable cytosolic iron-sulfur protein assembly protein CIAO1 OS=Mus musculus GN=Ciao1 PE=4 SV=1 - [G3UYN9_MOUSE]	14.2	3	2	2	3	1.59243e+06	1.24975	1.58592	0.788029	3.79115
P69566	Ran-binding protein 9 OS=Mus musculus GN=Ranbp9 PE=1 SV=1 - [RANB9_MOUSE]	7.04	2	3	3	4	506434	1.24954	1.61869	0.824841	5.84369
Q8BW44	Putative uncharacterized protein OS=Mus musculus GN=Acsl4 PE=2 SV=1 - [Q8BW44_MOUSE]	25.97	3	13	15	29	1.05453e+07	1.24905	1.41063	0.913896	53.7242
Q9WUB0	RanBP-type and C3HC4-type zinc finger-containing protein 1 OS=Mus musculus GN=Rbck1 PE=1 SV=2 - [HOIL1_MOUSE]	6.69	1	2	2	2	1.17283e+06	1.24876	1.13016	1.10495	2.79528
A0A0A6YW28	Ubiquitin carboxyl-terminal hydrolase 4 OS=Mus musculus GN=Usp4 PE=3 SV=1 - [A0A0A6YW28_MOUSE]	12.68	17	10	10	19	2.01822e+06	1.24859	1.34743	0.953942	40.557
Q8R151	NFX1-type zinc finger-containing protein 1 OS=Mus musculus GN=Znfx1 PE=2 SV=3 - [ZNFX1_MOUSE]	5.03	4	8	8	15	1.74661e+06	1.24762	1.10509	1.08819	30.3911
E9Q7G6	RNA-binding motif, single-stranded-interacting protein 2 OS=Mus musculus GN=Rbms2 PE=4 SV=1 - [E9Q7G6_MOUSE]	8.45	4	2	2	5	643894	1.24748	1.6972	0.735022	8.58369
A2ANR6	Casein kinase II subunit alpha (Fragment) OS=Mus musculus GN=Csnk2a1 PE=3 SV=1 - [A2ANR6_MOUSE]	20.61	5	2	2	3	610052	1.24714	0.847745	1.20963	6.41066
P26231	Catenin alpha-1 OS=Mus musculus GN=Ctnna1 PE=1 SV=1 - [CTNA1_MOUSE]	11.81	6	9	9	15	1.05067e+06	1.24533	2.41738	0.669842	17.0746
Q4FJZ2	Importin subunit alpha-7 OS=Mus musculus GN=Kpna6 PE=2 SV=1 - [Q4FJZ2_MOUSE]	29.83	5	7	14	46	2.57144e+07	1.24456	1.44248	0.692602	103.451
P38647	Stress-70 protein, mitochondrial OS=Mus musculus GN=Hspa9 PE=1 SV=3 - [GRP75_MOUSE]	44.33	1	26	26	108	5.58377e+07	1.24365	1.49765	0.843127	236.141
Q9DBR7	Protein phosphatase 1 regulatory subunit 12A OS=Mus musculus GN=Ppp1r12a PE=1 SV=2 - [MYPT1_MOUSE]	13.9	2	9	11	21	3.31767e+06	1.24201	0.981061	1.22659	43.3836
Q9EPS3	D-glucuronyl C5-epimerase OS=Mus musculus GN=Glce PE=1 SV=2 - [GLCE_MOUSE]	3.72	2	2	2	2	456801	1.24096	2.41736	0.513352	2.52124
E9QMQ3	TRIO and F-actin-binding protein OS=Mus musculus GN=Triobp PE=1 SV=1 - [E9QMQ3_MOUSE]	15.15	4	8	8	10	1.84092e+06	1.24072	1.1496	1.41217	18.8674
O08848	60 kDa SS-A/Ro ribonucleoprotein OS=Mus musculus GN=Trove2 PE=1 SV=1 - [RO60_MOUSE]	5.02	3	2	2	2	1.24675e+06	1.23946	2.46297	0.503237	2.18718
Q9D8Z1	Activating signal cointegrator 1 complex subunit 1 OS=Mus musculus GN=Ascc1 PE=2 SV=1 - [ASCC1_MOUSE]	16.01	2	6	6	7	1.21987e+06	1.23936	1.56675	0.702335	11.7225
Q8BTI8	Serine/arginine repetitive matrix protein 2 OS=Mus musculus GN=Srrm2 PE=1 SV=3 - [SRRM2_MOUSE]	5.59	1	10	10	17	1.88226e+06	1.23929	2.17988	0.562377	29.0359
Q8BP47	Asparagine--tRNA ligase, cytoplasmic OS=Mus musculus GN=Nars PE=1 SV=2 - [SYNC_MOUSE]	29.34	1	15	15	50	1.98974e+07	1.2387	1.7231	0.69377	86.8067
F7ACR9	Microtubule-actin cross-linking factor 1 (Fragment) OS=Mus musculus GN=Macf1 PE=1 SV=1 - [F7ACR9_MOUSE]	4.82	22	19	19	28	1.72421e+06	1.2368	1.95388	0.614174	60.3675
Q03963	Interferon-induced, double-stranded RNA-activated protein kinase OS=Mus musculus GN=Eif2ak2 PE=1 SV=2 - [E2AK2_MOUSE]	11.46	3	4	4	7	2.79189e+06	1.23638	1.47132	0.89921	18.2561
Q7TQG5	Neogenin OS=Mus musculus GN=Neo1 PE=2 SV=1 - [Q7TQG5_MOUSE]	2.87	3	3	3	5	358459	1.2352	1.23717	0.822166	11.7373
Q9D4H8	Cullin-2 OS=Mus musculus GN=Cul2 PE=1 SV=2 - [CUL2_MOUSE]	7.65	4	6	6	8	1.60715e+06	1.23353	1.22836	0.822175	8.94086
A2AGH8	Mediator of RNA polymerase II transcription subunit 12 OS=Mus musculus GN=Med12 PE=1 SV=1 - [A2AGH8_MOUSE]	1.07	3	2	2	2	264249	1.23289	4.09702	0.210924	1.88265
Q3TJP6	Putative uncharacterized protein OS=Mus musculus GN=Cd34 PE=2 SV=1 - [Q3TJP6_MOUSE]	9.85	4	2	2	2	576747	1.23228	0.768724	1.60302	4.38097
Q8K1E6	Alpha-ketoglutarate-dependent dioxygenase alkB homolog 3 OS=Mus musculus GN=Alkbh3 PE=1 SV=1 - [ALKB3_MOUSE]	16.08	3	4	4	5	215650	1.23201	1.22035	0.693681	3.77535
Q8CGY8	UDP-N-acetylglucosamine--peptide N-acetylglucosaminyltransferase 110 kDa subunit OS=Mus musculus GN=Ogt PE=1 SV=2 - [OGT1_MOUSE]	12.05	4	11	11	21	2.08972e+06	1.23066	1.38017	0.85024	35.1206
Q3UYV9	Nuclear cap-binding protein subunit 1 OS=Mus musculus GN=Ncbp1 PE=1 SV=2 - [NCBP1_MOUSE]	11.01	2	9	9	15	4.47979e+06	1.23019	1.89912	0.600345	23.9763
Q80ZQ9	Protein Simiate OS=Mus musculus GN=Fam206a PE=1 SV=2 - [F206A_MOUSE]	12.44	2	2	2	2	107363	1.22836	1.67885	0.731667	0
Q0QEZ4	Succinate dehydrogenase [ubiquinone] iron-sulfur subunit, mitochondrial (Fragment) OS=Mus musculus GN=Sdhb PE=2 SV=1 - [Q0QEZ4_MOUSE]	38.91	4	10	10	29	7.21452e+06	1.22518	1.06506	1.00871	53.5348
Q3TWV4	AP-2 complex subunit mu OS=Mus musculus GN=Ap2m1 PE=2 SV=1 - [Q3TWV4_MOUSE]	23.79	5	9	9	13	1.22589e+07	1.22513	1.82803	0.639264	17.678
Q8VI94	2'-5'-oligoadenylate synthase-like protein 1 OS=Mus musculus GN=Oasl1 PE=2 SV=1 - [OASL1_MOUSE]	13.31	1	4	5	13	6.34626e+06	1.22434	0.403754	4.42351	30.7266
G3X8P6	Thioredoxin reductase 3 OS=Mus musculus GN=Txnrd3 PE=1 SV=1 - [G3X8P6_MOUSE]	8.13	4	5	5	12	1.95979e+06	1.22062	1.53569	0.842026	27.9539
Q3TJD7	PDZ and LIM domain protein 7 OS=Mus musculus GN=Pdlim7 PE=2 SV=1 - [PDLI7_MOUSE]	6.78	1	2	2	3	1.21643e+06	1.21861	2.33953	0.520879	7.64541
Q9QX52	Peroxisomal membrane anchor protein (Fragment) OS=Mus musculus PE=4 SV=1 - [Q9QX52_MOUSE]	7.69	2	2	2	2	390264	1.21788	1.6668	0.730668	1.87233
B7STB7	Annexin OS=Mus musculus GN=Anxa1 PE=2 SV=1 - [B7STB7_MOUSE]	65.61	10	2	25	167	5.36604e+07	1.21651	1.03374	1.10642	344.705
Q7TNP2	Serine/threonine-protein phosphatase 2A 65 kDa regulatory subunit A beta isoform OS=Mus musculus GN=Ppp2r1b PE=1 SV=2 - [2AAB_MOUSE]	13.81	10	4	9	19	1.32269e+07	1.21465	1.26262	0.96201	44.2807
Q91YT4	Skiv2l2 protein (Fragment) OS=Mus musculus GN=Skiv2l2 PE=2 SV=1 - [Q91YT4_MOUSE]	4.83	5	3	3	4	668656	1.21251	1.18285	1.02507	5.36316
Q06BK5	Kelch family protein Nd1-S2 OS=Mus musculus GN=Ivns1abp PE=2 SV=1 - [Q06BK5_MOUSE]	9.42	2	3	3	3	856501	1.21065	1.68529	0.747787	7.55493
Q8C414	Putative uncharacterized protein (Fragment) OS=Mus musculus GN=Diap2 PE=2 SV=1 - [Q8C414_MOUSE]	4.98	6	4	4	4	2.01199e+06	1.21016	1.22139	0.926756	6.71423
Q61398	Procollagen C-endopeptidase enhancer 1 OS=Mus musculus GN=Pcolce PE=1 SV=2 - [PCOC1_MOUSE]	23.29	7	9	9	19	4.56596e+06	1.20742	0.995674	1.21084	41.493
Q9CZU6	Citrate synthase, mitochondrial OS=Mus musculus GN=Cs PE=1 SV=1 - [CISY_MOUSE]	11.85	4	5	5	11	9.18513e+06	1.20643	1.56192	0.758271	28.3002
Q8K2F8	Protein LSM14 homolog A OS=Mus musculus GN=Lsm14a PE=1 SV=1 - [LS14A_MOUSE]	9.31	2	4	4	7	1.31962e+06	1.20625	1.56887	1.06803	3.95504
D6RII3	Echinoderm microtubule-associated protein-like 1 OS=Mus musculus GN=Eml1 PE=4 SV=1 - [D6RII3_MOUSE]	5.87	4	4	4	6	1.20827e+06	1.20503	1.70241	0.657762	11.9837
Q9QXE7	F-box-like/WD repeat-containing protein TBL1X OS=Mus musculus GN=Tbl1x PE=2 SV=2 - [TBL1X_MOUSE]	16.13	1	4	6	9	3.22808e+06	1.20377	2.46272	0.647572	13.596
P61965	WD repeat-containing protein 5 OS=Mus musculus GN=Wdr5 PE=1 SV=1 - [WDR5_MOUSE]	13.17	3	3	3	3	165321	1.20369	2.12531	0.566358	2.13199
Q04690	Neurofibromin OS=Mus musculus GN=Nf1 PE=1 SV=1 - [NF1_MOUSE]	2.04	4	5	5	6	808813	1.20331	2.21352	0.61544	6.64539
Q8K1H1	Tudor domain-containing protein 7 OS=Mus musculus GN=Tdrd7 PE=1 SV=1 - [TDRD7_MOUSE]	7.92	3	6	6	10	1.03503e+06	1.20181	1.24234	0.905119	26.1813
Q8BH83	Ankyrin repeat domain-containing protein 9 OS=Mus musculus GN=Ankrd9 PE=2 SV=1 - [ANKR9_MOUSE]	8.28	2	2	2	3	722738	1.20112	1.52654	0.786822	1.89127
O08736	Caspase-12 OS=Mus musculus GN=Casp12 PE=1 SV=1 - [CASPC_MOUSE]	7.88	7	3	3	4	1.26912e+06	1.20031	0.526498	2.60314	8.40579
P11499	Heat shock protein HSP 90-beta OS=Mus musculus GN=Hsp90ab1 PE=1 SV=3 - [HS90B_MOUSE]	36.6	14	16	27	108	4.40407e+07	1.19952	1.02019	1.17096	247.633
P80318	T-complex protein 1 subunit gamma OS=Mus musculus GN=Cct3 PE=1 SV=1 - [TCPG_MOUSE]	53.39	9	27	27	101	4.43067e+07	1.19895	1.87797	0.603525	247.163
Q62418	Drebrin-like protein OS=Mus musculus GN=Dbnl PE=1 SV=2 - [DBNL_MOUSE]	7.8	1	2	2	4	210316	1.19876	12.5731	0.0953436	1.70541
Q9D2E2	Target of EGR1 protein 1 OS=Mus musculus GN=Toe1 PE=1 SV=1 - [TOE1_MOUSE]	10.76	2	5	5	10	1.48346e+06	1.19757	1.7599	0.687993	21.9096
Q3U0S4	Putative uncharacterized protein OS=Mus musculus GN=Ctdp1 PE=2 SV=1 - [Q3U0S4_MOUSE]	5	2	3	3	5	257074	1.19749	0.18006	6.07741	9.60955
Q3TRH2	26S proteasome non-ATPase regulatory subunit 12 OS=Mus musculus GN=Psmd12 PE=2 SV=1 - [Q3TRH2_MOUSE]	8.85	5	4	4	12	2.93201e+06	1.19642	1.18979	1.18679	22.0692
Q61081	Hsp90 co-chaperone Cdc37 OS=Mus musculus GN=Cdc37 PE=2 SV=1 - [CDC37_MOUSE]	8.18	1	3	3	4	710763	1.19214	0.936189		6.85225
Q80ZW2	Protein THEM6 OS=Mus musculus GN=Them6 PE=2 SV=1 - [THEM6_MOUSE]	9.18	1	2	2	2	594802	1.18841	0.889854	1.33551	4.53136
D3YTQ9	40S ribosomal protein S15 OS=Mus musculus GN=Rps15 PE=3 SV=1 - [D3YTQ9_MOUSE]	27.12	4	3	3	10	9.50719e+06	1.18819	1.65561	0.616629	11.9643
P35293	Ras-related protein Rab-18 OS=Mus musculus GN=Rab18 PE=2 SV=2 - [RAB18_MOUSE]	38.35	2	6	6	30	1.09243e+07	1.18809	1.24758	0.939646	82.1349
D3Z0V2	Rho guanine nucleotide exchange factor 7 OS=Mus musculus GN=Arhgef7 PE=1 SV=1 - [D3Z0V2_MOUSE]	8.57	2	5	5	9	1.1472e+06	1.18707	1.27653	0.907289	14.0056
Q8CG48	Structural maintenance of chromosomes protein 2 OS=Mus musculus GN=Smc2 PE=1 SV=2 - [SMC2_MOUSE]	28.72	5	31	31	48	1.07934e+07	1.18534	2.18303	0.559113	114.911
F6TQN9	Disabled homolog 2 (Fragment) OS=Mus musculus GN=Dab2 PE=1 SV=1 - [F6TQN9_MOUSE]	3.94	10	2	2	2	303040	1.18286	3.44913	0.512081	4.17427
Q5SQB0	Nucleophosmin OS=Mus musculus GN=Npm1 PE=1 SV=1 - [Q5SQB0_MOUSE]	10.61	10	3	3	7	3.71189e+06	1.18129	1.67506	0.685189	8.41658
P70206	Plexin-A1 OS=Mus musculus GN=Plxna1 PE=1 SV=1 - [PLXA1_MOUSE]	6.55	8	11	11	17	2.067e+06	1.18022	2.11366	0.565655	30.6622
Q07797	Galectin-3-binding protein OS=Mus musculus GN=Lgals3bp PE=1 SV=1 - [LG3BP_MOUSE]	5.89	1	2	2	2	1.02215e+06	1.17865	0.566899	2.07912	3.79888
B2RQQ5	Microtubule-associated protein 1B OS=Mus musculus GN=Map1b PE=2 SV=1 - [B2RQQ5_MOUSE]	15.83	9	26	27	46	5.80339e+06	1.17833	1.90904	0.621917	72.2202
Q8CI32	BAG family molecular chaperone regulator 5 OS=Mus musculus GN=Bag5 PE=1 SV=1 - [BAG5_MOUSE]	4.03	1	2	2	2	401875	1.17817			1.63325
Q8R179	Kelch repeat and BTB domain-containing protein 4 OS=Mus musculus GN=Kbtbd4 PE=2 SV=1 - [KBTB4_MOUSE]	17.79	1	8	8	15	5.89764e+06	1.17681	1.27317	0.968653	31.3833
Q7TMY2	Acyl-Coenzyme A dehydrogenase, short/branched chain OS=Mus musculus GN=Acadsb PE=2 SV=1 - [Q7TMY2_MOUSE]	12.73	4	5	5	8	659061	1.17672	1.9858	0.509749	11.284
P42669	Transcriptional activator protein Pur-alpha OS=Mus musculus GN=Pura PE=1 SV=1 - [PURA_MOUSE]	7.48	5	2	3	5	1.41354e+06	1.17666	1.40578	0.837014	3.75736
Q6A015	MKIAA0691 protein (Fragment) OS=Mus musculus GN=mKIAA0691 PE=2 SV=1 - [Q6A015_MOUSE]	6.79	4	3	4	6	1.74766e+06	1.17637	1.33311	0.583218	9.77896
Q08619	Interferon-activable protein 205-B OS=Mus musculus GN=Ifi205b PE=1 SV=2 - [IFI5B_MOUSE]	49.18	9	10	15	40	2.83071e+07	1.17594	1.06139	1.1085	68.0795
Q5SVG5	AP-1 complex subunit beta-1 OS=Mus musculus GN=Ap1b1 PE=1 SV=1 - [Q5SVG5_MOUSE]	22.71	13	6	20	37	1.25141e+07	1.17498	2.21465	0.531635	82.804
A6H663	BCL2-associated athanogene 3 OS=Mus musculus GN=Bag3 PE=2 SV=1 - [A6H663_MOUSE]	23.92	4	11	11	24	6.81942e+06	1.17496	1.0077	0.984762	52.4731
P26645	Myristoylated alanine-rich C-kinase substrate OS=Mus musculus GN=Marcks PE=1 SV=2 - [MARCS_MOUSE]	67.31	3	10	10	30	6.49427e+06	1.17435	1.49566	0.803988	60.8569
E9Q616	Protein Ahnak OS=Mus musculus GN=Ahnak PE=1 SV=1 - [E9Q616_MOUSE]	59.83	13	174	176	475	2.91016e+08	1.17394	1.86072	0.641983	1042.11
V9GXP8	ELKS/Rab6-interacting/CAST family member 1 OS=Mus musculus GN=Erc1 PE=1 SV=1 - [V9GXP8_MOUSE]	8.33	14	8	8	14	2.20262e+06	1.17393	2.00047	0.745775	29.5299
Q3TKC5	Putative uncharacterized protein (Fragment) OS=Mus musculus GN=Ppat PE=2 SV=1 - [Q3TKC5_MOUSE]	5.03	5	2	2	3	2.71646e+06	1.17381	3.87666	0.302788	7.38952
G3UY38	Heterogeneous nuclear ribonucleoprotein L OS=Mus musculus GN=Hnrnpl PE=4 SV=1 - [G3UY38_MOUSE]	5.7	7	2	2	4	1.55113e+06	1.17267	0.997862	1.33421	2.65533
O54833	Casein kinase II subunit alpha' OS=Mus musculus GN=Csnk2a2 PE=2 SV=1 - [CSK22_MOUSE]	19.71	4	5	5	10	763187	1.17215	2.69741	0.592263	8.21048
O70310	Glycylpeptide N-tetradecanoyltransferase 1 OS=Mus musculus GN=Nmt1 PE=1 SV=1 - [NMT1_MOUSE]	18.55	1	7	8	13	5.23494e+06	1.17176	1.83467	0.550107	19.5436
P35283	Ras-related protein Rab-12 OS=Mus musculus GN=Rab12 PE=1 SV=3 - [RAB12_MOUSE]	30.45	2	6	6	17	727513	1.17025	1.53425	0.789038	32.7369
Q3TTW5	Pumilio homolog 1 OS=Mus musculus GN=Pum1 PE=1 SV=1 - [Q3TTW5_MOUSE]	5.95	9	3	4	8	780747	1.16971	1.85802	0.684945	14.7412
E9Q7G0	Protein Numa1 OS=Mus musculus GN=Numa1 PE=1 SV=1 - [E9Q7G0_MOUSE]	3.2	3	5	5	5	246084	1.16961	0.0500097	21.9193	0
Q9CQ62	2,4-dienoyl-CoA reductase, mitochondrial OS=Mus musculus GN=Decr1 PE=1 SV=1 - [DECR_MOUSE]	13.43	1	3	3	8	2.78232e+06	1.1693	1.63328	0.591515	12.1904
Q3TZJ5	Putative uncharacterized protein OS=Mus musculus GN=Fer PE=2 SV=1 - [Q3TZJ5_MOUSE]	15.04	4	7	8	11	2.8485e+06	1.16737	2.06516	0.73428	16.5899
Q8VHJ6	Nuclear factor of activated T-cells 5 OS=Mus musculus GN=Nfat5 PE=2 SV=1 - [Q8VHJ6_MOUSE]	5.01	7	4	5	7	2.05045e+06	1.16668	0.869831	1.41773	15.6064
Q8C605	ATP-dependent 6-phosphofructokinase, platelet type OS=Mus musculus GN=Pfkp PE=1 SV=1 - [Q8C605_MOUSE]	6.63	6	3	4	15	1.85313e+06	1.16647	1.12188	1.07992	33.6879
Q9DCM0	Persulfide dioxygenase ETHE1, mitochondrial OS=Mus musculus GN=Ethe1 PE=1 SV=2 - [ETHE1_MOUSE]	31.89	1	7	7	12	6.05181e+06	1.16594	1.60653	0.642785	21.5861
Q3TDD8	Putative uncharacterized protein OS=Mus musculus GN=Eif4b PE=2 SV=1 - [Q3TDD8_MOUSE]	21.51	8	11	11	31	3.25977e+06	1.16455	1.42325	0.787016	59.783
A2A813	Protein deglycase DJ-1 OS=Mus musculus GN=Park7 PE=1 SV=1 - [A2A813_MOUSE]	56.57	6	9	9	23	8.4305e+06	1.16418	1.20078	1.25084	32.2399
Q8R2X0	Ehd2 protein OS=Mus musculus GN=Ehd2 PE=2 SV=1 - [Q8R2X0_MOUSE]	26.86	3	10	11	26	1.02213e+07	1.16305	0.950217	1.06097	55.7104
P20664	DNA primase small subunit OS=Mus musculus GN=Prim1 PE=1 SV=1 - [PRI1_MOUSE]	18.23	4	7	8	10	3.42467e+06	1.16134	4.6685	0.204825	22.3613
A0A067XG53	Peripheral plasma membrane protein CASK (Fragment) OS=Mus musculus GN=Cask PE=4 SV=1 - [A0A067XG53_MOUSE]	5.86	6	3	4	5	1.10822e+06	1.15986	1.33839	0.866604	7.15345
P49717	DNA replication licensing factor MCM4 OS=Mus musculus GN=Mcm4 PE=1 SV=1 - [MCM4_MOUSE]	6.84	7	5	5	5	591679	1.15968	2.58717	0.578893	3.39931
Q8VCQ8	Caldesmon 1 OS=Mus musculus GN=Cald1 PE=1 SV=1 - [Q8VCQ8_MOUSE]	18.49	15	10	10	20	9.29192e+06	1.15925	2.13159	0.484327	41.4008
Q3UHE0	Putative uncharacterized protein OS=Mus musculus GN=Ubr2 PE=2 SV=1 - [Q3UHE0_MOUSE]	3.7	3	4	5	5	2.90537e+06	1.15826	2.8554	0.338305	7.88872
Q8CHP5	Partner of Y14 and mago OS=Mus musculus GN=Wibg PE=2 SV=2 - [WIBG_MOUSE]	16.75	1	3	3	4	3.01106e+06	1.15609	1.24518	0.0949005	2.19518
Q6ZPE2	Myotubularin-related protein 5 OS=Mus musculus GN=Sbf1 PE=1 SV=2 - [MTMR5_MOUSE]	7.61	4	11	11	16	8.28476e+06	1.15519	1.17001	0.846453	24.2391
Q3UVG3	Protein FAM91A1 OS=Mus musculus GN=Fam91a1 PE=2 SV=1 - [F91A1_MOUSE]	5.02	1	4	4	4	356893	1.15509	1.05323	1.34282	6.61796
D3Z7E5	Glycogen synthase kinase-3 alpha OS=Mus musculus GN=Gsk3a PE=4 SV=1 - [D3Z7E5_MOUSE]	11.93	2	3	5	12	3.57533e+06	1.15496	1.55829	0.741172	23.4588
Q9CQI7	U2 small nuclear ribonucleoprotein B'' OS=Mus musculus GN=Snrpb2 PE=1 SV=1 - [RU2B_MOUSE]	23.56	8	4	4	4	632293	1.15376	6.02836	0.191388	4.4837
P07901	Heat shock protein HSP 90-alpha OS=Mus musculus GN=Hsp90aa1 PE=1 SV=4 - [HS90A_MOUSE]	30.15	19	11	21	74	3.97121e+07	1.15202	0.96378	1.23156	176.668
P57784	U2 small nuclear ribonucleoprotein A' OS=Mus musculus GN=Snrpa1 PE=1 SV=2 - [RU2A_MOUSE]	36.08	3	8	8	19	6.13226e+06	1.15192	3.31819	0.334253	37.214
Q9CU62	Structural maintenance of chromosomes protein 1A OS=Mus musculus GN=Smc1a PE=1 SV=4 - [SMC1A_MOUSE]	7.54	4	10	10	11	1.98477e+06	1.15181	1.97938	0.582284	15.6269
P20357	Microtubule-associated protein 2 OS=Mus musculus GN=Map2 PE=1 SV=2 - [MTAP2_MOUSE]	4.54	11	6	6	8	1.83478e+06	1.15173	0.652984	1.81711	11.8787
Q3UK41	Putative uncharacterized protein OS=Mus musculus GN=Nelfa PE=2 SV=1 - [Q3UK41_MOUSE]	10	2	4	4	6	490604	1.15164	2.11747	0.636915	5.87562
Q8BTV2	Cleavage and polyadenylation specificity factor subunit 7 OS=Mus musculus GN=Cpsf7 PE=1 SV=2 - [CPSF7_MOUSE]	14.65	1	6	6	7	1.05003e+06	1.1514	1.36068	0.702241	16.0756
P47955	60S acidic ribosomal protein P1 OS=Mus musculus GN=Rplp1 PE=2 SV=1 - [RLA1_MOUSE]	51.75	2	2	2	12	3.03832e+06	1.15062	1.80364	0.613057	25.391
Q6P5E5	Structural maintenace of chromosomes 3 OS=Mus musculus GN=Smc3 PE=2 SV=1 - [Q6P5E5_MOUSE]	15.38	8	14	14	23	3.23342e+06	1.14865	2.08516	0.486566	40.3754
P26516	26S proteasome non-ATPase regulatory subunit 7 OS=Mus musculus GN=Psmd7 PE=1 SV=2 - [PSMD7_MOUSE]	10.28	1	3	3	3	608318	1.1458	1.23286	1.29702	2.47263
A2BDX2	Dolichol-phosphate mannosyltransferase subunit 1 OS=Mus musculus GN=Dpm1 PE=4 SV=1 - [A2BDX2_MOUSE]	23.08	3	4	4	8	894720	1.14546	1.00507	1.04355	17.5494
Q7TNE3	Sperm-associated antigen 7 OS=Mus musculus GN=Spag7 PE=1 SV=1 - [SPAG7_MOUSE]	11.45	2	2	2	2	123730	1.14471	1.31009	0.422186	0
P10852	4F2 cell-surface antigen heavy chain OS=Mus musculus GN=Slc3a2 PE=1 SV=1 - [4F2_MOUSE]	11.79	6	5	5	7	1.67737e+06	1.14451	1.13171	1.02203	13.7564
F8VPK5	Rho-associated protein kinase OS=Mus musculus GN=Rock2 PE=3 SV=1 - [F8VPK5_MOUSE]	17.65	8	20	22	41	5.31347e+06	1.1444	1.41015	0.833387	87.717
Q9EPU4	Cleavage and polyadenylation specificity factor subunit 1 OS=Mus musculus GN=Cpsf1 PE=1 SV=1 - [CPSF1_MOUSE]	4.93	2	5	5	6	4.41079e+06	1.14305	2.0212	0.425971	6.43555
Q3UA06	Pachytene checkpoint protein 2 homolog OS=Mus musculus GN=Trip13 PE=2 SV=1 - [PCH2_MOUSE]	12.96	1	5	5	8	1.03163e+06	1.14302	2.09089	0.525192	16.5435
E9Q3U1	Ubiquitin-conjugating enzyme E2 H OS=Mus musculus GN=Ube2h PE=1 SV=1 - [E9Q3U1_MOUSE]	21.71	3	3	3	9	3.63101e+06	1.14139	1.71443	0.548653	15.9524
Q8K2Z4	Condensin complex subunit 1 OS=Mus musculus GN=Ncapd2 PE=1 SV=2 - [CND1_MOUSE]	9.12	3	9	9	19	4.51174e+06	1.14104	2.23885	0.504381	41.583
Q6P9P6	Kinesin-like protein KIF11 OS=Mus musculus GN=Kif11 PE=2 SV=1 - [KIF11_MOUSE]	5.61	1	5	5	5	742331	1.14081	1.86431	0.611922	11.1958
A0A0A6YY34	Glutathione peroxidase 1 OS=Mus musculus GN=Gpx1 PE=1 SV=1 - [A0A0A6YY34_MOUSE]	36.81	3	4	4	12	728651	1.14076	1.14715	1.17104	24.5392
B9EKS2	Jumonji domain containing 1B OS=Mus musculus GN=Kdm3b PE=2 SV=1 - [B9EKS2_MOUSE]	5.11	6	6	7	8	1.33884e+06	1.13918	1.84939	0.594578	12.9002
Q8R060	Protein zwilch homolog OS=Mus musculus GN=Zwilch PE=2 SV=1 - [ZWILC_MOUSE]	6.79	8	4	4	6	546507	1.13888	1.81478	0.782099	9.81954
P24288	Branched-chain-amino-acid aminotransferase, cytosolic OS=Mus musculus GN=Bcat1 PE=2 SV=2 - [BCAT1_MOUSE]	11.4	7	4	4	11	3.01807e+06	1.1376	1.58461	0.623129	25.0258
A0A0B4J1F2	Microtubule-associated protein 4 OS=Mus musculus GN=Map4 PE=1 SV=1 - [A0A0B4J1F2_MOUSE]	37.67	5	31	31	90	2.96309e+07	1.13747	1.47915	0.781137	154.523
Q80ZM5	H1 histone family, member X OS=Mus musculus GN=H1fx PE=1 SV=1 - [Q80ZM5_MOUSE]	11.7	1	2	2	6	2.48207e+06	1.13745	2.98445	0.431473	14.0895
P40124	Adenylyl cyclase-associated protein 1 OS=Mus musculus GN=Cap1 PE=1 SV=4 - [CAP1_MOUSE]	22.57	6	10	10	13	8.06619e+06	1.13674	1.27182	0.929479	19.6512
P36916	Guanine nucleotide-binding protein-like 1 OS=Mus musculus GN=Gnl1 PE=2 SV=4 - [GNL1_MOUSE]	9.39	3	5	5	8	1.26198e+06	1.1347	1.91096	0.559386	11.2889
Q3TFQ8	Alpha-1,4 glucan phosphorylase OS=Mus musculus GN=Pygb PE=2 SV=1 - [Q3TFQ8_MOUSE]	18.39	10	14	14	25	5.80708e+06	1.13461	1.46838	0.79667	48.967
Q91ZX7	Prolow-density lipoprotein receptor-related protein 1 OS=Mus musculus GN=Lrp1 PE=1 SV=1 - [LRP1_MOUSE]	23.12	9	86	90	221	3.78992e+07	1.13437	1.53178	0.726472	427.665
P63094	Guanine nucleotide-binding protein G(s) subunit alpha isoforms short OS=Mus musculus GN=Gnas PE=1 SV=1 - [GNAS2_MOUSE]	24.87	20	7	8	16	7.8702e+06	1.13426	1.81944	0.64083	34.0937
A0JLT5	Mybbp1a protein (Fragment) OS=Mus musculus GN=Mybbp1a PE=2 SV=1 - [A0JLT5_MOUSE]	1.87	3	2	2	3	233159	1.1338			0
E9PWG6	Protein Ncapg OS=Mus musculus GN=Ncapg PE=4 SV=1 - [E9PWG6_MOUSE]	16.04	3	13	13	18	4.09315e+06	1.13373	2.42459	0.476642	37.5771
Q3UNN1	Putative uncharacterized protein OS=Mus musculus GN=Sept7 PE=2 SV=1 - [Q3UNN1_MOUSE]	27.51	11	10	11	32	1.50485e+07	1.13369	1.44816	0.786869	61.387
P62071	Ras-related protein R-Ras2 OS=Mus musculus GN=Rras2 PE=1 SV=1 - [RRAS2_MOUSE]	11.27	3	2	2	5	453441	1.13318	1.66202	1.20148	3.66405
P83741	Serine/threonine-protein kinase WNK1 OS=Mus musculus GN=Wnk1 PE=1 SV=2 - [WNK1_MOUSE]	4.25	23	9	9	11	2.71478e+06	1.13199	1.87402	0.625845	20.579
P52479	Ubiquitin carboxyl-terminal hydrolase 10 OS=Mus musculus GN=Usp10 PE=1 SV=3 - [UBP10_MOUSE]	4.8	1	3	3	5	662626	1.13104	1.82677	0.619149	10.6552
Q99L05	Syndecan (Fragment) OS=Mus musculus GN=Sdc2 PE=2 SV=1 - [Q99L05_MOUSE]	10.29	2	3	3	3	3.81024e+06	1.13008	1.71063	0.716885	5.63258
O35874	Neutral amino acid transporter A OS=Mus musculus GN=Slc1a4 PE=1 SV=1 - [SATT_MOUSE]	5.64	5	2	2	3	790115	1.12899	0.909245	1.24168	1.75068
P63268	Actin, gamma-enteric smooth muscle OS=Mus musculus GN=Actg2 PE=1 SV=1 - [ACTH_MOUSE]	35.11	11	4	12	89	2.02149e+08	1.12856	2.61487	0.430919	210.2
Q8VH37	Histone deacetylase 8 OS=Mus musculus GN=Hdac8 PE=1 SV=2 - [HDAC8_MOUSE]	16.71	1	5	5	8	7.76438e+06	1.12851	1.91267	0.597892	16.9107
H7BWY4	Disks large homolog 1 OS=Mus musculus GN=Dlg1 PE=1 SV=1 - [H7BWY4_MOUSE]	15.37	12	11	11	16	3.69537e+06	1.12849	1.53142	0.730611	26.879
Q9D0J4	ADP-ribosylation factor-like protein 2 OS=Mus musculus GN=Arl2 PE=1 SV=1 - [ARL2_MOUSE]	16.3	1	2	2	4	271741	1.12819	3.83543	0.212226	6.47253
Q6PCM1	Lysine-specific demethylase 3A OS=Mus musculus GN=Kdm3a PE=1 SV=1 - [KDM3A_MOUSE]	3.17	6	2	3	4	371511	1.12761	0.785858	1.43488	3.51366
Q8BZW8	NHL repeat-containing protein 2 OS=Mus musculus GN=Nhlrc2 PE=2 SV=1 - [NHLC2_MOUSE]	4	2	2	2	3	766493	1.12719	1.40287	0.803489	5.28514
P63321	Ras-related protein Ral-A OS=Mus musculus GN=Rala PE=1 SV=1 - [RALA_MOUSE]	17.48	4	3	3	7	881642	1.12496	1.61209	0.582876	18.4276
E9PXB7	E3 ubiquitin-protein ligase NEDD4-like OS=Mus musculus GN=Nedd4l PE=1 SV=1 - [E9PXB7_MOUSE]	11.37	6	5	9	37	2.04398e+07	1.12323	2.08196	0.572101	88.6942
Q9EQH2	Endoplasmic reticulum aminopeptidase 1 OS=Mus musculus GN=Erap1 PE=2 SV=2 - [ERAP1_MOUSE]	12.15	4	11	11	17	3.54838e+06	1.12317	0.910525	1.35898	29.4071
P63038	60 kDa heat shock protein, mitochondrial OS=Mus musculus GN=Hspd1 PE=1 SV=1 - [CH60_MOUSE]	33.86	3	16	16	31	1.06688e+07	1.12056	1.22043	0.87985	60.925
P22315	Ferrochelatase, mitochondrial OS=Mus musculus GN=Fech PE=1 SV=2 - [HEMH_MOUSE]	19.52	6	7	7	17	2.4883e+06	1.12	1.1311	0.985041	12.3591
Q3U8R9	Putative uncharacterized protein OS=Mus musculus GN=Txnl1 PE=2 SV=1 - [Q3U8R9_MOUSE]	27.68	4	7	7	45	8.70848e+06	1.11897	1.22574	0.936377	80.9625
O88840	Mutant fibrillin-1 OS=Mus musculus GN=Fbn1 PE=2 SV=1 - [O88840_MOUSE]	3.53	7	7	7	13	875232	1.11876	1.25125	0.99655	18.667
Q3U5Q7	UMP-CMP kinase 2, mitochondrial OS=Mus musculus GN=Cmpk2 PE=2 SV=2 - [CMPK2_MOUSE]	13.65	1	5	5	7	3.20158e+06	1.11841	0.156799	47.1502	14.3044
B2RUE8	Map4k4 protein OS=Mus musculus GN=Map4k4 PE=1 SV=1 - [B2RUE8_MOUSE]	9.09	28	4	8	12	1.11264e+06	1.11815	1.39056	0.863064	20.0382
Q91V35	Protein tyrosin phosphatase receptor type alpha OS=Mus musculus GN=Ptpra PE=1 SV=1 - [Q91V35_MOUSE]	4.67	2	3	3	4	487292	1.11774	0.854452	1.30814	6.11764
F8WHV1	Mitotic spindle-associated MMXD complex subunit MIP18 OS=Mus musculus GN=Fam96b PE=4 SV=1 - [F8WHV1_MOUSE]	21.32	2	2	2	4	1.09549e+06	1.11768	1.31015	0.935148	4.87221
D2CGM5	Melanoma differentiation-associated protein 5 OS=Mus musculus GN=Ifih1 PE=2 SV=1 - [D2CGM5_MOUSE]	12.98	6	12	12	15	2.18612e+06	1.11755	0.679247	1.82465	26.6761
J3QNN5	Saccharopine dehydrogenase-like oxidoreductase OS=Mus musculus GN=Sccpdh PE=4 SV=1 - [J3QNN5_MOUSE]	21.54	3	3	3	4	1.07258e+06	1.11689	1.27972	1.14318	6.34252
Q6P3E7	Histone deacetylase 10 OS=Mus musculus GN=Hdac10 PE=2 SV=2 - [HDA10_MOUSE]	25.38	4	13	13	100	5.59812e+07	1.11601	0.865276	1.30295	194.494
E9PXG9	Vacuolar protein sorting-associated protein 53 homolog OS=Mus musculus GN=Vps53 PE=4 SV=1 - [E9PXG9_MOUSE]	3.74	8	3	3	3	371443	1.11575	2.51385	0.355456	5.51267
B1AY13	Ubiquitin carboxyl-terminal hydrolase 24 OS=Mus musculus GN=Usp24 PE=1 SV=1 - [UBP24_MOUSE]	18.38	7	42	42	83	1.35897e+07	1.11519	1.85481	0.617235	152.787
Q6A0A2	La-related protein 4B OS=Mus musculus GN=Larp4b PE=1 SV=2 - [LAR4B_MOUSE]	4.32	1	2	2	2	699103	1.11288			4.86193
A0A087WRN1	Bcl-2-associated transcription factor 1 (Fragment) OS=Mus musculus GN=Bclaf1 PE=1 SV=1 - [A0A087WRN1_MOUSE]	5.15	9	2	2	3	448204	1.11231			2.01234
O54724	Polymerase I and transcript release factor OS=Mus musculus GN=Ptrf PE=1 SV=1 - [PTRF_MOUSE]	40.31	3	14	14	35	1.12433e+07	1.11113	1.56406	0.687821	59.5766
P35980	60S ribosomal protein L18 OS=Mus musculus GN=Rpl18 PE=2 SV=3 - [RL18_MOUSE]	40.96	7	7	7	45	1.48235e+07	1.11041	2.1122	0.54732	93.1427
Q8BX17	Gem-associated protein 5 OS=Mus musculus GN=Gemin5 PE=2 SV=2 - [GEMI5_MOUSE]	7.39	8	9	9	10	1.03053e+06	1.10946	1.44887	0.473224	14.0084
P97447	Four and a half LIM domains protein 1 OS=Mus musculus GN=Fhl1 PE=1 SV=3 - [FHL1_MOUSE]	40.71	8	11	11	54	1.06711e+07	1.10921	2.30026	0.483319	96.5256
Q9CWG8	NADH dehydrogenase [ubiquinone] complex I, assembly factor 7 OS=Mus musculus GN=Ndufaf7 PE=2 SV=4 - [NDUF7_MOUSE]	21.56	3	8	8	20	7.6054e+06	1.10854	1.42168	0.734963	52.5642
Q3TBZ6	Putative uncharacterized protein OS=Mus musculus GN=Necap2 PE=2 SV=1 - [Q3TBZ6_MOUSE]	9.02	3	2	2	2	248886	1.10854	1.613	0.899051	0
Q6PIU9	Uncharacterized protein FLJ45252 homolog OS=Mus musculus PE=1 SV=2 - [YJ005_MOUSE]	26.84	1	6	6	11	1.64015e+06	1.10813	1.82275	0.607946	23.8762
P62911	60S ribosomal protein L32 OS=Mus musculus GN=Rpl32 PE=1 SV=2 - [RL32_MOUSE]	32.59	3	4	4	10	5.44857e+06	1.10807	2.41144	0.459507	22.6339
Q8CEJ2	MCG117705, isoform CRA_a OS=Mus musculus GN=Uxt PE=2 SV=1 - [Q8CEJ2_MOUSE]	15.92	3	2	2	3	566322	1.1078	1.93582	0.572263	6.70351
V6BQR3	60kDa 4.1B MEF cell isoform (Fragment) OS=Mus musculus GN=Epb4.1l3 PE=2 SV=1 - [V6BQR3_MOUSE]	25.71	8	2	11	26	4.34835e+06	1.10592	1.1308	0.747866	51.3445
A2AF47	Dedicator of cytokinesis protein 11 OS=Mus musculus GN=Dock11 PE=1 SV=1 - [DOC11_MOUSE]	12.11	3	3	21	37	5.5822e+06	1.10488	1.09495	1.09724	76.3974
E9QKL6	Interferon-activable protein 204 OS=Mus musculus GN=Ifi204 PE=4 SV=1 - [E9QKL6_MOUSE]	24.23	5	7	12	26	3.87634e+06	1.1044	1.4556	0.679439	56.6747
Q8CI33	CWF19-like protein 1 OS=Mus musculus GN=Cwf19l1 PE=2 SV=2 - [C19L1_MOUSE]	9.68	1	4	4	8	1.77124e+06	1.10194	1.9178	0.578328	20.0069
P97470	Serine/threonine-protein phosphatase 4 catalytic subunit OS=Mus musculus GN=Ppp4c PE=1 SV=2 - [PP4C_MOUSE]	12.38	1	2	3	14	3.44032e+06	1.10183	1.22916	0.641311	29.2933
Q9D2R0	Acetoacetyl-CoA synthetase OS=Mus musculus GN=Aacs PE=2 SV=1 - [AACS_MOUSE]	9.23	2	6	6	10	2.70631e+06	1.09885	1.12298	0.725645	19.6882
E9Q5I9	26S proteasome non-ATPase regulatory subunit 13 OS=Mus musculus GN=Psmd13 PE=4 SV=1 - [E9Q5I9_MOUSE]	10.32	5	4	4	11	1.65028e+06	1.09755	1.32622	0.934448	14.1834
B0R091	Calcineurin B homologous protein 1 OS=Mus musculus GN=Chp1 PE=4 SV=1 - [B0R091_MOUSE]	10.47	2	2	2	3	344534	1.09707	0.903584	0.640901	4.57252
Q3USK4	Putative uncharacterized protein OS=Mus musculus GN=Sos1 PE=2 SV=1 - [Q3USK4_MOUSE]	6.61	8	6	6	8	989491	1.09705	2.58945	0.440954	14.0541
Q9Z2B9	Ribosomal protein S6 kinase alpha-4 OS=Mus musculus GN=Rps6ka4 PE=1 SV=2 - [KS6A4_MOUSE]	13.84	5	8	9	12	2.37472e+06	1.09517	1.31064	0.836839	23.5943
Q8VCE7	Transmembrane emp24 protein transport domain containing 5 OS=Mus musculus GN=Tmed5 PE=2 SV=1 - [Q8VCE7_MOUSE]	9.17	3	2	2	5	252489	1.09436	0.508105	2.15381	7.58712
Q9CRA8	Exosome complex component RRP46 OS=Mus musculus GN=Exosc5 PE=1 SV=1 - [EXOS5_MOUSE]	12.34	2	2	2	5	232660	1.09409	2.03604	0.682066	3.94555
Q3TSS7	Squalene monooxygenase OS=Mus musculus GN=Sqle PE=2 SV=1 - [Q3TSS7_MOUSE]	4.26	2	2	2	4	359034	1.09389	1.36737	0.799997	8.90012
Q3UW53	Protein Niban OS=Mus musculus GN=Fam129a PE=1 SV=2 - [NIBAN_MOUSE]	15.12	5	12	12	23	5.94866e+06	1.09344	0.996975	1.21137	50.2899
F7AZP7	WD repeat domain phosphoinositide-interacting protein 3 (Fragment) OS=Mus musculus GN=Wdr45b PE=4 SV=1 - [F7AZP7_MOUSE]	9.63	2	2	2	4	303960	1.09184	1.43164	0.699443	9.25463
Q8R010	Aminoacyl tRNA synthase complex-interacting multifunctional protein 2 OS=Mus musculus GN=Aimp2 PE=1 SV=2 - [AIMP2_MOUSE]	10.63	2	2	2	5	1.49791e+06	1.09074	1.64238	0.664119	3.74305
E9PVP5	Molybdopterin synthase catalytic subunit OS=Mus musculus GN=Mocs2 PE=4 SV=1 - [E9PVP5_MOUSE]	17.83	3	2	2	5	541457	1.0906	1.59042	0.701368	2.35439
Q9R061	Cytosolic Fe-S cluster assembly factor NUBP2 OS=Mus musculus GN=Nubp2 PE=1 SV=1 - [NUBP2_MOUSE]	17.45	1	4	4	11	4.48788e+06	1.09051	1.14263	0.838474	26.4756
Q3TTL2	Kinesin-like protein KIF2C OS=Mus musculus GN=Kif2c PE=2 SV=1 - [Q3TTL2_MOUSE]	4.93	4	2	3	4	1.73434e+06	1.09047	2.37686	0.458784	2.65965
G3UZY2	Thioredoxin, mitochondrial (Fragment) OS=Mus musculus GN=Txn2 PE=1 SV=1 - [G3UZY2_MOUSE]	11.54	2	2	2	2	350349	1.09031	1.54916	0.703809	1.8303
Q9WTX2	Interferon-inducible double-stranded RNA-dependent protein kinase activator A OS=Mus musculus GN=Prkra PE=1 SV=1 - [PRKRA_MOUSE]	12.14	1	3	3	5	419919	1.0879	2.97209	0.384286	4.92847
Q9EQ61	Pescadillo homolog OS=Mus musculus GN=Pes1 PE=1 SV=1 - [PESC_MOUSE]	12.5	2	7	7	9	1.2153e+06	1.08751	2.35961	0.475105	10.2467
Q3UDJ2	Putative uncharacterized protein OS=Mus musculus GN=Sgpl1 PE=2 SV=1 - [Q3UDJ2_MOUSE]	18.49	6	9	9	19	1.36846e+07	1.08731	1.37551	0.790205	41.7486
Q9WVE8	Protein kinase C and casein kinase substrate in neurons protein 2 OS=Mus musculus GN=Pacsin2 PE=1 SV=1 - [PACN2_MOUSE]	12.35	2	6	6	8	2.96886e+06	1.08678	1.61317	0.535623	16.335
A2RRR3	Clasp2 protein OS=Mus musculus GN=Clasp2 PE=2 SV=1 - [A2RRR3_MOUSE]	9.27	8	6	7	10	781506	1.08654	1.3051	0.659819	18.1131
Q8C115	Pleckstrin homology domain-containing family H member 2 OS=Mus musculus GN=Plekhh2 PE=1 SV=3 - [PKHH2_MOUSE]	4.36	1	5	5	9	962164	1.08542	1.27938	0.786478	16.8883
Q80UE5	Erythrocyte protein band 4.1-like 2, isoform CRA_c OS=Mus musculus GN=Epb4.1l2 PE=2 SV=1 - [Q80UE5_MOUSE]	9.26	15	6	7	8	1.7617e+06	1.08518	1.03087	0.767494	3.99269
F8VQJ3	Laminin subunit gamma-1 OS=Mus musculus GN=Lamc1 PE=4 SV=1 - [F8VQJ3_MOUSE]	7.9	9	9	9	15	1.63201e+06	1.08221	1.41499	0.77712	23.0465
Q9DB05	Alpha-soluble NSF attachment protein OS=Mus musculus GN=Napa PE=1 SV=1 - [SNAA_MOUSE]	15.25	2	3	3	3	355194	1.08202	2.17507	0.501422	4.75277
Q3UK38	Putative uncharacterized protein OS=Mus musculus GN=Dimt1 PE=2 SV=1 - [Q3UK38_MOUSE]	14.06	2	4	4	4	385601	1.08196	3.55209	0.199967	0
P14148	60S ribosomal protein L7 OS=Mus musculus GN=Rpl7 PE=1 SV=2 - [RL7_MOUSE]	37.04	11	11	11	50	1.10548e+07	1.08187	2.00076	0.520016	74.1661
Q9Z2X1	Heterogeneous nuclear ribonucleoprotein F OS=Mus musculus GN=Hnrnpf PE=1 SV=3 - [HNRPF_MOUSE]	33.01	6	7	9	54	2.27943e+07	1.08151	1.64357	0.631888	111.857
Q8C1B7	Septin-11 OS=Mus musculus GN=Sept11 PE=1 SV=4 - [SEP11_MOUSE]	30.86	7	9	11	41	1.21094e+07	1.08073	1.50595	0.639716	82.4806
Q05BF9	Ppm2c protein OS=Mus musculus GN=Pdp1 PE=2 SV=1 - [Q05BF9_MOUSE]	5.76	5	2	2	2	445246	1.07872	0.507023		5.08238
O70503	Very-long-chain 3-oxoacyl-CoA reductase OS=Mus musculus GN=Hsd17b12 PE=2 SV=1 - [DHB12_MOUSE]	41.99	3	12	12	49	1.28308e+07	1.07748	1.25518	0.830156	91.0368
D3Z7C6	Prostaglandin E synthase 3 OS=Mus musculus GN=Ptges3 PE=1 SV=1 - [D3Z7C6_MOUSE]	42.31	4	5	5	13	5.72217e+06	1.07675	1.11216	1.00827	24.9754
P33611	DNA polymerase alpha subunit B OS=Mus musculus GN=Pola2 PE=1 SV=2 - [DPOA2_MOUSE]	7.33	8	4	4	6	3.31759e+06	1.07645	2.1513	0.48477	12.8938
Q3UF75	Alpha-parvin OS=Mus musculus GN=Parva PE=2 SV=1 - [Q3UF75_MOUSE]	26.19	3	7	8	16	7.42321e+06	1.07607	1.378	0.738478	31.4524
O35654	DNA polymerase delta subunit 2 OS=Mus musculus GN=Pold2 PE=2 SV=2 - [DPOD2_MOUSE]	11.51	2	3	3	6	718951	1.07585	1.38174	0.778622	15.3284
P09055	Integrin beta-1 OS=Mus musculus GN=Itgb1 PE=1 SV=1 - [ITB1_MOUSE]	3.88	1	3	3	6	1.23772e+06	1.07482	2.52549	0.35493	5.79
Q6PHA0	Stat5a protein OS=Mus musculus GN=Stat5a PE=2 SV=1 - [Q6PHA0_MOUSE]	16.23	7	6	6	8	1.36535e+06	1.07444	1.35759	0.791432	16.1058
O35405	Phospholipase D3 OS=Mus musculus GN=Pld3 PE=2 SV=1 - [PLD3_MOUSE]	6.35	1	3	3	4	2.40931e+06	1.07366	1.07539	0.82454	8.95435
Q3TI21	Putative uncharacterized protein OS=Mus musculus GN=Ddx41 PE=2 SV=1 - [Q3TI21_MOUSE]	5.63	3	3	3	5	1.1715e+06	1.07326	1.73006	0.638325	11.3337
Q9WUN2	Serine/threonine-protein kinase TBK1 OS=Mus musculus GN=Tbk1 PE=1 SV=1 - [TBK1_MOUSE]	11.93	2	7	7	14	1.51842e+06	1.07314	2.03094	0.573824	29.29
Q9CYL5	Golgi-associated plant pathogenesis-related protein 1 OS=Mus musculus GN=Glipr2 PE=2 SV=3 - [GAPR1_MOUSE]	16.88	2	2	2	3	734880	1.07308	1.10859	0.96797	8.11564
P19253	60S ribosomal protein L13a OS=Mus musculus GN=Rpl13a PE=1 SV=4 - [RL13A_MOUSE]	27.09	4	6	6	21	9.68504e+06	1.0724	1.80984	0.607378	37.8264
Q3UJ70	Putative uncharacterized protein OS=Mus musculus GN=Hmgcs1 PE=2 SV=1 - [Q3UJ70_MOUSE]	16.92	8	8	8	15	4.26712e+06	1.07196	1.32635	0.849794	32.1519
Q8BH43	Wiskott-Aldrich syndrome protein family member 2 OS=Mus musculus GN=Wasf2 PE=1 SV=1 - [WASF2_MOUSE]	14.49	6	7	7	19	1.60931e+07	1.07082	1.12609	0.925321	43.9385
E9QNN1	ATP-dependent RNA helicase A OS=Mus musculus GN=Dhx9 PE=1 SV=1 - [E9QNN1_MOUSE]	11.78	8	14	14	23	3.94489e+06	1.06967	1.52295	0.759284	46.9268
Q80U44	Zinc finger FYVE domain-containing protein 16 OS=Mus musculus GN=Zfyve16 PE=1 SV=2 - [ZFY16_MOUSE]	2.62	2	3	3	4	353815	1.06887	2.00945	0.955143	7.04742
O09167	60S ribosomal protein L21 OS=Mus musculus GN=Rpl21 PE=2 SV=3 - [RL21_MOUSE]	31.87	3	4	4	30	2.41222e+07	1.06826	1.78272	0.595651	66.5535
P33610	DNA primase large subunit OS=Mus musculus GN=Prim2 PE=1 SV=1 - [PRI2_MOUSE]	13.66	3	6	6	10	2.06152e+06	1.06817	2.44549	0.462496	19.4448
Q9CQU3	Protein RER1 OS=Mus musculus GN=Rer1 PE=1 SV=1 - [RER1_MOUSE]	14.8	1	2	2	9	639211	1.06731	1.06412	0.797689	17.9698
M0QWS4	Ubiquitin-fold modifier conjugating enzyme 1, isoform CRA_c OS=Mus musculus GN=Ufc1 PE=4 SV=1 - [M0QWS4_MOUSE]	29.03	2	3	3	5	1.39645e+06	1.06657	0.746388	1.27103	1.74431
P32233	Developmentally-regulated GTP-binding protein 1 OS=Mus musculus GN=Drg1 PE=1 SV=1 - [DRG1_MOUSE]	29.16	4	8	8	26	2.32052e+06	1.06635	1.61347	0.662306	49.6778
Q3UX26	Putative uncharacterized protein (Fragment) OS=Mus musculus GN=Pak1ip1 PE=2 SV=1 - [Q3UX26_MOUSE]	8.82	2	3	3	3	1.10206e+06	1.06508	3.15384	0.209222	4.12863
Q91VJ4	Serine/threonine-protein kinase 38 OS=Mus musculus GN=Stk38 PE=1 SV=1 - [STK38_MOUSE]	7.1	3	3	3	3	1.52411e+06	1.06438	2.24926	0.714587	6.49576
Q99MR6	Serrate RNA effector molecule homolog OS=Mus musculus GN=Srrt PE=1 SV=1 - [SRRT_MOUSE]	4.23	1	3	3	6	243454	1.06435	2.81033	0.474626	7.98261
Q61768	Kinesin-1 heavy chain OS=Mus musculus GN=Kif5b PE=1 SV=3 - [KINH_MOUSE]	26.48	12	15	21	48	5.23181e+06	1.06419	1.71709	0.594067	114.352
Q5UE59	Kinesin light chain 1 OS=Mus musculus GN=Klc1 PE=1 SV=1 - [Q5UE59_MOUSE]	11.62	14	3	6	8	4.08753e+06	1.064	2.22856	0.477439	16.8704
Q6PHZ1	Rpl17 protein OS=Mus musculus GN=Rpl17 PE=2 SV=1 - [Q6PHZ1_MOUSE]	27.72	6	5	5	39	3.17196e+07	1.06281	2.06257	0.492162	53.8444
B2RTG7	WD repeat domain 26 OS=Mus musculus GN=Wdr26 PE=2 SV=1 - [B2RTG7_MOUSE]	15.37	5	7	7	7	3.38708e+06	1.06263	1.45708	0.695187	8.32884
Q04857	Collagen alpha-1(VI) chain OS=Mus musculus GN=Col6a1 PE=2 SV=1 - [CO6A1_MOUSE]	6.73	3	5	5	9	1.11565e+06	1.06186	0.52805	1.91751	17.6037
P62717	60S ribosomal protein L18a OS=Mus musculus GN=Rpl18a PE=1 SV=1 - [RL18A_MOUSE]	35.8	4	7	7	45	4.85558e+07	1.0618	1.77893	0.602024	89.2824
B2RWR2	Lpcat2 protein OS=Mus musculus GN=Lpcat2 PE=2 SV=1 - [B2RWR2_MOUSE]	7.34	2	3	3	7	1.15029e+06	1.0614	1.26844	0.865498	10.7627
Q61191	Host cell factor 1 OS=Mus musculus GN=Hcfc1 PE=1 SV=2 - [HCFC1_MOUSE]	6.01	4	10	10	17	3.84591e+06	1.06125	2.08217	0.553438	33.4397
E9Q852	Afadin OS=Mus musculus GN=Mllt4 PE=1 SV=2 - [E9Q852_MOUSE]	6.87	8	10	10	20	2.23075e+06	1.06089	1.9452	0.523149	43.124
Q3U561	Ribosomal protein OS=Mus musculus GN=Rpl10a PE=2 SV=1 - [Q3U561_MOUSE]	35.94	5	9	9	63	2.6744e+07	1.05991	1.74095	0.622701	148.913
Q3TGJ9	Putative uncharacterized protein OS=Mus musculus GN=Gsn PE=2 SV=1 - [Q3TGJ9_MOUSE]	15.05	6	9	9	21	7.62315e+06	1.05982	0.651528	1.57299	43.6354
P63037	DnaJ homolog subfamily A member 1 OS=Mus musculus GN=Dnaja1 PE=1 SV=1 - [DNJA1_MOUSE]	32.24	8	10	11	25	2.77943e+07	1.05973	1.56645	0.621058	53.2026
P50580	Proliferation-associated protein 2G4 OS=Mus musculus GN=Pa2g4 PE=1 SV=3 - [PA2G4_MOUSE]	51.78	4	17	17	73	9.12193e+07	1.05914	1.46506	0.714598	158.036
Q9CWW6	Peptidyl-prolyl cis-trans isomerase NIMA-interacting 4 OS=Mus musculus GN=Pin4 PE=2 SV=1 - [PIN4_MOUSE]	17.56	1	2	2	10	4.88955e+06	1.05913	1.36717	0.564504	19.6745
A2AVJ7	Ribosome-binding protein 1 OS=Mus musculus GN=Rrbp1 PE=1 SV=1 - [A2AVJ7_MOUSE]	21.79	6	28	28	63	1.04163e+07	1.05909	1.07982	0.971539	148.153
Q8CIG8	Protein arginine N-methyltransferase 5 OS=Mus musculus GN=Prmt5 PE=1 SV=3 - [ANM5_MOUSE]	2.98	2	2	2	3	1.07656e+06	1.05787	1.58698	0.836043	4.30558
B8JJ57	Tripartite motif-containing protein 26 (Fragment) OS=Mus musculus GN=Trim26 PE=4 SV=1 - [B8JJ57_MOUSE]	8.7	7	2	2	5	676634	1.05782	1.58614	0.691522	11.6432
Q9EQ66	Aspartly beta-hydroxylase OS=Mus musculus GN=ASPH PE=4 SV=1 - [Q9EQ66_MOUSE]	26.71	27	12	12	23	4.42026e+06	1.05747	1.28303	0.792975	40.7627
Q4VC33	Macrophage erythroblast attacher OS=Mus musculus GN=Maea PE=1 SV=1 - [MAEA_MOUSE]	9.6	2	4	4	6	902547	1.05717	1.97527	0.535202	10.7743
Q8K2B3	Succinate dehydrogenase [ubiquinone] flavoprotein subunit, mitochondrial OS=Mus musculus GN=Sdha PE=1 SV=1 - [SDHA_MOUSE]	37.95	2	22	22	91	4.34807e+07	1.05715	1.10313	0.959501	189.336
Q99PV0	Pre-mRNA-processing-splicing factor 8 OS=Mus musculus GN=Prpf8 PE=1 SV=2 - [PRP8_MOUSE]	5.18	4	9	9	12	1.27753e+06	1.05627	1.66239	0.558804	16.4438
A7ISP9	EMAP-like protein 4 OS=Mus musculus GN=Eml4 PE=2 SV=1 - [A7ISP9_MOUSE]	4.09	4	3	3	4	517285	1.05622	2.04168	0.0503373	4.32624
Q8VE73	Cullin-7 OS=Mus musculus GN=Cul7 PE=1 SV=2 - [CUL7_MOUSE]	3.26	6	3	5	5	3.02148e+06	1.05598	1.19417	0.74034	6.13175
O78207	H-2D cell surface glycoprotein (Fragment) OS=Mus musculus GN=H2-D1 PE=2 SV=1 - [O78207_MOUSE]	37.98	86	7	11	39	1.85581e+07	1.0556	0.705676	1.40908	72.1567
Q921K8	TRPM8 channel-associated factor 2 OS=Mus musculus GN=Tcaf2 PE=2 SV=1 - [TCAF2_MOUSE]	2.18	1	2	2	5	1.65712e+06	1.05538	1.21617	0.86779	7.23919
P59326	YTH domain-containing family protein 1 OS=Mus musculus GN=Ythdf1 PE=2 SV=1 - [YTHD1_MOUSE]	15.56	5	2	7	24	1.22526e+07	1.0553	1.13816	0.927196	46.5801
Q45VK5	Interleukin enhancer-binding factor 3 OS=Mus musculus GN=Ilf3 PE=1 SV=1 - [Q45VK5_MOUSE]	10.1	4	6	6	6	2.50982e+06	1.05484	1.71436	0.78753	7.39785
Q9CR57	60S ribosomal protein L14 OS=Mus musculus GN=Rpl14 PE=1 SV=3 - [RL14_MOUSE]	29.03	4	6	6	45	3.15849e+07	1.05473	1.71717	0.596423	109.207
Q8BG51	Mitochondrial Rho GTPase 1 OS=Mus musculus GN=Rhot1 PE=2 SV=1 - [MIRO1_MOUSE]	14.1	6	8	8	16	2.42387e+06	1.05471	1.28263	0.798329	36.5496
D3YYI8	MCG128529 OS=Mus musculus GN=Gm10093 PE=3 SV=1 - [D3YYI8_MOUSE]	9.96	5	3	4	8	4.59053e+06	1.05467	1.68906	0.624414	19.5523
Q9D071	MMS19 nucleotide excision repair protein homolog OS=Mus musculus GN=Mms19 PE=2 SV=1 - [MMS19_MOUSE]	7.37	4	7	7	7	7.64421e+06	1.05437	2.00719	0.627905	13.7207
Q3UT02	Putative uncharacterized protein OS=Mus musculus GN=Larp4 PE=2 SV=1 - [Q3UT02_MOUSE]	4.85	4	2	2	2	998373	1.05417	2.41295	0.436881	2.68797
Q3TDT0	Tripartite motif-containing protein 3 OS=Mus musculus GN=Trim3 PE=2 SV=1 - [Q3TDT0_MOUSE]	9.21	2	5	5	12	2.11318e+06	1.05404	1.23794	1.04245	20.6111
Q9WUU7	Cathepsin Z OS=Mus musculus GN=Ctsz PE=2 SV=1 - [CATZ_MOUSE]	11.76	2	3	3	11	3.4048e+06	1.05398	1.56541	0.747405	20.1246
P62900	60S ribosomal protein L31 OS=Mus musculus GN=Rpl31 PE=1 SV=1 - [RL31_MOUSE]	36.8	5	5	5	33	5.55593e+07	1.05337	1.82501	0.585191	51.7762
Q8CH72	E3 ubiquitin-protein ligase TRIM32 OS=Mus musculus GN=Trim32 PE=1 SV=2 - [TRI32_MOUSE]	27.79	3	15	15	24	8.07974e+06	1.05246	1.62101	0.650726	43.5716
P56375	Acylphosphatase-2 OS=Mus musculus GN=Acyp2 PE=2 SV=2 - [ACYP2_MOUSE]	20.75	1	2	2	7	9.03432e+06	1.05215	0.920895	1.14253	17.942
Q9DCR2	AP-3 complex subunit sigma-1 OS=Mus musculus GN=Ap3s1 PE=1 SV=2 - [AP3S1_MOUSE]	13.47	1	2	2	8	3.7964e+06	1.05175	1.59201	0.878083	15.1756
Q3U1J4	DNA damage-binding protein 1 OS=Mus musculus GN=Ddb1 PE=1 SV=2 - [DDB1_MOUSE]	19.74	3	20	20	33	8.90697e+06	1.05097	1.48841	0.697536	65.0062
Q91YS8	Calcium/calmodulin-dependent protein kinase type 1 OS=Mus musculus GN=Camk1 PE=1 SV=1 - [KCC1A_MOUSE]	10.96	7	4	4	4	954720	1.05088		1.18909	7.83166
Q05D44	Eukaryotic translation initiation factor 5B OS=Mus musculus GN=Eif5b PE=1 SV=2 - [IF2P_MOUSE]	24.75	5	20	21	44	6.85523e+06	1.05069	1.60594	0.606358	78.8384
S4R1B9	Transcription initiation factor TFIID subunit 1 OS=Mus musculus GN=Taf1 PE=1 SV=1 - [S4R1B9_MOUSE]	2.02	5	2	2	2	219189	1.05034			2.39817
Q8VIJ6	Splicing factor, proline- and glutamine-rich OS=Mus musculus GN=Sfpq PE=1 SV=1 - [SFPQ_MOUSE]	7.44	5	4	5	9	4.97434e+06	1.05033	0.650965	0.757941	16.2581
A2A7S7	Tyrosine--tRNA ligase, cytoplasmic OS=Mus musculus GN=Yars PE=3 SV=1 - [A2A7S7_MOUSE]	46.1	3	24	24	65	3.19198e+07	1.0492	1.75054	0.614948	136.678
P51410	60S ribosomal protein L9 OS=Mus musculus GN=Rpl9 PE=1 SV=2 - [RL9_MOUSE]	25.52	5	6	6	31	2.73695e+07	1.04914	1.83495	0.587764	72.6178
D3YXZ3	Kinesin light chain 2 OS=Mus musculus GN=Klc2 PE=1 SV=1 - [D3YXZ3_MOUSE]	15.07	5	5	8	13	1.92811e+06	1.04842	0.90821	0.860175	27.9956
P54923	[Protein ADP-ribosylarginine] hydrolase OS=Mus musculus GN=Adprh PE=2 SV=1 - [ADPRH_MOUSE]	11.05	2	4	4	7	2.63804e+06	1.04841	0.969854	0.940339	11.6129
O70551	SRSF protein kinase 1 OS=Mus musculus GN=Srpk1 PE=1 SV=2 - [SRPK1_MOUSE]	6.02	10	2	3	10	1.67196e+06	1.0474	1.96796	0.532226	17.2205
Q99KJ8	Dynactin subunit 2 OS=Mus musculus GN=Dctn2 PE=1 SV=3 - [DCTN2_MOUSE]	4.73	1	2	2	2	1.37666e+06	1.04691	1.87626	0.521933	1.78399
A2AN08	E3 ubiquitin-protein ligase UBR4 OS=Mus musculus GN=Ubr4 PE=1 SV=1 - [UBR4_MOUSE]	10.77	5	46	46	78	5.77367e+06	1.04617	1.7466	0.529149	138.999
F6RPJ9	Insulin-degrading enzyme (Fragment) OS=Mus musculus GN=Ide PE=1 SV=1 - [F6RPJ9_MOUSE]	4.05	4	3	4	4	1.46155e+06	1.04584	2.39839	0.34849	3.55257
E9Q9V3	Nuclear receptor corepressor 2 OS=Mus musculus GN=Ncor2 PE=1 SV=1 - [E9Q9V3_MOUSE]	3.52	13	5	6	9	1.88204e+06	1.04543	1.59991	0.575519	17.3881
P08752	Guanine nucleotide-binding protein G(i) subunit alpha-2 OS=Mus musculus GN=Gnai2 PE=1 SV=5 - [GNAI2_MOUSE]	14.08	19	3	4	10	1.38654e+06	1.0454	1.63089	0.641	12.2039
Q60710	Deoxynucleoside triphosphate triphosphohydrolase SAMHD1 OS=Mus musculus GN=Samhd1 PE=1 SV=2 - [SAMH1_MOUSE]	51.52	12	32	32	135	5.88585e+07	1.04457	1.22443	0.837892	284.161
Q8VCW8	Acyl-CoA synthetase family member 2, mitochondrial OS=Mus musculus GN=Acsf2 PE=1 SV=1 - [ACSF2_MOUSE]	4.23	1	2	2	4	1.23875e+06	1.04405	1.64959	0.632918	9.29093
G3XA10	Heterogeneous nuclear ribonucleoprotein U, isoform CRA_b OS=Mus musculus GN=Gm28062 PE=4 SV=1 - [G3XA10_MOUSE]	15.01	11	12	12	42	2.20866e+07	1.04356	1.6516	0.626632	103.12
Q7TMI0	Psmd11 protein (Fragment) OS=Mus musculus GN=Psmd11 PE=2 SV=1 - [Q7TMI0_MOUSE]	25	19	9	9	25	8.86048e+07	1.04332	1.24613	0.903041	45.7293
Q91V61	Sideroflexin-3 OS=Mus musculus GN=Sfxn3 PE=1 SV=1 - [SFXN3_MOUSE]	17.13	2	4	4	8	456197	1.04306	0.731176	1.39248	12.7325
Q3TF84	Putative uncharacterized protein OS=Mus musculus GN=Lrrc59 PE=2 SV=1 - [Q3TF84_MOUSE]	45.7	3	7	7	25	9.35301e+06	1.04251	1.59177	0.730991	32.6301
Q9CQM5	Thioredoxin domain-containing protein 17 OS=Mus musculus GN=Txndc17 PE=1 SV=1 - [TXD17_MOUSE]	15.45	1	2	2	3	726296	1.04159	1.70794	0.609852	3.52572
Z4YL78	Cytoskeleton-associated protein 5 OS=Mus musculus GN=Ckap5 PE=4 SV=1 - [Z4YL78_MOUSE]	20.84	7	35	35	60	6.20705e+06	1.04154	1.58382	0.653689	134.782
P35700	Peroxiredoxin-1 OS=Mus musculus GN=Prdx1 PE=1 SV=1 - [PRDX1_MOUSE]	72.86	5	11	13	133	1.35233e+08	1.04054	1.37536	0.742011	277.33
Q9D6U8	Protein FAM162A OS=Mus musculus GN=Fam162a PE=2 SV=1 - [F162A_MOUSE]	12.9	1	2	2	3	2.10727e+06	1.03979	1.05846	0.758448	5.23846
P47856	Glutamine--fructose-6-phosphate aminotransferase [isomerizing] 1 OS=Mus musculus GN=Gfpt1 PE=1 SV=3 - [GFPT1_MOUSE]	41.18	3	18	22	59	1.26388e+07	1.03911	1.30662	0.793217	126.932
P35979	60S ribosomal protein L12 OS=Mus musculus GN=Rpl12 PE=1 SV=2 - [RL12_MOUSE]	58.79	4	5	7	74	7.46314e+07	1.03903	1.73356	0.587388	168.317
Q8C3Y4	Kinetochore-associated protein 1 OS=Mus musculus GN=Kntc1 PE=1 SV=2 - [KNTC1_MOUSE]	1.95	1	4	4	6	807282	1.0382	1.7426	0.595777	9.56965
A2ALW5	DnaJ homolog subfamily C member 25 OS=Mus musculus GN=Dnajc25 PE=2 SV=1 - [DJC25_MOUSE]	5.6	5	2	2	2	983172	1.03769	1.25041	0.829874	4.30591
Q6GU23	Signal transducer and activator of transcription OS=Mus musculus GN=Stat3 PE=2 SV=1 - [Q6GU23_MOUSE]	29.36	12	18	18	37	7.57531e+06	1.03699	1.19024	0.933855	55.9678
P61164	Alpha-centractin OS=Mus musculus GN=Actr1a PE=2 SV=1 - [ACTZ_MOUSE]	24.2	5	8	8	12	3.8808e+06	1.03682	2.62693	0.44466	23.1408
Q62318	Transcription intermediary factor 1-beta OS=Mus musculus GN=Trim28 PE=1 SV=3 - [TIF1B_MOUSE]	12.35	2	9	9	20	3.07309e+06	1.03611	2.0603	0.492902	37.6573
O88597	Beclin-1 OS=Mus musculus GN=Becn1 PE=1 SV=3 - [BECN1_MOUSE]	14.29	4	5	5	7	1.05742e+06	1.03569	0.915915	1.10841	12.6471
P68510	14-3-3 protein eta OS=Mus musculus GN=Ywhah PE=1 SV=2 - [1433F_MOUSE]	39.02	4	7	12	62	3.09435e+07	1.03565	1	1.0359	106.358
Q3UA79	Putative uncharacterized protein OS=Mus musculus GN=Tap2 PE=2 SV=1 - [Q3UA79_MOUSE]	11.84	9	7	7	9	2.96895e+06	1.0353	0.502049	2.69202	15.5525
Q3TH01	H-2 class I histocompatibility antigen, K-K alpha chain OS=Mus musculus GN=H2-K1 PE=1 SV=1 - [Q3TH01_MOUSE]	30.28	55	3	8	26	1.45233e+07	1.03487	0.871506	1.05697	51.7426
Q3TIV5	Zinc finger CCCH domain-containing protein 15 OS=Mus musculus GN=Zc3h15 PE=1 SV=2 - [ZC3HF_MOUSE]	10.56	1	4	4	8	2.07424e+06	1.03406	1.44607	0.587318	20.4076
D3Z3G6	Mitogen-activated protein kinase OS=Mus musculus GN=Mapk3 PE=3 SV=1 - [D3Z3G6_MOUSE]	12.63	15	2	4	7	1.3569e+06	1.03387	0.585566	1.7656	10.1738
Q8BTU1	Cilia- and flagella-associated protein 20 OS=Mus musculus GN=Cfap20 PE=2 SV=1 - [CFA20_MOUSE]	11.92	1	2	2	4	645371	1.03317			7.6937
Q3TET1	Kinesin-like protein KIF3A OS=Mus musculus GN=Kif3a PE=1 SV=1 - [Q3TET1_MOUSE]	9.37	13	5	6	10	2.36035e+06	1.03257	14.2863	0.0940889	9.76492
P68368	Tubulin alpha-4A chain OS=Mus musculus GN=Tuba4a PE=1 SV=1 - [TBA4A_MOUSE]	36.61	7	4	15	89	1.41795e+08	1.03182	1.46959	0.687881	151.628
P14869	60S acidic ribosomal protein P0 OS=Mus musculus GN=Rplp0 PE=1 SV=3 - [RLA0_MOUSE]	44.16	6	11	11	68	3.99223e+07	1.031	1.76168	0.58778	132.403
P62317	Small nuclear ribonucleoprotein Sm D2 OS=Mus musculus GN=Snrpd2 PE=2 SV=1 - [SMD2_MOUSE]	40.68	2	4	4	8	1.80318e+06	1.03052	1.55071	0.624817	17.2291
Q3UUK0	RecQ protein-like, isoform CRA_d OS=Mus musculus GN=Recql PE=2 SV=1 - [Q3UUK0_MOUSE]	3.17	7	2	2	2	412298	1.03031	1.5463	0.666305	2.02371
Q8BWR2	PITH domain-containing protein 1 OS=Mus musculus GN=Pithd1 PE=2 SV=1 - [PITH1_MOUSE]	35.07	3	6	7	15	5.73566e+06	1.03001	1.97018	0.428839	29.4955
Q8CJ53	Cdc42-interacting protein 4 OS=Mus musculus GN=Trip10 PE=1 SV=2 - [CIP4_MOUSE]	22.72	1	12	12	19	4.03998e+06	1.02918	2.20524	0.508842	34.6492
Q9JMA1	Ubiquitin carboxyl-terminal hydrolase 14 OS=Mus musculus GN=Usp14 PE=1 SV=3 - [UBP14_MOUSE]	14	4	4	4	4	2.46583e+06	1.02902	1.20906	0.851086	4.77339
P61092	E3 ubiquitin-protein ligase SIAH1A OS=Mus musculus GN=Siah1a PE=1 SV=1 - [SIA1A_MOUSE]	24.82	1	2	9	41	2.48318e+07	1.0288	1.30446	0.78728	55.8649
Q3U6U7	Putative uncharacterized protein OS=Mus musculus GN=Wars PE=2 SV=1 - [Q3U6U7_MOUSE]	26.32	4	10	10	31	9.51966e+06	1.02834	1.50575	0.657183	61.6983
P63325	40S ribosomal protein S10 OS=Mus musculus GN=Rps10 PE=1 SV=1 - [RS10_MOUSE]	32.73	3	6	6	65	3.52878e+07	1.02803	1.44127	0.610979	132.587
E9PX48	Dedicator of cytokinesis protein 7 OS=Mus musculus GN=Dock7 PE=1 SV=1 - [E9PX48_MOUSE]	16.16	11	29	29	62	6.47628e+06	1.02797	1.24261	0.823786	122.914
P99027	60S acidic ribosomal protein P2 OS=Mus musculus GN=Rplp2 PE=1 SV=3 - [RLA2_MOUSE]	71.3	1	7	7	60	6.62854e+07	1.02591	1.69044	0.599407	141.926
Q9DBF1	Alpha-aminoadipic semialdehyde dehydrogenase OS=Mus musculus GN=Aldh7a1 PE=1 SV=4 - [AL7A1_MOUSE]	10.2	4	4	4	7	2.05772e+06	1.0255	1.63608	0.59881	14.7032
Q3U4W8	Ubiquitin carboxyl-terminal hydrolase 5 OS=Mus musculus GN=Usp5 PE=1 SV=1 - [Q3U4W8_MOUSE]	10.42	4	6	6	13	1.70167e+06	1.02529	1.46668	0.756773	20.5825
A2ALF0	DnaJ homolog subfamily C member 8 OS=Mus musculus GN=Dnajc8 PE=4 SV=1 - [A2ALF0_MOUSE]	15.07	5	3	3	4	1.69282e+06	1.02498	2.09407	0.503057	1.79966
Q9CZW4	Long-chain-fatty-acid--CoA ligase 3 OS=Mus musculus GN=Acsl3 PE=1 SV=2 - [ACSL3_MOUSE]	26.81	3	16	18	48	1.19027e+07	1.02482	1.08266	0.910837	102.257
Q9JKB3	Y-box-binding protein 3 OS=Mus musculus GN=Ybx3 PE=1 SV=2 - [YBOX3_MOUSE]	21.61	10	2	6	30	2.46202e+07	1.0247	4.00657	0.241008	71.267
Q99J36	THUMP domain-containing protein 1 OS=Mus musculus GN=Thumpd1 PE=1 SV=1 - [THUM1_MOUSE]	8.29	1	2	2	4	1.10985e+06	1.02435	1.73725	0.589637	8.23299
Q9JMH6	Thioredoxin reductase 1, cytoplasmic OS=Mus musculus GN=Txnrd1 PE=1 SV=3 - [TRXR1_MOUSE]	16.64	3	10	10	29	1.64648e+07	1.02409	1.17862	0.852611	60.4459
P62137	Serine/threonine-protein phosphatase PP1-alpha catalytic subunit OS=Mus musculus GN=Ppp1ca PE=1 SV=1 - [PP1A_MOUSE]	23.03	4	3	7	19	3.84331e+06	1.0239	1.66023	0.616719	32.4412
Q3TED3	Putative uncharacterized protein OS=Mus musculus GN=Acly PE=2 SV=1 - [Q3TED3_MOUSE]	30.61	9	27	27	65	6.57572e+07	1.02308	1.40792	0.705919	121.607
Q61235	Beta-2-syntrophin OS=Mus musculus GN=Sntb2 PE=1 SV=2 - [SNTB2_MOUSE]	20	3	9	9	19	3.89666e+06	1.02291	1.03876	0.981625	38.4957
E9QAZ2	Ribosomal protein L15 OS=Mus musculus GN=Gm10020 PE=3 SV=1 - [E9QAZ2_MOUSE]	22.55	4	4	4	26	1.67352e+07	1.02205	1.7418	0.593983	50.8586
Q0VDY2	Puf60 protein (Fragment) OS=Mus musculus GN=Puf60 PE=2 SV=1 - [Q0VDY2_MOUSE]	15.35	2	3	3	5	935407	1.02189	1.6376	0.52986	3.61101
Q3V3R1	Monofunctional C1-tetrahydrofolate synthase, mitochondrial OS=Mus musculus GN=Mthfd1l PE=1 SV=2 - [C1TM_MOUSE]	34.08	1	28	29	69	1.5405e+07	1.02161	1.56842	0.615057	144.714
Q8BGS2	BolA-like protein 2 OS=Mus musculus GN=Bola2 PE=1 SV=1 - [BOLA2_MOUSE]	44.19	1	3	3	8	4.40774e+06	1.0214	1.39771	0.664485	12.7634
Q9D8E6	60S ribosomal protein L4 OS=Mus musculus GN=Rpl4 PE=1 SV=3 - [RL4_MOUSE]	33.17	3	14	14	55	1.81935e+07	1.02124	1.77035	0.561013	123.53
Q505F5	Leucine-rich repeat-containing protein 47 OS=Mus musculus GN=Lrrc47 PE=2 SV=1 - [LRC47_MOUSE]	21.86	4	10	10	23	4.90366e+06	1.02085	1.32302	0.802773	44.9067
O55222	Integrin-linked protein kinase OS=Mus musculus GN=Ilk PE=1 SV=2 - [ILK_MOUSE]	14.38	3	6	6	8	2.04983e+06	1.02076	1.27184	0.77389	13.3046
Q497Z1	Trim47 protein (Fragment) OS=Mus musculus GN=Trim47 PE=2 SV=1 - [Q497Z1_MOUSE]	32.03	6	17	17	35	5.99881e+06	1.0205	1.05464	0.941847	75.3559
Q9D0L8	mRNA cap guanine-N7 methyltransferase OS=Mus musculus GN=Rnmt PE=1 SV=1 - [MCES_MOUSE]	15.7	3	5	5	8	3.30257e+06	1.02044	1.29646	0.75699	12.1271
Q9CZY3	Ubiquitin-conjugating enzyme E2 variant 1 OS=Mus musculus GN=Ube2v1 PE=1 SV=1 - [UB2V1_MOUSE]	22.45	7	2	3	14	2.76015e+06	1.02002	1.05888	0.92584	25.6226
Q6ZWQ9	MCG5400 OS=Mus musculus GN=Myl12a PE=1 SV=1 - [Q6ZWQ9_MOUSE]	40.12	8	6	6	16	1.03068e+07	1.01976	1.21567	0.756905	34.7344
E9Q9N6	Serine/threonine-protein kinase MARK2 OS=Mus musculus GN=Mark2 PE=1 SV=1 - [E9Q9N6_MOUSE]	19.66	19	7	10	13	2.20173e+06	1.01908	1.20825	0.854863	13.9766
V9GXE4	Actin-related protein 5 OS=Mus musculus GN=Actr5 PE=3 SV=1 - [V9GXE4_MOUSE]	7.98	3	2	2	3	358134	1.01877	0.990854	1.02817	4.24538
Q9D074	E3 ubiquitin-protein ligase MGRN1 OS=Mus musculus GN=Mgrn1 PE=1 SV=2 - [MGRN1_MOUSE]	7.71	6	3	3	5	252341	1.01865	1.66836	0.61057	5.77008
P61255	60S ribosomal protein L26 OS=Mus musculus GN=Rpl26 PE=1 SV=1 - [RL26_MOUSE]	40.69	4	9	9	50	8.58363e+07	1.01808	1.68019	0.588405	102.58
Q5SFM8	RNA-binding protein 27 OS=Mus musculus GN=Rbm27 PE=2 SV=3 - [RBM27_MOUSE]	4.15	2	3	4	4	1.05313e+06	1.01788	3.82533	0.372943	9.11993
E9Q4G7	Casein kinase I isoform alpha OS=Mus musculus GN=Csnk1a1 PE=1 SV=1 - [E9Q4G7_MOUSE]	12.2	11	3	3	5	739661	1.01756	1.98819	0.457141	3.85827
P58871	182 kDa tankyrase-1-binding protein OS=Mus musculus GN=Tnks1bp1 PE=1 SV=2 - [TB182_MOUSE]	34.19	3	39	39	86	8.60671e+06	1.01743	1.26976	0.804788	187.363
Q91VW5	Golgin subfamily A member 4 OS=Mus musculus GN=Golga4 PE=1 SV=2 - [GOGA4_MOUSE]	3.71	3	7	7	9	718973	1.01625	1.48248	0.682945	15.1081
Q3U3L3	Putative uncharacterized protein OS=Mus musculus GN=Serpinb6a PE=2 SV=1 - [Q3U3L3_MOUSE]	56.08	17	18	19	135	1.3291e+08	1.01559	1.0872	0.911685	307.611
Q8BVT9	Putative uncharacterized protein OS=Mus musculus GN=Adrbk2 PE=2 SV=1 - [Q8BVT9_MOUSE]	3.06	6	2	2	2	797749	1.01413	0.912219	1.31756	4.48181
P17426	AP-2 complex subunit alpha-1 OS=Mus musculus GN=Ap2a1 PE=1 SV=1 - [AP2A1_MOUSE]	21.19	3	12	20	45	1.46272e+07	1.01336	1.44713	0.741047	81.3555
Q9JM06	EGF-containing fibulin-like extracellular matrix protein 2 OS=Mus musculus GN=Efemp2 PE=2 SV=1 - [Q9JM06_MOUSE]	15.12	8	6	6	14	6.83398e+06	1.01303	0.970614	0.965514	24.7447
D3Z5M2	Polyadenylate-binding protein OS=Mus musculus GN=Gm10110 PE=3 SV=1 - [D3Z5M2_MOUSE]	31.71	12	15	19	37	2.12447e+07	1.01242	1.76854	0.556185	72.3894
P62918	60S ribosomal protein L8 OS=Mus musculus GN=Rpl8 PE=1 SV=2 - [RL8_MOUSE]	25.29	4	7	7	31	3.45988e+07	1.01235	1.70514	0.607018	53.1579
Q3UZ39	Leucine-rich repeat flightless-interacting protein 1 OS=Mus musculus GN=Lrrfip1 PE=1 SV=2 - [LRRF1_MOUSE]	28.4	7	10	13	26	9.72309e+06	1.01206	1.7803	0.517916	63.946
Q6P7V9	Structural maintenance of chromosomes protein OS=Mus musculus GN=Smc4 PE=2 SV=1 - [Q6P7V9_MOUSE]	30.1	7	34	34	57	1.10869e+07	1.01163	2.28887	0.451784	125.755
Q8VC94	Rpl11 protein OS=Mus musculus GN=Rpl11 PE=2 SV=1 - [Q8VC94_MOUSE]	30.54	5	5	5	33	6.75924e+07	1.01151	1.72491	0.585231	83.1744
Q8VDD5	Myosin-9 OS=Mus musculus GN=Myh9 PE=1 SV=4 - [MYH9_MOUSE]	40.26	31	61	73	196	3.42084e+07	1.01117	1.36759	0.744274	470.664
Q5M9N6	Rpl37a protein OS=Mus musculus GN=Rpl37a PE=2 SV=1 - [Q5M9N6_MOUSE]	46.34	5	3	3	17	1.96377e+07	1.01104	1.78768	0.517584	26.9844
Q3TV93	Putative uncharacterized protein OS=Mus musculus GN=Mad2l1 PE=2 SV=1 - [Q3TV93_MOUSE]	11.22	3	2	2	6	5.35686e+06	1.01012	1.99734	0.441954	7.28791
Q922F4	Tubulin beta-6 chain OS=Mus musculus GN=Tubb6 PE=1 SV=1 - [TBB6_MOUSE]	35.57	4	6	14	88	7.18103e+07	1.00995	1.19191	0.864681	181.234
Q80VD1	Protein FAM98B OS=Mus musculus GN=Fam98b PE=2 SV=1 - [FA98B_MOUSE]	20.98	2	7	7	13	4.71553e+06	1.00934	1.49621	0.737714	18.36
Q8CDJ8	Stonin-1 OS=Mus musculus GN=Ston1 PE=2 SV=2 - [STON1_MOUSE]	9.73	3	6	6	20	3.88126e+06	1.00893	2.02134	0.466785	46.8365
Q497D7	Rpl30 protein OS=Mus musculus GN=Rpl30 PE=2 SV=1 - [Q497D7_MOUSE]	64.91	3	8	8	71	5.66015e+07	1.0089	1.77832	0.583298	178.675
P62983	Ubiquitin-40S ribosomal protein S27a OS=Mus musculus GN=Rps27a PE=1 SV=2 - [RS27A_MOUSE]	51.92	21	2	7	61	7.25173e+07	1.00872	1.77062	0.62195	107.102
Q9D706	RNA polymerase II-associated protein 3 OS=Mus musculus GN=Rpap3 PE=1 SV=1 - [RPAP3_MOUSE]	16.21	1	9	9	16	1.53463e+06	1.00793	2.27671	0.466348	22.9818
Q9Z1K5	E3 ubiquitin-protein ligase ARIH1 OS=Mus musculus GN=Arih1 PE=1 SV=3 - [ARI1_MOUSE]	6.13	4	3	3	6	1.82047e+06	1.00769	1.54769	0.563436	14.9556
Q8BKT8	HAUS augmin-like complex subunit 7 OS=Mus musculus GN=Haus7 PE=1 SV=2 - [HAUS7_MOUSE]	5.77	1	2	2	3	3.34089e+06	1.00745	1.57737	0.638692	2.15372
Q8VC03	Echinoderm microtubule-associated protein-like 3 OS=Mus musculus GN=Eml3 PE=1 SV=1 - [EMAL3_MOUSE]	8.25	1	5	5	6	548194	1.00716	1.76454	0.677027	15.0535
Q5PRF0	HEAT repeat-containing protein 5A OS=Mus musculus GN=Heatr5a PE=2 SV=2 - [HTR5A_MOUSE]	6.23	1	10	10	17	1.0833e+06	1.00656	1.22258	0.813751	33.3412
P47941	Crk-like protein OS=Mus musculus GN=Crkl PE=1 SV=2 - [CRKL_MOUSE]	44.88	2	12	12	105	5.03351e+07	1.00614	1.16796	0.837845	223.61
A2AMY5	Ubiquitin-associated protein 2 OS=Mus musculus GN=Ubap2 PE=1 SV=1 - [A2AMY5_MOUSE]	12.38	5	9	9	16	5.72729e+06	1.00521	1.8787	0.517371	28.7136
A2BGI8	Peptidyl-prolyl cis-trans isomerase (Fragment) OS=Mus musculus GN=Ppih PE=3 SV=1 - [A2BGI8_MOUSE]	12.03	6	2	2	5	309272	1.00498	2.19747	0.518614	8.65056
Q3TGG2	Ataxin-2-like protein OS=Mus musculus GN=Atxn2l PE=1 SV=1 - [Q3TGG2_MOUSE]	14.99	5	12	12	22	4.35002e+06	1.00473	1.60004	0.593864	35.5175
Q9D1R9	60S ribosomal protein L34 OS=Mus musculus GN=Rpl34 PE=1 SV=2 - [RL34_MOUSE]	28.21	2	4	4	17	4.78108e+07	1.00398	1.78235	0.56934	34.0936
F6QL70	Protein Gm17669 OS=Mus musculus GN=Gm17669 PE=4 SV=1 - [F6QL70_MOUSE]	19.48	6	3	3	10	1.43644e+07	1.00377	1.95267	0.507486	17.1379
Q8BFY9	Transportin-1 OS=Mus musculus GN=Tnpo1 PE=1 SV=2 - [TNPO1_MOUSE]	16.82	5	8	14	21	4.20244e+06	1.00342	1.45951	0.642591	32.1115
Q9JKF1	Ras GTPase-activating-like protein IQGAP1 OS=Mus musculus GN=Iqgap1 PE=1 SV=2 - [IQGA1_MOUSE]	26.25	12	3	36	93	1.28511e+07	1.00308	0.935636	1.07208	229.936
Q7TMB8	Cytoplasmic FMR1-interacting protein 1 OS=Mus musculus GN=Cyfip1 PE=1 SV=1 - [CYFP1_MOUSE]	27.85	8	32	32	96	1.64272e+07	1.00202	1.25589	0.793884	184.627
P47963	60S ribosomal protein L13 OS=Mus musculus GN=Rpl13 PE=2 SV=3 - [RL13_MOUSE]	31.28	4	7	7	70	4.10993e+07	1.00135	1.71068	0.588626	130.716
Q3U1A4	Putative uncharacterized protein (Fragment) OS=Mus musculus GN=Rabif PE=2 SV=1 - [Q3U1A4_MOUSE]	20	3	2	2	6	2.23408e+06	1.00043	1.45145	0.744299	13.7426
P97348	Rho-related GTP-binding protein RhoD OS=Mus musculus GN=Rhod PE=1 SV=1 - [RHOD_MOUSE]	26.67	2	4	4	8	1.06512e+06	1	1.69701	0.646942	16.4016
Q3UHC2	Leucine-rich repeat serine/threonine-protein kinase 1 OS=Mus musculus GN=Lrrk1 PE=2 SV=1 - [LRRK1_MOUSE]	5.41	2	8	8	12	2.31461e+06	1	1.4457	0.824998	24.7633
Q9DAI6	Protein FAM135B OS=Mus musculus GN=Fam135b PE=2 SV=3 - [F135B_MOUSE]	1.35	2	2	2	2	3.74667e+07	1	1.34976	1	2.35683
F6S1R2	Activator of 90 kDa heat shock protein ATPase homolog 2 (Fragment) OS=Mus musculus GN=Ahsa2 PE=4 SV=1 - [F6S1R2_MOUSE]	12.93	3	4	4	6	1.29868e+06	1	1.27949	0.752767	13.8334
Q9ESW8	Pyroglutamyl-peptidase 1 OS=Mus musculus GN=Pgpep1 PE=2 SV=1 - [PGPI_MOUSE]	16.75	1	2	2	5	1.16305e+06	1	0.83732	0.867918	9.66325
Q8VI93	2'-5'-oligoadenylate synthase 3 OS=Mus musculus GN=Oas3 PE=2 SV=1 - [OAS3_MOUSE]	2.55	2	3	3	4	1.5015e+06	1	0.564772	100	6.87468
P62806	Histone H4 OS=Mus musculus GN=Hist1h4a PE=1 SV=2 - [H4_MOUSE]	51.46	3	6	6	35	5.20403e+07	1	0.29963	3.1236	72.7179
Q8C0D5	Elongation factor Tu GTP-binding domain-containing protein 1 OS=Mus musculus GN=Eftud1 PE=2 SV=1 - [ETUD1_MOUSE]	5.41	2	3	3	7	661035	1	0.158106	5.72505	8.44409
P46414	Cyclin-dependent kinase inhibitor 1B OS=Mus musculus GN=Cdkn1b PE=1 SV=2 - [CDN1B_MOUSE]	16.75	2	2	2	2	142890	1	0.0208699	47.9158	1.8142
Q8BV66	Interferon-induced protein 44 OS=Mus musculus GN=Ifi44 PE=2 SV=1 - [IFI44_MOUSE]	6.16	1	2	2	2	187957	1	0.0191389	52.2495	0
Q62181	Semaphorin-3C OS=Mus musculus GN=Sema3c PE=1 SV=2 - [SEM3C_MOUSE]	2.93	1	2	2	2	396401	1	0.01	100	2.4454
Q61436	Collagen IV alpha 5 chain (Fragment) OS=Mus musculus GN=Col4a5 PE=2 SV=1 - [Q61436_MOUSE]	9.49	9	2	2	2	241694	1	0.01	16.0503	2.06406
Q8CDQ4	Putative uncharacterized protein OS=Mus musculus GN=Sycp2 PE=2 SV=1 - [Q8CDQ4_MOUSE]	3.54	2	2	2	2	602903	1	0.01	100	1.62064
Q02053	Ubiquitin-like modifier-activating enzyme 1 OS=Mus musculus GN=Uba1 PE=1 SV=1 - [UBA1_MOUSE]	22.21	3	19	19	42	3.75361e+06	0.99971	1.70722	0.603125	79.065
Q3TFD2	Lysophosphatidylcholine acyltransferase 1 OS=Mus musculus GN=Lpcat1 PE=1 SV=1 - [PCAT1_MOUSE]	5.99	2	3	3	4	316811	0.999706	1.12582	0.718644	4.22864
P14115	60S ribosomal protein L27a OS=Mus musculus GN=Rpl27a PE=2 SV=5 - [RL27A_MOUSE]	22.3	1	3	3	28	3.02102e+07	0.999346	1.96462	0.539466	55.1435
O55142	60S ribosomal protein L35a OS=Mus musculus GN=Rpl35a PE=1 SV=2 - [RL35A_MOUSE]	32.73	3	5	5	12	5.64351e+07	0.999334	1.6389	0.608152	22.1049
P61620	Protein transport protein Sec61 subunit alpha isoform 1 OS=Mus musculus GN=Sec61a1 PE=2 SV=2 - [S61A1_MOUSE]	9.87	6	5	5	13	7.41408e+06	0.999219	1.13882	0.862467	15.1884
Q9QXD8	LIM domain-containing protein 1 OS=Mus musculus GN=Limd1 PE=1 SV=2 - [LIMD1_MOUSE]	5.09	1	2	2	4	1.41067e+06	0.998541	1.60993	0.620238	7.44452
P47911	60S ribosomal protein L6 OS=Mus musculus GN=Rpl6 PE=1 SV=3 - [RL6_MOUSE]	26.35	3	10	10	26	1.12946e+07	0.998143	1.82571	0.507891	42.149
G3UZI2	Heterogeneous nuclear ribonucleoprotein Q OS=Mus musculus GN=Syncrip PE=4 SV=1 - [G3UZI2_MOUSE]	22.39	19	11	11	36	6.19177e+06	0.997834	1.62361	0.565857	62.0554
Q3TFP8	Putative uncharacterized protein OS=Mus musculus GN=Pgrmc1 PE=2 SV=1 - [Q3TFP8_MOUSE]	24.57	3	2	3	3	247269	0.997652	2.13684	0.466881	4.22562
P27659	60S ribosomal protein L3 OS=Mus musculus GN=Rpl3 PE=1 SV=3 - [RL3_MOUSE]	32.26	12	15	15	61	6.82493e+07	0.997483	1.716	0.58188	129.232
A0PJ90	Nub1 protein (Fragment) OS=Mus musculus GN=Nub1 PE=2 SV=1 - [A0PJ90_MOUSE]	17.56	3	6	6	10	1.85367e+06	0.997184	1.14792	0.891571	26.7945
A2AV19	Exosome complex component RRP4 (Fragment) OS=Mus musculus GN=Exosc2 PE=4 SV=1 - [A2AV19_MOUSE]	13.36	3	3	3	9	998178	0.997044	1.33488	0.577072	20.9098
Q6PDI5	Proteasome-associated protein ECM29 homolog OS=Mus musculus GN=Ecm29 PE=1 SV=3 - [ECM29_MOUSE]	20.38	8	29	29	58	7.74063e+06	0.996866	1.41266	0.652583	123.103
Q8BP67	60S ribosomal protein L24 OS=Mus musculus GN=Rpl24 PE=1 SV=2 - [RL24_MOUSE]	31.85	5	6	6	41	2.46847e+07	0.996796	1.59315	0.593298	93.7689
P62830	60S ribosomal protein L23 OS=Mus musculus GN=Rpl23 PE=1 SV=1 - [RL23_MOUSE]	43.57	2	5	5	51	1.08806e+08	0.996298	1.60891	0.620296	101.614
P97314	Cysteine and glycine-rich protein 2 OS=Mus musculus GN=Csrp2 PE=1 SV=3 - [CSRP2_MOUSE]	61.14	4	10	10	51	6.6818e+07	0.99629	0.90565	1.11708	122.942
Q6A037	NEDD4-binding protein 1 OS=Mus musculus GN=N4bp1 PE=1 SV=2 - [N4BP1_MOUSE]	4.59	2	3	3	9	1.46705e+06	0.995902	3.49488	0.49735	17.6166
P97494	Glutamate--cysteine ligase catalytic subunit OS=Mus musculus GN=Gclc PE=2 SV=4 - [GSH1_MOUSE]	15.7	2	9	9	16	3.59085e+06	0.995781	1.00885	1.0184	29.0601
P63017	Heat shock cognate 71 kDa protein OS=Mus musculus GN=Hspa8 PE=1 SV=1 - [HSP7C_MOUSE]	43.5	22	18	28	334	3.06722e+08	0.993939	0.962924	1.04768	800.691
Q91YK6	Rpl23a protein (Fragment) OS=Mus musculus GN=Rpl23a PE=2 SV=1 - [Q91YK6_MOUSE]	35.57	4	7	7	43	5.20435e+07	0.993556	1.68661	0.575992	75.6695
G3UX23	Bifunctional UDP-N-acetylglucosamine 2-epimerase/N-acetylmannosamine kinase OS=Mus musculus GN=Gne PE=4 SV=1 - [G3UX23_MOUSE]	8.18	5	4	4	6	1.30431e+06	0.9929	1.79685	0.437754	10.1832
D3YW48	Calpain small subunit 1 (Fragment) OS=Mus musculus GN=Capns1 PE=4 SV=1 - [D3YW48_MOUSE]	24.07	3	6	6	25	1.39995e+07	0.992433	1.39043	0.749177	46.2639
Q3TSP0	Putative uncharacterized protein OS=Mus musculus GN=Pcmtd1 PE=2 SV=1 - [Q3TSP0_MOUSE]	10.57	5	2	2	4	879008	0.992414	0.843011	1.17722	7.42981
P28740	Kinesin-like protein KIF2A OS=Mus musculus GN=Kif2a PE=1 SV=2 - [KIF2A_MOUSE]	17.16	5	9	10	18	3.47218e+06	0.992396	1.57417	0.630425	27.8288
Q3TN31	Proteasome subunit alpha type OS=Mus musculus GN=Psma7 PE=2 SV=1 - [Q3TN31_MOUSE]	38.71	8	8	8	23	3.85873e+06	0.992333	1.09835	0.840778	62.7165
P62320	Small nuclear ribonucleoprotein Sm D3 OS=Mus musculus GN=Snrpd3 PE=1 SV=1 - [SMD3_MOUSE]	31.75	2	3	3	10	1.78463e+06	0.991967	1.94176	0.613517	15.0077
Q8BY26	Putative uncharacterized protein OS=Mus musculus GN=Rfc3 PE=2 SV=1 - [Q8BY26_MOUSE]	21.48	2	5	5	9	1.37151e+06	0.991945	1.58122	0.559246	8.63614
Q64521	Glycerol-3-phosphate dehydrogenase, mitochondrial OS=Mus musculus GN=Gpd2 PE=1 SV=2 - [GPDM_MOUSE]	31.5	2	23	23	42	3.86992e+06	0.991575	1.32791	0.762301	80.3859
D3YTU2	Prolyl 3-hydroxylase OGFOD1 OS=Mus musculus GN=Ogfod1 PE=4 SV=1 - [D3YTU2_MOUSE]	5.28	2	2	2	2	421875	0.991143	1.01395	0.774279	1.88643
B9EKJ3	Mon2 protein OS=Mus musculus GN=Mon2 PE=2 SV=1 - [B9EKJ3_MOUSE]	5.03	3	8	8	12	1.18198e+06	0.990319	0.978184	0.984266	17.3287
P12815	Programmed cell death protein 6 OS=Mus musculus GN=Pdcd6 PE=1 SV=2 - [PDCD6_MOUSE]	32.98	3	6	6	45	2.61791e+07	0.990126	1.31408	0.748262	87.1907
Q9QZD8	Mitochondrial dicarboxylate carrier OS=Mus musculus GN=Slc25a10 PE=1 SV=2 - [DIC_MOUSE]	8.36	1	2	2	2	385556	0.989772	1.07789	0.918248	2.13071
Q9CVJ6	Putative uncharacterized protein (Fragment) OS=Mus musculus GN=Tram1 PE=2 SV=1 - [Q9CVJ6_MOUSE]	9.43	5	2	2	2	536888	0.989716	1.69747	0.583055	1.63713
Q8VEI6	Asna1 protein OS=Mus musculus GN=Asna1 PE=2 SV=1 - [Q8VEI6_MOUSE]	7.8	3	2	2	2	280390	0.987875	1.64123	0.60191	0
F7AA45	RNA-binding protein 39 (Fragment) OS=Mus musculus GN=Rbm39 PE=4 SV=1 - [F7AA45_MOUSE]	13.83	8	3	3	8	576875	0.987618	3.54597	0.390762	15.8686
P19157	Glutathione S-transferase P 1 OS=Mus musculus GN=Gstp1 PE=1 SV=2 - [GSTP1_MOUSE]	44.76	5	6	6	21	1.38423e+07	0.987053	1.06977	0.953414	37.1275
Q3U5Y4	Putative uncharacterized protein OS=Mus musculus GN=Anapc5 PE=2 SV=1 - [Q3U5Y4_MOUSE]	6.68	8	4	4	6	505546	0.986961	0.987173	1.0191	8.98917
A2AFI9	Histone-binding protein RBBP7 OS=Mus musculus GN=Rbbp7 PE=1 SV=1 - [A2AFI9_MOUSE]	14.51	9	6	6	10	2.43138e+07	0.986919	1.70781	0.526147	20.9607
Q9JIK9	28S ribosomal protein S34, mitochondrial OS=Mus musculus GN=Mrps34 PE=2 SV=1 - [RT34_MOUSE]	10.55	1	2	2	5	244871	0.986174	1.3532	0.728774	4.93469
P23198	Chromobox protein homolog 3 OS=Mus musculus GN=Cbx3 PE=1 SV=2 - [CBX3_MOUSE]	36.61	10	7	7	22	4.74257e+06	0.985783	1.22905	0.733073	50.3987
Q62356	Follistatin-related protein 1 OS=Mus musculus GN=Fstl1 PE=1 SV=2 - [FSTL1_MOUSE]	19.93	1	5	5	8	686227	0.985506	1.01461	1.19416	1.62916
Q8BYU6	Torsin-1A-interacting protein 2 OS=Mus musculus GN=Tor1aip2 PE=1 SV=1 - [TOIP2_MOUSE]	4.58	1	2	2	5	1.08255e+06	0.98497	0.858713	1.14703	4.20795
Q8CGK3	Lon protease homolog, mitochondrial OS=Mus musculus GN=Lonp1 PE=1 SV=2 - [LONM_MOUSE]	13.8	3	11	11	18	4.60053e+06	0.984904	2.43976	0.387459	36.8713
P42208	Septin-2 OS=Mus musculus GN=Sept2 PE=1 SV=2 - [SEPT2_MOUSE]	28.81	9	7	7	14	7.27581e+06	0.984796	1.45615	0.613009	24.955
I7HLV2	60S ribosomal protein L10 (Fragment) OS=Mus musculus GN=Rpl10 PE=4 SV=1 - [I7HLV2_MOUSE]	29.85	7	7	7	44	5.11378e+07	0.984166	1.64399	0.584726	77.7297
Q5JC28	Epidermal growth factor receptor pathway substrate 15 isoform B OS=Mus musculus GN=Eps15 PE=1 SV=1 - [Q5JC28_MOUSE]	5.04	5	3	3	6	387482	0.984147	1.58536	0.573246	10.081
Q6ZQ08	CCR4-NOT transcription complex subunit 1 OS=Mus musculus GN=Cnot1 PE=1 SV=2 - [CNOT1_MOUSE]	17.26	5	38	38	72	8.48536e+06	0.984042	1.46498	0.651194	129.822
P28660	Nck-associated protein 1 OS=Mus musculus GN=Nckap1 PE=1 SV=2 - [NCKP1_MOUSE]	16.4	5	18	18	55	1.38818e+07	0.983657	1.12178	0.864582	119.028
Q3UW32	Putative uncharacterized protein (Fragment) OS=Mus musculus GN=Anp32b PE=2 SV=1 - [Q3UW32_MOUSE]	27.82	7	7	7	21	3.82916e+06	0.98315	1.20159	0.771126	35.1063
Q91VZ6	Stromal membrane-associated protein 1 OS=Mus musculus GN=Smap1 PE=1 SV=1 - [SMAP1_MOUSE]	11.82	4	5	5	15	1.2078e+07	0.982949	1.27094	0.761065	38.8076
Q91ZU6	Dystonin OS=Mus musculus GN=Dst PE=1 SV=2 - [DYST_MOUSE]	2.31	10	12	12	16	1.67243e+06	0.982768	2.51961	0.368394	24.759
Q3TQY2	Putative uncharacterized protein OS=Mus musculus GN=Dctn4 PE=2 SV=1 - [Q3TQY2_MOUSE]	5.43	2	2	2	4	715021	0.982686	1.32703	0.740513	7.29353
Q8C1B1	Calmodulin-regulated spectrin-associated protein 2 OS=Mus musculus GN=Camsap2 PE=1 SV=3 - [CAMP2_MOUSE]	1.64	5	2	2	3	254637	0.982406	0.933581	0.877656	1.79116
Q9WV60	Glycogen synthase kinase-3 beta OS=Mus musculus GN=Gsk3b PE=1 SV=2 - [GSK3B_MOUSE]	21.19	3	5	7	13	5.38495e+06	0.982294	1.6786	0.690416	22.5902
Q3UIL5	Putative uncharacterized protein OS=Mus musculus GN=Maged1 PE=2 SV=1 - [Q3UIL5_MOUSE]	14.19	18	9	10	21	4.59451e+06	0.98205	1.4846	0.70252	46.7819
Q6VN19	Ran-binding protein 10 OS=Mus musculus GN=Ranbp10 PE=1 SV=2 - [RBP10_MOUSE]	10.65	1	5	5	11	2.1867e+06	0.981079	1.19544	0.733759	14.45
Q8CCP0	Nuclear export mediator factor Nemf OS=Mus musculus GN=Nemf PE=1 SV=2 - [NEMF_MOUSE]	10.81	1	11	11	16	7.86855e+06	0.98068	1.59379	0.637758	30.0553
A6H5Z3	Exocyst complex component 6B OS=Mus musculus GN=Exoc6b PE=2 SV=1 - [EXC6B_MOUSE]	3.33	8	2	2	3	158273	0.980246	1.43431	0.683429	0
B9EKC3	Rho GTPase activating protein 5 OS=Mus musculus GN=Arhgap5 PE=2 SV=1 - [B9EKC3_MOUSE]	5.26	5	7	7	9	1.52481e+06	0.980038	2.05715	0.471207	12.5283
Q3U417	Putative uncharacterized protein OS=Mus musculus GN=Ppfibp1 PE=2 SV=1 - [Q3U417_MOUSE]	11.97	9	9	9	14	1.50178e+06	0.979729	1.74544	0.725217	30.5255
Q8QZS9	Psmc6 protein (Fragment) OS=Mus musculus GN=Psmc6 PE=2 SV=1 - [Q8QZS9_MOUSE]	7.17	2	2	2	3	854805	0.979354	1.21825	0.820106	4.46226
D3Z730	Eukaryotic translation initiation factor 4E type 2 OS=Mus musculus GN=Eif4e2 PE=3 SV=1 - [D3Z730_MOUSE]	11.84	10	2	2	10	2.19945e+06	0.979049	1.26134	0.776198	17.3246
P62743	AP-2 complex subunit sigma OS=Mus musculus GN=Ap2s1 PE=1 SV=1 - [AP2S1_MOUSE]	10.56	2	2	2	6	7.19794e+06	0.978911	1.5149	0.646187	10.3377
Q3TN94	Putative uncharacterized protein OS=Mus musculus GN=Qars PE=2 SV=1 - [Q3TN94_MOUSE]	35.35	9	25	26	53	7.56948e+06	0.978532	1.59513	0.654858	123.303
Q8BMK1	Methyltransferase-like protein 2 OS=Mus musculus GN=Mettl2 PE=2 SV=2 - [METL2_MOUSE]	6.94	1	2	2	2	1.75523e+06	0.978508	1.58323	0.618047	3.6428
Q99L45	Eukaryotic translation initiation factor 2 subunit 2 OS=Mus musculus GN=Eif2s2 PE=1 SV=1 - [IF2B_MOUSE]	30.51	2	10	10	25	3.24648e+07	0.977454	1.56271	0.634253	56.2289
P49312	Heterogeneous nuclear ribonucleoprotein A1 OS=Mus musculus GN=Hnrnpa1 PE=1 SV=2 - [ROA1_MOUSE]	26.25	10	6	7	14	2.68389e+06	0.977326	1.56314	0.613914	15.5348
A2AMV1	RIKEN cDNA 2610012O22, isoform CRA_a OS=Mus musculus GN=Mrto4 PE=3 SV=1 - [A2AMV1_MOUSE]	20.59	4	4	4	5	1.07924e+06	0.977251	2.42742	0.277157	6.20167
P47754	F-actin-capping protein subunit alpha-2 OS=Mus musculus GN=Capza2 PE=1 SV=3 - [CAZA2_MOUSE]	54.55	5	9	11	99	4.28295e+07	0.977139	1.27949	0.777997	170.875
A0JLV3	Histone H2B (Fragment) OS=Mus musculus GN=Hist1h2bj PE=2 SV=1 - [A0JLV3_MOUSE]	36.59	19	5	5	21	5.31543e+07	0.977053	0.391574	2.60185	31.5185
P17751	Triosephosphate isomerase OS=Mus musculus GN=Tpi1 PE=1 SV=4 - [TPIS_MOUSE]	47.16	2	13	13	197	2.40338e+08	0.976909	1.22613	0.802793	492.309
Q80ZS3	28S ribosomal protein S26, mitochondrial OS=Mus musculus GN=Mrps26 PE=1 SV=1 - [RT26_MOUSE]	10.5	1	2	2	6	822165	0.975919	1.6507	0.0951493	13.6799
Q6ZWX6	Eukaryotic translation initiation factor 2 subunit 1 OS=Mus musculus GN=Eif2s1 PE=1 SV=3 - [IF2A_MOUSE]	57.14	2	16	16	49	1.44726e+07	0.975889	1.44099	0.676084	73.2992
Q6NVF9	Cleavage and polyadenylation specificity factor subunit 6 OS=Mus musculus GN=Cpsf6 PE=2 SV=1 - [CPSF6_MOUSE]	12.34	5	5	5	7	3.13096e+06	0.975672	1.32078	0.642509	14.819
Q9DBW2	Putative uncharacterized protein (Fragment) OS=Mus musculus GN=Inpp5b PE=2 SV=2 - [Q9DBW2_MOUSE]	5.94	3	4	4	5	944614	0.975613	2.88547	0.383435	7.65749
Q80UU6	Opioid growth factor receptor OS=Mus musculus GN=Ogfr PE=2 SV=1 - [Q80UU6_MOUSE]	27.49	4	10	10	15	4.06145e+06	0.975297	0.974279	0.916074	18.3273
O35658	Complement component 1 Q subcomponent-binding protein, mitochondrial OS=Mus musculus GN=C1qbp PE=1 SV=1 - [C1QBP_MOUSE]	14.03	2	3	3	6	427058	0.974913	1.8974	0.640681	7.89552
P26039	Talin-1 OS=Mus musculus GN=Tln1 PE=1 SV=2 - [TLN1_MOUSE]	8.5	19	16	16	25	1.22753e+06	0.973992	1.5365	0.595551	55.329
Q8CE80	Calpastatin OS=Mus musculus GN=Cast PE=1 SV=1 - [Q8CE80_MOUSE]	19.1	7	8	8	17	2.39039e+06	0.973707	1.23838	0.768561	24.42
Q9JKY0	Cell differentiation protein RCD1 homolog OS=Mus musculus GN=Rqcd1 PE=1 SV=1 - [RCD1_MOUSE]	18.39	1	4	4	11	2.02555e+06	0.973661	1.44076	0.647948	29.5591
Q8CFI7	DNA-directed RNA polymerase II subunit RPB2 OS=Mus musculus GN=Polr2b PE=2 SV=2 - [RPB2_MOUSE]	8.35	1	8	8	12	1.05086e+07	0.972873	1.18987	0.709704	21.9215
B2RUG7	Zinc finger RNA binding protein OS=Mus musculus GN=Zfr PE=2 SV=1 - [B2RUG7_MOUSE]	4.37	4	3	3	4	167737	0.972851	2.57192	0.3338	3.92521
Q78JE5	F-box only protein 22 OS=Mus musculus GN=Fbxo22 PE=2 SV=2 - [FBX22_MOUSE]	21.39	4	7	7	22	1.23592e+07	0.972671	1.67598	0.59062	52.2456
P97379	Ras GTPase-activating protein-binding protein 2 OS=Mus musculus GN=G3bp2 PE=1 SV=2 - [G3BP2_MOUSE]	19.09	5	6	7	15	3.82377e+06	0.972592	1.5151	0.621389	30.6074
E9Q1V0	Hsc70-interacting protein (Fragment) OS=Mus musculus GN=St13 PE=4 SV=1 - [E9Q1V0_MOUSE]	18.6	7	2	2	2	313992	0.972321	0.304092	3.19746	3.9808
Q3TBA3	Antigen peptide transporter 1 OS=Mus musculus GN=Tap1 PE=2 SV=1 - [Q3TBA3_MOUSE]	13.07	11	9	9	14	4.5592e+06	0.972214	0.511139	2.01641	28.6314
P41105	60S ribosomal protein L28 OS=Mus musculus GN=Rpl28 PE=1 SV=2 - [RL28_MOUSE]	37.96	3	7	7	34	6.67457e+07	0.971898	1.68918	0.567074	50.8403
Q8BTW7	alpha-1,2-Mannosidase (Fragment) OS=Mus musculus GN=Man1b1 PE=2 SV=1 - [Q8BTW7_MOUSE]	13.07	4	4	4	7	1.03272e+06	0.970781	15.7363	0.20218	10.1767
P70303	CTP synthase 2 OS=Mus musculus GN=Ctps2 PE=2 SV=1 - [PYRG2_MOUSE]	29.86	2	16	18	63	2.42797e+07	0.970671	1.04309	0.933312	140.165
E9QP99	Golgin subfamily A member 3 OS=Mus musculus GN=Golga3 PE=1 SV=1 - [E9QP99_MOUSE]	13.45	4	14	14	17	1.01552e+06	0.970485	1.20959	0.792746	24.2813
Q58E39	Hnrpa3 protein (Fragment) OS=Mus musculus GN=Hnrnpa3 PE=2 SV=1 - [Q58E39_MOUSE]	20.53	14	4	5	11	2.07168e+06	0.970339	1.24288	0.741966	6.12145
D3Z0B9	Aldehyde dehydrogenase family 16 member A1 OS=Mus musculus GN=Aldh16a1 PE=4 SV=1 - [D3Z0B9_MOUSE]	8.62	3	5	5	13	2.94843e+06	0.969857	1.11959	0.728584	27.3676
Q9DB29	Isoamyl acetate-hydrolyzing esterase 1 homolog OS=Mus musculus GN=Iah1 PE=1 SV=1 - [IAH1_MOUSE]	46.59	1	9	9	62	3.93797e+07	0.969854	1.20919	0.846196	124.579
A6PWC3	Nardilysin OS=Mus musculus GN=Nrd1 PE=1 SV=1 - [A6PWC3_MOUSE]	14.41	8	14	14	32	3.59416e+06	0.969793	1.48551	0.630026	61.9903
P09405	Nucleolin OS=Mus musculus GN=Ncl PE=1 SV=2 - [NUCL_MOUSE]	29.99	7	22	22	86	4.73185e+07	0.969423	1.82984	0.520581	198.204
Q8K411	Presequence protease, mitochondrial OS=Mus musculus GN=Pitrm1 PE=1 SV=1 - [PREP_MOUSE]	19.4	1	18	18	42	6.45238e+06	0.969016	1.36789	0.680507	81.7834
O08553	Dihydropyrimidinase-related protein 2 OS=Mus musculus GN=Dpysl2 PE=1 SV=2 - [DPYL2_MOUSE]	41.43	3	15	17	110	2.8989e+07	0.968118	1.22013	0.814189	236.209
Q6NZD2	Sorting nexin 1 OS=Mus musculus GN=Snx1 PE=1 SV=1 - [Q6NZD2_MOUSE]	33.4	6	13	15	38	9.13427e+06	0.968071	1.30536	0.795026	87.4076
Q8BU88	39S ribosomal protein L22, mitochondrial OS=Mus musculus GN=Mrpl22 PE=2 SV=1 - [RM22_MOUSE]	7.77	1	2	2	2	440071	0.968018	1.50991	0.641108	2.22053
Q8VDP4	Cell cycle and apoptosis regulator protein 2 OS=Mus musculus GN=Ccar2 PE=1 SV=2 - [CCAR2_MOUSE]	5.64	1	3	3	4	374858	0.967974	0.143282	6.75575	7.53309
A0AUM9	Eif2b3 protein OS=Mus musculus GN=Eif2b3 PE=2 SV=2 - [A0AUM9_MOUSE]	16.16	6	5	5	7	833971	0.967937	2.38924	0.447367	11.5892
Q6A028	Switch-associated protein 70 OS=Mus musculus GN=Swap70 PE=1 SV=2 - [SWP70_MOUSE]	3.25	1	2	2	2	686954	0.967898	1.60028	0.604832	3.9783
Q9JJI8	60S ribosomal protein L38 OS=Mus musculus GN=Rpl38 PE=2 SV=3 - [RL38_MOUSE]	48.57	1	5	5	40	1.85698e+07	0.967417	1.59993	0.715644	67.5791
P12970	60S ribosomal protein L7a OS=Mus musculus GN=Rpl7a PE=1 SV=2 - [RL7A_MOUSE]	43.98	8	14	14	71	1.12907e+07	0.967214	1.69502	0.563985	117.878
S4R2J9	Protein PRRC2C OS=Mus musculus GN=Prrc2c PE=1 SV=1 - [S4R2J9_MOUSE]	8.68	8	16	17	26	3.6571e+06	0.96668	1.46488	0.641314	55.3913
P33609	DNA polymerase alpha catalytic subunit OS=Mus musculus GN=Pola1 PE=1 SV=2 - [DPOLA_MOUSE]	6.83	3	8	8	11	2.81506e+06	0.966647	2.828	0.347155	23.1924
P49722	Proteasome subunit alpha type-2 OS=Mus musculus GN=Psma2 PE=1 SV=3 - [PSA2_MOUSE]	10.68	3	2	2	4	5.76182e+06	0.966342	1.16376	0.830361	8.02976
Q9CQ65	S-methyl-5'-thioadenosine phosphorylase OS=Mus musculus GN=Mtap PE=1 SV=1 - [MTAP_MOUSE]	68.2	1	17	17	210	1.59284e+08	0.966311	1.3806	0.712954	428.779
Q501J6	Probable ATP-dependent RNA helicase DDX17 OS=Mus musculus GN=Ddx17 PE=1 SV=1 - [DDX17_MOUSE]	33.23	6	12	20	63	2.52096e+07	0.966157	1.73184	0.581222	145.462
Q8BL66	Early endosome antigen 1 OS=Mus musculus GN=Eea1 PE=1 SV=2 - [EEA1_MOUSE]	16.8	3	20	20	32	2.51403e+06	0.965665	1.14295	0.763927	76.9852
B7ZW99	Fmn1 protein OS=Mus musculus GN=Fmn1 PE=2 SV=1 - [B7ZW99_MOUSE]	1.8	4	2	2	2	513561	0.96529			5.1734
Q8K3X4	Interferon regulatory factor 2-binding protein-like OS=Mus musculus GN=Irf2bpl PE=1 SV=1 - [I2BPL_MOUSE]	9.55	1	4	6	11	791613	0.965156	1.84674	0.522626	20.0759
Q3TSS9	Putative uncharacterized protein (Fragment) OS=Mus musculus GN=Cdk5rap3 PE=2 SV=1 - [Q3TSS9_MOUSE]	9.45	7	4	4	5	917383	0.964876	1.14216	0.840064	6.21461
P20152	Vimentin OS=Mus musculus GN=Vim PE=1 SV=3 - [VIME_MOUSE]	47.85	23	19	22	55	3.69983e+07	0.9648	0.53967	1.81738	117.939
A2A6G6	LIM and SH3 domain protein 1 (Fragment) OS=Mus musculus GN=Lasp1 PE=1 SV=1 - [A2A6G6_MOUSE]	51.69	10	4	4	12	2.20227e+06	0.964666	1.60879	0.686575	20.5248
Q80U60	MKIAA0230 protein (Fragment) OS=Mus musculus GN=Pxdn PE=2 SV=1 - [Q80U60_MOUSE]	2.52	3	3	3	4	1.13611e+06	0.96387	1.97821	0.432725	7.19408
P24547	Inosine-5'-monophosphate dehydrogenase 2 OS=Mus musculus GN=Impdh2 PE=1 SV=2 - [IMDH2_MOUSE]	10.51	6	4	4	9	2.43234e+06	0.963828	2.95961	0.204173	16.9961
Q8BWT1	3-ketoacyl-CoA thiolase, mitochondrial OS=Mus musculus GN=Acaa2 PE=1 SV=3 - [THIM_MOUSE]	6.8	2	2	2	2	703168	0.963121	1.23476	0.780009	2.19026
Q3TIA9	Putative uncharacterized protein OS=Mus musculus GN=Asns PE=2 SV=1 - [Q3TIA9_MOUSE]	34.22	6	17	17	39	2.24799e+07	0.963112	1.62932	0.614077	81.5065
Q3U9R7	Putative uncharacterized protein (Fragment) OS=Mus musculus GN=Gsr PE=2 SV=1 - [Q3U9R7_MOUSE]	12.8	7	5	5	7	3.08741e+06	0.962648	1.27301	0.859791	13.7804
P51480	Cyclin-dependent kinase inhibitor 2A, isoforms 1/2 OS=Mus musculus GN=Cdkn2a PE=1 SV=2 - [CD2A1_MOUSE]	44.64	4	4	4	41	3.28666e+07	0.962378	1.16146	0.760585	83.1555
Q3TF41	Nucleosome assembly protein 1-like 1, isoform CRA_d OS=Mus musculus GN=Nap1l1 PE=2 SV=1 - [Q3TF41_MOUSE]	10.6	5	3	4	7	2.08291e+06	0.96213	1.50242	0.718935	14.0768
Q6PFQ7	Ras GTPase-activating protein 4 OS=Mus musculus GN=Rasa4 PE=2 SV=1 - [RASL2_MOUSE]	5.36	4	4	4	6	646940	0.962059	1.41308	0.216008	9.50754
Q3UIJ2	Putative uncharacterized protein OS=Mus musculus GN=Eif2s3x PE=2 SV=1 - [Q3UIJ2_MOUSE]	36.86	10	14	14	64	3.0774e+07	0.961779	1.53001	0.61325	109.768
I3ITR1	MCG50313 OS=Mus musculus GN=AK157302 PE=4 SV=1 - [I3ITR1_MOUSE]	30.23	2	3	3	4	399402	0.961205			3.48026
Q9WVG6	Histone-arginine methyltransferase CARM1 OS=Mus musculus GN=Carm1 PE=1 SV=2 - [CARM1_MOUSE]	15.63	3	9	9	23	1.52287e+07	0.961177	1.39063	0.69549	49.7373
P83882	60S ribosomal protein L36a OS=Mus musculus GN=Rpl36a PE=1 SV=2 - [RL36A_MOUSE]	23.58	2	3	3	7	3.639e+07	0.960875	1.61038	0.601733	10.4797
Q8BRL5	Putative uncharacterized protein (Fragment) OS=Mus musculus GN=Rora PE=2 SV=1 - [Q8BRL5_MOUSE]	7.59	3	2	2	2	4.3092e+06	0.960823	1.19204	0.80603	0
Q7TQE2	Zyx protein OS=Mus musculus GN=Zyx PE=2 SV=1 - [Q7TQE2_MOUSE]	13.51	5	5	5	9	3.52053e+06	0.960578	2.17326	0.526714	14.8071
O08915	AH receptor-interacting protein OS=Mus musculus GN=Aip PE=1 SV=1 - [AIP_MOUSE]	34.24	2	9	9	23	3.02073e+06	0.96041	1.26043	0.749105	31.9212
Q3U5L3	Putative uncharacterized protein OS=Mus musculus GN=Snx2 PE=2 SV=1 - [Q3U5L3_MOUSE]	9.06	3	2	4	10	3.79238e+06	0.960344	1.89452	0.683832	18.3235
E9Q586	Dynactin subunit 1 OS=Mus musculus GN=Dctn1 PE=4 SV=1 - [E9Q586_MOUSE]	16.63	10	16	17	31	1.78621e+07	0.959817	1.47185	0.686161	61.6879
P46471	26S protease regulatory subunit 7 OS=Mus musculus GN=Psmc2 PE=1 SV=5 - [PRS7_MOUSE]	17.32	4	7	7	17	2.92702e+06	0.959637	1.53704	0.625055	33.4566
P26041	Moesin OS=Mus musculus GN=Msn PE=1 SV=3 - [MOES_MOUSE]	53.21	4	24	36	149	1.74385e+08	0.959601	1.69966	0.573134	339.401
P47962	60S ribosomal protein L5 OS=Mus musculus GN=Rpl5 PE=1 SV=3 - [RL5_MOUSE]	30.64	5	10	10	29	2.24783e+07	0.959348	1.66058	0.577978	48.7684
Q60865	Caprin-1 OS=Mus musculus GN=Caprin1 PE=1 SV=2 - [CAPR1_MOUSE]	10.33	9	7	7	19	5.24822e+06	0.959281	1.91946	0.587877	40.0431
Q14C51	Pentatricopeptide repeat domain-containing protein 3, mitochondrial OS=Mus musculus GN=Ptcd3 PE=2 SV=2 - [PTCD3_MOUSE]	8.03	4	5	5	9	489836	0.95884	1.21233	0.711645	16.8987
Q9DBG7	Signal recognition particle receptor subunit alpha OS=Mus musculus GN=Srpr PE=1 SV=1 - [SRPR_MOUSE]	22.01	3	12	12	16	4.75918e+06	0.957616	1.37937	0.685931	30.0339
P50544	Very long-chain specific acyl-CoA dehydrogenase, mitochondrial OS=Mus musculus GN=Acadvl PE=1 SV=3 - [ACADV_MOUSE]	24.09	3	13	13	39	8.62169e+06	0.957094	1.21707	0.827269	91.719
D3YVL0	Putative helicase MOV-10 OS=Mus musculus GN=Mov10 PE=1 SV=1 - [D3YVL0_MOUSE]	12.65	7	11	11	18	3.34924e+06	0.956934	1.2199	0.628837	38.9345
O08529	Calpain-2 catalytic subunit OS=Mus musculus GN=Capn2 PE=2 SV=4 - [CAN2_MOUSE]	23.14	5	15	15	27	7.0475e+06	0.956544	1.24178	0.836834	46.9253
P28659	CUGBP Elav-like family member 1 OS=Mus musculus GN=Celf1 PE=1 SV=2 - [CELF1_MOUSE]	6.79	9	3	3	4	684412	0.956529	2.1896	0.31656	10.0137
Q8CFZ9	Rfc5 protein (Fragment) OS=Mus musculus GN=Rfc5 PE=2 SV=1 - [Q8CFZ9_MOUSE]	6.31	3	2	2	3	1.68687e+06	0.956417	7.14683	0.133824	5.22834
D3Z5I1	Zinc finger CCCH-type antiviral protein 1 OS=Mus musculus GN=Zc3hav1 PE=1 SV=1 - [D3Z5I1_MOUSE]	9.14	4	7	7	13	2.0533e+06	0.956295	1.1759	0.76372	27.2219
Q6DID3	Protein SCAF8 OS=Mus musculus GN=Scaf8 PE=1 SV=1 - [SCAF8_MOUSE]	2.76	8	3	3	3	472974	0.95586	1.79192	0.533429	3.32419
Q68FE1	Family with sequence similarity 168, member A OS=Mus musculus GN=Fam168a PE=2 SV=1 - [Q68FE1_MOUSE]	7.66	2	2	2	2	8.04012e+06	0.955726	1.56779	0.609601	3.87128
F8VQ54	Endoribonuclease Dicer OS=Mus musculus GN=Dicer1 PE=3 SV=1 - [F8VQ54_MOUSE]	1.57	19	2	3	4	4.82079e+06	0.955296	1.81449	0.526483	4.59597
E9QAT0	Fragile X mental retardation protein 1 homolog OS=Mus musculus GN=Fmr1 PE=4 SV=1 - [E9QAT0_MOUSE]	15.28	11	6	9	24	9.46091e+06	0.955173	1.56438	0.596519	25.3766
Q8BIJ7	RUN and FYVE domain-containing protein 1 OS=Mus musculus GN=Rufy1 PE=1 SV=1 - [RUFY1_MOUSE]	7.3	1	5	5	7	687325	0.954787	1.44467	0.730927	9.46075
Q3V1M8	Putative uncharacterized protein OS=Mus musculus GN=Hdlbp PE=2 SV=1 - [Q3V1M8_MOUSE]	38.25	9	46	46	133	4.00738e+07	0.953474	1.40772	0.683986	295.811
Q9DBX5	Cytosolic phospholipase A2 OS=Mus musculus GN=Pla2g4a PE=1 SV=1 - [Q9DBX5_MOUSE]	7.16	3	5	5	10	1.56872e+06	0.953067	0.854659	1.03585	15.2174
Q6P250	Nxt2 protein (Fragment) OS=Mus musculus GN=Nxt2 PE=2 SV=1 - [Q6P250_MOUSE]	8.63	3	2	2	6	2.71133e+06	0.952341	1.40002	0.63354	1.78371
O88477	Insulin-like growth factor 2 mRNA-binding protein 1 OS=Mus musculus GN=Igf2bp1 PE=1 SV=1 - [IF2B1_MOUSE]	18.72	1	7	8	16	2.55754e+06	0.952004	2.19238	0.473911	28.412
P67984	60S ribosomal protein L22 OS=Mus musculus GN=Rpl22 PE=1 SV=2 - [RL22_MOUSE]	30.47	1	3	3	35	9.04921e+07	0.951712	1.6234	0.595343	97.4783
Q3ULB1	Testin OS=Mus musculus GN=Tes PE=2 SV=1 - [Q3ULB1_MOUSE]	12.93	6	4	4	8	1.41424e+06	0.95169	3.55253	0.289701	12.037
O35326	Serine/arginine-rich splicing factor 5 OS=Mus musculus GN=Srsf5 PE=1 SV=2 - [SRSF5_MOUSE]	22.68	3	4	5	14	5.43918e+06	0.951317	1.84528	0.515542	20.864
Q8VDF2	E3 ubiquitin-protein ligase UHRF1 OS=Mus musculus GN=Uhrf1 PE=1 SV=2 - [UHRF1_MOUSE]	6.14	2	5	5	7	908978	0.950969	3.11772	0.245993	8.71635
P51829	Adenylate cyclase type 7 OS=Mus musculus GN=Adcy7 PE=2 SV=2 - [ADCY7_MOUSE]	5.37	5	4	4	5	914741	0.950471	1.15154	0.930985	7.75204
B7ZCU2	Abl interactor 1 OS=Mus musculus GN=Abi1 PE=1 SV=1 - [B7ZCU2_MOUSE]	17.56	20	4	6	14	5.75797e+06	0.950325	1.21526	0.8369	35.8346
P54823	Probable ATP-dependent RNA helicase DDX6 OS=Mus musculus GN=Ddx6 PE=1 SV=1 - [DDX6_MOUSE]	34.16	8	12	13	32	2.71717e+07	0.950185	1.50252	0.666266	67.1426
Q8BK75	Elongator complex protein 6 OS=Mus musculus GN=Elp6 PE=2 SV=1 - [ELP6_MOUSE]	8.27	1	3	3	4	599345	0.950112	1.62498	0.509676	4.42895
Q9DC63	F-box only protein 3 OS=Mus musculus GN=Fbxo3 PE=2 SV=1 - [FBX3_MOUSE]	27.71	4	13	13	53	2.40711e+07	0.949905	1.27461	0.74525	114.795
Q61316	Heat shock 70 kDa protein 4 OS=Mus musculus GN=Hspa4 PE=1 SV=1 - [HSP74_MOUSE]	17.48	5	9	10	18	3.60944e+06	0.949732	0.639953	1.40638	39.2965
Q60605	Myosin light polypeptide 6 OS=Mus musculus GN=Myl6 PE=1 SV=3 - [MYL6_MOUSE]	45.03	12	7	7	44	2.47734e+07	0.94962	1.18922	0.736746	84.3464
P35278	Ras-related protein Rab-5C OS=Mus musculus GN=Rab5c PE=1 SV=2 - [RAB5C_MOUSE]	27.78	9	5	5	9	1.60422e+06	0.94951	1.28934	0.693687	16.9089
Q8BFY6	Peflin OS=Mus musculus GN=Pef1 PE=2 SV=1 - [PEF1_MOUSE]	25.09	1	7	7	52	3.59221e+07	0.94939	1.40705	0.731754	101.795
P08113	Endoplasmin OS=Mus musculus GN=Hsp90b1 PE=1 SV=2 - [ENPL_MOUSE]	7.61	8	5	6	13	1.30136e+07	0.94927	1.21171	0.852809	28.6888
Q1RMY2	Map3k7ip1 protein (Fragment) OS=Mus musculus GN=Tab1 PE=2 SV=1 - [Q1RMY2_MOUSE]	17.28	2	4	4	6	1.19177e+06	0.949212	2.09866	0.4489	9.92987
P97855	Ras GTPase-activating protein-binding protein 1 OS=Mus musculus GN=G3bp1 PE=1 SV=1 - [G3BP1_MOUSE]	33.55	4	10	11	23	5.64587e+06	0.94919	1.73187	0.541421	27.9252
P10639	Thioredoxin OS=Mus musculus GN=Txn PE=1 SV=3 - [THIO_MOUSE]	51.43	1	6	6	62	6.51571e+08	0.94912	1.30189	0.717927	177.33
Q62446	Peptidyl-prolyl cis-trans isomerase FKBP3 OS=Mus musculus GN=Fkbp3 PE=1 SV=2 - [FKBP3_MOUSE]	34.82	1	9	9	20	9.20528e+06	0.948901	1.46009	0.65398	44.9937
E9Q5W5	Zinc finger ZZ-type and EF-hand domain-containing protein 1 OS=Mus musculus GN=Zzef1 PE=1 SV=1 - [E9Q5W5_MOUSE]	3.56	2	7	7	12	633476	0.948734	0.986728	1.00871	15.5456
H7BX44	Non-specific serine/threonine protein kinase OS=Mus musculus GN=Cdc42bpa PE=4 SV=1 - [H7BX44_MOUSE]	2.14	9	2	3	3	1.27805e+06	0.948731	1.50468	0.630521	7.235
Q80X95	Ras-related GTP-binding protein A OS=Mus musculus GN=Rraga PE=2 SV=1 - [RRAGA_MOUSE]	20.77	3	6	6	20	2.66453e+06	0.948555	1.372	0.649569	26.0283
Q8BHK9	DNA excision repair protein ERCC-6-like OS=Mus musculus GN=Ercc6l PE=1 SV=1 - [ERC6L_MOUSE]	2.82	1	3	3	5	631312	0.948434	2.23438	0.627601	11.6357
P51660	Peroxisomal multifunctional enzyme type 2 OS=Mus musculus GN=Hsd17b4 PE=1 SV=3 - [DHB4_MOUSE]	29.25	3	17	17	52	7.66591e+06	0.948065	1.29992	0.724527	114.783
Q6P5F9	Exportin-1 OS=Mus musculus GN=Xpo1 PE=1 SV=1 - [XPO1_MOUSE]	5.14	3	4	4	7	1.44265e+06	0.947982	0.935484	1.0127	14.5217
A8C756	Thyroid adenoma-associated protein homolog OS=Mus musculus GN=Thada PE=2 SV=1 - [THADA_MOUSE]	4.13	1	7	7	13	876072	0.947894	1.74638	0.589205	20.9456
Q3U0V1	Far upstream element-binding protein 2 OS=Mus musculus GN=Khsrp PE=1 SV=2 - [FUBP2_MOUSE]	33.56	2	16	17	43	1.02594e+07	0.947815	1.68672	0.53503	84.6274
Q9CQR4	Acyl-coenzyme A thioesterase 13 OS=Mus musculus GN=Acot13 PE=1 SV=1 - [ACO13_MOUSE]	34.29	1	3	3	4	543215	0.947435	1.64658	0.575395	4.56638
P61967	AP-1 complex subunit sigma-1A OS=Mus musculus GN=Ap1s1 PE=1 SV=1 - [AP1S1_MOUSE]	15.82	4	2	2	5	1.33511e+06	0.947369	1.83854	0.45098	16.9213
A2A547	Ribosomal protein L19 OS=Mus musculus GN=Rpl19 PE=3 SV=1 - [A2A547_MOUSE]	17.01	2	3	3	10	1.25542e+07	0.947089	1.67643	0.583711	25.0259
Q7TMM9	Tubulin beta-2A chain OS=Mus musculus GN=Tubb2a PE=1 SV=1 - [TBB2A_MOUSE]	51.24	6	3	19	198	1.01729e+08	0.946757	1.18044	0.884311	425.242
A4QPD3	Proto-oncogene c-Rel OS=Mus musculus GN=Rel PE=2 SV=1 - [A4QPD3_MOUSE]	10.37	5	4	6	9	2.15186e+06	0.946561	100	0.01	14.5115
Q3U0S1	Putative uncharacterized protein OS=Mus musculus GN=Parp12 PE=2 SV=1 - [Q3U0S1_MOUSE]	14.63	2	10	10	18	4.84638e+06	0.946317	0.959274	1.10028	32.6654
Q8CHC4	Synaptojanin-1 OS=Mus musculus GN=Synj1 PE=1 SV=3 - [SYNJ1_MOUSE]	4.7	5	5	5	10	1.28783e+06	0.94631	2.07874	0.342593	13.6103
Q6ZWS7	Putative uncharacterized protein OS=Mus musculus GN=Camk2g PE=2 SV=1 - [Q6ZWS7_MOUSE]	8.69	6	2	4	8	5.13471e+06	0.946134			22.3192
Q99PB4	Mage-d2 OS=Mus musculus GN=Maged2 PE=2 SV=1 - [Q99PB4_MOUSE]	14.98	8	6	7	14	3.67331e+06	0.945537	1.18191	0.946427	23.0892
Q9DBN5	Lon protease homolog 2, peroxisomal OS=Mus musculus GN=Lonp2 PE=2 SV=1 - [LONP2_MOUSE]	8.22	3	6	6	7	1.48919e+06	0.944943	1.22085	0.614144	13.7899
B2RUJ2	Erbb2ip protein OS=Mus musculus GN=Erbb2ip PE=1 SV=1 - [B2RUJ2_MOUSE]	3.01	6	2	3	3	438478	0.944081	2.43166	0.469124	0
Q9EPL8	Importin-7 OS=Mus musculus GN=Ipo7 PE=1 SV=2 - [IPO7_MOUSE]	7.32	2	7	7	13	4.19662e+06	0.944056	1.56922	0.610574	31.2311
Q3U1V6	Ubiquitin-conjugating enzyme E2 variant 3 OS=Mus musculus GN=Uevld PE=2 SV=1 - [UEVLD_MOUSE]	10.19	1	4	4	7	2.59781e+06	0.943412	1.34597	0.763631	14.9599
Q99J62	Replication factor C subunit 4 OS=Mus musculus GN=Rfc4 PE=1 SV=1 - [RFC4_MOUSE]	18.68	3	7	7	12	1.35572e+06	0.943157	1.65911	0.481054	24.5234
Q8BMJ2	Leucine--tRNA ligase, cytoplasmic OS=Mus musculus GN=Lars PE=1 SV=2 - [SYLC_MOUSE]	25.89	4	27	27	57	1.79272e+07	0.942983	1.52715	0.627026	105.794
P67778	Prohibitin OS=Mus musculus GN=Phb PE=1 SV=1 - [PHB_MOUSE]	36.03	4	9	9	28	6.25673e+06	0.942344	1.2376	0.771992	62.6397
Q3TYX3	SET and MYND domain-containing protein 5 OS=Mus musculus GN=Smyd5 PE=2 SV=2 - [SMYD5_MOUSE]	18.03	1	7	7	18	1.0588e+07	0.942304	1.62226	0.59662	31.0742
O35129	Prohibitin-2 OS=Mus musculus GN=Phb2 PE=1 SV=1 - [PHB2_MOUSE]	22.74	4	7	7	13	3.6536e+06	0.942193	1.23054	0.753994	30.4248
Q9CQS8	Protein transport protein Sec61 subunit beta OS=Mus musculus GN=Sec61b PE=1 SV=3 - [SC61B_MOUSE]	21.88	3	2	2	8	1.83857e+07	0.941735	1.26144	0.681738	12.4132
Q8R361	Rab11 family-interacting protein 5 OS=Mus musculus GN=Rab11fip5 PE=1 SV=2 - [RFIP5_MOUSE]	4.81	3	2	2	3	771394	0.941172	0.78011	1.17445	7.82722
A9Q751	Cilia- and flagella-associated protein 221 OS=Mus musculus GN=Cfap221 PE=1 SV=1 - [PCDP1_MOUSE]	2.39	1	2	2	2	6352675	0.941002	1.36452	0.689619	0
P97465	Docking protein 1 OS=Mus musculus GN=Dok1 PE=1 SV=2 - [DOK1_MOUSE]	22.2	2	7	7	12	2.02408e+06	0.940903	0.598641	1.7658	29.4127
Q3TBU7	Arf-GAP domain and FG repeat-containing protein 2 (Fragment) OS=Mus musculus GN=Agfg2 PE=2 SV=1 - [Q3TBU7_MOUSE]	6.9	3	3	3	7	1.90418e+06	0.939959	1.26757	0.723238	10.7003
P26043	Radixin OS=Mus musculus GN=Rdx PE=1 SV=3 - [RADI_MOUSE]	31.39	8	8	20	69	1.59072e+08	0.939861	1.28673	0.684201	141.943
Q99J95	Cyclin-dependent kinase 9 OS=Mus musculus GN=Cdk9 PE=1 SV=1 - [CDK9_MOUSE]	15.59	84	4	6	21	1.22914e+07	0.939414	1.16502	0.773773	31.277
P62331	ADP-ribosylation factor 6 OS=Mus musculus GN=Arf6 PE=1 SV=2 - [ARF6_MOUSE]	12	2	2	2	6	410120	0.939091	0.442375	2.12284	12.1188
Q3U781	MCG21131, isoform CRA_a OS=Mus musculus GN=Srsf3 PE=1 SV=1 - [Q3U781_MOUSE]	42.74	4	4	5	23	1.96699e+07	0.938525	1.76857	0.50282	45.7189
O55029	Coatomer subunit beta' OS=Mus musculus GN=Copb2 PE=2 SV=2 - [COPB2_MOUSE]	13.04	1	10	10	21	4.51901e+06	0.938519	1.58004	0.586752	36.5148
Q5XJY5	Coatomer subunit delta OS=Mus musculus GN=Arcn1 PE=1 SV=2 - [COPD_MOUSE]	21.72	5	10	10	19	4.2753e+06	0.937628	1.69945	0.539343	35.9733
Q60960	Importin subunit alpha-5 OS=Mus musculus GN=Kpna1 PE=1 SV=2 - [IMA5_MOUSE]	23.98	6	4	11	49	2.27214e+07	0.937382	1.2859	0.717066	121.619
Q3THS6	S-adenosylmethionine synthase isoform type-2 OS=Mus musculus GN=Mat2a PE=2 SV=2 - [METK2_MOUSE]	32.66	7	11	11	23	9.91482e+06	0.937286	1.4428	0.601146	40.4513
E9QMJ1	Arf-GAP with SH3 domain, ANK repeat and PH domain-containing protein 1 OS=Mus musculus GN=Asap1 PE=1 SV=1 - [E9QMJ1_MOUSE]	14.75	11	12	12	26	4.08286e+06	0.936537	0.930595	0.996372	52.6793
F6SQH7	Polymerase delta-interacting protein 2 (Fragment) OS=Mus musculus GN=Poldip2 PE=4 SV=1 - [F6SQH7_MOUSE]	36.97	2	9	9	32	7.66094e+06	0.936268	1.42712	0.619986	71.4375
H3BLF7	Guanine nucleotide-binding protein G(I)/G(S)/G(T) subunit beta-1 (Fragment) OS=Mus musculus GN=Gnb1 PE=4 SV=1 - [H3BLF7_MOUSE]	19.44	16	2	2	4	2.50662e+06	0.936132	1.48852	0.628901	7.49783
Q5SWU9	Acetyl-CoA carboxylase 1 OS=Mus musculus GN=Acaca PE=1 SV=1 - [ACACA_MOUSE]	34.16	14	70	71	226	3.32941e+07	0.936084	1.2615	0.725092	477.032
Q921M3	Splicing factor 3B subunit 3 OS=Mus musculus GN=Sf3b3 PE=2 SV=1 - [SF3B3_MOUSE]	11.34	1	12	12	22	3.36041e+06	0.93591	1.42135	0.691892	47.5585
P13864	DNA (cytosine-5)-methyltransferase 1 OS=Mus musculus GN=Dnmt1 PE=1 SV=5 - [DNMT1_MOUSE]	23.46	8	33	33	51	6.92069e+06	0.93586	2.06487	0.423786	82.7022
Q6PDM2	Serine/arginine-rich splicing factor 1 OS=Mus musculus GN=Srsf1 PE=1 SV=3 - [SRSF1_MOUSE]	14.92	3	4	4	4	1.90779e+06	0.93578	1.47955	0.678393	7.22242
Z4YLI8	Clustered mitochondria protein homolog OS=Mus musculus GN=Cluh PE=3 SV=1 - [Z4YLI8_MOUSE]	9.52	2	10	10	18	2.35103e+06	0.935696	1.89979	0.424514	32.8631
Q9JMG1	Endothelial differentiation-related factor 1 OS=Mus musculus GN=Edf1 PE=1 SV=1 - [EDF1_MOUSE]	22.97	1	3	3	10	6.933e+06	0.935684	1.68267	0.572338	16.0667
E9PZJ8	Activating signal cointegrator 1 complex subunit 3 OS=Mus musculus GN=Ascc3 PE=1 SV=1 - [ASCC3_MOUSE]	8.01	1	16	16	27	4.16094e+06	0.935441	1.15879	0.838882	57.4565
Q3TZZ7	Extended synaptotagmin-2 OS=Mus musculus GN=Esyt2 PE=1 SV=1 - [ESYT2_MOUSE]	4.73	1	3	3	8	1.46127e+06	0.935426	1.27002	0.707332	15.9078
Q9QYJ3	DnaJ homolog subfamily B member 1 OS=Mus musculus GN=Dnajb1 PE=2 SV=3 - [DNJB1_MOUSE]	30.88	3	9	10	29	5.16006e+06	0.93535	1.49684	0.670475	40.4491
Q9D294	Putative uncharacterized protein OS=Mus musculus GN=Zmym1 PE=2 SV=1 - [Q9D294_MOUSE]	10.53	9	6	6	9	1.08142e+06	0.935258	2.4644	0.324858	20.5281
P50136	2-oxoisovalerate dehydrogenase subunit alpha, mitochondrial OS=Mus musculus GN=Bckdha PE=1 SV=1 - [ODBA_MOUSE]	8.14	3	3	3	6	753707	0.934735	1.40354	0.665983	7.08021
Q5M9L1	60S ribosomal protein L36 OS=Mus musculus GN=Rpl36 PE=2 SV=1 - [Q5M9L1_MOUSE]	28.57	4	3	3	14	7.63537e+06	0.934621	1.79564	0.528725	20.8145
P33215	Protein NEDD1 OS=Mus musculus GN=Nedd1 PE=1 SV=2 - [NEDD1_MOUSE]	10	1	5	5	6	1.26457e+06	0.933395	1.48612	0.524087	10.0656
Q6PB66	Leucine-rich PPR motif-containing protein, mitochondrial OS=Mus musculus GN=Lrpprc PE=1 SV=2 - [LPPRC_MOUSE]	12.72	2	15	15	30	3.5702e+06	0.932447	1.97015	0.406107	63.3008
Q99JI4	26S proteasome non-ATPase regulatory subunit 6 OS=Mus musculus GN=Psmd6 PE=1 SV=1 - [PSMD6_MOUSE]	20.57	2	7	7	15	3.13588e+06	0.932308	1.0853	0.832491	29.6002
B7ZNX2	Anaphase promoting complex subunit 1 OS=Mus musculus GN=Anapc1 PE=2 SV=1 - [B7ZNX2_MOUSE]	3.81	5	7	7	8	877973	0.932252	1.21397	0.744993	5.34973
Q91YT7	YTH domain-containing family protein 2 OS=Mus musculus GN=Ythdf2 PE=2 SV=1 - [YTHD2_MOUSE]	25.39	3	6	11	30	1.19241e+07	0.931898	1.66037	0.537303	56.5721
Q3TF25	Putative uncharacterized protein OS=Mus musculus GN=Atp5o PE=2 SV=1 - [Q3TF25_MOUSE]	21.6	5	4	4	11	1.46899e+06	0.93079	0.885953	1.22243	30.4163
Q9JLV5	Cullin-3 OS=Mus musculus GN=Cul3 PE=1 SV=1 - [CUL3_MOUSE]	12.89	5	8	8	16	1.56897e+06	0.930635	1.38458	0.536923	31.7443
P27612	Phospholipase A-2-activating protein OS=Mus musculus GN=Plaa PE=1 SV=4 - [PLAP_MOUSE]	24.81	2	14	14	32	4.63467e+06	0.929549	2.28107	0.439889	58.186
D3YYD2	Protein FAM111A OS=Mus musculus GN=Fam111a PE=4 SV=1 - [D3YYD2_MOUSE]	4.92	3	2	2	3	174572	0.929043	77.1979	0.0120346	1.64693
B7FAU9	Filamin, alpha OS=Mus musculus GN=Flna PE=1 SV=1 - [B7FAU9_MOUSE]	52.33	12	96	108	503	1.41519e+08	0.928645	1.72211	0.536842	1080.05
Q9JJA4	Ribosome biogenesis protein WDR12 OS=Mus musculus GN=Wdr12 PE=2 SV=1 - [WDR12_MOUSE]	10.4	1	3	3	5	628782	0.928642	6.66404	0.139351	11.4313
Q9D6G1	Heterogeneous nuclear ribonucleoprotein A/B, isoform CRA_b OS=Mus musculus GN=Hnrnpab PE=2 SV=1 - [Q9D6G1_MOUSE]	23.55	6	5	6	35	8.62905e+06	0.928379	2.30317	0.371023	60.8286
Q922H2	[Pyruvate dehydrogenase (acetyl-transferring)] kinase isozyme 3, mitochondrial OS=Mus musculus GN=Pdk3 PE=1 SV=1 - [PDK3_MOUSE]	14.94	2	4	4	16	6.69934e+06	0.927938	1.21098	0.764979	25.4181
G3UYQ2	Large proline-rich protein BAG6 OS=Mus musculus GN=Bag6 PE=1 SV=1 - [G3UYQ2_MOUSE]	6.75	11	4	4	5	1.84302e+06	0.927773	5.84935	0.132174	6.43441
D3YZ62	Unconventional myosin-Va OS=Mus musculus GN=Myo5a PE=1 SV=1 - [D3YZ62_MOUSE]	14.33	13	22	22	32	5.13944e+06	0.927425	1.89489	0.47835	57.8001
Q3UJK2	Putative uncharacterized protein OS=Mus musculus GN=Serbp1 PE=2 SV=1 - [Q3UJK2_MOUSE]	35.46	5	11	11	41	1.62881e+07	0.927425	1.67176	0.567991	94.6475
P60670	Nuclear protein localization protein 4 homolog OS=Mus musculus GN=Nploc4 PE=1 SV=3 - [NPL4_MOUSE]	5.43	3	3	3	5	1.61502e+06	0.926615	2.5533	0.358297	7.48173
D6RIL6	Isocitrate dehydrogenase [NADP], mitochondrial OS=Mus musculus GN=Idh2 PE=1 SV=1 - [D6RIL6_MOUSE]	11.9	5	2	3	3	653686	0.92648	1.08679	0.85784	3.95027
Q91W86	Vacuolar protein sorting-associated protein 11 homolog OS=Mus musculus GN=Vps11 PE=1 SV=3 - [VPS11_MOUSE]	7.44	3	5	5	5	571221	0.926163	2.38148	0.388902	8.8547
Q80WJ7	Protein LYRIC OS=Mus musculus GN=Mtdh PE=1 SV=1 - [LYRIC_MOUSE]	23.32	7	11	11	18	3.63804e+06	0.925926	1.43265	0.611958	36.3615
P14094	Sodium/potassium-transporting ATPase subunit beta-1 OS=Mus musculus GN=Atp1b1 PE=1 SV=1 - [AT1B1_MOUSE]	10.53	5	3	3	3	767669	0.925686	0.911393	0.605603	4.21395
Q3TJ01	tRNA-splicing ligase RtcB homolog OS=Mus musculus GN=Rtcb PE=2 SV=1 - [Q3TJ01_MOUSE]	20	2	8	8	18	1.28889e+07	0.92552	1.41507	0.693858	40.4679
P51655	Glypican-4 OS=Mus musculus GN=Gpc4 PE=2 SV=2 - [GPC4_MOUSE]	31.24	6	14	14	25	5.91517e+06	0.925284	0.961838	0.92863	30.5548
P14685	26S proteasome non-ATPase regulatory subunit 3 OS=Mus musculus GN=Psmd3 PE=1 SV=3 - [PSMD3_MOUSE]	28.87	5	13	13	32	6.40498e+06	0.924577	1.17241	0.801305	66.1353
Q68FL6	Methionine--tRNA ligase, cytoplasmic OS=Mus musculus GN=Mars PE=2 SV=1 - [SYMC_MOUSE]	17.52	3	14	14	33	6.44018e+06	0.923851	1.61874	0.525449	55.0605
E9PWQ9	C-terminal-binding protein 2 (Fragment) OS=Mus musculus GN=Ctbp2 PE=3 SV=1 - [E9PWQ9_MOUSE]	20.21	5	2	3	5	3.46412e+06	0.923131	1.47813	0.624528	11.9262
Q6A0A9	Constitutive coactivator of PPAR-gamma-like protein 1 OS=Mus musculus GN=FAM120A PE=1 SV=2 - [F120A_MOUSE]	19.06	3	16	16	30	4.29291e+06	0.923105	1.19813	0.682531	57.4968
B7ZWF1	Ddx3x protein OS=Mus musculus GN=Ddx3x PE=2 SV=1 - [B7ZWF1_MOUSE]	43.57	6	5	29	118	5.58341e+07	0.923033	1.41637	0.655818	296.74
Q0PD20	Rab34 OS=Mus musculus GN=Rab34 PE=1 SV=1 - [Q0PD20_MOUSE]	33.59	6	8	8	18	5.31894e+06	0.922968	1.04751	0.885042	28.4876
P99024	Tubulin beta-5 chain OS=Mus musculus GN=Tubb5 PE=1 SV=1 - [TBB5_MOUSE]	54.05	5	3	20	244	1.34337e+08	0.922571	1.59255	0.575568	536.36
O08807	Peroxiredoxin-4 OS=Mus musculus GN=Prdx4 PE=1 SV=1 - [PRDX4_MOUSE]	50.73	3	9	11	95	7.14905e+07	0.922113	1.08118	0.858354	176.959
Q9Z2X2	26S proteasome non-ATPase regulatory subunit 10 OS=Mus musculus GN=Psmd10 PE=1 SV=3 - [PSD10_MOUSE]	16.02	1	3	3	6	1.30467e+06	0.921501	0.930971	1.10239	10.6755
B2RWW1	Microtubule-associated protein 1S OS=Mus musculus GN=Map1s PE=2 SV=1 - [B2RWW1_MOUSE]	7.5	2	6	6	14	2.83271e+06	0.92144	1.16974	0.711285	27.4925
A2AUM2	Eukaryotic translation initiation factor 2-alpha kinase 4 OS=Mus musculus GN=Eif2ak4 PE=4 SV=1 - [A2AUM2_MOUSE]	6.68	5	7	8	13	1.4032e+06	0.921252	1.33529	0.538564	26.1116
D3YUG6	Coronin (Fragment) OS=Mus musculus GN=Coro1b PE=3 SV=1 - [D3YUG6_MOUSE]	12.72	2	2	2	3	957348	0.921096	2.31529	0.397832	5.89824
Q6P5D3	Putative ATP-dependent RNA helicase DHX57 OS=Mus musculus GN=Dhx57 PE=2 SV=2 - [DHX57_MOUSE]	3.39	1	3	3	6	485664	0.921031	1.4488	0.800139	8.1242
Q9D096	Putative uncharacterized protein OS=Mus musculus GN=Isoc1 PE=2 SV=1 - [Q9D096_MOUSE]	14.69	2	2	2	5	947839	0.920172	1.02374	0.711703	12.3124
Q9CY27	Very-long-chain enoyl-CoA reductase OS=Mus musculus GN=Tecr PE=1 SV=1 - [TECR_MOUSE]	28.57	5	13	13	60	2.41986e+07	0.920034	1.15656	0.781771	108.06
Q3TWP9	Putative uncharacterized protein OS=Mus musculus GN=Ehd4 PE=2 SV=1 - [Q3TWP9_MOUSE]	16.64	6	7	8	14	1.93636e+06	0.919547	1.05224	0.821492	28.0176
Q3UDD3	Polymerase delta-interacting protein 3 OS=Mus musculus GN=Poldip3 PE=1 SV=1 - [Q3UDD3_MOUSE]	11	7	3	3	3	706025	0.919486	0.951253	0.100804	6.98836
Q3THB3	Putative uncharacterized protein OS=Mus musculus GN=Hnrnpm PE=1 SV=1 - [Q3THB3_MOUSE]	17.1	9	10	10	15	4.57579e+06	0.919008	1.46009	0.586233	29.2621
A0A087WQE6	Transcription elongation factor B polypeptide 1 (Fragment) OS=Mus musculus GN=Tceb1 PE=4 SV=1 - [A0A087WQE6_MOUSE]	77.89	4	7	7	24	2.19117e+07	0.918986	1.45058	0.573918	30.5913
Q3TJW1	Putative uncharacterized protein (Fragment) OS=Mus musculus GN=Acbd3 PE=2 SV=1 - [Q3TJW1_MOUSE]	16.74	3	5	5	19	1.61648e+06	0.918749	1.24268	0.674567	43.5776
Q60692	Proteasome subunit beta type-6 OS=Mus musculus GN=Psmb6 PE=1 SV=3 - [PSB6_MOUSE]	12.61	1	3	3	8	3.09088e+06	0.918278	1.17436	0.791907	16.2875
Q5RL55	ATP-binding cassette, sub-family F (GCN20), member 1 OS=Mus musculus GN=Abcf1 PE=2 SV=1 - [Q5RL55_MOUSE]	14.11	6	10	10	26	3.17306e+06	0.918196	1.63504	0.560987	50.5007
Q9WVA4	Transgelin-2 OS=Mus musculus GN=Tagln2 PE=1 SV=4 - [TAGL2_MOUSE]	55.78	4	11	11	64	2.82012e+07	0.918161	1.57988	0.597982	151.507
P40142	Transketolase OS=Mus musculus GN=Tkt PE=1 SV=1 - [TKT_MOUSE]	4.82	1	2	2	2	480468	0.918001	0.84535	0.734305	1.8437
Q8BU30	Isoleucine--tRNA ligase, cytoplasmic OS=Mus musculus GN=Iars PE=2 SV=2 - [SYIC_MOUSE]	28.13	5	32	32	75	2.67256e+07	0.917517	1.45744	0.619877	146.937
Q05BM9	Nme7 protein OS=Mus musculus GN=Nme7 PE=2 SV=1 - [Q05BM9_MOUSE]	17.2	5	5	5	9	866285	0.917494	1.194	0.779345	12.572
F8WJ41	40S ribosomal protein S15a (Fragment) OS=Mus musculus GN=Rps15a PE=4 SV=1 - [F8WJ41_MOUSE]	50	4	6	6	47	1.00966e+08	0.917486	1.44598	0.623564	118.383
P68369	Tubulin alpha-1A chain OS=Mus musculus GN=Tuba1a PE=1 SV=1 - [TBA1A_MOUSE]	44.12	8	6	17	143	1.84117e+08	0.917388	1.32232	0.685211	266.148
Q6A009	E3 ubiquitin-protein ligase listerin OS=Mus musculus GN=Ltn1 PE=1 SV=3 - [LTN1_MOUSE]	2.04	2	3	3	5	886513	0.917347	1.22193	0.838533	7.80349
Q9Z329	Inositol 1,4,5-trisphosphate receptor type 2 OS=Mus musculus GN=Itpr2 PE=1 SV=4 - [ITPR2_MOUSE]	1.63	2	3	3	3	306023	0.9173	0.793826	1.23526	5.63815
D3Z600	Peroxisomal targeting signal 1 receptor OS=Mus musculus GN=Pex5 PE=4 SV=1 - [D3Z600_MOUSE]	6.8	2	3	3	3	788769	0.917201	1.97242	0.465013	7.1257
P60824	Cold-inducible RNA-binding protein OS=Mus musculus GN=Cirbp PE=1 SV=1 - [CIRBP_MOUSE]	20.93	3	3	3	5	1.009e+06	0.9171	1.3731	0.583845	6.83143
A2AHZ2	E3 ubiquitin-protein ligase SIAH1B OS=Mus musculus GN=Siah1b PE=3 SV=1 - [A2AHZ2_MOUSE]	24.47	3	2	9	36	3.58905e+07	0.916799	1.69468	0.536772	57.5862
P46978	Dolichyl-diphosphooligosaccharide--protein glycosyltransferase subunit STT3A OS=Mus musculus GN=Stt3a PE=1 SV=1 - [STT3A_MOUSE]	6.52	10	5	5	11	2.66231e+06	0.916772	1.15754	0.649735	16.8634
P61089	Ubiquitin-conjugating enzyme E2 N OS=Mus musculus GN=Ube2n PE=1 SV=1 - [UBE2N_MOUSE]	13.82	1	2	2	2	2.62828e+06	0.916656	1.38543	0.661639	3.86145
Q9D1C1	Ubiquitin-conjugating enzyme E2 C OS=Mus musculus GN=Ube2c PE=2 SV=1 - [UBE2C_MOUSE]	42.46	3	6	6	20	9.93073e+06	0.916212	2.06307	0.425049	28.4457
Q6PAM1	Alpha-taxilin OS=Mus musculus GN=Txlna PE=2 SV=1 - [TXLNA_MOUSE]	21.66	7	10	10	17	5.46057e+06	0.915992	1.49418	0.567028	41.9443
Q91YL3	Uridine-cytidine kinase-like 1 OS=Mus musculus GN=Uckl1 PE=2 SV=1 - [UCKL1_MOUSE]	7.12	6	4	4	7	1.50518e+06	0.915894	1.55046	0.702073	14.2859
P05064	Fructose-bisphosphate aldolase A OS=Mus musculus GN=Aldoa PE=1 SV=2 - [ALDOA_MOUSE]	57.42	10	17	19	138	6.56619e+07	0.915613	1.4362	0.638071	250.268
Q99JB2	Stomatin-like protein 2, mitochondrial OS=Mus musculus GN=Stoml2 PE=1 SV=1 - [STML2_MOUSE]	8.5	3	2	2	3	308196	0.914755	2.81497	0.32496	0
Q91ZE0	Trimethyllysine dioxygenase, mitochondrial OS=Mus musculus GN=Tmlhe PE=1 SV=2 - [TMLH_MOUSE]	22.8	1	10	10	41	8.56589e+06	0.914507	1.04556	0.854716	80.5631
O35704	Serine palmitoyltransferase 1 OS=Mus musculus GN=Sptlc1 PE=2 SV=2 - [SPTC1_MOUSE]	9.09	6	4	4	8	1.85245e+06	0.914474	0.969557	0.967361	15.7925
Q3TUQ8	Putative uncharacterized protein OS=Mus musculus GN=Parn PE=2 SV=1 - [Q3TUQ8_MOUSE]	10.26	2	6	6	9	2.3588e+06	0.914271	1.4662	0.625359	15.3112
Q6ZQ38	Cullin-associated NEDD8-dissociated protein 1 OS=Mus musculus GN=Cand1 PE=2 SV=2 - [CAND1_MOUSE]	21.54	3	23	23	58	9.27464e+06	0.914027	1.21682	0.720918	114.581
Q9Z2D1	Myotubularin-related protein 2 OS=Mus musculus GN=Mtmr2 PE=1 SV=3 - [MTMR2_MOUSE]	7.31	7	3	3	3	2.55896e+06	0.913952	1.65242	0.476127	1.69714
Q08093	Calponin-2 OS=Mus musculus GN=Cnn2 PE=1 SV=1 - [CNN2_MOUSE]	44.92	3	10	11	137	1.0668e+08	0.913252	1.46536	0.628913	316.232
Q9Z1K6	E3 ubiquitin-protein ligase ARIH2 OS=Mus musculus GN=Arih2 PE=1 SV=1 - [ARI2_MOUSE]	5.69	2	2	2	2	666348	0.912488	1.72831	0.527964	5.89075
Q9CRT8	Exportin-T OS=Mus musculus GN=Xpot PE=2 SV=3 - [XPOT_MOUSE]	9.76	1	8	8	9	772576	0.912407	1.37592	0.76427	18.4665
Q6ZQ58	La-related protein 1 OS=Mus musculus GN=Larp1 PE=1 SV=3 - [LARP1_MOUSE]	6.62	5	8	8	13	3.92605e+06	0.912137	1.40996	0.615936	25.3684
P18760	Cofilin-1 OS=Mus musculus GN=Cfl1 PE=1 SV=3 - [COF1_MOUSE]	61.45	4	9	10	120	2.2849e+08	0.912026	1.21397	0.732287	296.449
Q8BG40	Katanin p80 WD40 repeat-containing subunit B1 OS=Mus musculus GN=Katnb1 PE=1 SV=1 - [KTNB1_MOUSE]	10.79	1	5	5	7	804121	0.911508	1.78165	0.519102	9.65203
A2AWT6	Nucleolar transcription factor 1 OS=Mus musculus GN=Ubtf PE=4 SV=1 - [A2AWT6_MOUSE]	12.79	7	7	7	11	2.50191e+06	0.911386	1.47359	0.5836	19.3618
B2RXR2	Phosphatidylinositol 3 kinase, regulatory subunit, polypeptide 4, p150 OS=Mus musculus GN=Pik3r4 PE=2 SV=1 - [B2RXR2_MOUSE]	5.96	3	7	7	14	3.67802e+06	0.910603	1.14667	0.674008	35.2905
E9QKZ2	Importin-9 OS=Mus musculus GN=Ipo9 PE=4 SV=1 - [E9QKZ2_MOUSE]	2.79	4	3	3	3	2.71906e+06	0.910192	1.17831	0.772457	5.6129
Q8C0C7	Phenylalanine--tRNA ligase alpha subunit OS=Mus musculus GN=Farsa PE=2 SV=1 - [SYFA_MOUSE]	31.1	8	15	15	28	2.13412e+07	0.910151	1.66829	0.5196	63.6274
Q6ZWV7	60S ribosomal protein L35 OS=Mus musculus GN=Rpl35 PE=2 SV=1 - [RL35_MOUSE]	15.45	2	2	2	14	2.30392e+07	0.909872	1.67085	0.561754	22.7713
Q8CCJ3	E3 UFM1-protein ligase 1 OS=Mus musculus GN=Ufl1 PE=1 SV=2 - [UFL1_MOUSE]	13.11	1	9	9	13	1.56242e+06	0.909554	1.1766	0.674544	22.5592
Q9D7P6	Iron-sulfur cluster assembly enzyme ISCU, mitochondrial OS=Mus musculus GN=Iscu PE=1 SV=1 - [ISCU_MOUSE]	31.55	3	4	4	7	2.04711e+06	0.909394	1.16866	0.808149	5.60229
Q9JHU9	Inositol-3-phosphate synthase 1 OS=Mus musculus GN=Isyna1 PE=2 SV=1 - [INO1_MOUSE]	10.41	1	6	6	16	8.46606e+06	0.909306	1.14351	0.833036	38.7787
G3X922	MCG115602 OS=Mus musculus GN=Dnajc13 PE=4 SV=1 - [G3X922_MOUSE]	15.74	9	28	28	44	4.63404e+06	0.909296	1.27669	0.710696	85.0127
Q3TDF8	Putative uncharacterized protein OS=Mus musculus GN=Etf1 PE=2 SV=1 - [Q3TDF8_MOUSE]	34.32	6	14	14	37	1.69322e+07	0.909022	1.51986	0.589336	81.8164
P62852	40S ribosomal protein S25 OS=Mus musculus GN=Rps25 PE=1 SV=1 - [RS25_MOUSE]	24	1	4	4	54	1.0349e+08	0.908815	1.4336	0.608311	131.813
Q3TLX1	Putative uncharacterized protein OS=Mus musculus GN=Nampt PE=2 SV=1 - [Q3TLX1_MOUSE]	5.7	2	3	3	3	895279	0.908664	1.19463	0.760624	3.02327
B0QZX9	Dephospho-CoA kinase domain-containing protein (Fragment) OS=Mus musculus GN=Dcakd PE=4 SV=1 - [B0QZX9_MOUSE]	21.9	2	2	2	5	2.3688e+06	0.90855	1.52047	0.597543	10.6462
Q6P9L6	Kinesin-like protein KIF15 OS=Mus musculus GN=Kif15 PE=1 SV=1 - [KIF15_MOUSE]	11.82	2	12	12	19	1.55822e+06	0.9083	2.18364	0.412201	36.2668
F8VPU2	FERM, RhoGEF and pleckstrin domain-containing protein 1 OS=Mus musculus GN=Farp1 PE=1 SV=1 - [FARP1_MOUSE]	16.22	8	13	13	31	4.82883e+06	0.907508	1.32994	0.738294	50.6003
Q6ZPZ8	MKIAA1031 protein (Fragment) OS=Mus musculus GN=mKIAA1031 PE=4 SV=1 - [Q6ZPZ8_MOUSE]	4.52	5	2	2	3	485816	0.907072			2.32359
Q8BTU5	Proteasome subunit alpha type OS=Mus musculus GN=Psma1 PE=2 SV=1 - [Q8BTU5_MOUSE]	13.74	2	3	3	8	1.63461e+06	0.906688	1.48968	0.57191	5.4518
Q9R0X4	Acyl-coenzyme A thioesterase 9, mitochondrial OS=Mus musculus GN=Acot9 PE=1 SV=1 - [ACOT9_MOUSE]	24.83	2	10	10	22	9.75488e+06	0.906489	1.23291	0.708971	42.843
E9PZ88	Alpha-mannosidase OS=Mus musculus GN=Man2c1 PE=3 SV=1 - [E9PZ88_MOUSE]	15.43	15	13	13	38	5.44981e+06	0.906043	1.13763	0.810453	66.7769
P97946	Vascular endothelial growth factor D OS=Mus musculus GN=Figf PE=2 SV=1 - [VEGFD_MOUSE]	6.7	1	2	2	4	1.93375e+06	0.905813	0.533271	1.6986	9.12926
Q3TJN6	Putative uncharacterized protein OS=Mus musculus GN=Snx5 PE=2 SV=1 - [Q3TJN6_MOUSE]	12.38	4	3	5	6	2.42777e+06	0.905668	1.27305	0.536154	9.29592
Q9CQE8	UPF0568 protein C14orf166 homolog OS=Mus musculus PE=2 SV=1 - [CN166_MOUSE]	35.66	2	8	8	23	8.97525e+06	0.905373	1.54376	0.587923	29.9113
P41241	Tyrosine-protein kinase CSK OS=Mus musculus GN=Csk PE=1 SV=2 - [CSK_MOUSE]	25.56	11	10	10	22	7.50884e+06	0.905305	1.19735	0.764853	48.0453
Q9D0F1	Kinetochore protein NDC80 homolog OS=Mus musculus GN=Ndc80 PE=2 SV=1 - [NDC80_MOUSE]	9.66	1	6	6	8	1.17507e+06	0.904896	3.64467	0.21655	12.6349
Q9EPU0	Regulator of nonsense transcripts 1 OS=Mus musculus GN=Upf1 PE=1 SV=2 - [RENT1_MOUSE]	31.49	2	27	27	54	1.04134e+07	0.90484	1.31565	0.685016	122.447
Q9CQU0	Thioredoxin domain-containing protein 12 OS=Mus musculus GN=Txndc12 PE=2 SV=1 - [TXD12_MOUSE]	48.24	1	7	7	27	1.23361e+07	0.904791	1.15033	0.761927	61.3025
D3YVN7	MCG1048875, isoform CRA_c OS=Mus musculus GN=Gm9755 PE=3 SV=1 - [D3YVN7_MOUSE]	48.67	3	18	19	57	1.40718e+07	0.904171	1.0962	0.835281	105.013
E0CXA9	MOB-like protein phocein OS=Mus musculus GN=Mob4 PE=4 SV=1 - [E0CXA9_MOUSE]	12.25	5	2	2	4	379452	0.903941	1.05054	0.751288	3.5307
Q91XU3	Phosphatidylinositol 5-phosphate 4-kinase type-2 gamma OS=Mus musculus GN=Pip4k2c PE=2 SV=1 - [PI42C_MOUSE]	7.36	1	2	2	2	381042	0.903883	0.755203	0.735079	0
Q9D7P1	40S ribosomal protein S24 OS=Mus musculus GN=Rps24 PE=2 SV=1 - [Q9D7P1_MOUSE]	29.55	6	4	4	34	1.47326e+07	0.903835	1.43707	0.617017	70.4463
Q9DCB8	Iron-sulfur cluster assembly 2 homolog, mitochondrial OS=Mus musculus GN=Isca2 PE=2 SV=2 - [ISCA2_MOUSE]	28.57	1	4	4	14	1.44761e+06	0.903746	1.29182	0.695482	25.1527
O88569	Heterogeneous nuclear ribonucleoproteins A2/B1 OS=Mus musculus GN=Hnrnpa2b1 PE=1 SV=2 - [ROA2_MOUSE]	27.48	4	8	9	22	4.65381e+06	0.902866	1.26301	0.691955	25.841
Q64430	Copper-transporting ATPase 1 OS=Mus musculus GN=Atp7a PE=1 SV=3 - [ATP7A_MOUSE]	6.84	5	9	9	15	4.35579e+06	0.902777	1.46055	0.538287	30.4749
P97370	Sodium/potassium-transporting ATPase subunit beta-3 OS=Mus musculus GN=Atp1b3 PE=1 SV=1 - [AT1B3_MOUSE]	12.95	5	3	3	5	1.79841e+06	0.902526	1.04322	0.621633	8.09825
P60122	RuvB-like 1 OS=Mus musculus GN=Ruvbl1 PE=1 SV=1 - [RUVB1_MOUSE]	7.89	3	3	3	5	3.23735e+06	0.90231	1.64712	0.549319	11.552
E9Q715	Putative RNA-binding protein Luc7-like 2 OS=Mus musculus GN=Luc7l2 PE=4 SV=1 - [E9Q715_MOUSE]	14.71	8	2	3	6	1.33779e+06	0.902179	1.16272	0.709928	12.3162
Q3TG12	Putative uncharacterized protein (Fragment) OS=Mus musculus GN=Farsb PE=2 SV=1 - [Q3TG12_MOUSE]	34.52	10	20	21	40	1.84308e+07	0.902116	1.62833	0.558674	86.9136
P60867	40S ribosomal protein S20 OS=Mus musculus GN=Rps20 PE=1 SV=1 - [RS20_MOUSE]	28.57	1	4	4	41	1.70853e+08	0.902064	1.40136	0.649366	95.8215
O09061	Proteasome subunit beta type-1 OS=Mus musculus GN=Psmb1 PE=1 SV=1 - [PSB1_MOUSE]	31.67	1	6	6	16	3.33743e+06	0.901949	1.03234	1.10651	16.7076
P46061	Ran GTPase-activating protein 1 OS=Mus musculus GN=Rangap1 PE=1 SV=2 - [RAGP1_MOUSE]	35.31	8	18	18	35	6.28332e+06	0.901734	2.42119	0.398417	81.5264
Q8BHS6	Armadillo repeat-containing X-linked protein 3 OS=Mus musculus GN=Armcx3 PE=1 SV=1 - [ARMX3_MOUSE]	10.03	1	3	3	4	456316	0.901692	1.12846	0.594945	4.1064
Q9CWI3	BRCA2 and CDKN1A-interacting protein OS=Mus musculus GN=Bccip PE=2 SV=1 - [BCCIP_MOUSE]	7.59	1	2	2	2	814888	0.901527	2.02661	0.444845	5.21779
Q3UIA5	Putative uncharacterized protein OS=Mus musculus GN=Cul1 PE=2 SV=1 - [Q3UIA5_MOUSE]	8.51	4	7	7	8	1.79721e+06	0.901431	1.51155	0.565259	10.6956
P50516	V-type proton ATPase catalytic subunit A OS=Mus musculus GN=Atp6v1a PE=1 SV=2 - [VATA_MOUSE]	8.91	4	5	5	8	2.39164e+06	0.901335	1.11368	0.983269	20.5394
Q9R1R9	UBE-1a OS=Mus musculus GN=Rdh11 PE=2 SV=1 - [Q9R1R9_MOUSE]	9.22	3	2	2	2	198972	0.900888	0.647387	1.39158	3.89363
B2RR83	Probable ATP-dependent RNA helicase YTHDC2 OS=Mus musculus GN=Ythdc2 PE=1 SV=1 - [YTDC2_MOUSE]	3.32	1	4	4	5	515313	0.900672	1.96538	0.868216	3.67912
S4R1L5	Baculoviral IAP repeat-containing protein 6 OS=Mus musculus GN=Birc6 PE=1 SV=1 - [S4R1L5_MOUSE]	10.06	9	37	37	58	6.56798e+06	0.900643	1.6954	0.504416	116.792
Q91V55	40S ribosomal protein S5 OS=Mus musculus GN=Rps5 PE=1 SV=1 - [Q91V55_MOUSE]	36.27	3	9	9	51	1.38554e+08	0.900585	1.43197	0.631584	127.58
Q8CGT9	Argonaute 2 protein (Fragment) OS=Mus musculus GN=Ago2 PE=4 SV=1 - [Q8CGT9_MOUSE]	8.05	11	4	5	9	2.17254e+06	0.900505	1.11639	0.922789	10.8593
Q8CC03	Putative uncharacterized protein (Fragment) OS=Mus musculus GN=Ap1g1 PE=2 SV=1 - [Q8CC03_MOUSE]	8.63	4	6	6	12	4.40923e+06	0.90043	1.56054	0.527329	21.9115
Q9CYG7	Mitochondrial import receptor subunit TOM34 OS=Mus musculus GN=Tomm34 PE=2 SV=1 - [TOM34_MOUSE]	11.97	1	3	3	6	613962	0.900348	1.54059	0.584416	3.97442
Q3UMB9	WASH complex subunit 7 OS=Mus musculus GN=Kiaa1033 PE=2 SV=2 - [WASH7_MOUSE]	5.29	1	7	7	7	1.14967e+06	0.899733	1.34154	0.75181	9.59067
Q9D0D3	Poly(A) RNA polymerase, mitochondrial OS=Mus musculus GN=Mtpap PE=2 SV=1 - [PAPD1_MOUSE]	11.45	2	4	4	5	1.36597e+06	0.899424	1.09997	1.0818	10.4358
Q3TL95	Proteasome subunit alpha type (Fragment) OS=Mus musculus GN=Psma4 PE=2 SV=1 - [Q3TL95_MOUSE]	29.32	5	7	7	18	5.66451e+06	0.898973	1.13854	0.776592	33.2663
E9QAT4	Protein Sec16a OS=Mus musculus GN=Sec16a PE=1 SV=1 - [E9QAT4_MOUSE]	6.87	7	12	12	24	2.8857e+06	0.898889	0.98662	0.812812	28.4954
Q3U890	Putative uncharacterized protein OS=Mus musculus GN=Hars PE=2 SV=1 - [Q3U890_MOUSE]	23.38	6	8	11	38	1.37132e+07	0.898645	1.668	0.491037	78.4067
Q91WG2	Rab GTPase-binding effector protein 2 OS=Mus musculus GN=Rabep2 PE=2 SV=3 - [RABE2_MOUSE]	14.8	3	7	7	13	623977	0.898616	1.07891	0.992298	18.7527
Q62422	Osteoclast-stimulating factor 1 OS=Mus musculus GN=Ostf1 PE=1 SV=2 - [OSTF1_MOUSE]	21.86	1	4	4	6	484684	0.898279	2.11763	0.510995	9.3791
Q9R0E2	Procollagen-lysine,2-oxoglutarate 5-dioxygenase 1 OS=Mus musculus GN=Plod1 PE=1 SV=1 - [PLOD1_MOUSE]	19.92	7	12	12	20	3.31429e+06	0.898109	0.966843	0.865441	37.1507
O70435	Proteasome subunit alpha type-3 OS=Mus musculus GN=Psma3 PE=1 SV=3 - [PSA3_MOUSE]	25.49	7	7	7	17	5.83627e+06	0.897955	1.20567	0.719205	34.409
Q8R055	DNA ligase OS=Mus musculus GN=Lig1 PE=2 SV=1 - [Q8R055_MOUSE]	22.05	8	16	16	22	3.85308e+06	0.897266	1.89891	0.544636	39.6983
Q8BU85	Methionine-R-sulfoxide reductase B3, mitochondrial OS=Mus musculus GN=Msrb3 PE=1 SV=2 - [MSRB3_MOUSE]	32.41	2	5	5	13	7.93051e+06	0.897199	1.41913	0.718054	19.9912
Q8CHP8	Phosphoglycolate phosphatase OS=Mus musculus GN=Pgp PE=1 SV=1 - [PGP_MOUSE]	13.08	4	4	4	10	2.41857e+06	0.896983	1.40097	0.624166	16.92
Q3V1L4	Cytosolic purine 5'-nucleotidase OS=Mus musculus GN=Nt5c2 PE=1 SV=2 - [5NTC_MOUSE]	3.04	3	2	2	5	1.17334e+06	0.896364	1.02181	0.87723	3.82988
Q9WVL3	Solute carrier family 12 member 7 OS=Mus musculus GN=Slc12a7 PE=1 SV=1 - [S12A7_MOUSE]	4.06	2	3	3	4	5.62077e+07	0.896297	1.49756	0.604372	7.55338
Q3THW7	Eukaryotic translation initiation factor 3 subunit H OS=Mus musculus GN=Eif3h PE=2 SV=1 - [Q3THW7_MOUSE]	22.73	6	8	8	19	3.95942e+06	0.896252	1.74419	0.503793	34.5602
Q3UDS4	Putative uncharacterized protein OS=Mus musculus GN=Sqrdl PE=2 SV=1 - [Q3UDS4_MOUSE]	30.44	4	11	11	24	1.72999e+07	0.896121	0.986745	0.917955	66.4791
P62855	40S ribosomal protein S26 OS=Mus musculus GN=Rps26 PE=2 SV=3 - [RS26_MOUSE]	44.35	1	4	4	39	6.07826e+07	0.896094	1.45489	0.634444	79.3655
Q9CPY7	Cytosol aminopeptidase OS=Mus musculus GN=Lap3 PE=1 SV=3 - [AMPL_MOUSE]	9.63	1	4	4	6	282938	0.895902	0.786664	0.789196	5.96218
Q9JLN9	Serine/threonine-protein kinase mTOR OS=Mus musculus GN=Mtor PE=1 SV=2 - [MTOR_MOUSE]	9.22	2	18	18	37	3.58002e+06	0.895753	1.30871	0.688058	68.5348
P52293	Importin subunit alpha-1 OS=Mus musculus GN=Kpna2 PE=1 SV=2 - [IMA1_MOUSE]	13.99	7	5	5	9	689234	0.895452	3.52736	0.233095	15.657
Q3USZ5	Putative uncharacterized protein (Fragment) OS=Mus musculus GN=Nop56 PE=2 SV=1 - [Q3USZ5_MOUSE]	9.37	9	4	4	5	649797	0.895361	1.45372	0.737117	9.80698
Q9D1D4	Transmembrane emp24 domain-containing protein 10 OS=Mus musculus GN=Tmed10 PE=2 SV=1 - [TMEDA_MOUSE]	13.7	1	3	3	10	3.69298e+06	0.89522	1.04545	0.85123	7.96886
Q3TL58	Putative uncharacterized protein OS=Mus musculus GN=Skp1a PE=2 SV=1 - [Q3TL58_MOUSE]	20.25	3	3	3	14	9.41658e+06	0.895049	1.23785	0.774285	23.9803
Q6ZWZ6	40S ribosomal protein S12 OS=Mus musculus GN=Rps12 PE=1 SV=1 - [Q6ZWZ6_MOUSE]	53.79	2	5	7	57	7.75055e+07	0.894766	1.55328	0.602219	111.797
P16858	Glyceraldehyde-3-phosphate dehydrogenase OS=Mus musculus GN=Gapdh PE=1 SV=2 - [G3P_MOUSE]	34.83	17	10	10	132	9.7821e+07	0.894153	1.15686	0.77639	268.57
Q9WUQ2	Prolactin regulatory element-binding protein OS=Mus musculus GN=Preb PE=1 SV=1 - [PREB_MOUSE]	16.07	3	5	5	8	1.87019e+06	0.893737	1.35601	0.732894	18.3691
P39749	Flap endonuclease 1 OS=Mus musculus GN=Fen1 PE=1 SV=1 - [FEN1_MOUSE]	7.14	7	2	2	5	4.75939e+06	0.893723	1.27702	0.69985	8.0401
P63005	Platelet-activating factor acetylhydrolase IB subunit alpha OS=Mus musculus GN=Pafah1b1 PE=1 SV=2 - [LIS1_MOUSE]	19.51	7	6	6	9	3.5149e+06	0.893697	1.39545	0.62498	20.5376
E9Q197	Glyoxalase domain-containing protein 4 OS=Mus musculus GN=Glod4 PE=1 SV=1 - [E9Q197_MOUSE]	30.11	7	6	6	9	2.31209e+06	0.893666	1.08527	0.826815	10.8305
Q9D883	Splicing factor U2AF 35 kDa subunit OS=Mus musculus GN=U2af1 PE=1 SV=4 - [U2AF1_MOUSE]	8.79	2	2	2	4	1.58379e+06	0.893463	1.48391	0.580762	6.52907
Q922B6	E3 ubiquitin-protein ligase TRAF7 OS=Mus musculus GN=Traf7 PE=2 SV=1 - [TRAF7_MOUSE]	3.54	3	2	2	2	432185	0.893124	1.43612	0.621901	4.48752
Q71V06	Y box transcription factor (Fragment) OS=Mus musculus GN=Ybx1 PE=2 SV=1 - [Q71V06_MOUSE]	62.88	12	8	12	69	1.2678e+09	0.892934	1.54274	0.577147	156.492
P62754	40S ribosomal protein S6 OS=Mus musculus GN=Rps6 PE=1 SV=1 - [RS6_MOUSE]	21.69	3	6	6	58	2.87461e+07	0.892848	1.37596	0.618805	123.271
Q3TFN7	Putative uncharacterized protein OS=Mus musculus GN=Rsu1 PE=2 SV=1 - [Q3TFN7_MOUSE]	13.71	7	4	4	10	3.59355e+06	0.89261	1.29456	0.658137	21.6325
Q99P31	Hsp70-binding protein 1 OS=Mus musculus GN=Hspbp1 PE=2 SV=1 - [HPBP1_MOUSE]	5.88	1	2	2	7	831631	0.892558	1.52564	0.585038	13.4231
Q9D0R2	Threonine--tRNA ligase, cytoplasmic OS=Mus musculus GN=Tars PE=1 SV=2 - [SYTC_MOUSE]	34.49	4	22	22	64	3.04901e+07	0.892429	1.43355	0.599371	129.237
Q9CW46	Ribonucleoprotein PTB-binding 1 OS=Mus musculus GN=Raver1 PE=1 SV=2 - [RAVR1_MOUSE]	4.81	1	2	2	3	284471	0.892393	1.70435	0.624838	2.29853
Q3TCE7	Putative uncharacterized protein OS=Mus musculus GN=Arpc1b PE=2 SV=1 - [Q3TCE7_MOUSE]	28.23	7	8	8	27	1.02903e+07	0.892298	1.93506	0.466064	40.3257
Q8R2Y8	Peptidyl-tRNA hydrolase 2, mitochondrial OS=Mus musculus GN=Ptrh2 PE=2 SV=1 - [PTH2_MOUSE]	17.68	1	2	2	8	737856	0.892154	1.34807	0.661803	16.7483
Q8BTF0	Coatomer subunit alpha OS=Mus musculus GN=Copa PE=2 SV=1 - [Q8BTF0_MOUSE]	28.68	10	31	31	65	1.42544e+07	0.892027	1.42396	0.594929	138.13
Q99K70	Ras-related GTP-binding protein C OS=Mus musculus GN=Rragc PE=1 SV=1 - [RRAGC_MOUSE]	21.86	5	8	8	16	4.24936e+06	0.891949	1.52875	0.52896	20.1895
D3YX79	Proteasome subunit alpha type OS=Mus musculus GN=Gm8394 PE=3 SV=1 - [D3YX79_MOUSE]	34.44	4	6	6	15	5.6148e+06	0.89146	1.35361	0.782597	23.6961
P17879	Heat shock 70 kDa protein 1B OS=Mus musculus GN=Hspa1b PE=1 SV=3 - [HS71B_MOUSE]	39.41	10	19	22	111	1.74577e+08	0.891394	0.613297	1.431	264.714
P23506	Protein-L-isoaspartate(D-aspartate) O-methyltransferase OS=Mus musculus GN=Pcmt1 PE=1 SV=3 - [PIMT_MOUSE]	45.81	7	8	8	31	2.36841e+07	0.891281	1.3054	0.632427	69.9932
P62281	40S ribosomal protein S11 OS=Mus musculus GN=Rps11 PE=1 SV=3 - [RS11_MOUSE]	58.23	4	13	13	63	1.40893e+08	0.891262	1.42556	0.61825	117.721
Q3TA88	Putative uncharacterized protein OS=Mus musculus GN=Sh3kbp1 PE=2 SV=1 - [Q3TA88_MOUSE]	39.85	6	7	20	70	1.44389e+07	0.891172	1.36315	0.600412	125.923
Q6ZWU9	40S ribosomal protein S27 OS=Mus musculus GN=Rps27 PE=1 SV=3 - [RS27_MOUSE]	39.29	1	2	4	35	6.79529e+07	0.891096	1.83113	0.516947	58.6924
Q9JJ28	Protein flightless-1 homolog OS=Mus musculus GN=Flii PE=1 SV=1 - [FLII_MOUSE]	18.33	2	20	20	33	7.8248e+06	0.891068	1.67301	0.555084	72.142
Q921Q7	Ras and Rab interactor 1 OS=Mus musculus GN=Rin1 PE=1 SV=1 - [RIN1_MOUSE]	8.78	9	6	6	8	1.30864e+06	0.889931	1.18913	0.74839	8.08322
P62082	40S ribosomal protein S7 OS=Mus musculus GN=Rps7 PE=2 SV=1 - [RS7_MOUSE]	23.2	2	6	6	33	1.3393e+08	0.889556	1.46822	0.60281	63.1253
P10126	Elongation factor 1-alpha 1 OS=Mus musculus GN=Eef1a1 PE=1 SV=3 - [EF1A1_MOUSE]	44.16	8	16	16	259	1.50235e+09	0.889367	1.27696	0.696856	587.725
Q9CVB6	Actin-related protein 2/3 complex subunit 2 OS=Mus musculus GN=Arpc2 PE=1 SV=3 - [ARPC2_MOUSE]	36	5	12	12	25	1.10408e+07	0.889247	1.62806	0.546178	27.6364
E9Q6R7	Protein Utrn OS=Mus musculus GN=Utrn PE=1 SV=1 - [E9Q6R7_MOUSE]	7.73	10	21	21	39	3.34279e+06	0.888761	1.38884	0.692636	84.0097
Q03265	ATP synthase subunit alpha, mitochondrial OS=Mus musculus GN=Atp5a1 PE=1 SV=1 - [ATPA_MOUSE]	25.68	4	13	13	33	1.23454e+07	0.888331	1.11902	0.785118	79.7041
B9EKQ1	Tbc1d8b protein OS=Mus musculus GN=Tbc1d8b PE=2 SV=1 - [B9EKQ1_MOUSE]	5.14	2	5	5	15	1.3564e+06	0.888112	0.958305	0.939766	20.5251
A3KGQ6	Actin-related protein 2/3 complex subunit 5 OS=Mus musculus GN=Arpc5l PE=3 SV=1 - [A3KGQ6_MOUSE]	33.99	2	4	4	14	2.9975e+06	0.888071	1.25212	0.70349	35.6357
P62267	40S ribosomal protein S23 OS=Mus musculus GN=Rps23 PE=1 SV=3 - [RS23_MOUSE]	29.37	5	5	5	32	1.02119e+08	0.888047	1.43786	0.617182	83.703
Q8BMV0	Putative uncharacterized protein (Fragment) OS=Mus musculus GN=Nck1 PE=2 SV=1 - [Q8BMV0_MOUSE]	20.66	4	2	2	2	441086	0.887974	3.07261	0.334797	3.3878
Q8VDP6	CDP-diacylglycerol--inositol 3-phosphatidyltransferase OS=Mus musculus GN=Cdipt PE=1 SV=1 - [CDIPT_MOUSE]	21.13	2	4	4	10	1.10258e+06	0.887805	1.40387	0.814498	11.6515
P51881	ADP/ATP translocase 2 OS=Mus musculus GN=Slc25a5 PE=1 SV=3 - [ADT2_MOUSE]	37.92	3	6	12	80	6.39347e+07	0.887695	0.908788	0.959984	150.226
P61358	60S ribosomal protein L27 OS=Mus musculus GN=Rpl27 PE=1 SV=2 - [RL27_MOUSE]	36.03	3	4	4	27	6.43928e+07	0.887624	1.71108	0.514918	49.5178
Q3TSU7	Putative uncharacterized protein (Fragment) OS=Mus musculus GN=Arhgap35 PE=2 SV=1 - [Q3TSU7_MOUSE]	10.78	4	10	10	17	3.13851e+06	0.887545	1.22508	0.542039	32.3183
P97351	40S ribosomal protein S3a OS=Mus musculus GN=Rps3a PE=1 SV=3 - [RS3A_MOUSE]	42.42	5	11	11	57	8.31086e+07	0.887196	1.42017	0.621987	78.948
A2BFF8	Cytoplasmic dynein 1 intermediate chain 2 OS=Mus musculus GN=Dync1i2 PE=1 SV=1 - [A2BFF8_MOUSE]	20.95	9	10	10	27	1.18161e+07	0.886941	1.51822	0.62291	45.3136
Q9CZD3	Glycine--tRNA ligase OS=Mus musculus GN=Gars PE=1 SV=1 - [SYG_MOUSE]	22.5	2	16	16	39	1.86859e+07	0.886885	1.29711	0.722766	76.3658
Q5SUT0	RNA-binding protein EWS OS=Mus musculus GN=Ewsr1 PE=1 SV=1 - [Q5SUT0_MOUSE]	7.61	8	3	3	15	9.39881e+06	0.886725	1.90579	0.541009	30.0057
P04627	Serine/threonine-protein kinase A-Raf OS=Mus musculus GN=Araf PE=2 SV=2 - [ARAF_MOUSE]	7.45	11	4	4	4	1.28557e+06	0.886667	0.827418	0.810455	6.7485
Q3V1Z7	Putative uncharacterized protein OS=Mus musculus GN=Ddx1 PE=2 SV=1 - [Q3V1Z7_MOUSE]	32.43	3	21	21	52	2.72864e+07	0.886534	1.43471	0.621413	115.463
P60335	Poly(rC)-binding protein 1 OS=Mus musculus GN=Pcbp1 PE=1 SV=1 - [PCBP1_MOUSE]	42.13	1	7	11	92	4.38797e+07	0.886522	1.14127	0.77004	173.048
A8CVP4	LIM and senescent cell antigen-like domains 1 isoform B OS=Mus musculus GN=Lims1 PE=2 SV=1 - [A8CVP4_MOUSE]	5.85	6	2	2	6	2.52329e+07	0.886501	1.28079	0.692151	13.8137
P14131	40S ribosomal protein S16 OS=Mus musculus GN=Rps16 PE=2 SV=4 - [RS16_MOUSE]	54.11	3	9	9	104	1.53516e+08	0.886307	1.40869	0.633955	246.91
Q923B1	Lariat debranching enzyme OS=Mus musculus GN=Dbr1 PE=1 SV=2 - [DBR1_MOUSE]	8.18	4	4	4	6	1.87847e+06	0.885945	1.3186	0.675372	11.2638
P63276	40S ribosomal protein S17 OS=Mus musculus GN=Rps17 PE=1 SV=2 - [RS17_MOUSE]	23.7	3	5	5	47	5.31066e+07	0.885807	1.50165	0.575807	87.3405
Q9Z1T1	AP-3 complex subunit beta-1 OS=Mus musculus GN=Ap3b1 PE=1 SV=2 - [AP3B1_MOUSE]	8.96	7	9	9	20	2.49421e+06	0.885645	1.36119	0.528932	41.5997
Q9DBZ5	Eukaryotic translation initiation factor 3 subunit K OS=Mus musculus GN=Eif3k PE=1 SV=1 - [EIF3K_MOUSE]	11.47	1	2	2	7	3.96088e+06	0.885533	1.9283	0.484505	10.1992
P02469	Laminin subunit beta-1 OS=Mus musculus GN=Lamb1 PE=1 SV=3 - [LAMB1_MOUSE]	5.6	13	8	9	10	1.88322e+06	0.885246	1.52698	0.671734	20.932
Q8BH15	CCR4-NOT transcription complex subunit 10 OS=Mus musculus GN=Cnot10 PE=2 SV=1 - [CNO10_MOUSE]	11.56	1	8	8	13	2.05743e+06	0.884987	1.73052	0.570806	22.3618
Q3UFY8	Mitochondrial ribonuclease P protein 1 OS=Mus musculus GN=Trmt10c PE=1 SV=2 - [MRRP1_MOUSE]	5.31	1	2	2	3	377038	0.884902	2.00268	0.441859	6.91182
Q62093	Serine/arginine-rich splicing factor 2 OS=Mus musculus GN=Srsf2 PE=1 SV=4 - [SRSF2_MOUSE]	11.31	3	2	2	3	2.41489e+06	0.884672	0.125245	7.06351	2.23595
P25444	40S ribosomal protein S2 OS=Mus musculus GN=Rps2 PE=2 SV=3 - [RS2_MOUSE]	47.78	16	13	13	98	6.19581e+07	0.884268	1.42212	0.59049	175.924
Q01853	Transitional endoplasmic reticulum ATPase OS=Mus musculus GN=Vcp PE=1 SV=4 - [TERA_MOUSE]	29.78	6	19	20	47	9.48961e+06	0.883573	1.38596	0.614695	103.258
Q9CT10	Ran-binding protein 3 OS=Mus musculus GN=Ranbp3 PE=1 SV=2 - [RANB3_MOUSE]	20.57	1	8	8	11	2.96777e+06	0.88331	1.79327	0.512356	26.8989
Q8BH95	Enoyl-CoA hydratase, mitochondrial OS=Mus musculus GN=Echs1 PE=1 SV=1 - [ECHM_MOUSE]	36.9	3	10	10	53	2.0861e+07	0.883302	1.13327	0.756201	90.0677
Q810B6	Rabankyrin-5 OS=Mus musculus GN=Ankfy1 PE=2 SV=2 - [ANFY1_MOUSE]	12.75	2	12	12	22	3.98629e+06	0.883287	1.08687	0.80092	48.1903
P62908	40S ribosomal protein S3 OS=Mus musculus GN=Rps3 PE=1 SV=1 - [RS3_MOUSE]	72.43	7	20	20	172	9.5404e+07	0.8826	1.42703	0.602786	375.346
E9Q5B5	Hexokinase OS=Mus musculus GN=Hk2 PE=3 SV=1 - [E9Q5B5_MOUSE]	9.22	9	7	7	7	1.85878e+06	0.882311	0.987389	0.758488	14.8819
Q61656	Probable ATP-dependent RNA helicase DDX5 OS=Mus musculus GN=Ddx5 PE=1 SV=2 - [DDX5_MOUSE]	34.85	12	13	21	67	2.52096e+07	0.882116	2.14283	0.421948	156.278
P57724	Poly(rC)-binding protein 4 OS=Mus musculus GN=Pcbp4 PE=2 SV=1 - [PCBP4_MOUSE]	10.92	9	3	4	7	1.089e+07	0.882068	1.55192	0.549827	10.4453
D3Z6S1	Transmembrane protein 214 OS=Mus musculus GN=Tmem214 PE=4 SV=1 - [D3Z6S1_MOUSE]	11.99	2	7	7	8	1.35313e+06	0.881557	1.77313	0.607248	11.683
Q8K1N4	Spermatogenesis-associated serine-rich protein 2 OS=Mus musculus GN=Spats2 PE=1 SV=1 - [SPAS2_MOUSE]	6.79	1	3	3	4	686948	0.88153	1.76391	0.607467	4.11478
P35486	Pyruvate dehydrogenase E1 component subunit alpha, somatic form, mitochondrial OS=Mus musculus GN=Pdha1 PE=1 SV=1 - [ODPA_MOUSE]	13.59	1	5	5	16	3.70895e+06	0.881376	1.53183	0.569108	25.5109
P24369	Peptidyl-prolyl cis-trans isomerase B OS=Mus musculus GN=Ppib PE=1 SV=2 - [PPIB_MOUSE]	56.48	2	13	13	74	3.49985e+07	0.881315	0.974829	0.881842	171.332
F7CDT0	NEDD8-conjugating enzyme Ubc12 (Fragment) OS=Mus musculus GN=Ube2m PE=3 SV=1 - [F7CDT0_MOUSE]	16.96	6	3	3	4	2.10923e+06	0.88098	1.428	0.639731	8.67725
Q5DU37	Zinc finger FYVE domain-containing protein 26 OS=Mus musculus GN=Zfyve26 PE=2 SV=2 - [ZFY26_MOUSE]	1.11	1	2	2	5	230631	0.880828	1.35799	0.648624	1.76751
Q5NCF2	Trafficking protein particle complex subunit 1 OS=Mus musculus GN=Trappc1 PE=1 SV=1 - [TPPC1_MOUSE]	17.93	3	2	2	3	362171	0.880619	0.578744	1.18269	6.09902
D3YYU8	Obscurin-like protein 1 OS=Mus musculus GN=Obsl1 PE=2 SV=1 - [OBSL1_MOUSE]	3.27	4	5	5	5	1.53442e+06	0.880537	2.12876	0.438438	2.35981
Q9QZ23	NFU1 iron-sulfur cluster scaffold homolog, mitochondrial OS=Mus musculus GN=Nfu1 PE=1 SV=2 - [NFU1_MOUSE]	17.25	1	2	3	24	6.84155e+06	0.880513	1.87517	0.489626	62.2757
P63080	Gamma-aminobutyric acid receptor subunit beta-3 OS=Mus musculus GN=Gabrb3 PE=2 SV=1 - [GBRB3_MOUSE]	5.71	3	2	2	2	683930	0.880509	1.24447	0.707535	1.81142
P97770	THUMP domain-containing protein 3 OS=Mus musculus GN=Thumpd3 PE=2 SV=1 - [THUM3_MOUSE]	12.08	2	6	6	8	1.1336e+06	0.880429	1.6207	0.486762	12.5387
Q03145	Ephrin type-A receptor 2 OS=Mus musculus GN=Epha2 PE=1 SV=3 - [EPHA2_MOUSE]	14.02	22	11	12	23	2.95832e+06	0.88025	2.25433	0.356023	40.5666
P62702	40S ribosomal protein S4, X isoform OS=Mus musculus GN=Rps4x PE=2 SV=2 - [RS4X_MOUSE]	55.89	5	16	16	144	2.2268e+08	0.880232	1.39259	0.61559	303.461
Q5H8C4	Vacuolar protein sorting-associated protein 13A OS=Mus musculus GN=Vps13a PE=2 SV=1 - [VP13A_MOUSE]	1.2	3	3	3	5	844300	0.879887	2.12221	0.414609	13.9623
P62274	40S ribosomal protein S29 OS=Mus musculus GN=Rps29 PE=2 SV=2 - [RS29_MOUSE]	26.79	2	2	2	7	1.05477e+07	0.879744	1.25076	0.675714	11.5655
P20029	78 kDa glucose-regulated protein OS=Mus musculus GN=Hspa5 PE=1 SV=3 - [GRP78_MOUSE]	48.7	11	30	32	194	1.42885e+08	0.879651	1.25495	0.689947	490.357
P19096	Fatty acid synthase OS=Mus musculus GN=Fasn PE=1 SV=2 - [FAS_MOUSE]	34.86	4	77	77	361	9.08224e+07	0.879445	1.07859	0.828817	800.921
P60229	Eukaryotic translation initiation factor 3 subunit E OS=Mus musculus GN=Eif3e PE=1 SV=1 - [EIF3E_MOUSE]	35.73	3	15	15	40	1.97676e+07	0.878555	1.68477	0.525419	87.875
Q3TJD4	Putative uncharacterized protein OS=Mus musculus GN=Atp5f1 PE=2 SV=1 - [Q3TJD4_MOUSE]	10.16	3	3	3	7	1.3829e+06	0.878465	1.12386	0.810394	10.816
A0A087WQN7	5'-3' exoribonuclease 1 OS=Mus musculus GN=Xrn1 PE=1 SV=1 - [A0A087WQN7_MOUSE]	9.13	4	13	13	21	3.04631e+06	0.878274	1.36933	0.5694	40.2781
Q6ZWN5	40S ribosomal protein S9 OS=Mus musculus GN=Rps9 PE=1 SV=3 - [RS9_MOUSE]	38.66	7	10	10	59	5.58728e+07	0.878212	1.46009	0.616751	103.334
Q8BFT2	HAUS augmin-like complex subunit 4 OS=Mus musculus GN=Haus4 PE=2 SV=1 - [HAUS4_MOUSE]	7.99	1	3	3	4	393481	0.878165	1.75214	0.612984	2.31639
Q9JIF7	Coatomer subunit beta OS=Mus musculus GN=Copb1 PE=1 SV=1 - [COPB_MOUSE]	17.84	1	15	15	23	5.69299e+06	0.878097	1.56093	0.569115	33.8651
Q9ES74	Serine/threonine-protein kinase Nek7 OS=Mus musculus GN=Nek7 PE=2 SV=1 - [NEK7_MOUSE]	13.58	3	3	4	6	1.16872e+06	0.878084	1.0789	0.796718	7.35978
Q8C8L6	Putative uncharacterized protein OS=Mus musculus GN=Parp10 PE=2 SV=1 - [Q8C8L6_MOUSE]	5.33	8	2	2	4	251856	0.877771	0.590886	1.48552	9.35709
Q9WTI7	Unconventional myosin-Ic OS=Mus musculus GN=Myo1c PE=1 SV=2 - [MYO1C_MOUSE]	15.05	1	13	13	17	3.58936e+06	0.877457	1.78455	0.42512	30.927
Q9R059	Four and a half LIM domains protein 3 OS=Mus musculus GN=Fhl3 PE=1 SV=2 - [FHL3_MOUSE]	24.91	3	7	7	30	7.0416e+06	0.875967	1.6849	0.492586	54.2921
Q2TBA3	Mucosa-associated lymphoid tissue lymphoma translocation protein 1 homolog OS=Mus musculus GN=Malt1 PE=1 SV=2 - [MALT1_MOUSE]	9.86	2	7	7	14	2.30888e+06	0.875831	1.05518	0.981987	18.9649
Q80UN7	Prkcd protein OS=Mus musculus GN=Prkcd PE=2 SV=1 - [Q80UN7_MOUSE]	4.52	12	2	2	4	1.29195e+06	0.875828	1.03611	0.845305	9.71653
Q8R378	Shoc2 protein OS=Mus musculus GN=Shoc2 PE=2 SV=1 - [Q8R378_MOUSE]	4.01	2	2	2	2	751993	0.875646	1.09976	0.796215	1.86021
P56480	ATP synthase subunit beta, mitochondrial OS=Mus musculus GN=Atp5b PE=1 SV=2 - [ATPB_MOUSE]	27.79	1	11	11	27	4.87921e+06	0.875091	0.989996	0.749096	68.1088
Q3TD41	Histone acetyltransferase OS=Mus musculus GN=Kat7 PE=2 SV=1 - [Q3TD41_MOUSE]	3.79	11	2	2	3	819412	0.875027	1.77759	0.492255	6.53607
Q8R539	WD-repeat protein p122 OS=Mus musculus GN=Wdr6 PE=2 SV=1 - [Q8R539_MOUSE]	5.16	5	5	5	6	1.0747e+06	0.874967	1.26002	0.779951	5.3938
Q2YDW1	Eif3j protein (Fragment) OS=Mus musculus GN=Eif3j PE=2 SV=1 - [Q2YDW1_MOUSE]	21.92	5	5	5	5	1.40545e+06	0.874646	1.64194	0.495962	5.16054
F8VPK0	Protein Ttc37 OS=Mus musculus GN=Ttc37 PE=4 SV=1 - [F8VPK0_MOUSE]	12.54	4	15	15	32	4.84695e+06	0.87451	1.34093	0.636386	70.8306
O70569	Ribosomal protein S14 OS=Mus musculus GN=rps14 PE=3 SV=1 - [O70569_MOUSE]	36.42	5	5	5	83	1.80614e+08	0.874465	1.42269	0.61774	176.425
Q9Z130	Heterogeneous nuclear ribonucleoprotein D-like OS=Mus musculus GN=Hnrnpdl PE=1 SV=1 - [HNRDL_MOUSE]	13.95	4	2	4	14	3.64815e+06	0.87424	1.14925	0.760706	23.2988
P14576	Signal recognition particle 54 kDa protein OS=Mus musculus GN=Srp54 PE=1 SV=2 - [SRP54_MOUSE]	26.59	4	12	12	21	8.06573e+06	0.874001	1.22469	0.703047	52.8192
Q8QZY1	Eukaryotic translation initiation factor 3 subunit L OS=Mus musculus GN=Eif3l PE=1 SV=1 - [EIF3L_MOUSE]	31.56	1	16	16	34	1.50637e+07	0.873919	1.62282	0.545048	66.7065
P62242	40S ribosomal protein S8 OS=Mus musculus GN=Rps8 PE=1 SV=2 - [RS8_MOUSE]	51.44	6	10	10	116	1.02161e+08	0.87369	1.38779	0.630662	312.115
A2CG44	Mothers against decapentaplegic homolog 3 (Fragment) OS=Mus musculus GN=Smad3 PE=4 SV=1 - [A2CG44_MOUSE]	10.3	15	2	2	4	1.51038e+06	0.872892	1.18545	0.73634	8.36184
O89086	RNA-binding protein 3 OS=Mus musculus GN=Rbm3 PE=2 SV=1 - [RBM3_MOUSE]	34.64	4	4	4	32	3.12316e+07	0.872358	1.71686	0.542607	53.3173
Q3U4Q5	Putative uncharacterized protein OS=Mus musculus GN=Hdac6 PE=2 SV=1 - [Q3U4Q5_MOUSE]	24.63	6	28	28	295	4.08509e+08	0.872264	1.37777	0.636402	698.653
Q8C3X8	Lipase maturation factor 2 OS=Mus musculus GN=Lmf2 PE=2 SV=1 - [LMF2_MOUSE]	3.28	1	2	2	6	7.4245e+06	0.872169	1.33637	0.652642	11.935
Q3TPX4	Exocyst complex component 5 OS=Mus musculus GN=Exoc5 PE=1 SV=2 - [EXOC5_MOUSE]	11.3	5	7	7	13	1.96096e+06	0.872034	1.20768	0.593114	24.6552
P70362	Ubiquitin fusion degradation protein 1 homolog OS=Mus musculus GN=Ufd1l PE=1 SV=2 - [UFD1_MOUSE]	8.79	4	2	2	3	3.07371e+06	0.871325	1.22723	0.709993	5.06064
G3UYB1	Serine/threonine-protein kinase Chk1 OS=Mus musculus GN=Chek1 PE=4 SV=1 - [G3UYB1_MOUSE]	9.49	4	4	4	9	1.67196e+06	0.871291	2.41235	0.365676	15.574
Q3TI61	Putative uncharacterized protein OS=Mus musculus GN=Psmd2 PE=2 SV=1 - [Q3TI61_MOUSE]	16.52	11	12	12	24	4.0297e+06	0.871179	1	0.78994	46.2797
Q99KC8	von Willebrand factor A domain-containing protein 5A OS=Mus musculus GN=Vwa5a PE=1 SV=2 - [VMA5A_MOUSE]	31.53	6	21	21	100	2.66489e+07	0.87049	0.625516	1.40921	179.515
P62301	40S ribosomal protein S13 OS=Mus musculus GN=Rps13 PE=1 SV=2 - [RS13_MOUSE]	43.05	2	7	7	51	1.20368e+08	0.870226	1.36079	0.648732	94.675
Q9QUM9	Proteasome subunit alpha type-6 OS=Mus musculus GN=Psma6 PE=1 SV=1 - [PSA6_MOUSE]	38.21	3	8	8	30	7.01038e+06	0.870123	1.22149	0.726015	56.1124
Q99KI0	Aconitate hydratase, mitochondrial OS=Mus musculus GN=Aco2 PE=1 SV=1 - [ACON_MOUSE]	10.26	1	6	6	12	2.09592e+06	0.87011	1.42553	0.631015	28.3922
R4H4V1	SCY1-like 1 (S. cerevisiae), isoform CRA_a OS=Mus musculus GN=Scyl1 PE=2 SV=1 - [R4H4V1_MOUSE]	10.41	4	6	6	12	2.06089e+06	0.870085	1.42248	0.55969	23.7987
Q6NZM8	3'-phosphoadenosine 5'-phosphosulfate synthase 1, isoform CRA_a OS=Mus musculus GN=Papss1 PE=2 SV=1 - [Q6NZM8_MOUSE]	8.96	4	5	5	9	2.10821e+06	0.870078	1.69007	0.514819	17.8612
Q3UXI9	Putative uncharacterized protein OS=Mus musculus GN=Ilf2 PE=2 SV=1 - [Q3UXI9_MOUSE]	6.67	2	2	2	5	2.09374e+06	0.869997	1.44994	0.600024	9.8586
Q9CZX8	40S ribosomal protein S19 OS=Mus musculus GN=Rps19 PE=1 SV=3 - [RS19_MOUSE]	55.17	7	10	10	74	2.34955e+08	0.86976	1.43538	0.607522	157.447
Q8R0H0	Polr2e protein OS=Mus musculus GN=Polr2e PE=2 SV=1 - [Q8R0H0_MOUSE]	10.49	2	2	2	2	2.77371e+06	0.869664	1.46473	0.593736	1.70946
P32067	Lupus La protein homolog OS=Mus musculus GN=Ssb PE=1 SV=1 - [LA_MOUSE]	26.02	7	10	10	17	6.30586e+06	0.869512	1.4211	0.65977	34.0226
Q9R1P1	Proteasome subunit beta type-3 OS=Mus musculus GN=Psmb3 PE=1 SV=1 - [PSB3_MOUSE]	29.76	3	5	5	16	1.50888e+06	0.869407	1.11299	0.646381	29.9956
Q80WQ2	Protein VAC14 homolog OS=Mus musculus GN=Vac14 PE=1 SV=1 - [VAC14_MOUSE]	23.02	5	16	16	33	6.08689e+06	0.868976	1.47281	0.559815	61.1081
Q9D6Z0	Alpha-ketoglutarate-dependent dioxygenase alkB homolog 7, mitochondrial OS=Mus musculus GN=Alkbh7 PE=2 SV=1 - [ALKB7_MOUSE]	7.24	1	2	2	2	1.17864e+06	0.868885	1.43187	0.493416	4.20324
P27808	Alpha-1,3-mannosyl-glycoprotein 2-beta-N-acetylglucosaminyltransferase OS=Mus musculus GN=Mgat1 PE=2 SV=1 - [MGAT1_MOUSE]	5.37	3	2	2	3	944679	0.868563	0.994602	0.873277	5.35131
Q3TJB4	Putative uncharacterized protein OS=Mus musculus GN=Sh3gl1 PE=2 SV=1 - [Q3TJB4_MOUSE]	22.01	8	8	8	13	7.98673e+06	0.868473	1.80736	0.566009	25.8302
Q63810	Calcineurin subunit B type 1 OS=Mus musculus GN=Ppp3r1 PE=1 SV=3 - [CANB1_MOUSE]	15.29	1	2	2	2	192430	0.867555	1.27527	0.680289	4.29857
Q8R349	Cell division cycle protein 16 homolog OS=Mus musculus GN=Cdc16 PE=2 SV=1 - [CDC16_MOUSE]	8.39	3	5	5	9	1.52784e+06	0.8671	1.08315	0.90431	11.6409
P62270	40S ribosomal protein S18 OS=Mus musculus GN=Rps18 PE=1 SV=3 - [RS18_MOUSE]	53.29	4	12	12	112	1.86817e+08	0.866695	1.39441	0.624551	247.281
Q9ES97	Reticulon-3 OS=Mus musculus GN=Rtn3 PE=1 SV=2 - [RTN3_MOUSE]	1.97	5	2	2	12	1.07401e+07	0.866493	0.986643	0.919366	21.6215
P16045	Galectin-1 OS=Mus musculus GN=Lgals1 PE=1 SV=3 - [LEG1_MOUSE]	57.04	1	7	7	173	5.41347e+08	0.86638	1.09238	0.794926	320.221
Q8BP79	Putative uncharacterized protein OS=Mus musculus GN=Hccs PE=2 SV=1 - [Q8BP79_MOUSE]	19.12	3	4	4	12	1.38081e+06	0.866061	0.830245	1.00694	22.2846
B2RXW8	Ppfia1 protein OS=Mus musculus GN=Ppfia1 PE=1 SV=1 - [B2RXW8_MOUSE]	7.66	6	6	6	12	1.84958e+06	0.865984	1.55315	0.586816	20.1753
A2AGN7	26S protease regulatory subunit 6A OS=Mus musculus GN=Psmc3 PE=3 SV=1 - [A2AGN7_MOUSE]	10.5	11	4	4	8	2.6976e+06	0.865825	1.24578	0.588743	8.80988
Q6PGC1	ATP-dependent RNA helicase Dhx29 OS=Mus musculus GN=Dhx29 PE=2 SV=1 - [DHX29_MOUSE]	10.04	3	11	11	22	4.02485e+06	0.865805	1.34933	0.645431	52.6787
Q4TVN0	TBC1 domain family member 15 OS=Mus musculus GN=Tbc1d15 PE=2 SV=1 - [Q4TVN0_MOUSE]	19.97	5	12	12	42	8.97503e+06	0.864869	1.07474	0.803412	105.867
Q9D0B6	Protein PBDC1 OS=Mus musculus GN=Pbdc1 PE=2 SV=1 - [PBDC1_MOUSE]	41.41	1	8	8	35	1.15598e+07	0.864829	1.04831	0.771364	74.8813
Q6KAT1	MFLJ00070 protein (Fragment) OS=Mus musculus GN=mFLJ00070 PE=4 SV=1 - [Q6KAT1_MOUSE]	11.57	4	10	10	18	3.66435e+06	0.86481	1.37824	0.5428	28.3342
D3Z4C0	FERM, RhoGEF and pleckstrin domain-containing protein 2 OS=Mus musculus GN=Farp2 PE=1 SV=1 - [D3Z4C0_MOUSE]	3.4	2	2	2	4	290175	0.864746	3.75978	0.303393	6.49547
D3YWF6	Ubiquitin thioesterase OTUB1 OS=Mus musculus GN=Otub1 PE=4 SV=1 - [D3YWF6_MOUSE]	24.9	3	5	5	11	1.17055e+06	0.864593	1.23117	0.691673	11.7756
Q3TYE1	Casein kinase I isoform epsilon OS=Mus musculus GN=Csnk1e PE=2 SV=1 - [Q3TYE1_MOUSE]	6.25	10	2	2	3	2.13741e+06	0.864562	1.20664	0.755805	6.97578
P84084	ADP-ribosylation factor 5 OS=Mus musculus GN=Arf5 PE=1 SV=2 - [ARF5_MOUSE]	35	3	2	5	29	1.26551e+07	0.864399	0.928406	1.20424	70.7309
Q3TCQ7	Putative uncharacterized protein OS=Mus musculus GN=Tsc2 PE=2 SV=1 - [Q3TCQ7_MOUSE]	7.18	12	10	10	14	1.13871e+06	0.86425	1.47107	0.685679	22.8468
G3UXZ5	Proteasome activator complex subunit 1 (Fragment) OS=Mus musculus GN=Psme1 PE=4 SV=1 - [G3UXZ5_MOUSE]	44.54	6	10	10	76	2.03427e+07	0.864168	0.833539	1.0247	167.083
A2RRK3	Slk protein OS=Mus musculus GN=Slk PE=2 SV=1 - [A2RRK3_MOUSE]	12.81	2	8	9	15	2.07321e+06	0.863984	1.3617	0.587876	34.4659
Q9D1E6	Tubulin-folding cofactor B OS=Mus musculus GN=Tbcb PE=1 SV=2 - [TBCB_MOUSE]	8.61	1	2	2	3	755139	0.863984	1.70976	0.505325	3.93885
Q2M4I9	Phosphoinositide phospholipase C OS=Mus musculus GN=Plcg1 PE=4 SV=1 - [Q2M4I9_MOUSE]	6.54	5	6	6	8	1.78807e+06	0.863389	1.28865	0.714308	7.83956
Q6IRT4	Eukaryotic translation initiation factor 3 subunit F OS=Mus musculus GN=Eif3f PE=1 SV=1 - [Q6IRT4_MOUSE]	25.28	7	8	8	13	7.67347e+06	0.863054	1.64378	0.506734	26.892
D3Z6H3	Dynactin 6, isoform CRA_b OS=Mus musculus GN=Dctn6 PE=4 SV=1 - [D3Z6H3_MOUSE]	15.14	4	2	2	3	170953	0.862998	4.55351	0.189524	2.70475
B1ATZ0	Hepatocyte growth factor-regulated tyrosine kinase substrate OS=Mus musculus GN=Hgs PE=1 SV=1 - [B1ATZ0_MOUSE]	4.31	6	3	3	3	928056	0.862896	3.68582	0.234113	4.15488
Q8BFW7	Lipoma-preferred partner homolog OS=Mus musculus GN=Lpp PE=1 SV=1 - [LPP_MOUSE]	31.16	1	12	12	32	9.41745e+06	0.86286	1.21378	0.720432	49.2769
Q9D786	HAUS augmin-like complex subunit 5 OS=Mus musculus GN=Haus5 PE=2 SV=1 - [HAUS5_MOUSE]	11.95	1	6	6	9	1.1934e+06	0.862213	1.45835	0.521282	11.9762
O89112	LanC-like protein 1 OS=Mus musculus GN=Lancl1 PE=1 SV=1 - [LANC1_MOUSE]	25.56	3	8	8	29	1.25295e+07	0.862198	1.37287	0.621115	49.4275
Q8K1A6	Coiled-coil and C2 domain-containing protein 1A OS=Mus musculus GN=Cc2d1a PE=1 SV=2 - [C2D1A_MOUSE]	10.92	3	9	9	14	3.03976e+06	0.861325	1.30246	0.6483	34.5857
Q8C547	HEAT repeat-containing protein 5B OS=Mus musculus GN=Heatr5b PE=2 SV=3 - [HTR5B_MOUSE]	5.27	1	9	9	12	1.90428e+06	0.861248	1.73172	0.439535	27.6689
B2M1R7	Poly(RC) binding protein 2 OS=Mus musculus GN=Pcbp2 PE=2 SV=1 - [B2M1R7_MOUSE]	31.3	9	5	9	56	2.72247e+07	0.861215	1.40033	0.609938	96.8177
Z4YJU8	Golgin subfamily A member 2 (Fragment) OS=Mus musculus GN=Golga2 PE=4 SV=2 - [Z4YJU8_MOUSE]	3.45	7	3	3	4	541826	0.860907	1.4787	0.497516	9.32052
B2RQQ7	CDC42 binding protein kinase beta OS=Mus musculus GN=Cdc42bpb PE=2 SV=1 - [B2RQQ7_MOUSE]	7.94	3	9	10	14	1.39519e+06	0.860888	1.3141	0.660828	27.6519
Q9CQ43	Deoxyuridine triphosphatase OS=Mus musculus GN=Dut PE=2 SV=1 - [Q9CQ43_MOUSE]	58.64	3	7	7	55	4.04072e+07	0.860888	1.38804	0.611512	131.843
Q60855	Receptor-interacting serine/threonine-protein kinase 1 OS=Mus musculus GN=Ripk1 PE=1 SV=1 - [RIPK1_MOUSE]	12.8	2	7	7	18	4.2705e+06	0.86047	1.0124	0.995806	44.1944
G3UWX1	Replication factor C subunit 1 OS=Mus musculus GN=Rfc1 PE=1 SV=1 - [G3UWX1_MOUSE]	4.78	7	4	4	6	1.11576e+06	0.859961	1.83527	0.421939	13.9475
Q3U3X7	Putative uncharacterized protein OS=Mus musculus GN=Trim25 PE=2 SV=1 - [Q3U3X7_MOUSE]	23.03	8	11	12	17	8.43152e+06	0.859883	0.875805	0.966123	23.4069
G3X9V0	MCG22048, isoform CRA_a OS=Mus musculus GN=Psme2 PE=4 SV=1 - [G3X9V0_MOUSE]	22.08	4	6	6	44	1.12809e+07	0.859756	0.859239	0.984095	96.7089
P68040	Guanine nucleotide-binding protein subunit beta-2-like 1 OS=Mus musculus GN=Gnb2l1 PE=1 SV=3 - [GBLP_MOUSE]	50.47	1	12	12	42	1.53738e+07	0.859321	1.31456	0.614208	90.0805
Q60597	2-oxoglutarate dehydrogenase, mitochondrial OS=Mus musculus GN=Ogdh PE=1 SV=3 - [ODO1_MOUSE]	4.11	4	4	4	6	1.19408e+06	0.859141	1.27769	0.700691	9.50925
P07742	Ribonucleoside-diphosphate reductase large subunit OS=Mus musculus GN=Rrm1 PE=1 SV=2 - [RIR1_MOUSE]	22.22	3	15	15	36	1.323e+07	0.858551	1.81468	0.466943	59.9151
Q3TBZ3	Putative uncharacterized protein (Fragment) OS=Mus musculus GN=Tcof1 PE=2 SV=1 - [Q3TBZ3_MOUSE]	6.15	8	3	3	3	9.55074e+06	0.858252	1.363	0.629679	2.21199
O09110	Dual specificity mitogen-activated protein kinase kinase 3 OS=Mus musculus GN=Map2k3 PE=1 SV=2 - [MP2K3_MOUSE]	10.95	12	4	4	4	846586	0.858232	1.37733	0.658132	3.66001
Q9D1M0	Protein SEC13 homolog OS=Mus musculus GN=Sec13 PE=2 SV=3 - [SEC13_MOUSE]	8.07	1	2	2	5	1.10983e+06	0.857395	1.42013	0.603743	11.1046
Q3TLL6	Putative uncharacterized protein OS=Mus musculus GN=Eif4a1 PE=2 SV=1 - [Q3TLL6_MOUSE]	37.91	11	7	14	43	2.87366e+07	0.856795	1.59574	0.544388	90.7218
D3Z030	Leucine-rich repeat-containing protein 16A OS=Mus musculus GN=Lrrc16a PE=1 SV=2 - [D3Z030_MOUSE]	2.78	3	3	3	5	660657	0.856566	1.27033	0.661139	10.3842
Q9ERK4	Exportin-2 OS=Mus musculus GN=Cse1l PE=2 SV=1 - [XPO2_MOUSE]	14.21	6	13	13	19	1.80152e+07	0.856544	1.11131	0.72126	32.0475
Z4YKM2	CDGSH iron-sulfur domain-containing protein 3, mitochondrial OS=Mus musculus GN=Cisd3 PE=1 SV=1 - [Z4YKM2_MOUSE]	26.09	4	3	3	7	4.65443e+06	0.856504	1.3044	0.656624	15.6101
S4R2A9	Protein transport protein Sec31A (Fragment) OS=Mus musculus GN=Sec31a PE=4 SV=1 - [S4R2A9_MOUSE]	8.67	5	5	5	10	1.05518e+06	0.855632	1.63702	0.47286	15.8087
Q8K009	Mitochondrial 10-formyltetrahydrofolate dehydrogenase OS=Mus musculus GN=Aldh1l2 PE=1 SV=2 - [AL1L2_MOUSE]	27.41	4	21	21	40	4.87921e+06	0.855202	1.09128	0.748476	80.4239
P49817	Caveolin-1 OS=Mus musculus GN=Cav1 PE=1 SV=1 - [CAV1_MOUSE]	16.29	5	3	3	3	4.08005e+06	0.855126	0.806584	0.985021	3.53436
Q3UTI7	Putative uncharacterized protein OS=Mus musculus GN=Pin1 PE=2 SV=1 - [Q3UTI7_MOUSE]	21.21	3	2	2	5	467981	0.854819	2.20622	0.387459	7.91512
Q8BMA4	Putative uncharacterized protein OS=Mus musculus PE=2 SV=1 - [Q8BMA4_MOUSE]	33.33	2	11	11	34	9.94376e+06	0.853762	1.57206	0.513476	61.1657
Q91VC3	Eukaryotic initiation factor 4A-III OS=Mus musculus GN=Eif4a3 PE=2 SV=3 - [IF4A3_MOUSE]	25.3	5	9	11	22	9.72086e+06	0.853704	1.2008	0.710945	47.1807
D3YW87	Filamin-C OS=Mus musculus GN=Flnc PE=1 SV=1 - [D3YW87_MOUSE]	38.2	4	72	85	251	6.19793e+07	0.853363	1.31442	0.650331	572.654
Q3UH23	Putative uncharacterized protein OS=Mus musculus GN=Tm9sf3 PE=2 SV=1 - [Q3UH23_MOUSE]	5.99	4	3	3	5	1.78497e+06	0.852914	0.72099	1.09862	7.07474
P34022	Ran-specific GTPase-activating protein OS=Mus musculus GN=Ranbp1 PE=1 SV=2 - [RANG_MOUSE]	31.03	4	4	4	9	2.1728e+06	0.851315	1.11421	0.726112	14.355
O70591	Prefoldin subunit 2 OS=Mus musculus GN=Pfdn2 PE=2 SV=2 - [PFD2_MOUSE]	22.73	2	3	3	7	5.04952e+06	0.851174	1.54705	0.604004	17.6277
H7BWZ3	Actin-related protein 2/3 complex subunit 3 OS=Mus musculus GN=Arpc3 PE=1 SV=1 - [H7BWZ3_MOUSE]	24.12	4	4	4	21	2.47408e+07	0.850935	1.55275	0.538107	31.2238
Q9ES46	Beta-parvin OS=Mus musculus GN=Parvb PE=1 SV=1 - [PARVB_MOUSE]	13.97	1	3	4	4	1.5469e+06	0.850789	1.88895	0.543307	10.4531
Q9CQL5	39S ribosomal protein L18, mitochondrial OS=Mus musculus GN=Mrpl18 PE=2 SV=1 - [RM18_MOUSE]	10.56	2	2	2	3	475248	0.850786	1.5109	0.694671	5.59539
F8VQC1	Signal recognition particle subunit SRP72 OS=Mus musculus GN=Srp72 PE=1 SV=1 - [F8VQC1_MOUSE]	32.64	7	20	20	55	7.53305e+06	0.850494	1.14742	0.731028	108.843
G5E8T3	Signal recognition particle 19 kDa protein OS=Mus musculus GN=Srp19 PE=4 SV=1 - [G5E8T3_MOUSE]	34.17	6	2	3	14	4.18798e+06	0.849828	1.19281	0.743275	36.4772
Q8CGC7	Bifunctional glutamate/proline--tRNA ligase OS=Mus musculus GN=Eprs PE=1 SV=4 - [SYEP_MOUSE]	37.5	9	45	46	136	3.03511e+07	0.849651	1.48361	0.55302	260.179
Q9JHU4	Cytoplasmic dynein 1 heavy chain 1 OS=Mus musculus GN=Dync1h1 PE=1 SV=2 - [DYHC1_MOUSE]	33.76	10	146	146	348	3.63535e+07	0.849519	1.43133	0.592212	724.872
Q3U3I6	Putative uncharacterized protein OS=Mus musculus PE=2 SV=1 - [Q3U3I6_MOUSE]	39.32	11	17	17	83	6.1791e+07	0.849406	1.18212	0.72989	160.186
Q3UFY7	7-methylguanosine phosphate-specific 5'-nucleotidase OS=Mus musculus GN=Nt5c3b PE=2 SV=3 - [5NT3B_MOUSE]	16.67	1	4	4	4	872610	0.849313	0.925171	0.70384	1.6159
O35239	Tyrosine-protein phosphatase non-receptor type 9 OS=Mus musculus GN=Ptpn9 PE=1 SV=2 - [PTN9_MOUSE]	18.04	1	10	10	21	6.27486e+06	0.849309	1.01586	0.850528	38.5693
Q9R1P3	Proteasome subunit beta type-2 OS=Mus musculus GN=Psmb2 PE=1 SV=1 - [PSB2_MOUSE]	23.88	2	4	4	13	2.80243e+06	0.849226	1.0363	0.958486	30.3378
O55135	Eukaryotic translation initiation factor 6 OS=Mus musculus GN=Eif6 PE=1 SV=2 - [IF6_MOUSE]	27.76	10	4	4	18	2.51061e+06	0.849126	1.51347	0.499837	31.4097
Q3TWW8	Serine/arginine-rich splicing factor 6 OS=Mus musculus GN=Srsf6 PE=1 SV=1 - [SRSF6_MOUSE]	13.86	2	3	5	10	5.31145e+06	0.849061	2.00557	0.423351	18.7142
Q9CQR6	Serine/threonine-protein phosphatase 6 catalytic subunit OS=Mus musculus GN=Ppp6c PE=2 SV=1 - [PPP6_MOUSE]	18.69	2	5	5	12	1.74762e+06	0.848852	1.1017	0.741193	11.8366
Q3UDE0	Putative uncharacterized protein (Fragment) OS=Mus musculus GN=Pmpca PE=2 SV=1 - [Q3UDE0_MOUSE]	19.18	6	9	9	11	3.49428e+06	0.848455	1.52939	0.562745	14.6815
F7AC58	Piezo-type mechanosensitive ion channel component 1 (Fragment) OS=Mus musculus GN=Piezo1 PE=1 SV=1 - [F7AC58_MOUSE]	3.03	10	5	5	5	978643	0.848291	1.19463	0.673716	10.6418
P63168	Dynein light chain 1, cytoplasmic OS=Mus musculus GN=Dynll1 PE=1 SV=1 - [DYL1_MOUSE]	57.3	3	2	4	24	4.20207e+07	0.848174	0.990778	0.829209	33.9936
Q62348	Translin OS=Mus musculus GN=Tsn PE=1 SV=1 - [TSN_MOUSE]	19.74	1	5	5	18	3.89366e+06	0.847954	1.32347	0.630052	32.7762
Q3TW74	Putative uncharacterized protein OS=Mus musculus GN=Mthfd1 PE=2 SV=1 - [Q3TW74_MOUSE]	33.16	5	29	30	67	1.55115e+07	0.847424	1.35411	0.581266	147.907
Q8BWW3	Phosphoacetylglucosamine mutase OS=Mus musculus GN=Pgm3 PE=1 SV=1 - [Q8BWW3_MOUSE]	20.16	7	8	8	12	2.02286e+06	0.847412	1.07053	0.826319	21.1623
P18828	Syndecan-1 OS=Mus musculus GN=Sdc1 PE=1 SV=1 - [SDC1_MOUSE]	13.18	3	3	3	6	4.39328e+06	0.846745	1.50387	0.467422	13.0098
Q8BKG3	Inactive tyrosine-protein kinase 7 OS=Mus musculus GN=Ptk7 PE=1 SV=1 - [PTK7_MOUSE]	2.17	2	2	2	2	634246	0.846227	1.8095	0.467657	1.81136
E9PUG7	Eukaryotic translation initiation factor 2D OS=Mus musculus GN=Eif2d PE=4 SV=1 - [E9PUG7_MOUSE]	9.42	3	4	4	8	1.3884e+06	0.845976	1.21207	0.594822	13.6327
O35075	Down syndrome critical region protein 3 homolog OS=Mus musculus GN=Dscr3 PE=2 SV=1 - [DSCR3_MOUSE]	12.46	1	3	3	4	550905	0.84577	0.905495	1.08391	3.90176
Q5M8M3	Uncharacterized protein OS=Mus musculus GN=Trmt112 PE=2 SV=1 - [Q5M8M3_MOUSE]	42.4	3	4	4	7	2.42298e+06	0.845506	1.32459	0.722995	9.01684
Q8BXV2	BRI3-binding protein OS=Mus musculus GN=Bri3bp PE=2 SV=1 - [BRI3B_MOUSE]	19.37	1	4	4	14	3.74393e+06	0.845365	1.54285	0.668317	18.5118
Q3UVL4	Vacuolar protein sorting-associated protein 51 homolog OS=Mus musculus GN=Vps51 PE=2 SV=2 - [VPS51_MOUSE]	8.57	2	6	6	9	634292	0.844834	2.17426	0.341545	14.9075
Q3UPW7	Putative uncharacterized protein (Fragment) OS=Mus musculus GN=Hmmr PE=2 SV=1 - [Q3UPW7_MOUSE]	5.56	3	2	2	2	453022	0.844788	1.28606	0.54179	4.68134
D3YX28	Serine protease HTRA2, mitochondrial OS=Mus musculus GN=Htra2 PE=4 SV=1 - [D3YX28_MOUSE]	11.08	9	3	3	5	389446	0.844708	1.51037	0.736386	8.39447
Q8BI72	CDKN2A-interacting protein OS=Mus musculus GN=Cdkn2aip PE=2 SV=1 - [CARF_MOUSE]	14.92	1	6	6	9	582554	0.844608	1.70923	0.498513	10.4924
B1ATR2	Testis-expressed sequence 2 protein OS=Mus musculus GN=Tex2 PE=1 SV=1 - [B1ATR2_MOUSE]	1.54	5	2	2	2	1.61479e+07	0.844536	1.18419	0.713175	1.94338
F6RJV6	LanC-like protein 2 (Fragment) OS=Mus musculus GN=Lancl2 PE=1 SV=1 - [F6RJV6_MOUSE]	33.79	2	14	14	42	2.58435e+07	0.844471	1.00345	0.844105	77.8247
J3QQ22	Serine/threonine-protein kinase SMG1 OS=Mus musculus GN=Smg1 PE=1 SV=1 - [J3QQ22_MOUSE]	3.8	2	11	11	15	1.24427e+06	0.84443	1.39507	0.574969	25.1321
Q8BFR1	Zinc finger CCCH-type antiviral protein 1-like OS=Mus musculus GN=Zc3hav1l PE=2 SV=1 - [ZCCHL_MOUSE]	11.82	1	3	3	3	192436	0.844242	0.292589	0.524785	4.02288
Q3U4J9	Putative uncharacterized protein OS=Mus musculus GN=Cdk6 PE=2 SV=1 - [Q3U4J9_MOUSE]	39.26	77	9	10	49	2.20542e+07	0.843578	1.23759	0.680667	84.9441
O08997	Copper transport protein ATOX1 OS=Mus musculus GN=Atox1 PE=1 SV=1 - [ATOX1_MOUSE]	58.82	1	4	4	6	3.90524e+06	0.843362	1	0.843216	10.0383
A0A0A6YXP3	Muscleblind-like protein 1 (Fragment) OS=Mus musculus GN=Mbnl1 PE=4 SV=1 - [A0A0A6YXP3_MOUSE]	9.34	12	2	2	3	2.42455e+06	0.843088	1.19493	0.705556	6.07542
E9PXX7	Thioredoxin domain-containing protein 5 OS=Mus musculus GN=Txndc5 PE=3 SV=1 - [E9PXX7_MOUSE]	27.33	4	8	8	15	4.57659e+06	0.842107	0.963777	0.852269	27.4119
Q80VJ3	2'-deoxynucleoside 5'-phosphate N-hydrolase 1 OS=Mus musculus GN=Dnph1 PE=2 SV=2 - [DNPH1_MOUSE]	20.81	1	3	3	12	5.00833e+06	0.841891	1.72793	0.487226	14.3594
Q8BU34	Putative uncharacterized protein (Fragment) OS=Mus musculus GN=Psmd1 PE=2 SV=2 - [Q8BU34_MOUSE]	14.66	7	10	10	16	2.0368e+06	0.841462	1.10158	0.816934	28.1253
Q8K2C6	NAD-dependent protein deacylase sirtuin-5, mitochondrial OS=Mus musculus GN=Sirt5 PE=1 SV=1 - [SIR5_MOUSE]	30.32	2	7	7	17	1.3493e+06	0.841419	1.58359	0.440045	17.2771
E0CZ27	Histone H3 (Fragment) OS=Mus musculus GN=H3f3a PE=3 SV=1 - [E0CZ27_MOUSE]	19.33	10	3	3	12	2.7675e+07	0.840771	0.313873	2.86799	22.5968
Q9ER72	Cysteine--tRNA ligase, cytoplasmic OS=Mus musculus GN=Cars PE=2 SV=2 - [SYCC_MOUSE]	28.4	4	22	22	41	8.20468e+06	0.84065	1.38777	0.614987	77.3243
Q3V0L4	Putative uncharacterized protein OS=Mus musculus GN=Rbms1 PE=2 SV=1 - [Q3V0L4_MOUSE]	8.11	12	2	2	2	606740	0.840629	1.72328	0.584063	5.45438
Q91V89	Protein Ppp2r5d OS=Mus musculus GN=Ppp2r5d PE=1 SV=1 - [Q91V89_MOUSE]	19.53	14	10	10	21	4.00703e+06	0.840382	1.87525	0.49874	27.9982
Q3TZ32	Alanine--tRNA ligase, cytoplasmic OS=Mus musculus GN=Aars PE=2 SV=1 - [Q3TZ32_MOUSE]	19.11	6	16	16	35	6.75546e+06	0.840022	1.2809	0.671004	58.8134
Q9D8S3	ADP-ribosylation factor GTPase-activating protein 3 OS=Mus musculus GN=Arfgap3 PE=1 SV=2 - [ARFG3_MOUSE]	13.77	1	4	5	8	3.72383e+06	0.839876	1.23377	0.747024	11.7913
Q6QI06	Rapamycin-insensitive companion of mTOR OS=Mus musculus GN=Rictor PE=1 SV=2 - [RICTR_MOUSE]	4.27	6	6	6	8	1.55229e+06	0.839808	1.30201	0.583738	15.9773
Q922R9	Trap1 protein (Fragment) OS=Mus musculus GN=Trap1 PE=2 SV=1 - [Q922R9_MOUSE]	6.67	6	3	4	9	1.70888e+07	0.839759	1.13663	0.738814	26.7799
E9PUA2	Terminal uridylyltransferase 7 OS=Mus musculus GN=Zcchc6 PE=4 SV=1 - [E9PUA2_MOUSE]	3.73	6	5	5	9	1.00112e+06	0.839623	1.01629	0.545903	16.8394
Q91Z67	SLIT-ROBO Rho GTPase-activating protein 2 OS=Mus musculus GN=Srgap2 PE=1 SV=2 - [SRGP2_MOUSE]	6.72	14	6	6	12	1.74346e+06	0.83958	1.24011	0.720006	20.7414
Q8VE47	Ubiquitin-like modifier-activating enzyme 5 OS=Mus musculus GN=Uba5 PE=2 SV=2 - [UBA5_MOUSE]	8.93	3	3	3	7	1.51556e+06	0.839431	0.958821	0.731807	12.9376
Q3TJF2	Obg-like ATPase 1 OS=Mus musculus GN=Ola1 PE=2 SV=1 - [Q3TJF2_MOUSE]	22.73	6	8	8	12	5.91861e+06	0.838575	1.28629	0.639655	20.2652
Q11136	Xaa-Pro dipeptidase OS=Mus musculus GN=Pepd PE=2 SV=3 - [PEPD_MOUSE]	5.48	1	3	3	5	1.0845e+06	0.837712	1.41662	0.591347	8.68514
P56389	Cytidine deaminase OS=Mus musculus GN=Cda PE=1 SV=2 - [CDD_MOUSE]	34.25	2	3	3	7	1.68555e+06	0.837125	1.32743	0.630637	14.1217
Q99LB6	Methionine adenosyltransferase 2 subunit beta OS=Mus musculus GN=Mat2b PE=2 SV=1 - [MAT2B_MOUSE]	20.66	2	5	5	11	1.37169e+06	0.837116	0.871844	0.960167	21.6618
Q8R1F1	Niban-like protein 1 OS=Mus musculus GN=Fam129b PE=2 SV=2 - [NIBL1_MOUSE]	5.61	1	4	4	5	2.54778e+06	0.836682	1.34371	0.599044	6.34895
Q9CQF3	Cleavage and polyadenylation specificity factor subunit 5 OS=Mus musculus GN=Nudt21 PE=1 SV=1 - [CPSF5_MOUSE]	30.84	2	8	8	14	3.86644e+06	0.836037	1.36854	0.651446	24.2152
Q4FE56	Probable ubiquitin carboxyl-terminal hydrolase FAF-X OS=Mus musculus GN=Usp9x PE=1 SV=1 - [Q4FE56_MOUSE]	19.46	34	37	44	101	1.25009e+07	0.836032	1.18331	0.701136	187.014
E9Q9H2	DnaJ homolog subfamily C member 2 OS=Mus musculus GN=Dnajc2 PE=4 SV=1 - [E9Q9H2_MOUSE]	12.43	8	6	6	12	2.18912e+06	0.836021	1.26722	0.605745	26.7996
Q3TW36	Putative uncharacterized protein OS=Mus musculus GN=Skiv2l PE=2 SV=1 - [Q3TW36_MOUSE]	13.34	8	13	13	18	2.61952e+06	0.835999	1.32147	0.6433	39.7091
Q3TGW0	Putative uncharacterized protein OS=Mus musculus GN=Actr3 PE=2 SV=1 - [Q3TGW0_MOUSE]	37.56	13	13	13	23	1.32844e+07	0.835884	1.5359	0.519214	50.3161
Q8BUK6	Protein Hook homolog 3 OS=Mus musculus GN=Hook3 PE=1 SV=2 - [HOOK3_MOUSE]	9.75	3	5	5	9	1.6755e+06	0.835808	1.59748	0.523204	20.3537
Q3TFF0	Putative uncharacterized protein OS=Mus musculus GN=Dnaja2 PE=2 SV=1 - [Q3TFF0_MOUSE]	36.89	2	14	14	51	6.50527e+07	0.835712	1.23772	0.653671	105.435
K3W4Q9	Golgi-associated PDZ and coiled-coil motif-containing protein OS=Mus musculus GN=Gopc PE=1 SV=1 - [K3W4Q9_MOUSE]	23.33	3	8	8	17	5.62097e+06	0.835603	0.947194	0.825222	42.4991
A4FUW1	4932417H02Rik protein (Fragment) OS=Mus musculus GN=Rptor PE=2 SV=1 - [A4FUW1_MOUSE]	5.33	7	6	6	15	1.53069e+06	0.835192	1.51371	0.585914	22.53
Q923Q2	StAR-related lipid transfer protein 13 OS=Mus musculus GN=Stard13 PE=1 SV=5 - [STA13_MOUSE]	9.34	3	7	7	11	1.21048e+06	0.834716	1.34254	0.687944	17.4996
D3YW20	Protein 9030624J02Rik (Fragment) OS=Mus musculus GN=9030624J02Rik PE=4 SV=2 - [D3YW20_MOUSE]	15.9	7	11	11	29	3.97463e+06	0.83463	1.13998	0.735748	52.2813
P29341	Polyadenylate-binding protein 1 OS=Mus musculus GN=Pabpc1 PE=1 SV=2 - [PABP1_MOUSE]	29.56	12	15	19	67	3.94533e+07	0.834594	1.56184	0.526042	143.721
P25206	DNA replication licensing factor MCM3 OS=Mus musculus GN=Mcm3 PE=1 SV=2 - [MCM3_MOUSE]	32.39	3	23	23	61	9.18503e+06	0.83457	1.55977	0.545952	132.05
E9PYJ6	Focadhesin OS=Mus musculus GN=Focad PE=4 SV=1 - [E9PYJ6_MOUSE]	5.2	3	8	8	11	1.58697e+06	0.83363	1.20835	0.706535	22.2423
Q3UIB5	Putative uncharacterized protein OS=Mus musculus GN=Dhrs4 PE=2 SV=1 - [Q3UIB5_MOUSE]	27.69	4	6	6	12	1.43644e+06	0.833445	1.14073	0.696673	14.7244
P59999	Actin-related protein 2/3 complex subunit 4 OS=Mus musculus GN=Arpc4 PE=1 SV=3 - [ARPC4_MOUSE]	22.62	6	4	4	33	1.71679e+07	0.833439	1.50071	0.548429	67.7596
E9Q638	Disintegrin and metalloproteinase domain-containing protein 9 OS=Mus musculus GN=Adam9 PE=4 SV=1 - [E9Q638_MOUSE]	4.64	4	3	3	5	772714	0.833227	1.20945	0.703057	5.65527
Q3UJP8	Putative uncharacterized protein OS=Mus musculus GN=Gart PE=2 SV=1 - [Q3UJP8_MOUSE]	3.96	4	3	3	3	531492	0.832997	2.08738	0.399063	6.69477
A2ATT5	ADP-sugar pyrophosphatase (Fragment) OS=Mus musculus GN=Nudt5 PE=1 SV=1 - [A2ATT5_MOUSE]	13.66	3	2	2	2	246294	0.832897	1.84488	0.451463	0
N0E4C0	Casein kinase II subunit beta OS=Mus musculus GN=Csnk2b PE=2 SV=1 - [N0E4C0_MOUSE]	23.26	12	4	4	10	2.9816e+06	0.832822	1.71593	0.531693	22.15
P49962	Signal recognition particle 9 kDa protein OS=Mus musculus GN=Srp9 PE=1 SV=2 - [SRP09_MOUSE]	32.56	3	3	3	5	4.37208e+06	0.83248	1.02412	0.907825	12.009
Q3TTY6	Putative uncharacterized protein (Fragment) OS=Mus musculus GN=Lin7c PE=2 SV=1 - [Q3TTY6_MOUSE]	22.8	8	4	4	16	6.96048e+06	0.830664	1.24597	0.673083	28.5013
A0A0A6YVU8	MCG119397 OS=Mus musculus GN=mCG_119397 PE=4 SV=1 - [A0A0A6YVU8_MOUSE]	6.14	2	2	2	3	354082	0.830078	1.18047	0.703176	3.47492
O35841	Apoptosis inhibitor 5 OS=Mus musculus GN=Api5 PE=1 SV=2 - [API5_MOUSE]	9.92	2	5	5	7	2.22925e+06	0.830069	1.15383	0.785887	15.6728
A0A087WS18	CLIP-associating protein 1 OS=Mus musculus GN=Clasp1 PE=1 SV=1 - [A0A087WS18_MOUSE]	11.5	17	10	11	20	1.45522e+06	0.82949	1.46026	0.634152	24.4299
D3Z0F5	COP9 signalosome complex subunit 6 OS=Mus musculus GN=Cops6 PE=4 SV=1 - [D3Z0F5_MOUSE]	14.48	3	4	4	5	2.06021e+06	0.82941	1.32449	0.615292	7.6565
Q8BJ71	Nuclear pore complex protein Nup93 OS=Mus musculus GN=Nup93 PE=2 SV=1 - [NUP93_MOUSE]	31.87	2	25	25	58	7.782e+06	0.829029	1.26138	0.665928	101.756
Q6P9Q4	FH1/FH2 domain-containing protein 1 OS=Mus musculus GN=Fhod1 PE=1 SV=3 - [FHOD1_MOUSE]	12.28	1	11	11	17	4.3513e+06	0.828598	1.58957	0.542588	35.9859
Q8BY87	Ubiquitin carboxyl-terminal hydrolase 47 OS=Mus musculus GN=Usp47 PE=1 SV=2 - [UBP47_MOUSE]	15.63	1	11	16	34	3.04568e+06	0.828565	1.47352	0.584152	73.1707
Q8JZQ9	Eukaryotic translation initiation factor 3 subunit B OS=Mus musculus GN=Eif3b PE=1 SV=1 - [EIF3B_MOUSE]	32.88	2	22	22	60	8.941e+06	0.828451	1.58172	0.503806	107.823
Q8K274	Ketosamine-3-kinase OS=Mus musculus GN=Fn3krp PE=2 SV=2 - [KT3K_MOUSE]	33.33	2	10	10	91	7.49459e+07	0.828411	1.14491	0.741318	162.055
Q9EQK5	Major vault protein OS=Mus musculus GN=Mvp PE=1 SV=4 - [MVP_MOUSE]	8.25	5	6	6	8	829070	0.828402	1.5086	0.527001	12.3958
P58801	Receptor-interacting serine/threonine-protein kinase 2 OS=Mus musculus GN=Ripk2 PE=1 SV=1 - [RIPK2_MOUSE]	12.43	3	5	6	10	3.42074e+06	0.827773	1.44512	0.585088	17.861
Q922D4	Serine/threonine-protein phosphatase 6 regulatory subunit 3 OS=Mus musculus GN=Ppp6r3 PE=1 SV=1 - [PP6R3_MOUSE]	11.49	2	9	9	15	1.95403e+06	0.827736	1.44014	0.657557	22.4614
F7DBB3	Protein Ahnak2 (Fragment) OS=Mus musculus GN=Ahnak2 PE=1 SV=1 - [F7DBB3_MOUSE]	17.13	2	8	14	33	4.3034e+07	0.82773	0.948355	0.834112	60.4221
P97480	Eyes absent homolog 3 OS=Mus musculus GN=Eya3 PE=1 SV=2 - [EYA3_MOUSE]	7.65	4	3	3	3	416331	0.82752	1.8724	0.577838	3.4504
E9Q9M5	Ubiquitin carboxyl-terminal hydrolase OS=Mus musculus GN=Usp19 PE=3 SV=1 - [E9Q9M5_MOUSE]	7.62	5	6	6	9	895114	0.827414	1.93358	0.401204	8.97153
D3Z5I9	RNA-binding protein 33 OS=Mus musculus GN=Rbm33 PE=1 SV=1 - [D3Z5I9_MOUSE]	4.2	2	3	3	4	669688	0.827353	1.68593	0.490739	4.79414
P35564	Calnexin OS=Mus musculus GN=Canx PE=1 SV=1 - [CALX_MOUSE]	15.4	2	7	7	11	4.45448e+06	0.827155	1.40391	0.482032	19.0446
Q4VA53	Sister chromatid cohesion protein PDS5 homolog B OS=Mus musculus GN=Pds5b PE=1 SV=1 - [PDS5B_MOUSE]	4.01	3	5	5	5	967799	0.827132	2.0889	0.399335	6.25339
P17182	Alpha-enolase OS=Mus musculus GN=Eno1 PE=1 SV=3 - [ENOA_MOUSE]	55.3	18	21	21	210	1.98427e+08	0.826898	0.827776	0.977236	478.56
Q8BYB9	Protein O-glucosyltransferase 1 OS=Mus musculus GN=Poglut1 PE=1 SV=2 - [PGLT1_MOUSE]	8.42	3	4	4	4	1.84492e+06	0.826843	1.10975	0.717971	4.39109
Q8BX70	Vacuolar protein sorting-associated protein 13C OS=Mus musculus GN=Vps13c PE=1 SV=2 - [VP13C_MOUSE]	4.72	4	13	13	23	1.49388e+06	0.826692	1.043	0.697084	53.7792
Q8BN64	Putative uncharacterized protein OS=Mus musculus GN=Eefsec PE=2 SV=1 - [Q8BN64_MOUSE]	11.05	5	5	5	5	854508	0.826497	1.15134	0.630816	7.95161
Q80X90	Filamin-B OS=Mus musculus GN=Flnb PE=1 SV=3 - [FLNB_MOUSE]	36.78	2	66	76	210	4.42863e+07	0.826296	1.46965	0.55678	463.813
Q62130	Tyrosine-protein phosphatase non-receptor type 14 OS=Mus musculus GN=Ptpn14 PE=2 SV=2 - [PTN14_MOUSE]	6.48	7	6	7	11	3.15696e+06	0.826218	1.04451	0.782927	20.391
Q3TR93	Putative uncharacterized protein OS=Mus musculus GN=Decr2 PE=2 SV=1 - [Q3TR93_MOUSE]	9.25	3	2	2	5	455505	0.826127	1.69105	0.48853	10.3103
B2RWW6	GCN1 general control of amino-acid synthesis 1-like 1 (Yeast) OS=Mus musculus GN=Gcn1l1 PE=2 SV=1 - [B2RWW6_MOUSE]	20.52	11	47	47	101	1.20738e+07	0.825955	1.19347	0.675335	203.072
Q8BPQ6	Putative uncharacterized protein OS=Mus musculus GN=Pard3 PE=2 SV=1 - [Q8BPQ6_MOUSE]	6.8	19	3	3	3	214718	0.825812			2.0679
Q80VI1	E3 ubiquitin-protein ligase TRIM56 OS=Mus musculus GN=Trim56 PE=1 SV=1 - [TRI56_MOUSE]	11.72	2	6	6	11	1.3979e+06	0.824853	2.00415	0.517062	24.0608
Q8C1L7	MCG6739, isoform CRA_b OS=Mus musculus GN=mCG_6739 PE=2 SV=1 - [Q8C1L7_MOUSE]	40.74	2	3	3	35	1.58807e+07	0.824561	1.20564	0.636042	68.031
Q99JX4	Eukaryotic translation initiation factor 3 subunit M OS=Mus musculus GN=Eif3m PE=2 SV=1 - [EIF3M_MOUSE]	8.29	2	3	3	8	2.08211e+06	0.824242	1.30385	0.382648	20.4297
B1AZ46	Brain-specific angiogenesis inhibitor 1-associated protein 2 OS=Mus musculus GN=Baiap2 PE=1 SV=1 - [B1AZ46_MOUSE]	13.24	4	6	6	10	1.97336e+06	0.823999	1.87557	0.508188	20.9129
P04184	Thymidine kinase, cytosolic OS=Mus musculus GN=Tk1 PE=2 SV=3 - [KITH_MOUSE]	37.34	3	7	7	24	2.29655e+06	0.82306	1.35406	0.61409	56.991
Q3UDE2	Tubulin--tyrosine ligase-like protein 12 OS=Mus musculus GN=Ttll12 PE=2 SV=1 - [TTL12_MOUSE]	17.53	1	9	9	22	4.74334e+06	0.822668	1.22289	0.665849	53.627
P61211	ADP-ribosylation factor-like protein 1 OS=Mus musculus GN=Arl1 PE=2 SV=1 - [ARL1_MOUSE]	27.62	6	5	5	12	2.20734e+06	0.82264	1.1169	0.82258	22.9228
Q3UPH7	Rho guanine nucleotide exchange factor 40 OS=Mus musculus GN=Arhgef40 PE=2 SV=1 - [ARH40_MOUSE]	9.62	5	13	13	21	3.0973e+06	0.822582	1.0519	0.862329	44.4378
Q5SUR0	Phosphoribosylformylglycinamidine synthase OS=Mus musculus GN=Pfas PE=2 SV=1 - [PUR4_MOUSE]	5.39	5	6	6	10	1.90187e+06	0.822326	1.66398	0.438226	13.0152
E9QAH1	Protein Golgb1 OS=Mus musculus GN=Golgb1 PE=1 SV=1 - [E9QAH1_MOUSE]	4	9	10	10	12	603138	0.822024	1.28707	0.614006	21.1125
B1AT92	Growth factor receptor-bound protein 2 OS=Mus musculus GN=Grb2 PE=4 SV=1 - [B1AT92_MOUSE]	32.02	4	7	7	16	4.72479e+06	0.821862	1.24528	0.690128	24.5342
D3YY50	Copper homeostasis protein cutC homolog (Fragment) OS=Mus musculus GN=Cutc PE=3 SV=1 - [D3YY50_MOUSE]	11.81	4	2	2	4	915494	0.821722	1.38908	0.828245	9.57048
Q3ULD5	Methylcrotonoyl-CoA carboxylase beta chain, mitochondrial OS=Mus musculus GN=Mccc2 PE=1 SV=1 - [MCCB_MOUSE]	6.22	4	3	3	5	1.45719e+06	0.820852	1.63234	0.731137	9.40543
Q3TF81	Putative uncharacterized protein (Fragment) OS=Mus musculus GN=Rpp30 PE=2 SV=1 - [Q3TF81_MOUSE]	22.8	4	5	5	14	1.43768e+06	0.820356	1.50973	0.461293	30.1192
E9QAD4	Coiled-coil domain-containing protein 93 OS=Mus musculus GN=Ccdc93 PE=4 SV=1 - [E9QAD4_MOUSE]	28.66	8	16	16	27	4.63638e+06	0.819949	1.12215	0.708151	42.9252
Q80X54	Snx4 protein OS=Mus musculus PE=2 SV=1 - [Q80X54_MOUSE]	23.08	2	8	8	16	4.17316e+06	0.819903	1.46189	0.495478	31.1837
Q80XU2	Neuronal proto-oncogene tyrosine-protein kinase Src OS=Mus musculus GN=Src PE=1 SV=1 - [Q80XU2_MOUSE]	6.36	4	3	3	3	745815	0.81912			5.75868
Q99LG2	Transportin-2 OS=Mus musculus GN=Tnpo2 PE=2 SV=1 - [TNPO2_MOUSE]	12.63	4	4	10	16	4.20244e+06	0.819095	1.45979	0.561105	27.201
Q80V94	AP-4 complex subunit epsilon-1 OS=Mus musculus GN=Ap4e1 PE=2 SV=3 - [AP4E1_MOUSE]	2.58	1	2	2	2	228302	0.819006	0.866396	0.801543	3.21255
G3UYG6	PERQ amino acid-rich with GYF domain-containing protein 2 OS=Mus musculus GN=Gigyf2 PE=1 SV=1 - [G3UYG6_MOUSE]	8.09	12	8	8	9	2.77316e+06	0.818961	1.25127	0.616266	20.5085
Q60598	Src substrate cortactin OS=Mus musculus GN=Cttn PE=1 SV=2 - [SRC8_MOUSE]	27.29	3	16	16	42	2.07242e+07	0.818919	1.18197	0.70446	77.2253
Q3TFE8	Putative uncharacterized protein OS=Mus musculus GN=Kpnb1 PE=2 SV=1 - [Q3TFE8_MOUSE]	16.23	4	12	12	28	7.23864e+06	0.818658	1.34919	0.654043	46.9656
Q61769	Ki-67 protein OS=Mus musculus GN=Mki67 PE=2 SV=1 - [Q61769_MOUSE]	0.71	2	2	2	3	9.12524e+06	0.817627	4.36054	0.187506	6.85754
P38060	Hydroxymethylglutaryl-CoA lyase, mitochondrial OS=Mus musculus GN=Hmgcl PE=1 SV=2 - [HMGCL_MOUSE]	11.38	2	3	3	10	3.751e+06	0.817566	1.20329	0.679443	18.3703
Q9D0T1	NHP2-like protein 1 OS=Mus musculus GN=Nhp2l1 PE=1 SV=4 - [NH2L1_MOUSE]	18.75	2	2	2	9	2.89962e+06	0.817416	1.72488	0.520985	24.0668
Q3U896	Putative uncharacterized protein OS=Mus musculus GN=Mtmr9 PE=2 SV=1 - [Q3U896_MOUSE]	5.32	2	3	3	6	1.83463e+06	0.816885	1.14539	0.696287	8.49853
E9Q634	Unconventional myosin-Ie OS=Mus musculus GN=Myo1e PE=1 SV=1 - [MYO1E_MOUSE]	11.38	8	11	11	17	3.34118e+06	0.816597	1.58892	0.48547	35.1805
Q8VHE6	Dynein heavy chain 5, axonemal OS=Mus musculus GN=Dnah5 PE=2 SV=2 - [DYH5_MOUSE]	0.48	1	2	2	2	1.6734e+06	0.81654	1.25692	0.649636	3.53006
P49718	DNA replication licensing factor MCM5 OS=Mus musculus GN=Mcm5 PE=2 SV=1 - [MCM5_MOUSE]	39.29	4	26	26	51	2.03698e+07	0.815959	1.50567	0.524908	92.1927
Q6DFW4	Nucleolar protein 58 OS=Mus musculus GN=Nop58 PE=1 SV=1 - [NOP58_MOUSE]	7.84	5	3	3	3	675436	0.815547	6.2667	0.13014	2.03703
F6QUA9	TBC1 domain family member 1 OS=Mus musculus GN=Tbc1d1 PE=4 SV=2 - [F6QUA9_MOUSE]	20.75	7	18	18	26	3.13811e+06	0.815544	1.1116	0.675972	33.636
Q91W78	U6 snRNA phosphodiesterase OS=Mus musculus GN=Usb1 PE=2 SV=1 - [USB1_MOUSE]	7.12	2	2	2	2	174951	0.815435	0.01	8.15894	2.06622
E9PUD2	Dynamin-1-like protein OS=Mus musculus GN=Dnm1l PE=1 SV=1 - [E9PUD2_MOUSE]	3.37	3	2	2	4	584029	0.815382	1.99135	0.409462	3.93034
Q5RKP4	Dolichyl-diphosphooligosaccharide--protein glycosyltransferase subunit 1 (Fragment) OS=Mus musculus GN=Rpn1 PE=2 SV=1 - [Q5RKP4_MOUSE]	34.1	5	19	19	51	1.5219e+07	0.815319	0.98593	0.80285	101.096
P52480	Pyruvate kinase PKM OS=Mus musculus GN=Pkm PE=1 SV=4 - [KPYM_MOUSE]	42.37	7	20	20	85	3.26458e+07	0.815248	0.978024	0.855366	189.999
F7CPA3	Long-chain fatty acid transport protein 3 (Fragment) OS=Mus musculus GN=Slc27a3 PE=4 SV=1 - [F7CPA3_MOUSE]	3.79	5	2	2	5	595769	0.814852	1.04015	0.727015	3.34115
B2RQ68	Luzp1 protein OS=Mus musculus GN=Luzp1 PE=2 SV=1 - [B2RQ68_MOUSE]	13.78	6	11	11	19	3.29557e+06	0.814498	1.9232	0.453187	37.5487
E9Q394	Protein Akap13 OS=Mus musculus GN=Akap13 PE=1 SV=1 - [E9Q394_MOUSE]	2.67	10	5	5	7	522340	0.814386	1.06955	0.17298	7.81071
G3X8W7	CDC23 (Cell division cycle 23, yeast, homolog), isoform CRA_a OS=Mus musculus GN=Cdc23 PE=4 SV=1 - [G3X8W7_MOUSE]	6.65	4	4	4	5	1.78477e+06	0.814173	1.18134	0.673994	6.08077
Q8BUR4	Dedicator of cytokinesis protein 1 OS=Mus musculus GN=Dock1 PE=1 SV=3 - [DOCK1_MOUSE]	7.83	1	10	11	15	2.3064e+06	0.813703	1.71648	0.310669	21.621
F2Z3U3	Protein Raph1 OS=Mus musculus GN=Raph1 PE=1 SV=2 - [F2Z3U3_MOUSE]	5.69	5	5	5	7	691100	0.812578	1.07317	0.646154	13.2736
Q6PGL7	WASH complex subunit FAM21 OS=Mus musculus GN=Fam21 PE=1 SV=1 - [FAM21_MOUSE]	6.52	3	6	6	9	1.26538e+06	0.812562	1.51472	0.60525	12.2947
Q8CI95	Oxysterol-binding protein-related protein 11 OS=Mus musculus GN=Osbpl11 PE=1 SV=2 - [OSB11_MOUSE]	4.79	2	3	3	3	814582	0.812074	1.77159	0.630526	3.60704
Q3TF87	Putative uncharacterized protein OS=Mus musculus GN=Dars PE=2 SV=1 - [Q3TF87_MOUSE]	58.88	6	25	25	63	2.15265e+07	0.811652	1.30826	0.629315	132.931
Q3UXP2	Putative uncharacterized protein OS=Mus musculus GN=Ruvbl2 PE=2 SV=1 - [Q3UXP2_MOUSE]	7.34	3	3	3	8	1.47237e+06	0.811182	1.46514	0.532848	18.5444
Q5SNZ0	Girdin OS=Mus musculus GN=Ccdc88a PE=1 SV=2 - [GRDN_MOUSE]	7.15	5	10	10	13	975868	0.811068	1.55133	0.382371	22.9006
P23116	Eukaryotic translation initiation factor 3 subunit A OS=Mus musculus GN=Eif3a PE=1 SV=5 - [EIF3A_MOUSE]	19.79	7	26	26	55	4.57829e+07	0.811005	1.64557	0.488664	94.5924
B2RY30	Exosc9 protein OS=Mus musculus GN=Exosc9 PE=2 SV=1 - [B2RY30_MOUSE]	4.79	2	2	2	3	2.45829e+06	0.810519	1.53368	0.52848	5.37262
Q3U5P4	Putative uncharacterized protein OS=Mus musculus GN=Scpep1 PE=2 SV=1 - [Q3U5P4_MOUSE]	4.5	3	2	2	2	1.10454e+06	0.80947	1.72476	0.469324	1.92549
Q3TMM5	Putative uncharacterized protein OS=Mus musculus GN=Nono PE=2 SV=1 - [Q3TMM5_MOUSE]	14.16	7	5	6	9	8.43252e+06	0.80945	1.86872	0.427612	16.1589
F8VQE9	Arf-GAP with GTPase, ANK repeat and PH domain-containing protein 3 OS=Mus musculus GN=Agap3 PE=4 SV=1 - [F8VQE9_MOUSE]	8.13	8	6	6	11	1.59419e+06	0.809436	1.02283	0.732107	26.113
Q8R1B4	Eukaryotic translation initiation factor 3 subunit C OS=Mus musculus GN=Eif3c PE=1 SV=1 - [EIF3C_MOUSE]	17.34	7	14	14	42	7.79813e+06	0.809182	1.31359	0.550173	92.6026
Q8R3Y8	Interferon regulatory factor 2-binding protein 1 OS=Mus musculus GN=Irf2bp1 PE=1 SV=2 - [I2BP1_MOUSE]	6.68	1	3	3	3	201352	0.808926	2.70807	0.29871	4.2191
P48543	G protein-activated inward rectifier potassium channel 3 OS=Mus musculus GN=Kcnj9 PE=2 SV=2 - [KCNJ9_MOUSE]	6.36	1	2	2	2	7.88676e+06	0.8087	0.912013	0.88672	0
F7CAT9	WD repeat domain phosphoinositide-interacting protein 4 (Fragment) OS=Mus musculus GN=Wdr45 PE=4 SV=1 - [F7CAT9_MOUSE]	22.07	7	3	3	7	651733	0.808356	1.51591	0.733634	16.8296
Q7TMC8	L-fucose kinase OS=Mus musculus GN=Fuk PE=2 SV=1 - [Q7TMC8_MOUSE]	8.07	5	8	8	16	7.09007e+07	0.807627	1.01202	0.643317	32.0095
O70194	Eukaryotic translation initiation factor 3 subunit D OS=Mus musculus GN=Eif3d PE=1 SV=2 - [EIF3D_MOUSE]	19.71	1	9	9	18	6.76335e+06	0.806945	1.37432	0.580804	41.4649
Q0P6B2	Far upstream element (FUSE) binding protein 1 OS=Mus musculus GN=Fubp1 PE=2 SV=1 - [Q0P6B2_MOUSE]	19.69	5	10	11	18	5.96358e+06	0.80661	1.84372	0.469964	25.8491
Q9WTL7	Acyl-protein thioesterase 2 OS=Mus musculus GN=Lypla2 PE=1 SV=1 - [LYPA2_MOUSE]	19.48	1	4	4	17	2.50404e+07	0.805548	1.48939	0.590341	24.6583
Q921F4	Heterogeneous nuclear ribonucleoprotein L-like OS=Mus musculus GN=Hnrnpll PE=1 SV=3 - [HNRLL_MOUSE]	27.07	5	12	12	18	4.84819e+06	0.805348	1.55958	0.519491	35.2842
A0A087WS56	Fibronectin OS=Mus musculus GN=Fn1 PE=1 SV=1 - [A0A087WS56_MOUSE]	21.71	21	35	36	64	1.61176e+07	0.805323	0.334137	2.35677	141.734
P97315	Cysteine and glycine-rich protein 1 OS=Mus musculus GN=Csrp1 PE=1 SV=3 - [CSRP1_MOUSE]	64.77	1	12	12	53	5.78579e+07	0.804453	1.18933	0.655423	107.067
O70433	Four and a half LIM domains protein 2 OS=Mus musculus GN=Fhl2 PE=1 SV=1 - [FHL2_MOUSE]	49.46	2	13	13	54	5.48936e+06	0.803643	1.31074	0.609105	80.4499
Q8R1Q8	Cytoplasmic dynein 1 light intermediate chain 1 OS=Mus musculus GN=Dync1li1 PE=1 SV=1 - [DC1L1_MOUSE]	32.5	3	13	14	27	9.16668e+06	0.803553	1.38909	0.546161	47.3212
Q8R2U7	Leucine-rich repeat-containing protein 42 OS=Mus musculus GN=Lrrc42 PE=2 SV=1 - [LRC42_MOUSE]	16.86	4	7	7	8	4.50218e+06	0.80332	1.60428	0.505876	14.5918
Q9WVQ5	Methylthioribulose-1-phosphate dehydratase OS=Mus musculus GN=Apip PE=1 SV=1 - [MTNB_MOUSE]	26.97	1	5	5	24	7.56022e+06	0.802818	1.48553	0.502497	41.3301
Q8VDV8	MIT domain-containing protein 1 OS=Mus musculus GN=Mitd1 PE=1 SV=1 - [MITD1_MOUSE]	16.47	1	3	3	11	1.05853e+06	0.802567	1.01286	0.797042	21.2545
Q3U186	Probable arginine--tRNA ligase, mitochondrial OS=Mus musculus GN=Rars2 PE=1 SV=1 - [SYRM_MOUSE]	3.29	1	2	2	2	525924	0.80242	1.6251	0.493768	3.6508
Q6PIP5	NudC domain-containing protein 1 OS=Mus musculus GN=Nudcd1 PE=2 SV=2 - [NUDC1_MOUSE]	13.06	2	8	8	18	4.10349e+06	0.801396	1.2321	0.663618	46.0415
Q6PB44	Tyrosine-protein phosphatase non-receptor type 23 OS=Mus musculus GN=Ptpn23 PE=1 SV=2 - [PTN23_MOUSE]	12.06	1	16	16	29	3.95321e+06	0.801066	1.29687	0.640646	56.0933
P20108	Thioredoxin-dependent peroxide reductase, mitochondrial OS=Mus musculus GN=Prdx3 PE=1 SV=1 - [PRDX3_MOUSE]	15.95	2	4	4	17	5.03607e+06	0.80086	0.959978	0.800598	38.2469
Q7TMY8	E3 ubiquitin-protein ligase HUWE1 OS=Mus musculus GN=Huwe1 PE=1 SV=5 - [HUWE1_MOUSE]	6.63	12	22	22	35	3.13277e+06	0.800736	1.31869	0.599166	67.2584
B2KF50	Protein Uhrf1bp1 OS=Mus musculus GN=Uhrf1bp1 PE=1 SV=1 - [B2KF50_MOUSE]	5.11	2	5	5	5	669597	0.80021	1.87833	0.307506	9.02442
Q91X76	5'-nucleotidase domain containing 2 OS=Mus musculus GN=Nt5dc2 PE=2 SV=1 - [Q91X76_MOUSE]	20.51	2	8	8	12	5.54426e+06	0.800083	1.76337	0.470132	19.9952
Q91YN9	BAG family molecular chaperone regulator 2 OS=Mus musculus GN=Bag2 PE=1 SV=1 - [BAG2_MOUSE]	18.1	2	4	4	5	1.8046e+06	0.799386	1.83812	0.662431	7.76432
S4R1E5	Glutathione peroxidase OS=Mus musculus GN=Gpx4 PE=3 SV=1 - [S4R1E5_MOUSE]	55.41	8	8	8	65	1.19788e+08	0.798739	1.36135	0.575483	123.064
G4V4Z0	Putative envelope protein OS=Mus musculus GN=env PE=4 SV=1 - [G4V4Z0_MOUSE]	6.51	37	2	4	6	1.2947e+06	0.798601	2.28856	0.348954	8.19409
E9QPI5	Sister chromatid cohesion protein PDS5 homolog A OS=Mus musculus GN=Pds5a PE=1 SV=1 - [E9QPI5_MOUSE]	7.58	4	6	6	11	822235	0.79848	1.64024	0.588363	13.2406
Q3V222	Putative uncharacterized protein (Fragment) OS=Mus musculus GN=Sec24c PE=2 SV=1 - [Q3V222_MOUSE]	15.57	5	10	10	21	4.63551e+06	0.798357	1.16483	0.661741	34.095
Q3THA0	Eukaryotic translation initiation factor 3 subunit G OS=Mus musculus GN=Eif3g PE=2 SV=1 - [Q3THA0_MOUSE]	19.06	2	5	5	11	5281940	0.798096	2.38431	0.177909	15.4332
E9PXY1	Cullin-4B OS=Mus musculus GN=Cul4b PE=1 SV=2 - [E9PXY1_MOUSE]	12.72	7	6	11	22	6.12451e+07	0.797992	1.0387	0.638758	43.1098
D3YU17	Nicalin OS=Mus musculus GN=Ncln PE=3 SV=1 - [D3YU17_MOUSE]	6.58	3	3	3	4	815914	0.797722	1.34518	0.593023	8.82879
D3Z645	Vacuolar protein sorting-associated protein 29 OS=Mus musculus GN=Vps29 PE=4 SV=1 - [D3Z645_MOUSE]	27.78	4	4	4	12	4.34577e+06	0.79683	1.16795	0.738915	11.8923
Q9CQ49	Nuclear cap-binding protein subunit 2 OS=Mus musculus GN=Ncbp2 PE=1 SV=1 - [NCBP2_MOUSE]	15.38	2	2	2	3	1.49627e+06	0.796578	0.194647	4.09243	7.92451
Q6P549	Phosphatidylinositol 3,4,5-trisphosphate 5-phosphatase 2 OS=Mus musculus GN=Inppl1 PE=1 SV=1 - [SHIP2_MOUSE]	13.84	2	14	14	19	2.88572e+06	0.796195	1.08748	0.810077	25.4788
Q76MZ3	Serine/threonine-protein phosphatase 2A 65 kDa regulatory subunit A alpha isoform OS=Mus musculus GN=Ppp2r1a PE=1 SV=3 - [2AAA_MOUSE]	33.79	6	13	18	69	3.16128e+07	0.795928	1.29312	0.61414	141.603
Q9JIG7	Coiled-coil domain-containing protein 22 OS=Mus musculus GN=Ccdc22 PE=1 SV=1 - [CCD22_MOUSE]	37	1	19	19	39	5.73157e+06	0.795728	1.20102	0.692273	81.4464
Q8R0F6	Integrin-linked kinase-associated serine/threonine phosphatase 2C OS=Mus musculus GN=Ilkap PE=2 SV=1 - [ILKAP_MOUSE]	15.31	6	6	6	7	2.01575e+06	0.795387	1.27666	0.590806	11.2561
Q3U5C0	Putative uncharacterized protein OS=Mus musculus GN=Tbc1d17 PE=2 SV=1 - [Q3U5C0_MOUSE]	3.26	4	2	2	3	3.4394e+06	0.795327	1.26659	0.627928	7.48174
B2M1R6	Heterogeneous nuclear ribonucleoprotein K OS=Mus musculus GN=Hnrnpk PE=1 SV=1 - [B2M1R6_MOUSE]	27.95	19	10	10	44	2.23375e+07	0.79487	1.49734	0.564078	87.7964
Q8BSL7	ADP-ribosylation factor 2 OS=Mus musculus GN=Arf2 PE=1 SV=2 - [ARF2_MOUSE]	45.86	4	5	7	27	3.61101e+06	0.794769	0.722879	1.01091	60.828
Q9D2G2	Dihydrolipoyllysine-residue succinyltransferase component of 2-oxoglutarate dehydrogenase complex, mitochondrial OS=Mus musculus GN=Dlst PE=1 SV=1 - [ODO2_MOUSE]	6.17	1	3	3	3	1.96585e+06	0.794549	1.80731	0.579065	5.58399
D3Z4S3	Putative peptidyl-tRNA hydrolase PTRHD1 OS=Mus musculus GN=Ptrhd1 PE=3 SV=1 - [PTRD1_MOUSE]	27.86	1	4	4	17	1.14986e+07	0.794547	1.09656	0.750673	33.0007
P62869	Transcription elongation factor B polypeptide 2 OS=Mus musculus GN=Tceb2 PE=1 SV=1 - [ELOB_MOUSE]	59.32	2	7	7	25	1.80481e+07	0.794413	1.14246	0.669666	56.0762
Q3THN2	Putative uncharacterized protein OS=Mus musculus GN=Dera PE=2 SV=1 - [Q3THN2_MOUSE]	7.86	2	2	2	5	359551	0.793431	0.588498	1.19322	10.738
Q8BUV3	Gephyrin OS=Mus musculus GN=Gphn PE=1 SV=2 - [GEPH_MOUSE]	9.62	2	5	5	10	1.68259e+06	0.793299	2.8759	0.552062	21.9407
P54276	DNA mismatch repair protein Msh6 OS=Mus musculus GN=Msh6 PE=1 SV=3 - [MSH6_MOUSE]	6.41	3	7	7	12	1.60044e+06	0.793031	1.80605	0.403189	24.8327
Q3UWS9	Putative uncharacterized protein (Fragment) OS=Mus musculus GN=Prdx5 PE=2 SV=1 - [Q3UWS9_MOUSE]	39.2	8	7	7	35	8.54156e+06	0.792992	1.06393	0.737934	81.1727
Q3THL5	Putative uncharacterized protein OS=Mus musculus GN=Pelo PE=2 SV=1 - [Q3THL5_MOUSE]	23.12	2	8	8	17	4.29238e+06	0.792986	0.895891	0.828626	41.0052
Q8C016	Putative uncharacterized protein OS=Mus musculus GN=Vps16 PE=2 SV=1 - [Q8C016_MOUSE]	4.01	4	2	2	3	822685	0.792938	13.7606	0.0666062	5.63585
Q9R045	Angiopoietin-related protein 2 OS=Mus musculus GN=Angptl2 PE=2 SV=2 - [ANGL2_MOUSE]	11.76	3	5	5	8	1.76336e+06	0.79281	1.54951	0.55455	20.7351
Q9D0I9	Arginine--tRNA ligase, cytoplasmic OS=Mus musculus GN=Rars PE=2 SV=2 - [SYRC_MOUSE]	41.52	3	27	27	92	1.69304e+07	0.792704	1.45237	0.541597	207.227
Q8BY71	Histone acetyltransferase type B catalytic subunit OS=Mus musculus GN=Hat1 PE=1 SV=1 - [HAT1_MOUSE]	11.78	2	4	4	5	1.84731e+06	0.79184	2.03364	0.386535	11.6511
Q5F2E7	Nuclear fragile X mental retardation-interacting protein 2 OS=Mus musculus GN=Nufip2 PE=1 SV=1 - [NUFP2_MOUSE]	10.98	1	6	6	12	2.0011e+06	0.791824	1.46089	0.542978	18.1854
Q3UJY3	Putative uncharacterized protein OS=Mus musculus GN=Cirh1a PE=2 SV=1 - [Q3UJY3_MOUSE]	3.35	2	2	2	2	426567	0.790875	2.08047	0.452457	3.30318
Q8CB58	MCG13402, isoform CRA_d OS=Mus musculus GN=Ptbp1 PE=1 SV=1 - [Q8CB58_MOUSE]	16.97	22	5	7	18	2.00031e+07	0.790206	1.51834	0.519217	30.3067
Q9Z0E6	Interferon-induced guanylate-binding protein 2 OS=Mus musculus GN=Gbp2 PE=1 SV=1 - [GBP2_MOUSE]	13.75	5	6	6	13	9.97517e+06	0.790197	0.402656	1.67764	32.0879
A0A0A6YW52	Uncharacterized protein OS=Mus musculus PE=4 SV=1 - [A0A0A6YW52_MOUSE]	18.24	4	2	2	6	9.00521e+06	0.789481	1.11322	0.665545	9.55424
Q9R060	Cytosolic Fe-S cluster assembly factor NUBP1 OS=Mus musculus GN=Nubp1 PE=1 SV=1 - [NUBP1_MOUSE]	11.25	1	2	2	10	2.09157e+06	0.78908	1.00308	0.677458	18.8418
Q8BMS1	Trifunctional enzyme subunit alpha, mitochondrial OS=Mus musculus GN=Hadha PE=1 SV=1 - [ECHA_MOUSE]	22.02	2	15	15	37	1.76365e+07	0.78864	1.05352	0.731522	82.6864
Q3TIP4	Putative uncharacterized protein OS=Mus musculus GN=Exoc7 PE=2 SV=1 - [Q3TIP4_MOUSE]	12.71	7	6	6	10	1.83033e+06	0.788245	1.24111	0.569003	20.1584
Q80TA9	Ectopic P granules protein 5 homolog OS=Mus musculus GN=Epg5 PE=2 SV=2 - [EPG5_MOUSE]	10.38	2	20	20	30	4.87768e+06	0.788122	0.849906	0.80019	50.0868
Q3U026	Putative uncharacterized protein OS=Mus musculus GN=Mogs PE=2 SV=1 - [Q3U026_MOUSE]	6.95	5	5	5	11	3.63064e+06	0.78811	1.04552	0.793095	19.8416
O08582	GTP-binding protein 1 OS=Mus musculus GN=Gtpbp1 PE=1 SV=2 - [GTPB1_MOUSE]	14.67	1	8	8	19	5.1366e+06	0.787878	1.21264	0.701719	37.163
Q6P5E4	UDP-glucose:glycoprotein glucosyltransferase 1 OS=Mus musculus GN=Uggt1 PE=1 SV=4 - [UGGG1_MOUSE]	26.05	9	39	39	112	3.68825e+07	0.787768	1.11451	0.724496	231.761
Q8BMA6	Signal recognition particle subunit SRP68 OS=Mus musculus GN=Srp68 PE=2 SV=2 - [SRP68_MOUSE]	34.24	3	19	19	43	8.5062e+06	0.787529	1.08382	0.77447	84.3106
Q3UDG9	Putative uncharacterized protein (Fragment) OS=Mus musculus GN=Myd88 PE=2 SV=1 - [Q3UDG9_MOUSE]	30.28	8	8	8	56	1.10609e+07	0.787042	1.08591	0.668128	114.487
H7BWY2	AP-3 complex subunit mu-1 OS=Mus musculus GN=Ap3m1 PE=4 SV=1 - [H7BWY2_MOUSE]	12.09	6	4	4	6	2.46373e+06	0.786464	1.33662	0.62789	10.8634
A2A848	Peroxisomal acyl-coenzyme A oxidase 1 (Fragment) OS=Mus musculus GN=Acox1 PE=1 SV=1 - [A2A848_MOUSE]	5.92	4	3	3	6	992718	0.786315	1.38487	0.607101	13.2902
Q3THZ8	Putative uncharacterized protein OS=Mus musculus GN=Gnpnat1 PE=2 SV=1 - [Q3THZ8_MOUSE]	13.59	2	2	2	2	380352	0.786216	0.183964	4.27375	2.96029
Q9D8N0	Elongation factor 1-gamma OS=Mus musculus GN=Eef1g PE=1 SV=3 - [EF1G_MOUSE]	38.22	2	18	18	90	1.69402e+08	0.78602	1.45098	0.531482	179.41
Q9ER73	Elongator complex protein 4 OS=Mus musculus GN=Elp4 PE=2 SV=2 - [ELP4_MOUSE]	13.51	2	4	4	10	777205	0.785739	1.26605	0.804828	20.0866
Q3UDQ7	Putative uncharacterized protein OS=Mus musculus GN=Afg3l2 PE=2 SV=1 - [Q3UDQ7_MOUSE]	7.3	5	5	6	7	808582	0.785512	1.51234	0.545612	3.68492
Q8BMK4	Cytoskeleton-associated protein 4 OS=Mus musculus GN=Ckap4 PE=1 SV=2 - [CKAP4_MOUSE]	45.04	1	24	24	69	1.77049e+07	0.785238	0.870908	0.895301	168.716
H3BKN0	tRNA (cytosine(34)-C(5))-methyltransferase OS=Mus musculus GN=Nsun2 PE=1 SV=1 - [H3BKN0_MOUSE]	8.86	2	6	6	8	1.11189e+06	0.784806	1.64957	0.484906	15.1731
Q62186	Translocon-associated protein subunit delta OS=Mus musculus GN=Ssr4 PE=2 SV=1 - [SSRD_MOUSE]	25.58	4	4	4	21	8.05766e+06	0.78438	1.07277	0.683357	42.1269
O54950	5'-AMP-activated protein kinase subunit gamma-1 OS=Mus musculus GN=Prkag1 PE=1 SV=2 - [AAKG1_MOUSE]	21.82	9	7	7	18	3.46432e+06	0.784267	1.03736	0.746501	24.5276
P58281	Dynamin-like 120 kDa protein, mitochondrial OS=Mus musculus GN=Opa1 PE=1 SV=1 - [OPA1_MOUSE]	41.77	5	24	39	183	6.7721e+07	0.783413	1.17635	0.674907	398.879
F8VQ05	Protein Fryl OS=Mus musculus GN=Fryl PE=1 SV=1 - [F8VQ05_MOUSE]	3.09	8	7	7	10	1.0353e+06	0.783293	1.29717	0.501476	17.6591
Q9D0A3	Arpin OS=Mus musculus GN=Arpin PE=1 SV=1 - [ARPIN_MOUSE]	8.85	1	2	2	3	2.71461e+06	0.783128	0.930494	0.841626	6.28885
E9Q7D5	Protein Arhgef5 OS=Mus musculus GN=Arhgef5 PE=4 SV=1 - [E9Q7D5_MOUSE]	3.73	4	4	4	5	652180	0.782389	1.62669	0.494786	7.55558
Q3UXU8	CST complex subunit STN1 OS=Mus musculus GN=Obfc1 PE=2 SV=1 - [Q3UXU8_MOUSE]	11.68	2	4	4	8	1.73119e+06	0.782239	1.32022	0.837008	20.6709
A1L2Z3	C230096C10Rik protein OS=Mus musculus GN=Emc1 PE=2 SV=1 - [A1L2Z3_MOUSE]	8.53	3	8	8	11	2.90142e+06	0.781984	1.28163	0.764139	25.2247
O54734	Dolichyl-diphosphooligosaccharide--protein glycosyltransferase 48 kDa subunit OS=Mus musculus GN=Ddost PE=1 SV=2 - [OST48_MOUSE]	21.54	3	9	9	21	1.00612e+07	0.781534	0.948571	0.762611	49.0337
P68372	Tubulin beta-4B chain OS=Mus musculus GN=Tubb4b PE=1 SV=1 - [TBB4B_MOUSE]	53.93	7	2	20	199	1.22007e+08	0.78126	0.930867	0.860968	442.916
Q3UHJ0	AP2-associated protein kinase 1 OS=Mus musculus GN=Aak1 PE=1 SV=2 - [AAK1_MOUSE]	19.71	1	10	10	19	2.51031e+06	0.781256	1.39144	0.529829	36.1331
P14602	Heat shock protein beta-1 OS=Mus musculus GN=Hspb1 PE=1 SV=3 - [HSPB1_MOUSE]	29.67	4	6	6	13	4.47169e+06	0.781138	1.21844	0.689158	18.6275
Q91YX7	RAS p21 protein activator 1 OS=Mus musculus GN=Rasa1 PE=2 SV=1 - [Q91YX7_MOUSE]	6.03	4	4	4	5	615468	0.781075	1.52947	0.524609	9.01327
E9Q5H2	Acidic leucine-rich nuclear phosphoprotein 32 family member E (Fragment) OS=Mus musculus GN=Anp32e PE=4 SV=1 - [E9Q5H2_MOUSE]	25.23	4	3	3	5	780725	0.780488	1.15698	0.67459	11.8878
P97390	Vacuolar protein sorting-associated protein 45 OS=Mus musculus GN=Vps45 PE=1 SV=1 - [VPS45_MOUSE]	18.95	2	10	10	11	3.05784e+06	0.780252	1.50503	0.494283	18.8676
Q9CQ02	COMM domain-containing protein 4 OS=Mus musculus GN=Commd4 PE=2 SV=1 - [COMD4_MOUSE]	19.1	1	3	3	10	1.5356e+06	0.780101	1.08071	0.761303	20.6263
Q9JKE5	ELKL motif kinase 2 long form OS=Mus musculus GN=Mark3 PE=2 SV=1 - [Q9JKE5_MOUSE]	8.87	10	3	6	7	1.71432e+06	0.779922	1.82701	0.459494	12.5222
Q9CQC6	Basic leucine zipper and W2 domain-containing protein 1 OS=Mus musculus GN=Bzw1 PE=1 SV=1 - [BZW1_MOUSE]	8.11	5	3	4	7	4.40777e+06	0.779545	1.02784	0.716704	13.5845
E9PWB1	Pleckstrin homology-like domain family B member 1 OS=Mus musculus GN=Phldb1 PE=1 SV=1 - [E9PWB1_MOUSE]	13.44	14	12	12	19	2.26022e+06	0.779187	1.88939	0.523504	40.5982
Q6P2K6	Serine/threonine-protein phosphatase 4 regulatory subunit 3A OS=Mus musculus GN=Smek1 PE=1 SV=1 - [P4R3A_MOUSE]	8.78	2	5	7	7	837677	0.779062	2.10573	0.283759	6.97422
P70460	Vasodilator-stimulated phosphoprotein OS=Mus musculus GN=Vasp PE=1 SV=4 - [VASP_MOUSE]	12.53	1	4	4	8	2.20555e+06	0.778489	1.27159	0.633711	11.8695
Q6ZQK5	Arf-GAP with coiled-coil, ANK repeat and PH domain-containing protein 2 OS=Mus musculus GN=Acap2 PE=1 SV=2 - [ACAP2_MOUSE]	19.48	2	11	11	18	1.70482e+06	0.778385	1.05574	0.638162	30.3571
G3UWQ7	Protein regulator of cytokinesis 1 OS=Mus musculus GN=Prc1 PE=4 SV=1 - [G3UWQ7_MOUSE]	8.87	13	5	5	7	1.48059e+06	0.77823	0.196545	3.76494	7.10711
E9PUA5	Kinesin-like protein OS=Mus musculus GN=Kifc5b PE=3 SV=1 - [E9PUA5_MOUSE]	10.12	7	6	6	7	1.02257e+06	0.778062	3.18907	0.01	11.9464
Q66L71	Dip2a protein (Fragment) OS=Mus musculus GN=Dip2a PE=2 SV=1 - [Q66L71_MOUSE]	2.58	12	3	4	4	1.37198e+06	0.777789	1	0.471748	4.03516
A2AU52	COMM domain-containing protein 7 OS=Mus musculus GN=Commd7 PE=4 SV=1 - [A2AU52_MOUSE]	34.11	5	4	4	9	1.57664e+06	0.77657	1.4777	0.620091	17.0592
P62196	26S protease regulatory subunit 8 OS=Mus musculus GN=Psmc5 PE=1 SV=1 - [PRS8_MOUSE]	28.08	3	8	9	15	3.89291e+06	0.775942	1.06146	0.74753	25.8523
Q9JI10	Serine/threonine-protein kinase 3 OS=Mus musculus GN=Stk3 PE=1 SV=1 - [STK3_MOUSE]	9.66	3	4	4	9	1.32893e+06	0.775039	1.09931	0.553365	16.3502
Q61249	Immunoglobulin-binding protein 1 OS=Mus musculus GN=Igbp1 PE=1 SV=1 - [IGBP1_MOUSE]	19.12	3	5	5	9	689938	0.774892	1.37622	0.560986	17.8059
Q3U5B1	Putative uncharacterized protein OS=Mus musculus GN=Mavs PE=2 SV=1 - [Q3U5B1_MOUSE]	8.71	2	2	2	3	488687	0.774593	1	0.658177	2.31738
Q05CL8	La-related protein 7 OS=Mus musculus GN=Larp7 PE=1 SV=2 - [LARP7_MOUSE]	15.61	4	6	6	10	1.4684e+06	0.774574	1.45715	0.499965	20.8486
Q8BMJ3	Eukaryotic translation initiation factor 1A, X-chromosomal OS=Mus musculus GN=Eif1ax PE=2 SV=3 - [IF1AX_MOUSE]	25	15	4	4	15	9.57513e+06	0.77449	0.998345	0.74037	17.6371
Q8VI75	Importin-4 OS=Mus musculus GN=Ipo4 PE=1 SV=1 - [IPO4_MOUSE]	5.08	2	5	5	5	944008	0.774444	1.31757	0.494029	8.53417
P47758	Signal recognition particle receptor subunit beta OS=Mus musculus GN=Srprb PE=1 SV=1 - [SRPRB_MOUSE]	46.1	3	10	10	50	8.73631e+06	0.774007	1.26337	0.650188	93.333
Q8VC57	BTB/POZ domain-containing protein KCTD5 OS=Mus musculus GN=Kctd5 PE=2 SV=1 - [KCTD5_MOUSE]	34.19	7	5	6	16	1.43582e+07	0.773749	1.76378	0.413917	18.4044
Q99M31	Heat shock 70 kDa protein 14 OS=Mus musculus GN=Hspa14 PE=2 SV=2 - [HSP7E_MOUSE]	23.38	3	10	10	15	4.24375e+06	0.773595	1.31999	0.572324	27.9616
Q9D1M4	Eukaryotic translation elongation factor 1 epsilon-1 OS=Mus musculus GN=Eef1e1 PE=2 SV=1 - [MCA3_MOUSE]	22.99	2	4	4	10	5.31563e+06	0.773329	1.69298	0.477012	15.88
P42859	Huntingtin OS=Mus musculus GN=Htt PE=1 SV=2 - [HD_MOUSE]	2.08	2	5	5	6	358784	0.773232	1.02753	0.0131311	10.0413
P70698	CTP synthase 1 OS=Mus musculus GN=Ctps1 PE=1 SV=2 - [PYRG1_MOUSE]	38.58	2	20	22	104	3.4871e+07	0.772896	1.28528	0.59193	251.885
Q8JZU2	Tricarboxylate transport protein, mitochondrial OS=Mus musculus GN=Slc25a1 PE=2 SV=1 - [TXTP_MOUSE]	12.54	2	4	4	10	3.58768e+06	0.772675	0.926442	0.886665	10.1169
D3YWT0	Signal peptidase I OS=Mus musculus GN=Sec11a PE=4 SV=1 - [D3YWT0_MOUSE]	10	5	2	2	9	2.68247e+06	0.772138	1.03364	0.72676	24.9446
Q8R3C0	Mini-chromosome maintenance complex-binding protein OS=Mus musculus GN=Mcmbp PE=2 SV=1 - [MCMBP_MOUSE]	14.8	2	9	9	14	2.47247e+06	0.771552	1.44232	0.552168	23.9308
Q3UF82	Mitogen-activated protein kinase OS=Mus musculus GN=Mapk1 PE=2 SV=1 - [Q3UF82_MOUSE]	25.28	17	6	8	16	2.39696e+06	0.770689	1.214	0.634985	25.8114
Q3U2K1	Putative uncharacterized protein (Fragment) OS=Mus musculus GN=Prmt3 PE=2 SV=1 - [Q3U2K1_MOUSE]	17.66	5	9	9	14	6.78982e+06	0.770661	1.67696	0.441311	29.5843
A0A087WQG4	Kinectin OS=Mus musculus GN=Ktn1 PE=4 SV=1 - [A0A087WQG4_MOUSE]	10.74	19	11	11	15	3.38515e+06	0.770515	1.34304	0.546707	29.2641
Q3TET5	Putative uncharacterized protein (Fragment) OS=Mus musculus GN=Pmpcb PE=2 SV=1 - [Q3TET5_MOUSE]	10.83	5	5	5	12	5.38734e+06	0.770324	1.366	0.552347	28.7227
B1AU25	Apoptosis-inducing factor 1, mitochondrial OS=Mus musculus GN=Aifm1 PE=1 SV=1 - [B1AU25_MOUSE]	28.29	4	16	16	67	1.23071e+07	0.770278	1.21774	0.652909	153.875
D3Z061	Ubiquitin-like modifier-activating enzyme 6 OS=Mus musculus GN=Uba6 PE=1 SV=1 - [D3Z061_MOUSE]	33.56	2	29	29	84	9.44886e+06	0.769998	1.18273	0.64829	171.031
D3Z3M7	CAP-Gly domain-containing linker protein 1 OS=Mus musculus GN=Clip1 PE=1 SV=1 - [D3Z3M7_MOUSE]	6.67	9	6	6	9	611758	0.769227	1.34391	0.409663	14.1465
P68037	Ubiquitin-conjugating enzyme E2 L3 OS=Mus musculus GN=Ube2l3 PE=2 SV=1 - [UB2L3_MOUSE]	33.12	3	4	4	14	1.31184e+07	0.768985	1.19873	0.699287	19.9585
A0A087WQA5	TAR DNA-binding protein 43 (Fragment) OS=Mus musculus GN=Tardbp PE=4 SV=1 - [A0A087WQA5_MOUSE]	28.5	21	5	5	11	3.68139e+06	0.76851	1.26124	0.576783	26.5733
Q9ERU9	E3 SUMO-protein ligase RanBP2 OS=Mus musculus GN=Ranbp2 PE=1 SV=2 - [RBP2_MOUSE]	1.8	2	3	3	5	321960	0.76847	2.67109	0.287699	7.42667
P08207	Protein S100-A10 OS=Mus musculus GN=S100a10 PE=1 SV=2 - [S10AA_MOUSE]	27.84	2	4	4	16	4.94227e+07	0.768213	1.02957	0.708816	25.1337
Q8BVQ5	Protein phosphatase methylesterase 1 OS=Mus musculus GN=Ppme1 PE=1 SV=5 - [PPME1_MOUSE]	25.91	1	8	8	12	3.59441e+06	0.768033	1.13524	0.711091	27.8754
Q9JJ78	Lymphokine-activated killer T-cell-originated protein kinase OS=Mus musculus GN=Pbk PE=2 SV=1 - [TOPK_MOUSE]	10.3	1	3	3	4	935394	0.767922	1.65816	0.359332	6.22318
Q8BKC5	Importin-5 OS=Mus musculus GN=Ipo5 PE=1 SV=3 - [IPO5_MOUSE]	13.58	6	12	12	33	5.71088e+06	0.76716	1.45355	0.543371	62.6167
Q8VC91	Ikbkg protein OS=Mus musculus GN=Ikbkg PE=2 SV=1 - [Q8VC91_MOUSE]	11.19	11	4	4	7	882272	0.767119	1.20692	0.738019	14.5843
Q80T68	MKIAA3005 protein (Fragment) OS=Mus musculus GN=Myh10 PE=2 SV=1 - [Q80T68_MOUSE]	12.17	29	9	19	39	2.06388e+07	0.766982	1.0549	0.735898	81.4374
E9PZ16	Basement membrane-specific heparan sulfate proteoglycan core protein OS=Mus musculus GN=Hspg2 PE=4 SV=1 - [E9PZ16_MOUSE]	10.77	6	8	35	66	5.5268e+06	0.766805	0.934634	0.7298	134.996
A0A0A0MQM3	NADH-cytochrome b5 reductase 3 (Fragment) OS=Mus musculus GN=Cyb5r3 PE=1 SV=2 - [A0A0A0MQM3_MOUSE]	14.69	4	2	2	3	644251	0.766176	0.615933	1.24393	3.95694
O35382	Exocyst complex component 4 OS=Mus musculus GN=Exoc4 PE=1 SV=2 - [EXOC4_MOUSE]	10.46	7	8	8	15	1.30935e+06	0.765879	1.24917	0.62166	37.0087
Q3TJZ6	Protein FAM98A OS=Mus musculus GN=Fam98a PE=2 SV=1 - [FA98A_MOUSE]	11.84	2	4	4	6	2.80282e+06	0.765856	1.42407	0.515317	14.7686
Q8VCK2	Ctsd protein (Fragment) OS=Mus musculus GN=Ctsd PE=2 SV=1 - [Q8VCK2_MOUSE]	29.03	19	5	5	33	5.55503e+06	0.765774	1	0.747129	45.2313
P30285	Cyclin-dependent kinase 4 OS=Mus musculus GN=Cdk4 PE=1 SV=1 - [CDK4_MOUSE]	40.59	84	10	11	52	2.21821e+07	0.765757	1.2585	0.659784	104.535
B9EHV1	Myosin IXb OS=Mus musculus GN=Myo9b PE=2 SV=1 - [B9EHV1_MOUSE]	8.3	8	12	12	20	2.54694e+06	0.76562	1.04241	0.822542	30.5025
Q3UUX9	Putative uncharacterized protein OS=Mus musculus GN=Gdi2 PE=2 SV=1 - [Q3UUX9_MOUSE]	28.99	8	8	11	22	3.73359e+06	0.765452	1.16663	0.628005	40.0414
O55126	Protein NipSnap homolog 2 OS=Mus musculus GN=Gbas PE=2 SV=1 - [NIPS2_MOUSE]	6.76	3	2	2	2	1.31707e+06	0.765374	1.24707	0.409754	4.85962
A0ZVB6	TBP-associated factor 170 OS=Mus musculus GN=Btaf1 PE=2 SV=1 - [A0ZVB6_MOUSE]	3.9	4	6	6	10	922121	0.76535	1.92181	0.288297	20.8059
Q8K183	Pyridoxal kinase OS=Mus musculus GN=Pdxk PE=1 SV=1 - [PDXK_MOUSE]	13.14	2	3	3	6	571065	0.764107	1.21028	0.848365	6.83481
F7CBP1	Eukaryotic translation initiation factor 4 gamma 2 OS=Mus musculus GN=Eif4g2 PE=1 SV=1 - [F7CBP1_MOUSE]	13.02	7	10	10	20	5.04324e+06	0.76391	1.29401	0.551649	40.8298
Q9QZE5	Coatomer subunit gamma-1 OS=Mus musculus GN=Copg1 PE=2 SV=1 - [COPG1_MOUSE]	7.67	2	5	6	12	2.37145e+06	0.763803	1.80481	0.439446	23.5325
G5E8S8	MAGUK p55 subfamily member 7 OS=Mus musculus GN=Mpp7 PE=4 SV=1 - [G5E8S8_MOUSE]	3.99	3	2	2	3	858548	0.763422	1.58216	0.386705	0
G3UYV7	40S ribosomal protein S28 (Fragment) OS=Mus musculus GN=Rps28 PE=4 SV=1 - [G3UYV7_MOUSE]	37.5	3	2	2	27	6.66626e+07	0.76323	1.33091	0.57971	57.5969
D3Z0A2	Protein arginine N-methyltransferase 1 OS=Mus musculus GN=Prmt1 PE=1 SV=1 - [D3Z0A2_MOUSE]	48.74	11	15	15	74	2.8877e+07	0.762995	1.55917	0.481244	159.958
Q9R1T2	SUMO-activating enzyme subunit 1 OS=Mus musculus GN=Sae1 PE=1 SV=1 - [SAE1_MOUSE]	8.86	1	3	3	3	452758	0.762817	2.47709	0.373986	1.72503
Q8BRF7	Sec1 family domain-containing protein 1 OS=Mus musculus GN=Scfd1 PE=1 SV=1 - [SCFD1_MOUSE]	15.02	2	7	7	14	1.52322e+06	0.76245	1.37951	0.574408	21.6555
B2CY77	Laminin receptor (Fragment) OS=Mus musculus GN=Rpsa PE=2 SV=1 - [B2CY77_MOUSE]	44.41	2	10	10	98	2.09909e+08	0.76239	1.26499	0.617035	267.622
Q9WUK4	Replication factor C subunit 2 OS=Mus musculus GN=Rfc2 PE=2 SV=1 - [RFC2_MOUSE]	17.48	3	5	5	10	1.2543e+06	0.762295	1.9261	0.338174	16.3088
Q99P72	Reticulon-4 OS=Mus musculus GN=Rtn4 PE=1 SV=2 - [RTN4_MOUSE]	10.93	5	8	8	26	2.24666e+07	0.76215	0.840469	0.981455	59.3105
P26443	Glutamate dehydrogenase 1, mitochondrial OS=Mus musculus GN=Glud1 PE=1 SV=1 - [DHE3_MOUSE]	42.65	3	20	20	88	2.9352e+07	0.761758	1.28825	0.558447	161.874
Q3U5F4	YrdC domain-containing protein, mitochondrial OS=Mus musculus GN=Yrdc PE=1 SV=1 - [YRDC_MOUSE]	33.93	2	7	7	17	8.563e+06	0.761252	1.40691	0.567539	27.3806
Q5SX46	Mitochondrial 2-oxoglutarate/malate carrier protein (Fragment) OS=Mus musculus GN=Slc25a11 PE=1 SV=1 - [Q5SX46_MOUSE]	25.39	4	4	4	9	1.0781e+06	0.761205	0.621195	1.03452	18.6912
F6ZV59	Heterogeneous nuclear ribonucleoprotein D0 (Fragment) OS=Mus musculus GN=Hnrnpd PE=1 SV=1 - [F6ZV59_MOUSE]	27.78	9	4	6	26	7.92864e+06	0.760403	1.51447	0.576885	56.3027
Q99N15	17beta-hydroxysteroid dehydrogenase type 10/short chain L-3-hydroxyacyl-CoA dehydrogenase OS=Mus musculus GN=Hsd17b10 PE=1 SV=1 - [Q99N15_MOUSE]	52.87	4	9	9	53	9.91744e+06	0.759822	1.28155	0.617463	119.87
Q3UW00	Putative uncharacterized protein OS=Mus musculus GN=Isg20 PE=2 SV=1 - [Q3UW00_MOUSE]	20.99	3	4	4	8	1.39724e+06	0.759695	0.752896	1.04226	10.366
A2AMW0	Capping protein (Actin filament) muscle Z-line, beta, isoform CRA_a OS=Mus musculus GN=Capzb PE=1 SV=1 - [A2AMW0_MOUSE]	46.92	10	14	14	71	1.78869e+07	0.759609	1.30626	0.538823	127.457
P27773	Protein disulfide-isomerase A3 OS=Mus musculus GN=Pdia3 PE=1 SV=2 - [PDIA3_MOUSE]	31.49	2	15	15	28	1.42115e+07	0.759517	0.742088	1.06696	53.1383
Q3TJL8	Putative uncharacterized protein OS=Mus musculus GN=Pdia6 PE=2 SV=1 - [Q3TJL8_MOUSE]	27.64	5	9	9	36	6.88668e+06	0.759409	1.01799	0.730804	72.6589
D3Z7B5	Protein C330027C09Rik OS=Mus musculus GN=C330027C09Rik PE=4 SV=1 - [D3Z7B5_MOUSE]	7.28	2	6	6	8	1.1206e+06	0.759391	1.316	0.636316	12.9419
P26450	Phosphatidylinositol 3-kinase regulatory subunit alpha OS=Mus musculus GN=Pik3r1 PE=1 SV=2 - [P85A_MOUSE]	15.33	12	9	11	14	2.59746e+06	0.759308	0.982174	0.990196	24.5276
P61750	ADP-ribosylation factor 4 OS=Mus musculus GN=Arf4 PE=1 SV=2 - [ARF4_MOUSE]	41.67	6	3	6	26	1.24358e+07	0.759133	0.70143	0.966885	64.4903
P70122	Ribosome maturation protein SBDS OS=Mus musculus GN=Sbds PE=1 SV=4 - [SBDS_MOUSE]	32.8	3	7	7	19	5.43128e+06	0.758981	1.64396	0.419952	34.7692
Q9D172	ES1 protein homolog, mitochondrial OS=Mus musculus GN=D10Jhu81e PE=1 SV=1 - [ES1_MOUSE]	18.8	1	3	3	8	2.26344e+06	0.758606	0.712309	1.38442	7.31785
Q68FE6	Protein FAM65A OS=Mus musculus GN=Fam65a PE=1 SV=2 - [FA65A_MOUSE]	8.75	1	7	7	10	1.63613e+06	0.758415	1.21255	0.582098	14.4063
Q9JLB2	MAGUK p55 subfamily member 5 OS=Mus musculus GN=Mpp5 PE=1 SV=1 - [MPP5_MOUSE]	5.63	1	3	3	5	602574	0.758299	1.24725	0.690975	8.32647
P61202	COP9 signalosome complex subunit 2 OS=Mus musculus GN=Cops2 PE=1 SV=1 - [CSN2_MOUSE]	25.28	4	10	10	13	2.30372e+06	0.758006	1.26743	0.491365	19.796
Q6PHQ8	N-alpha-acetyltransferase 35, NatC auxiliary subunit OS=Mus musculus GN=Naa35 PE=1 SV=1 - [NAA35_MOUSE]	12.14	7	10	10	20	6.43246e+06	0.756905	1.3687	0.565155	41.2577
Q9WV55	Vesicle-associated membrane protein-associated protein A OS=Mus musculus GN=Vapa PE=1 SV=2 - [VAPA_MOUSE]	17.67	1	3	4	19	1.26317e+07	0.756034	1.2478	0.642021	41.3687
Q80Y56	Rabenosyn-5 OS=Mus musculus GN=Rbsn PE=2 SV=1 - [RBNS5_MOUSE]	3.96	3	3	3	3	283997	0.755698	2.30985	0.539747	4.26827
Q9QZD9	Eukaryotic translation initiation factor 3 subunit I OS=Mus musculus GN=Eif3i PE=1 SV=1 - [EIF3I_MOUSE]	28	4	8	8	16	4.04942e+06	0.755616	1.80321	0.380225	23.8021
O35737	Heterogeneous nuclear ribonucleoprotein H OS=Mus musculus GN=Hnrnph1 PE=1 SV=3 - [HNRH1_MOUSE]	24.94	3	3	8	44	1.66711e+07	0.755499	1.21521	0.0773988	92.2637
Q3U9A8	Putative uncharacterized protein OS=Mus musculus GN=Sh3bgrl PE=2 SV=1 - [Q3U9A8_MOUSE]	84.21	2	9	9	41	1.80273e+07	0.755442	1.03849	0.700103	70.2374
Q499X9	Methionine--tRNA ligase, mitochondrial OS=Mus musculus GN=Mars2 PE=2 SV=2 - [SYMM_MOUSE]	9.39	1	5	5	10	1.5406e+06	0.755133	3.1031	0.2111	16.1881
Q80Y14	Glutaredoxin-related protein 5, mitochondrial OS=Mus musculus GN=Glrx5 PE=1 SV=2 - [GLRX5_MOUSE]	29.61	2	3	3	4	1.65472e+06	0.75444	1.54855	0.507237	11.1597
Q3TEU8	Coronin OS=Mus musculus GN=Coro1c PE=2 SV=1 - [Q3TEU8_MOUSE]	17.09	8	7	7	18	4.4685e+06	0.754267	1.38401	0.566407	34.8617
Q3U6T2	Putative uncharacterized protein OS=Mus musculus GN=Naga PE=2 SV=1 - [Q3U6T2_MOUSE]	8.19	3	3	3	4	3.3227e+06	0.754246	2.10648	0.358059	7.93231
F6V3Y9	Autophagy-related protein 2 homolog A (Fragment) OS=Mus musculus GN=Atg2a PE=1 SV=1 - [F6V3Y9_MOUSE]	7.63	2	10	10	20	3.04778e+06	0.75421	1.24283	0.643058	44.4945
Q6A099	MKIAA0248 protein (Fragment) OS=Mus musculus GN=Gbf1 PE=1 SV=1 - [Q6A099_MOUSE]	2.88	16	5	6	9	7.99068e+06	0.754015	1.22652	0.615398	12.0263
Q8C0I1	Alkyldihydroxyacetonephosphate synthase, peroxisomal OS=Mus musculus GN=Agps PE=1 SV=1 - [ADAS_MOUSE]	11.16	6	5	5	10	1.35209e+06	0.753732	1.42188	0.637343	22.1019
Q3TL79	Putative uncharacterized protein OS=Mus musculus GN=Ahsa1 PE=2 SV=1 - [Q3TL79_MOUSE]	15.38	2	5	5	24	1.19232e+07	0.753705	1.11237	0.740835	39.4833
Q8K1N2	Pleckstrin homology-like domain family B member 2 OS=Mus musculus GN=Phldb2 PE=1 SV=2 - [PHLB2_MOUSE]	12.57	5	13	13	22	3.43616e+06	0.753451	1.38803	0.514308	41.3905
Q8R2U8	Pdk1 protein OS=Mus musculus GN=Pdk1 PE=2 SV=1 - [Q8R2U8_MOUSE]	12.27	3	4	4	6	1.33607e+06	0.753186	1.13499	0.511966	14.1127
Q7TT37	Elongator complex protein 1 OS=Mus musculus GN=Ikbkap PE=1 SV=2 - [ELP1_MOUSE]	7.13	1	8	8	13	3.5765e+06	0.753132	1.40147	0.574644	33.4316
Q8VDN2	Sodium/potassium-transporting ATPase subunit alpha-1 OS=Mus musculus GN=Atp1a1 PE=1 SV=1 - [AT1A1_MOUSE]	19.45	18	13	14	52	6.67931e+06	0.753014	0.90027	0.775442	115.498
P61222	ATP-binding cassette sub-family E member 1 OS=Mus musculus GN=Abce1 PE=2 SV=1 - [ABCE1_MOUSE]	24.04	5	13	13	24	9.13686e+06	0.752372	1.70887	0.422428	44.7832
P16254	Signal recognition particle 14 kDa protein OS=Mus musculus GN=Srp14 PE=1 SV=1 - [SRP14_MOUSE]	28.18	2	4	4	8	3.81784e+06	0.752126	1.02018	0.824892	12.8579
A2RTH5	Leucine carboxyl methyltransferase 1 OS=Mus musculus GN=Lcmt1 PE=2 SV=1 - [A2RTH5_MOUSE]	8.13	3	3	3	5	1.06235e+06	0.750397	1.55344	0.63838	6.40746
Q3TDQ1	Dolichyl-diphosphooligosaccharide--protein glycosyltransferase subunit STT3B OS=Mus musculus GN=Stt3b PE=1 SV=2 - [STT3B_MOUSE]	10.09	1	8	8	12	3.20741e+06	0.750154	0.889297	0.721679	25.6516
Q8K298	Actin-binding protein anillin OS=Mus musculus GN=Anln PE=1 SV=2 - [ANLN_MOUSE]	13.02	2	11	11	18	2.5889e+06	0.750114	2.07503	0.474658	35.0101
D3YV77	Mevalonate kinase (Fragment) OS=Mus musculus GN=Mvk PE=3 SV=4 - [D3YV77_MOUSE]	30.45	3	6	6	14	1.1093e+06	0.75003	0.608712	1.2043	22.5972
Q6P8X1	Sorting nexin-6 OS=Mus musculus GN=Snx6 PE=1 SV=2 - [SNX6_MOUSE]	7.14	1	2	3	3	756735	0.750003	1.40012	0.53567	2.14633
D3Z6W2	Tyrosine-protein phosphatase non-receptor type OS=Mus musculus GN=Ptpn2 PE=3 SV=1 - [D3Z6W2_MOUSE]	6.89	2	2	2	3	319959	0.749776	1.02225	0.733455	6.71641
Q8BH57	WD repeat-containing protein 48 OS=Mus musculus GN=Wdr48 PE=1 SV=1 - [WDR48_MOUSE]	15.09	1	7	7	12	809108	0.748977	1.11128	0.645149	21.4459
Q3THU8	Putative uncharacterized protein OS=Mus musculus GN=Slc25a3 PE=2 SV=1 - [Q3THU8_MOUSE]	18.21	5	7	7	23	1.439e+07	0.748916	0.773	1.06134	50.6842
P70227	Inositol 1,4,5-trisphosphate receptor type 3 OS=Mus musculus GN=Itpr3 PE=1 SV=3 - [ITPR3_MOUSE]	4.08	2	9	9	15	1.33168e+06	0.748482	1.83494	0.57592	30.9822
Q921X9	Protein disulfide-isomerase A5 OS=Mus musculus GN=Pdia5 PE=2 SV=1 - [PDIA5_MOUSE]	15.67	2	8	8	15	3.29228e+06	0.748278	0.993741	0.747614	26.2976
Q5J4D5	RNA-specific adenosine deaminase (Fragment) OS=Mus musculus PE=4 SV=1 - [Q5J4D5_MOUSE]	7.8	5	3	3	3	987578	0.747664	0.910072	0.821544	6.64213
Q3UFK8	FERM domain-containing protein 8 OS=Mus musculus GN=Frmd8 PE=1 SV=2 - [FRMD8_MOUSE]	24.03	3	8	8	24	1.24993e+07	0.747637	0.92689	0.789601	42.1347
O54692	Centromere/kinetochore protein zw10 homolog OS=Mus musculus GN=Zw10 PE=2 SV=3 - [ZW10_MOUSE]	5.91	1	4	4	8	1.04957e+06	0.747548	1.73983	0.508286	14.7375
Q9ER89	Muscle protein 637 OS=Mus musculus GN=Mrps9 PE=2 SV=1 - [Q9ER89_MOUSE]	12.11	5	2	2	2	88805.8	0.747521	1.25109	0.556546	0
Q61833	Ribophorin OS=Mus musculus GN=Rpn2 PE=2 SV=1 - [Q61833_MOUSE]	10.71	4	5	5	11	1.01724e+07	0.747041	0.924351	0.803409	28.4461
O35864	COP9 signalosome complex subunit 5 OS=Mus musculus GN=Cops5 PE=1 SV=3 - [CSN5_MOUSE]	15.87	4	5	5	6	1.31086e+06	0.747039	1.31165	0.553926	6.46503
O88811	Signal transducing adapter molecule 2 OS=Mus musculus GN=Stam2 PE=1 SV=1 - [STAM2_MOUSE]	5.54	2	2	3	4	2.01471e+06	0.746833	1.61798	0.461583	9.17964
Q3UP92	Putative uncharacterized protein OS=Mus musculus GN=Stard7 PE=2 SV=1 - [Q3UP92_MOUSE]	8.81	6	2	2	2	685826	0.746739	1.03848	0.606834	5.19777
Q922Q1	Mitochondrial amidoxime reducing component 2 OS=Mus musculus GN=Marc2 PE=1 SV=1 - [MARC2_MOUSE]	5.03	1	2	2	3	782981	0.745904	0.977584	0.763007	3.504
Q99MP8	BRCA1-associated protein OS=Mus musculus GN=Brap PE=2 SV=1 - [BRAP_MOUSE]	5.92	1	3	3	4	190935	0.745854	1.21622	0.350044	5.86439
B2RQS6	Dhx36 protein OS=Mus musculus GN=Dhx36 PE=2 SV=1 - [B2RQS6_MOUSE]	4.6	3	4	4	4	1.4005e+06	0.745736	1.77561	0.36329	8.72974
Q8R1G6	PDZ and LIM domain protein 2 OS=Mus musculus GN=Pdlim2 PE=1 SV=1 - [PDLI2_MOUSE]	24.93	5	6	6	24	6.5122e+06	0.74531	0.91292	0.769357	55.9108
P15864	Histone H1.2 OS=Mus musculus GN=Hist1h1c PE=1 SV=2 - [H12_MOUSE]	15.09	6	2	3	10	3.96876e+06	0.745028	0.58834	1.46736	21.4503
O70475	UDP-glucose 6-dehydrogenase OS=Mus musculus GN=Ugdh PE=1 SV=1 - [UGDH_MOUSE]	30.83	8	13	13	24	9.49054e+07	0.744899	0.867171	0.841351	57.0204
Q9DBS1	Transmembrane protein 43 OS=Mus musculus GN=Tmem43 PE=1 SV=1 - [TMM43_MOUSE]	8	1	3	3	6	618961	0.74477	0.649804	1.14615	6.01034
Q8CD92	Tetratricopeptide repeat protein 27 OS=Mus musculus GN=Ttc27 PE=2 SV=2 - [TTC27_MOUSE]	4.96	1	4	4	5	1.14933e+06	0.74474	1.8034	0.412965	5.83718
Q3U057	Putative uncharacterized protein OS=Mus musculus GN=Cpsf3 PE=2 SV=1 - [Q3U057_MOUSE]	4.82	8	3	3	4	508460	0.744729	1.55538	0.434166	3.45
Q9CY49	Putative uncharacterized protein OS=Mus musculus GN=Tbl2 PE=2 SV=1 - [Q9CY49_MOUSE]	17.42	4	6	6	12	2.59e+06	0.744606	0.944196	0.780545	28.7487
P42125	Enoyl-CoA delta isomerase 1, mitochondrial OS=Mus musculus GN=Eci1 PE=1 SV=2 - [ECI1_MOUSE]	26.3	2	6	6	18	4.06156e+06	0.744361	1.25949	0.591723	33.7043
G3XA09	Apoptotic peptidase activating factor 1, isoform CRA_a OS=Mus musculus GN=Apaf1 PE=4 SV=1 - [G3XA09_MOUSE]	2.42	4	3	3	5	551993	0.744102	1.12535	0.778634	8.04104
Q8VBT6	Apolipoprotein B receptor OS=Mus musculus GN=Apobr PE=1 SV=1 - [APOBR_MOUSE]	7.86	1	6	6	11	481080	0.743923	0.864178	0.860844	16.9227
Q07235	Glia-derived nexin OS=Mus musculus GN=Serpine2 PE=2 SV=2 - [GDN_MOUSE]	6.55	5	2	2	3	1.51085e+06	0.743741	0.241943	3.07403	7.12864
Q3UGT3	Putative uncharacterized protein OS=Mus musculus GN=Commd1 PE=2 SV=1 - [Q3UGT3_MOUSE]	18.52	6	3	3	12	3.18666e+06	0.743708	1.12536	0.646545	27.7476
A0A087WS46	Elongation factor 1-beta OS=Mus musculus GN=Eef1b2 PE=1 SV=1 - [A0A087WS46_MOUSE]	40.76	6	4	5	23	4.47222e+06	0.743448	1.42235	0.415783	36.0708
Q60866	Phosphotriesterase-related protein OS=Mus musculus GN=Pter PE=2 SV=1 - [PTER_MOUSE]	32.09	3	10	10	54	1.72405e+07	0.743145	1.00748	0.741367	111.08
Q6P9L9	Eef2 protein (Fragment) OS=Mus musculus GN=Eef2 PE=2 SV=1 - [Q6P9L9_MOUSE]	34.99	28	28	28	131	6.97878e+07	0.742188	1.27626	0.585959	287.912
Q6ZWY3	40S ribosomal protein S27-like OS=Mus musculus GN=Rps27l PE=2 SV=3 - [RS27L_MOUSE]	39.29	3	2	4	31	5.82378e+07	0.742018	1.19186	0.373213	49.0748
P62827	GTP-binding nuclear protein Ran OS=Mus musculus GN=Ran PE=1 SV=3 - [RAN_MOUSE]	36.11	4	6	6	19	9.43567e+06	0.74187	1.35294	0.481708	48.0553
Q80T06	Elongation factor 1-delta OS=Mus musculus GN=Eef1d PE=1 SV=1 - [Q80T06_MOUSE]	51.6	8	2	11	54	1.84802e+07	0.74155	1.4767	0.485422	107.926
F2Z438	Histone-lysine N-methyltransferase setd3 (Fragment) OS=Mus musculus GN=Setd3 PE=4 SV=1 - [F2Z438_MOUSE]	14.19	4	2	2	4	361907	0.741449	1.40477	0.477423	7.16975
P35235	Tyrosine-protein phosphatase non-receptor type 11 OS=Mus musculus GN=Ptpn11 PE=1 SV=2 - [PTN11_MOUSE]	30.49	4	17	17	61	1.99054e+07	0.739723	1.05635	0.676218	84.2491
Q6IRU2	Tropomyosin alpha-4 chain OS=Mus musculus GN=Tpm4 PE=2 SV=3 - [TPM4_MOUSE]	14.11	1	4	4	8	766301	0.738985	1.01074	0.735398	9.16443
Q78KN5	Lrrc40 protein OS=Mus musculus GN=Lrrc40 PE=2 SV=1 - [Q78KN5_MOUSE]	11.98	2	4	4	5	579476	0.737839	0.838137	0.654453	6.09087
P06151	L-lactate dehydrogenase A chain OS=Mus musculus GN=Ldha PE=1 SV=3 - [LDHA_MOUSE]	46.99	16	16	18	262	7.85078e+08	0.737246	0.846547	0.865933	508.245
Q9DBC3	Cap-specific mRNA (nucleoside-2'-O-)-methyltransferase 1 OS=Mus musculus GN=Cmtr1 PE=1 SV=1 - [CMTR1_MOUSE]	10.04	5	8	8	11	2.69395e+06	0.736881	1.63758	0.537393	19.9075
P70670	Nascent polypeptide-associated complex subunit alpha, muscle-specific form OS=Mus musculus GN=Naca PE=1 SV=2 - [NACAM_MOUSE]	2.47	3	4	4	8	1.15087e+06	0.736191	1.28058	0.632387	16.8046
F7B6A4	Protein Kctd17 (Fragment) OS=Mus musculus GN=Kctd17 PE=4 SV=1 - [F7B6A4_MOUSE]	22.33	11	3	4	9	1.73235e+06	0.736107	1.28375	0.523503	16.5681
Q99KD5	Protein unc-45 homolog A OS=Mus musculus GN=Unc45a PE=1 SV=2 - [UN45A_MOUSE]	3.81	2	3	3	3	653396	0.736018	1.75894	0.418443	4.54826
Q99LE6	ATP-binding cassette sub-family F member 2 OS=Mus musculus GN=Abcf2 PE=2 SV=1 - [ABCF2_MOUSE]	22.61	2	13	13	32	1.21791e+07	0.735896	1.38984	0.529481	69.1034
Q9JLQ0	CD2-associated protein OS=Mus musculus GN=Cd2ap PE=1 SV=3 - [CD2AP_MOUSE]	29.98	2	18	18	38	1.26856e+07	0.735871	1.491	0.490194	75.2522
A6P3E4	JNK1 beta1 protein kinase OS=Mus musculus GN=Mapk8 PE=1 SV=1 - [A6P3E4_MOUSE]	12.24	34	3	4	8	1.51933e+06	0.73554	0.863719	0.739069	4.2689
Q62426	Cystatin-B OS=Mus musculus GN=Cstb PE=1 SV=1 - [CYTB_MOUSE]	42.86	1	4	4	38	3.09685e+08	0.735519	1.09994	0.609025	50.2864
Q3TLV0	Putative uncharacterized protein OS=Mus musculus GN=Slc12a4 PE=2 SV=1 - [Q3TLV0_MOUSE]	10.88	20	10	11	17	4.04723e+06	0.735475	1.20471	0.590364	31.0851
Q7TPT7	Valyl-tRNA synthetase OS=Mus musculus GN=Vars PE=2 SV=1 - [Q7TPT7_MOUSE]	23.12	8	25	25	86	1.97608e+07	0.73547	1.54728	0.474226	187.313
E9Q4Q2	Splicing factor 1 OS=Mus musculus GN=Sf1 PE=1 SV=1 - [E9Q4Q2_MOUSE]	8.58	8	4	4	7	6.70912e+06	0.735354	1.84413	0.392655	13.8279
Q63918	Serum deprivation-response protein OS=Mus musculus GN=Sdpr PE=1 SV=3 - [SDPR_MOUSE]	29.67	1	10	10	16	2.36038e+07	0.735348	1.62613	0.471905	26.5535
F7D3B8	Sorting nexin-7 (Fragment) OS=Mus musculus GN=Snx7 PE=4 SV=1 - [F7D3B8_MOUSE]	8.56	5	3	3	3	1.49914e+06	0.734633	2.91522	0.248559	6.24215
Q8K2Q0	COMM domain-containing protein 9 OS=Mus musculus GN=Commd9 PE=2 SV=3 - [COMD9_MOUSE]	11.11	1	2	2	4	740164	0.734599	1.12879	0.803662	4.27978
Q9CPN8	Insulin-like growth factor 2 mRNA-binding protein 3 OS=Mus musculus GN=Igf2bp3 PE=1 SV=1 - [IF2B3_MOUSE]	23.49	1	9	11	27	3.83219e+06	0.734539	1.17811	0.614573	56.1674
Q9D0N7	Chromatin assembly factor 1 subunit B OS=Mus musculus GN=Chaf1b PE=2 SV=1 - [CAF1B_MOUSE]	8.57	3	4	4	5	642367	0.733939	0.264407	0.20778	6.0064
H7BX26	Centrosomal protein of 170 kDa OS=Mus musculus GN=Cep170 PE=1 SV=1 - [H7BX26_MOUSE]	13.69	8	15	17	25	3.53874e+06	0.733843	1.09648	0.775488	47.4227
Q9D051	Pyruvate dehydrogenase E1 component subunit beta, mitochondrial OS=Mus musculus GN=Pdhb PE=1 SV=1 - [ODPB_MOUSE]	8.36	1	3	3	4	1.08696e+06	0.733383	1.4446	0.503506	1.76706
G3UXL2	Protein Prps1l3 OS=Mus musculus GN=Prps1l3 PE=3 SV=1 - [G3UXL2_MOUSE]	39.62	7	3	11	28	7.51034e+06	0.73324	1.39246	0.498414	37.0403
Q8BTQ1	ELAV-like protein (Fragment) OS=Mus musculus GN=Elavl1 PE=2 SV=1 - [Q8BTQ1_MOUSE]	13.77	7	4	4	8	1.11333e+06	0.732683	1.50278	0.514894	14.7726
Q5XW48	Tapasin (Fragment) OS=Mus musculus GN=Tapbp PE=2 SV=1 - [Q5XW48_MOUSE]	15.86	16	7	7	17	1.24148e+07	0.731556	0.627155	1.08312	26.9328
Q3TH34	Protein FAM45A OS=Mus musculus GN=Fam45a PE=2 SV=1 - [Q3TH34_MOUSE]	12.29	3	2	2	5	351695	0.731097	1.49489	0.489064	7.64407
P17742	Peptidyl-prolyl cis-trans isomerase A OS=Mus musculus GN=Ppia PE=1 SV=2 - [PPIA_MOUSE]	10.98	7	2	2	11	4.70726e+06	0.730974	1.09746	0.693012	27.0922
Q8CBY1	Protein Smaug homolog 1 OS=Mus musculus GN=Samd4a PE=1 SV=2 - [SMAG1_MOUSE]	6.61	1	4	4	6	704661	0.730703	1.05957	0.618042	7.7701
B1AZ15	Cordon-bleu protein-like 1 OS=Mus musculus GN=Cobll1 PE=1 SV=1 - [B1AZ15_MOUSE]	16.37	4	15	15	27	3.37583e+06	0.730265	0.797033	0.904617	42.7638
Q8VDM6	Heterogeneous nuclear ribonucleoprotein U-like protein 1 OS=Mus musculus GN=Hnrnpul1 PE=1 SV=1 - [HNRL1_MOUSE]	6.75	1	5	5	9	2.68963e+06	0.730118	1.18639	0.571585	20.866
Q6GQT9	Nodal modulator 1 OS=Mus musculus GN=Nomo1 PE=1 SV=1 - [NOMO1_MOUSE]	12.19	1	12	12	17	3.33041e+06	0.729958	1.42557	0.53649	27.9289
Q9Z1F9	SUMO-activating enzyme subunit 2 OS=Mus musculus GN=Uba2 PE=1 SV=1 - [SAE2_MOUSE]	21.63	5	11	11	32	4.14842e+06	0.729937	1.30645	0.520736	53.0092
Q9Z1W9	STE20/SPS1-related proline-alanine-rich protein kinase OS=Mus musculus GN=Stk39 PE=1 SV=1 - [STK39_MOUSE]	3.6	3	2	2	3	572204	0.729782	0.818476	0.891635	3.53499
Q3TDD9	Protein phosphatase 1 regulatory subunit 21 OS=Mus musculus GN=Ppp1r21 PE=2 SV=2 - [PPR21_MOUSE]	6.54	1	4	4	4	343437	0.729757	1.33533	0.385047	4.2116
Q8BUE4	Apoptosis-inducing factor 2 OS=Mus musculus GN=Aifm2 PE=2 SV=1 - [AIFM2_MOUSE]	29.22	1	11	11	27	1.15431e+07	0.729669	0.811606	0.899044	58.8068
Q91VA7	Isocitrate dehydrogenase 3 (NAD+) beta OS=Mus musculus GN=Idh3b PE=2 SV=1 - [Q91VA7_MOUSE]	4.95	1	2	2	2	1.61781e+06	0.729518	1.08911	0.680486	4.12984
Q3U6A2	Putative uncharacterized protein OS=Mus musculus PE=2 SV=1 - [Q3U6A2_MOUSE]	7.86	8	4	4	6	826764	0.729468	1.27101	0.562355	11.5295
Q91VK1	Basic leucine zipper and W2 domain-containing protein 2 OS=Mus musculus GN=Bzw2 PE=1 SV=1 - [BZW2_MOUSE]	14.56	4	6	7	11	2.68563e+06	0.729407	1.22217	0.594887	19.3182
Q9WU78	Programmed cell death 6-interacting protein OS=Mus musculus GN=Pdcd6ip PE=1 SV=3 - [PDC6I_MOUSE]	28.54	3	21	21	57	1.09997e+07	0.729154	1.17905	0.581163	99.9796
Q80ZU1	WD repeat domain 68 OS=Mus musculus GN=Dcaf7 PE=2 SV=1 - [Q80ZU1_MOUSE]	9.68	3	3	3	4	369709	0.72873	1.14241	0.637887	6.20906
Q8BTY3	Putative uncharacterized protein OS=Mus musculus GN=Ppa1 PE=2 SV=1 - [Q8BTY3_MOUSE]	19.1	3	5	5	12	2.13089e+06	0.727989	1.05577	0.698303	24.4447
Q9WVA3	Mitotic checkpoint protein BUB3 OS=Mus musculus GN=Bub3 PE=2 SV=2 - [BUB3_MOUSE]	23.31	1	7	7	20	3.03387e+06	0.726933	1.72642	0.496767	29.0239
Q9Z2I0	LETM1 and EF-hand domain-containing protein 1, mitochondrial OS=Mus musculus GN=Letm1 PE=2 SV=1 - [LETM1_MOUSE]	11.52	1	7	7	10	2.93007e+06	0.726545	1.03876	0.683806	15.4077
P11157	Ribonucleoside-diphosphate reductase subunit M2 OS=Mus musculus GN=Rrm2 PE=1 SV=1 - [RIR2_MOUSE]	18.21	5	5	6	7	3.22779e+06	0.725851	1.68967	0.0655424	12.0167
Q8BHX1	HAUS augmin-like complex subunit 1 OS=Mus musculus GN=Haus1 PE=2 SV=2 - [HAUS1_MOUSE]	10.43	1	3	3	7	1.2513e+06	0.724923	1.90846	0.387542	11.9821
E9Q1E6	Interferon-related developmental regulator 1 (Fragment) OS=Mus musculus GN=Ifrd1 PE=4 SV=1 - [E9Q1E6_MOUSE]	15.22	7	2	2	3	1.10286e+06	0.724708	1.61895	0.447641	6.73436
Q921V3	Nitrogen fixation gene 1 (S. cerevisiae) OS=Mus musculus GN=Nfs1 PE=2 SV=1 - [Q921V3_MOUSE]	5.66	3	2	2	2	248488	0.724566	2.27363	0.318682	2.49478
Q3UF24	Putative uncharacterized protein (Fragment) OS=Mus musculus GN=Capn1 PE=2 SV=1 - [Q3UF24_MOUSE]	3.87	6	2	2	3	921986	0.724512	0.865181	0.837411	6.81183
Q80UK0	SEC14 domain and spectrin repeat-containing protein 1 OS=Mus musculus GN=Sestd1 PE=2 SV=1 - [SESD1_MOUSE]	7.18	1	5	5	11	4.23429e+06	0.724322	1.25682	0.639707	24.8036
Q3UGN9	Signal transducing adapter molecule 1 OS=Mus musculus GN=Stam PE=2 SV=1 - [Q3UGN9_MOUSE]	13.64	5	4	5	10	2.53312e+06	0.724132	1.7175	0.376745	17.0487
Q91V76	Ester hydrolase C11orf54 homolog OS=Mus musculus PE=2 SV=1 - [CK054_MOUSE]	16.51	1	4	4	5	1.08953e+06	0.723325	0.90416	0.799997	3.91006
Q07076	Annexin A7 OS=Mus musculus GN=Anxa7 PE=2 SV=2 - [ANXA7_MOUSE]	10.37	6	5	5	10	1.72792e+06	0.723256	0.732722	0.850489	20.1266
Q3TUQ7	Prkaa1 protein OS=Mus musculus GN=Prkaa1 PE=2 SV=1 - [Q3TUQ7_MOUSE]	10	5	5	5	7	2.2622e+06	0.723154	1.00212	0.723894	11.8101
H3BJP2	S-formylglutathione hydrolase (Fragment) OS=Mus musculus GN=Esd PE=1 SV=1 - [H3BJP2_MOUSE]	23.08	8	4	4	8	2.0116e+06	0.723021	1.04043	0.686894	11.1172
Q3U878	Putative uncharacterized protein OS=Mus musculus GN=Dazap1 PE=2 SV=1 - [Q3U878_MOUSE]	7.65	4	2	2	2	218819	0.722409			1.81709
Q8CG73	Protein fantom OS=Mus musculus GN=Rpgrip1l PE=1 SV=2 - [FTM_MOUSE]	2.45	2	2	2	3	204204	0.72238			4.86987
Q3UWP8	Putative uncharacterized protein (Fragment) OS=Mus musculus GN=Calr PE=2 SV=1 - [Q3UWP8_MOUSE]	28.8	2	9	9	17	9.22106e+06	0.722098	0.891058	0.894734	35.9939
Q0KL02	Triple functional domain protein OS=Mus musculus GN=Trio PE=1 SV=3 - [TRIO_MOUSE]	2.93	1	4	8	9	953593	0.721304	1.88566	0.342075	13.9006
Q3UQ67	Probable tRNA N6-adenosine threonylcarbamoyltransferase OS=Mus musculus GN=Osgep PE=2 SV=1 - [Q3UQ67_MOUSE]	22.09	6	6	6	10	2.49369e+06	0.720855	1.29711	0.520506	12.1677
Q3TIU4	2',5'-phosphodiesterase 12 OS=Mus musculus GN=Pde12 PE=2 SV=2 - [PDE12_MOUSE]	12.83	1	6	6	7	1.56451e+06	0.720802	1.37972	0.578182	8.48603
Q9Z1Z2	Serine-threonine kinase receptor-associated protein OS=Mus musculus GN=Strap PE=1 SV=2 - [STRAP_MOUSE]	41.43	1	11	11	18	3.26399e+06	0.720283	1.74182	0.40793	18.5062
P07356	Annexin A2 OS=Mus musculus GN=Anxa2 PE=1 SV=2 - [ANXA2_MOUSE]	64.01	7	21	21	178	9.10893e+07	0.720256	0.934555	0.793582	409.908
P34884	Macrophage migration inhibitory factor OS=Mus musculus GN=Mif PE=1 SV=2 - [MIF_MOUSE]	33.91	1	6	6	72	6.80881e+08	0.720115	0.970417	0.730025	144.427
O35295	Transcriptional activator protein Pur-beta OS=Mus musculus GN=Purb PE=1 SV=3 - [PURB_MOUSE]	20.99	6	5	6	12	1.63853e+06	0.719452	1.2619	0.629869	7.25763
Q5SX49	Profilin OS=Mus musculus GN=Pfn1 PE=3 SV=1 - [Q5SX49_MOUSE]	23.21	5	2	2	2	1.66203e+06	0.719033	1.8501	0.388645	5.00878
Q9DBW3	Protein NATD1 OS=Mus musculus GN=Natd1 PE=2 SV=1 - [NATD1_MOUSE]	21.82	1	2	2	5	2.50239e+06	0.718803	1.13563	0.632958	10.9753
E9QLA5	Inverted formin-2 OS=Mus musculus GN=Inf2 PE=4 SV=1 - [E9QLA5_MOUSE]	6.53	2	6	6	12	1.80605e+06	0.718252	0.962393	0.853189	18.2856
Q921Q3	Chitobiosyldiphosphodolichol beta-mannosyltransferase OS=Mus musculus GN=Alg1 PE=2 SV=3 - [ALG1_MOUSE]	4.36	1	2	2	3	3.27058e+06	0.718191	0.959859	0.748226	4.17251
G5E8J3	Bromodomain and WD repeat domain containing 2, isoform CRA_a OS=Mus musculus GN=Wdr11 PE=4 SV=1 - [G5E8J3_MOUSE]	6.79	2	7	7	15	940170	0.718056	1.4144	0.677995	26.7103
O35286	Putative pre-mRNA-splicing factor ATP-dependent RNA helicase DHX15 OS=Mus musculus GN=Dhx15 PE=1 SV=2 - [DHX15_MOUSE]	26.16	4	20	20	62	1.11733e+07	0.717365	1.11911	0.622169	106.465
P35441	Thrombospondin-1 OS=Mus musculus GN=Thbs1 PE=1 SV=1 - [TSP1_MOUSE]	32.39	8	30	32	149	3.99437e+07	0.716806	0.717354	0.974368	315.013
Q8C576	Putative uncharacterized protein OS=Mus musculus GN=2700097O09Rik PE=2 SV=1 - [Q8C576_MOUSE]	8.53	3	2	2	4	1.85974e+06	0.716675	1.2271	0.584038	2.09312
Q3T9L0	Putative uncharacterized protein OS=Mus musculus GN=Ddx39 PE=2 SV=1 - [Q3T9L0_MOUSE]	10.07	11	4	4	5	1.11851e+06	0.716309	1.49188	0.321271	7.97948
Q8K354	Carbonyl reductase [NADPH] 3 OS=Mus musculus GN=Cbr3 PE=2 SV=1 - [CBR3_MOUSE]	52.71	1	11	12	45	5.57855e+06	0.715991	0.816583	0.867318	93.737
P47809	Dual specificity mitogen-activated protein kinase kinase 4 OS=Mus musculus GN=Map2k4 PE=1 SV=2 - [MP2K4_MOUSE]	7.05	4	2	2	3	717629	0.715973	0.998284	0.693022	2.33663
Q9CR67	Transmembrane protein 33 OS=Mus musculus GN=Tmem33 PE=2 SV=1 - [TMM33_MOUSE]	16.19	4	4	4	8	2.53625e+06	0.715462	0.787966	0.836438	16.9123
Q3UV99	Putative uncharacterized protein OS=Mus musculus GN=Vps37a PE=2 SV=1 - [Q3UV99_MOUSE]	14.05	2	3	3	4	2.20416e+06	0.714966	1.07291	0.66638	8.1972
P49138	MAP kinase-activated protein kinase 2 OS=Mus musculus GN=Mapkapk2 PE=1 SV=2 - [MAPK2_MOUSE]	5.44	8	2	2	2	1.5503e+06	0.714632	1.2204	0.58557	4.79389
Q6P9N3	Scrib protein OS=Mus musculus GN=Scrib PE=2 SV=1 - [Q6P9N3_MOUSE]	6.57	3	5	5	6	1.11673e+06	0.712813	1.17221	0.583145	9.13745
Q3U1G4	Putative uncharacterized protein OS=Mus musculus GN=Exoc1 PE=2 SV=1 - [Q3U1G4_MOUSE]	4.44	4	4	4	6	1.14923e+06	0.71135	1.33404	0.5896	8.78977
Q99NH0	Ankyrin repeat domain-containing protein 17 OS=Mus musculus GN=Ankrd17 PE=1 SV=2 - [ANR17_MOUSE]	9.22	4	11	20	32	4.62784e+06	0.709863	1.37279	0.363118	76.7786
Q9QZB9	Dynactin subunit 5 OS=Mus musculus GN=Dctn5 PE=1 SV=1 - [DCTN5_MOUSE]	18.13	2	3	3	5	1.11417e+06	0.709647	0.895554	0.433331	12.6218
Q3USC0	Putative uncharacterized protein OS=Mus musculus GN=Heatr3 PE=2 SV=1 - [Q3USC0_MOUSE]	17.67	6	10	10	18	3.66191e+06	0.70784	1.13049	0.423012	36.7708
Q3UPD0	Putative uncharacterized protein OS=Mus musculus GN=Scfd2 PE=2 SV=1 - [Q3UPD0_MOUSE]	16.67	5	10	10	19	2.31532e+06	0.707574	0.773043	0.948458	35.5406
Q9R0P5	Destrin OS=Mus musculus GN=Dstn PE=1 SV=3 - [DEST_MOUSE]	53.33	1	11	12	75	1.19022e+08	0.707291	1.27649	0.564623	151.499
B2RRE7	OTU domain-containing protein 4 OS=Mus musculus GN=Otud4 PE=1 SV=1 - [OTUD4_MOUSE]	5.33	2	4	4	6	2.09544e+06	0.7071	1.18649	0.504167	8.79078
Q3T9Y9	Putative uncharacterized protein (Fragment) OS=Mus musculus GN=Ptpn1 PE=2 SV=1 - [Q3T9Y9_MOUSE]	8.84	4	2	2	3	531227	0.706469	0.808785	0.873494	6.07975
Q8K297	Procollagen galactosyltransferase 1 OS=Mus musculus GN=Colgalt1 PE=1 SV=2 - [GT251_MOUSE]	10.05	1	6	6	16	5.47005e+06	0.706126	0.934083	0.708425	26.0248
Q99JY0	Trifunctional enzyme subunit beta, mitochondrial OS=Mus musculus GN=Hadhb PE=1 SV=1 - [ECHB_MOUSE]	26.11	2	11	11	19	1.14554e+07	0.70567	1.03796	0.698324	49.0962
Q8BW10	RNA-binding protein NOB1 OS=Mus musculus GN=Nob1 PE=1 SV=1 - [NOB1_MOUSE]	7.94	1	3	3	3	1.67156e+06	0.705641	1.85118	0.359732	4.25158
P46935	E3 ubiquitin-protein ligase NEDD4 OS=Mus musculus GN=Nedd4 PE=1 SV=3 - [NEDD4_MOUSE]	30.33	8	20	24	105	2.45093e+07	0.705625	1.37343	0.499447	211.849
Q3UGF1	WD repeat-containing protein 19 OS=Mus musculus GN=Wdr19 PE=1 SV=1 - [WDR19_MOUSE]	2.16	2	2	2	2	209324	0.705548	1.97179	0.357822	1.99543
F6RAZ3	Short-chain-specific acyl-CoA dehydrogenase, mitochondrial (Fragment) OS=Mus musculus GN=Acads PE=1 SV=1 - [F6RAZ3_MOUSE]	8.28	2	2	2	3	351857	0.70532			6.3398
Q3UKJ7	WD40 repeat-containing protein SMU1 OS=Mus musculus GN=Smu1 PE=2 SV=2 - [SMU1_MOUSE]	7.99	1	3	3	3	358744	0.705206	0.997142	1.13155	4.92315
Q3UHX2	28 kDa heat- and acid-stable phosphoprotein OS=Mus musculus GN=Pdap1 PE=1 SV=1 - [HAP28_MOUSE]	24.86	2	3	3	9	642091	0.705151	1.35926	0.639977	17.8064
Q9D5V5	Cullin-5 OS=Mus musculus GN=Cul5 PE=1 SV=3 - [CUL5_MOUSE]	12.56	7	10	10	15	4.47111e+06	0.705018	1.19985	0.538224	21.6923
Q3UL43	Putative uncharacterized protein OS=Mus musculus GN=Nup155 PE=2 SV=1 - [Q3UL43_MOUSE]	24.52	9	29	29	119	2.21552e+07	0.704992	1.3548	0.50685	293.78
Q61655	ATP-dependent RNA helicase DDX19A OS=Mus musculus GN=Ddx19a PE=2 SV=2 - [DD19A_MOUSE]	4.39	3	2	2	3	1.40855e+06	0.704821	1.24251	0.567257	7.20786
Q8C2Q8	ATP synthase subunit gamma, mitochondrial OS=Mus musculus GN=Atp5c1 PE=1 SV=1 - [Q8C2Q8_MOUSE]	26.64	9	7	7	11	2.6119e+06	0.704493	1.17294	0.63327	18.6614
Q9D358	Low molecular weight phosphotyrosine protein phosphatase OS=Mus musculus GN=Acp1 PE=1 SV=3 - [PPAC_MOUSE]	31.65	2	4	4	19	4.79057e+06	0.704318	1.41497	0.453275	39.5235
P19324	Serpin H1 OS=Mus musculus GN=Serpinh1 PE=1 SV=3 - [SERPH_MOUSE]	36.69	6	14	14	38	2.27912e+07	0.703898	0.957774	0.757622	85.9805
Q8C1A5	Thimet oligopeptidase OS=Mus musculus GN=Thop1 PE=1 SV=1 - [THOP1_MOUSE]	39.3	2	24	24	58	1.55108e+07	0.70363	1.31362	0.548097	112.298
Q3UM23	Putative uncharacterized protein OS=Mus musculus GN=Rnh1 PE=2 SV=1 - [Q3UM23_MOUSE]	14.47	2	6	6	10	2.78773e+06	0.703482	1.27038	0.624467	19.8523
B9EHJ3	Tight junction protein ZO-1 OS=Mus musculus GN=Tjp1 PE=1 SV=1 - [B9EHJ3_MOUSE]	4.81	3	7	7	12	3.309e+06	0.703021	1.33543	0.526436	28.8814
E0CYQ2	NudC domain-containing protein 2 OS=Mus musculus GN=Nudcd2 PE=1 SV=1 - [E0CYQ2_MOUSE]	21.97	2	2	2	4	164685	0.70258	0.909707	0.772315	7.13052
Q3TSX8	Putative uncharacterized protein OS=Mus musculus GN=Tomm70a PE=2 SV=1 - [Q3TSX8_MOUSE]	14.24	3	9	9	15	4.55907e+06	0.702373	0.946927	0.593823	29.8302
Q6KAR6	Exocyst complex component 3 OS=Mus musculus GN=Exoc3 PE=1 SV=2 - [EXOC3_MOUSE]	11.52	3	8	8	14	1.5047e+06	0.702306	1	0.727418	18.891
Q8R180	ERO1-like protein alpha OS=Mus musculus GN=Ero1l PE=1 SV=2 - [ERO1A_MOUSE]	26.72	3	10	11	27	3.75818e+07	0.702131	1.11913	0.584382	56.4974
Q99LJ7	RCC1 and BTB domain-containing protein 2 OS=Mus musculus GN=Rcbtb2 PE=2 SV=1 - [RCBT2_MOUSE]	13.79	3	6	6	13	9.68203e+06	0.701454	1.04388	0.630911	26.0297
E9Q1S3	Protein transport protein Sec23A OS=Mus musculus GN=Sec23a PE=4 SV=1 - [E9Q1S3_MOUSE]	34.24	3	17	20	63	2.10085e+07	0.70077	1.10474	0.626376	129.294
Q8K1R7	Serine/threonine-protein kinase Nek9 OS=Mus musculus GN=Nek9 PE=1 SV=2 - [NEK9_MOUSE]	15.85	2	13	13	29	3.71154e+06	0.700654	0.970298	0.651779	51.0087
Q50HX1	RAB14 protein variant OS=Mus musculus GN=Rab14 PE=2 SV=1 - [Q50HX1_MOUSE]	41.62	6	2	5	10	2.63199e+06	0.700274	0.996487	0.702743	16.9746
Q61753	D-3-phosphoglycerate dehydrogenase OS=Mus musculus GN=Phgdh PE=1 SV=3 - [SERA_MOUSE]	29.64	3	14	14	75	7.31758e+07	0.700155	1.29492	0.521818	193.567
O55143	Sarcoplasmic/endoplasmic reticulum calcium ATPase 2 OS=Mus musculus GN=Atp2a2 PE=1 SV=2 - [AT2A2_MOUSE]	20.79	11	11	18	43	6.66541e+06	0.699445	0.871753	0.80792	100.507
P63073	Eukaryotic translation initiation factor 4E OS=Mus musculus GN=Eif4e PE=1 SV=1 - [IF4E_MOUSE]	31.8	2	7	7	32	5.80033e+07	0.699421	1.23635	0.553688	47.4473
Q543N4	Putative uncharacterized protein OS=Mus musculus GN=Bysl PE=2 SV=1 - [Q543N4_MOUSE]	10.56	2	3	3	7	1.52533e+06	0.699141	2.37962	0.288465	9.83532
Q3ULT8	Putative uncharacterized protein OS=Mus musculus GN=Nfkb2 PE=2 SV=1 - [Q3ULT8_MOUSE]	14.91	6	10	11	21	3.3668e+06	0.698803	1.64723	0.357841	26.2341
P62715	Serine/threonine-protein phosphatase 2A catalytic subunit beta isoform OS=Mus musculus GN=Ppp2cb PE=1 SV=1 - [PP2AB_MOUSE]	34.3	3	2	9	38	4.86515e+06	0.698201	1.00021	0.698056	69.5455
Q61187	Tumor susceptibility gene 101 protein OS=Mus musculus GN=Tsg101 PE=1 SV=2 - [TS101_MOUSE]	24.3	4	9	9	28	1.12156e+07	0.697759	1.26353	0.57547	55.5226
Q8R050	Eukaryotic peptide chain release factor GTP-binding subunit ERF3A OS=Mus musculus GN=Gspt1 PE=1 SV=2 - [ERF3A_MOUSE]	15.09	7	10	10	24	1.36106e+07	0.697287	1.0672	0.659459	50.3148
P47857	ATP-dependent 6-phosphofructokinase, muscle type OS=Mus musculus GN=Pfkm PE=1 SV=3 - [PFKAM_MOUSE]	7.56	3	4	5	9	1.07153e+06	0.696778	0.894879	0.662023	20.978
P46664	Adenylosuccinate synthetase isozyme 2 OS=Mus musculus GN=Adss PE=1 SV=2 - [PURA2_MOUSE]	21.93	2	8	8	12	2.83247e+06	0.696232	1.55346	0.53546	22.4483
Q3U6F1	Putative uncharacterized protein OS=Mus musculus GN=Rbpj PE=2 SV=1 - [Q3U6F1_MOUSE]	20.86	4	9	9	21	7.13561e+06	0.695809	0.898719	0.851601	40.5812
P08228	Superoxide dismutase [Cu-Zn] OS=Mus musculus GN=Sod1 PE=1 SV=2 - [SODC_MOUSE]	14.94	1	2	2	10	3.17567e+06	0.695335	1.51255	0.42342	17.7549
D3Z2W0	TNFAIP3-interacting protein 1 OS=Mus musculus GN=Tnip1 PE=4 SV=1 - [D3Z2W0_MOUSE]	5.11	5	3	3	3	656757	0.694629	2.10557	0.3299	6.44467
Q9D975	Sulfiredoxin-1 OS=Mus musculus GN=Srxn1 PE=2 SV=1 - [SRXN1_MOUSE]	19.85	2	3	3	9	5.36504e+06	0.694434	0.920279	0.774624	18.0726
P12382	ATP-dependent 6-phosphofructokinase, liver type OS=Mus musculus GN=Pfkl PE=1 SV=4 - [PFKAL_MOUSE]	12.31	3	5	7	16	3.92471e+06	0.694147	0.866528	0.828816	36.7185
Q8R2M8	TRM1 tRNA methyltransferase 1 homolog (S. cerevisiae) OS=Mus musculus GN=Trmt1 PE=2 SV=1 - [Q8R2M8_MOUSE]	11.36	13	6	6	9	1.39097e+06	0.694114	1.55408	0.391911	18.5543
P00493	Hypoxanthine-guanine phosphoribosyltransferase OS=Mus musculus GN=Hprt1 PE=1 SV=3 - [HPRT_MOUSE]	59.17	3	11	11	93	9.42631e+07	0.693965	1.22773	0.572467	207.795
Q8K1G9	DEAH (Asp-Glu-Ala-His) box polypeptide 35 OS=Mus musculus GN=Dhx35 PE=2 SV=1 - [Q8K1G9_MOUSE]	3.09	2	2	2	2	2.43073e+06	0.693354			3.3945
Q8C006	Tripartite motif-containing protein 35 OS=Mus musculus GN=Trim35 PE=2 SV=2 - [TRI35_MOUSE]	9.78	3	4	4	6	1.14996e+06	0.692484	1.13354	0.57265	10.0795
O55229	Choline/ethanolamine kinase OS=Mus musculus GN=Chkb PE=1 SV=3 - [CHKB_MOUSE]	10.15	3	3	3	7	2.4709e+06	0.69157	1.64229	0.421099	18.3339
G5E829	Plasma membrane calcium-transporting ATPase 1 OS=Mus musculus GN=Atp2b1 PE=1 SV=1 - [AT2B1_MOUSE]	5.25	14	2	4	8	1.03152e+06	0.691454	0.477898	1.61715	8.18457
Q6ZWQ7	Signal peptidase complex subunit 3 OS=Mus musculus GN=Spcs3 PE=2 SV=1 - [Q6ZWQ7_MOUSE]	17.78	2	3	3	5	1.80724e+06	0.69101	1.0616	0.667054	12.1484
A2AU61	RNA-binding protein Raly (Fragment) OS=Mus musculus GN=Raly PE=1 SV=1 - [A2AU61_MOUSE]	9.95	6	2	2	2	119062	0.690962	0.0836772	8.25747	2.0843
P35585	AP-1 complex subunit mu-1 OS=Mus musculus GN=Ap1m1 PE=1 SV=3 - [AP1M1_MOUSE]	23.88	5	8	8	10	4.60024e+06	0.690838	1.1837	0.639489	22.4763
Q9EPE9	Manganese-transporting ATPase 13A1 OS=Mus musculus GN=Atp13a1 PE=2 SV=2 - [AT131_MOUSE]	8.67	2	9	9	13	978170	0.689585	0.940546	0.674845	21.7828
P05202	Aspartate aminotransferase, mitochondrial OS=Mus musculus GN=Got2 PE=1 SV=1 - [AATM_MOUSE]	11.4	1	4	4	10	723763	0.6892	1.02037	0.575519	22.4204
Q7TSC1	Protein PRRC2A OS=Mus musculus GN=Prrc2a PE=1 SV=1 - [PRC2A_MOUSE]	8.67	6	11	12	19	2.52e+06	0.688521	1.788	0.400748	31.5474
Q9DCL9	Multifunctional protein ADE2 OS=Mus musculus GN=Paics PE=1 SV=4 - [PUR6_MOUSE]	45.18	5	20	20	127	8.58343e+07	0.688285	1.08963	0.63217	269.838
G3UZL4	Ras-related protein Rab-11B (Fragment) OS=Mus musculus GN=Rab11b PE=3 SV=1 - [G3UZL4_MOUSE]	17.6	9	2	2	3	520794	0.68786	1.38841	0.554008	6.01146
Q8C1V4	Lysine--tRNA ligase OS=Mus musculus GN=Kars PE=2 SV=1 - [Q8C1V4_MOUSE]	35.13	10	19	20	46	1.6086e+07	0.687766	1.22872	0.544734	84.9255
Q8BVG4	Dipeptidyl peptidase 9 OS=Mus musculus GN=Dpp9 PE=2 SV=2 - [DPP9_MOUSE]	4.76	1	4	4	7	1.47321e+06	0.686873	1.51309	0.453954	12.4264
P17918	Proliferating cell nuclear antigen OS=Mus musculus GN=Pcna PE=1 SV=2 - [PCNA_MOUSE]	13.41	3	3	3	5	652838	0.686242	1.92445	0.328438	6.29812
P10518	Delta-aminolevulinic acid dehydratase OS=Mus musculus GN=Alad PE=1 SV=1 - [HEM2_MOUSE]	12.42	4	3	3	3	254025	0.685286	0.845756	0.56595	5.28368
Q9DBJ1	Phosphoglycerate mutase 1 OS=Mus musculus GN=Pgam1 PE=1 SV=3 - [PGAM1_MOUSE]	20.47	3	4	4	8	611210	0.684971	0.69463	1.24209	8.23814
D3Z795	Proteasome assembly chaperone 1 OS=Mus musculus GN=Psmg1 PE=4 SV=1 - [D3Z795_MOUSE]	30.6	3	6	6	16	2.13276e+06	0.684217	1.18829	0.637035	16.9557
Q00780	Collagen alpha-1(VIII) chain OS=Mus musculus GN=Col8a1 PE=1 SV=3 - [CO8A1_MOUSE]	3.23	1	3	3	46	6.09692e+07	0.684189	1.09305	0.57778	78.6649
Q3TL72	NEDD8-activating enzyme E1 catalytic subunit OS=Mus musculus GN=Uba3 PE=2 SV=1 - [Q3TL72_MOUSE]	14.29	3	5	5	6	1.04496e+06	0.684149	1.09856	0.622767	14.0304
Q9QUH0	Glutaredoxin-1 OS=Mus musculus GN=Glrx PE=1 SV=3 - [GLRX1_MOUSE]	23.36	2	3	3	9	1.58091e+06	0.684035	1.09037	0.893846	22.0012
Q61239	Protein farnesyltransferase/geranylgeranyltransferase type-1 subunit alpha OS=Mus musculus GN=Fnta PE=1 SV=1 - [FNTA_MOUSE]	8.22	1	3	3	8	3.6829e+06	0.684002	0.956549	0.954256	12.0103
A0A0B4J1E5	Uridine-cytidine kinase 2 (Fragment) OS=Mus musculus GN=Uck2 PE=4 SV=1 - [A0A0B4J1E5_MOUSE]	8	9	2	2	2	308773	0.683797	1.77744	0.290204	4.17636
A2AJ72	MCG130458 OS=Mus musculus GN=Fubp3 PE=4 SV=1 - [A2AJ72_MOUSE]	7.21	5	4	4	4	1.49317e+06	0.683304	3.30343	0.206846	7.49565
A2A5V3	SH3 domain-binding protein 1 OS=Mus musculus GN=Sh3bp1 PE=4 SV=1 - [A2A5V3_MOUSE]	22.34	7	11	11	26	6.12815e+06	0.682881	1.17277	0.537682	62.0626
Q9DBC7	cAMP-dependent protein kinase type I-alpha regulatory subunit OS=Mus musculus GN=Prkar1a PE=1 SV=3 - [KAP0_MOUSE]	29.92	13	9	11	25	1.46366e+07	0.682197	1.10615	0.640421	45.2474
Q05DV1	NADPH--cytochrome P450 reductase OS=Mus musculus GN=Por PE=2 SV=1 - [Q05DV1_MOUSE]	3.08	4	2	2	5	679339	0.68212	1.26118	0.540857	8.37201
P62774	Myotrophin OS=Mus musculus GN=Mtpn PE=1 SV=2 - [MTPN_MOUSE]	55.08	1	7	7	25	8.47035e+06	0.681892	1.22215	0.591988	41.12
Q3TJI3	Putative uncharacterized protein OS=Mus musculus GN=Cyld PE=2 SV=1 - [Q3TJI3_MOUSE]	4.94	4	3	3	7	974439	0.681796	1.09405	0.623185	14.6349
Q7TN11	Dock9 protein (Fragment) OS=Mus musculus GN=Dock9 PE=2 SV=1 - [Q7TN11_MOUSE]	1.93	8	3	3	4	516667	0.681793	2.25236	0.231966	3.44263
Q3TIR6	Prefoldin subunit 3 OS=Mus musculus GN=Vbp1 PE=2 SV=1 - [Q3TIR6_MOUSE]	26.92	3	3	3	6	697460	0.681688	1.40442	0.489581	3.32974
Q5D098	Proteasome subunit beta type (Fragment) OS=Mus musculus GN=Psmb7 PE=2 SV=1 - [Q5D098_MOUSE]	7.97	2	2	2	3	802483	0.68088	0.635758	0.862541	2.02126
Q3UQJ1	Putative uncharacterized protein (Fragment) OS=Mus musculus GN=Vps35 PE=2 SV=1 - [Q3UQJ1_MOUSE]	11.23	5	8	8	11	2.77154e+06	0.679371	1.02702	0.672165	21.0844
O70305	Ataxin-2 OS=Mus musculus GN=Atxn2 PE=1 SV=1 - [ATX2_MOUSE]	6.15	5	4	4	5	2.6066e+06	0.679172	1.44123	0.543291	5.74878
Q3TCK3	Putative uncharacterized protein (Fragment) OS=Mus musculus GN=Ehd1 PE=2 SV=1 - [Q3TCK3_MOUSE]	11.96	8	5	5	8	1.38961e+06	0.678695	1.22511	0.550587	13.8227
E9QKK1	Kinesin-like protein OS=Mus musculus GN=Cenpe PE=3 SV=1 - [E9QKK1_MOUSE]	1.3	2	2	2	3	429923	0.677818			2.2639
Q80XH7	Polymerase (DNA directed), epsilon OS=Mus musculus GN=Pole PE=2 SV=1 - [Q80XH7_MOUSE]	2.67	9	5	5	6	491661	0.677232	2.01177	0.423043	9.679
Q62425	Cytochrome c oxidase subunit NDUFA4 OS=Mus musculus GN=Ndufa4 PE=1 SV=2 - [NDUA4_MOUSE]	36.59	1	3	3	21	3.39064e+07	0.677102	1.07471	0.617206	31.9132
D3Z1E6	Disintegrin and metalloproteinase domain-containing protein 10 (Fragment) OS=Mus musculus GN=Adam10 PE=4 SV=4 - [D3Z1E6_MOUSE]	18.75	4	2	2	3	470553	0.676709	1.39973	0.483456	4.65826
B1AW21	Myotubularin OS=Mus musculus GN=Mtm1 PE=4 SV=1 - [B1AW21_MOUSE]	17.13	8	9	9	17	5.22359e+06	0.676313	1.03255	0.60637	32.2657
O35988	Syndecan-4 OS=Mus musculus GN=Sdc4 PE=1 SV=1 - [SDC4_MOUSE]	19.7	2	3	3	6	4.91451e+06	0.675546	1.79715	0.35264	7.53684
F6QTS1	COP9 signalosome complex subunit 4 (Fragment) OS=Mus musculus GN=Cops4 PE=4 SV=1 - [F6QTS1_MOUSE]	37.55	5	8	8	22	1.25798e+06	0.675342	1.15151	0.657382	28.8115
E9Q0U7	Heat shock protein 105 kDa OS=Mus musculus GN=Hsph1 PE=1 SV=1 - [E9Q0U7_MOUSE]	23.62	5	15	17	52	6.70155e+06	0.675322	0.7116	0.946266	102.439
Q8VEB4	Group XV phospholipase A2 OS=Mus musculus GN=Pla2g15 PE=1 SV=1 - [PAG15_MOUSE]	5.83	1	2	2	2	620898	0.67523	0.886616	0.761581	4.5365
D3Z0V6	cAMP-dependent protein kinase type I-beta regulatory subunit OS=Mus musculus GN=Prkar1b PE=4 SV=1 - [D3Z0V6_MOUSE]	15.95	10	3	5	11	1.09697e+07	0.675095	1.03671	0.7942	23.1236
Q7TPM9	Myotubularin-related protein 10 OS=Mus musculus GN=Mtmr10 PE=2 SV=2 - [MTMRA_MOUSE]	3.24	1	2	2	2	104338	0.674948	88.3777	0.01	1.82996
Q80U93	Nuclear pore complex protein Nup214 OS=Mus musculus GN=Nup214 PE=1 SV=2 - [NU214_MOUSE]	5.47	5	9	9	11	1.55682e+06	0.674767	1.9226	0.492364	19.4558
O08739	AMP deaminase 3 OS=Mus musculus GN=Ampd3 PE=2 SV=2 - [AMPD3_MOUSE]	17.89	6	11	13	31	7.73104e+06	0.673905	0.694915	0.962721	56.5259
Q8BH80	Vesicle-associated membrane protein, associated protein B and C OS=Mus musculus GN=Vapb PE=2 SV=1 - [Q8BH80_MOUSE]	18.52	4	2	3	11	2.73571e+06	0.673869	0.888908	0.764262	20.1256
Q9CXL3	Uncharacterized protein C7orf50 homolog OS=Mus musculus PE=1 SV=3 - [CG050_MOUSE]	31.79	1	4	4	10	2.87576e+06	0.673053	1.96865	0.348911	10.9606
K0BWC3	Palladin isoform OS=Mus musculus GN=Palld PE=2 SV=1 - [K0BWC3_MOUSE]	20.16	6	17	17	87	3.6434e+07	0.672943	0.921559	0.70062	181.358
Q6NWW9	Fibronectin type III domain-containing protein 3B OS=Mus musculus GN=Fndc3b PE=1 SV=1 - [FND3B_MOUSE]	11.02	2	10	10	17	4.23484e+06	0.67273	1.14667	0.587665	32.838
O55201	Transcription elongation factor SPT5 OS=Mus musculus GN=Supt5h PE=1 SV=1 - [SPT5H_MOUSE]	4.71	1	3	3	3	608400	0.672347	1.499	0.44853	0
A6X941	Fermitin family homolog 2 (Fragment) OS=Mus musculus GN=Fermt2 PE=4 SV=1 - [A6X941_MOUSE]	15	4	3	3	3	656470	0.671615			3.90681
B1AUW8	Interleukin-1 receptor-associated kinase 1 OS=Mus musculus GN=Irak1 PE=3 SV=1 - [B1AUW8_MOUSE]	6.18	37	4	4	4	722396	0.671484	1.48453	0.313365	8.71315
Q6PDL0	Cytoplasmic dynein 1 light intermediate chain 2 OS=Mus musculus GN=Dync1li2 PE=1 SV=2 - [DC1L2_MOUSE]	9.55	1	3	4	7	3.02833e+06	0.671418	1.3861	0.592798	14.1565
Q9D2U5	N-alpha-acetyltransferase 38, NatC auxiliary subunit OS=Mus musculus GN=Naa38 PE=2 SV=1 - [LSMD1_MOUSE]	28.8	1	2	2	3	387699	0.671058	6.39369	0.104956	0
Q8CD19	LanC-like protein 3 OS=Mus musculus GN=Lancl3 PE=2 SV=2 - [LANC3_MOUSE]	16.19	1	6	6	12	8.35798e+06	0.670649	1.53362	0.387776	28.5431
B2RQ13	X99384 protein OS=Mus musculus GN=Pald1 PE=2 SV=1 - [B2RQ13_MOUSE]	8.75	4	6	6	8	1.21352e+06	0.670228	1.1126	0.534694	10.9022
Q8CES0	N-alpha-acetyltransferase 30 OS=Mus musculus GN=Naa30 PE=1 SV=2 - [NAA30_MOUSE]	15.93	5	5	5	7	2.29295e+06	0.670204	1.382	0.469508	13.8755
A0JNZ1	Pik3cb protein OS=Mus musculus GN=Pik3cb PE=2 SV=1 - [A0JNZ1_MOUSE]	2.2	12	2	2	5	502686	0.669918	1.57873	0.424339	6.87743
Q8BK58	HSPB1-associated protein 1 OS=Mus musculus GN=Hspbap1 PE=1 SV=2 - [HBAP1_MOUSE]	4.14	1	2	2	4	1.3395e+06	0.669876	2.24128	0.323065	5.62542
Q9QXK3	Coatomer subunit gamma-2 OS=Mus musculus GN=Copg2 PE=2 SV=1 - [COPG2_MOUSE]	8.15	5	5	6	9	1.26232e+06	0.669721	1.86111	0.351484	18.8115
E9Q7U2	Calcium-binding and coiled-coil domain-containing protein 1 OS=Mus musculus GN=Calcoco1 PE=4 SV=1 - [E9Q7U2_MOUSE]	31.91	3	18	18	34	7.70213e+06	0.66944	0.878863	0.767455	86.1148
Q9D024	Coiled-coil domain-containing protein 47 OS=Mus musculus GN=Ccdc47 PE=2 SV=2 - [CCD47_MOUSE]	8.7	1	3	3	7	1.2995e+06	0.669408	1.17085	0.693845	14.8045
Q3UGK7	Putative uncharacterized protein (Fragment) OS=Mus musculus GN=Wasl PE=2 SV=1 - [Q3UGK7_MOUSE]	5.07	8	2	2	2	3.11416e+06	0.669162	0.950209	0.704226	0
B2RWX4	Rint1 protein OS=Mus musculus GN=Rint1 PE=2 SV=1 - [B2RWX4_MOUSE]	2.18	2	2	2	3	559150	0.668818	1.18652	0.563678	3.46237
Q3TRG2	Putative uncharacterized protein OS=Mus musculus GN=Zak PE=2 SV=1 - [Q3TRG2_MOUSE]	9.91	2	4	4	6	1.35989e+06	0.668584	1.38998	0.481002	8.00774
Q80X98	DEAH (Asp-Glu-Ala-His) box polypeptide 38 OS=Mus musculus GN=Dhx38 PE=2 SV=1 - [Q80X98_MOUSE]	13.36	4	13	13	20	1.87862e+06	0.668529	1.3395	0.449999	41.0985
Q8BXC6	COMM domain-containing protein 2 OS=Mus musculus GN=Commd2 PE=1 SV=1 - [COMD2_MOUSE]	8.04	2	2	2	4	2.72672e+06	0.66682	1.25544	0.527782	8.41195
P48962	ADP/ATP translocase 1 OS=Mus musculus GN=Slc25a4 PE=1 SV=4 - [ADT1_MOUSE]	42.62	3	8	14	73	6.39347e+07	0.666761	0.598205	1.12821	129.101
Q8BJY1	26S proteasome non-ATPase regulatory subunit 5 OS=Mus musculus GN=Psmd5 PE=1 SV=4 - [PSMD5_MOUSE]	4.96	1	2	2	2	523831	0.666137	0.793797	0.839177	1.67074
E3WH30	DNA repair protein Sfr1 OS=Mus musculus GN=Sfr1 PE=2 SV=1 - [E3WH30_MOUSE]	13.53	2	3	3	5	408156	0.666121			7.41529
O54946	DnaJ homolog subfamily B member 6 OS=Mus musculus GN=Dnajb6 PE=1 SV=4 - [DNJB6_MOUSE]	6.3	7	2	2	8	2.61294e+06	0.665845	0.708288	1.24144	15.8419
Q3UZV9	Putative uncharacterized protein OS=Mus musculus GN=Map3k4 PE=2 SV=1 - [Q3UZV9_MOUSE]	5.32	4	5	5	5	715580	0.665505	2.01924	0.471395	10.8502
P28271	Cytoplasmic aconitate hydratase OS=Mus musculus GN=Aco1 PE=1 SV=3 - [ACOC_MOUSE]	2.47	2	2	2	2	306861	0.665174	0.810186	0.821014	5.04142
G5E896	Enhancer of mRNA decapping 4, isoform CRA_b OS=Mus musculus GN=Edc4 PE=1 SV=1 - [G5E896_MOUSE]	17.07	5	17	17	51	1.68369e+07	0.665143	1.47081	0.442226	99.522
A2ALH2	Putative tRNA (cytidine(32)/guanosine(34)-2'-O)-methyltransferase OS=Mus musculus GN=Ftsj1 PE=3 SV=1 - [A2ALH2_MOUSE]	5.84	5	2	2	2	328417	0.664495			2.08985
Q99N96	39S ribosomal protein L1, mitochondrial OS=Mus musculus GN=Mrpl1 PE=1 SV=2 - [RM01_MOUSE]	13.1	3	3	3	4	269932	0.664298	1.1042	0.601609	3.95712
Q8K0C9	GDP-mannose 4,6 dehydratase OS=Mus musculus GN=Gmds PE=2 SV=1 - [GMDS_MOUSE]	30.91	1	11	11	40	1.64485e+07	0.664278	0.969845	0.721825	64.1212
G3UXT7	RNA-binding protein FUS (Fragment) OS=Mus musculus GN=Fus PE=4 SV=1 - [G3UXT7_MOUSE]	37.69	8	2	4	24	1.33587e+07	0.663675	1.91234	0.427136	39.6794
Q8BI84	Melanoma inhibitory activity protein 3 OS=Mus musculus GN=Mia3 PE=1 SV=2 - [MIA3_MOUSE]	7.82	2	9	10	17	2.24417e+06	0.663591	1.74479	0.431753	31.013
Q3U868	Putative uncharacterized protein (Fragment) OS=Mus musculus GN=Parp1 PE=2 SV=1 - [Q3U868_MOUSE]	4.52	9	4	4	6	1.02948e+06	0.663269	1.54062	0.48761	9.2387
Q8BLN5	Lanosterol synthase OS=Mus musculus GN=Lss PE=2 SV=2 - [ERG7_MOUSE]	11.05	1	6	6	13	1.45036e+06	0.661468	0.834324	0.746083	20.5811
Q8BMG7	Rab3 GTPase-activating protein non-catalytic subunit OS=Mus musculus GN=Rab3gap2 PE=1 SV=2 - [RBGPR_MOUSE]	16.25	5	19	19	30	4.06711e+06	0.660871	0.871112	0.722886	58.8139
G5E8T9	Hydroxyacyl glutathione hydrolase OS=Mus musculus GN=Hagh PE=1 SV=1 - [G5E8T9_MOUSE]	30.42	6	7	7	38	2.53676e+07	0.660467	1.17489	0.557379	66.5764
Q3TJ21	Pyrroline-5-carboxylate reductase OS=Mus musculus GN=Pycr2 PE=2 SV=1 - [Q3TJ21_MOUSE]	24.69	2	5	7	9	4.40475e+06	0.659786	2.12619	0.299092	18.4249
Q9CRD2	ER membrane protein complex subunit 2 OS=Mus musculus GN=Emc2 PE=2 SV=1 - [EMC2_MOUSE]	15.49	1	4	4	8	1.1815e+06	0.659202	0.882781	0.746733	13.8942
A0A0A0MQ80	Spermatogenesis-associated protein 5 OS=Mus musculus GN=Spata5 PE=1 SV=1 - [A0A0A0MQ80_MOUSE]	6.95	8	4	5	8	4.53268e+06	0.658911	1.61627	0.39579	19.1001
Q64337	Sequestosome-1 OS=Mus musculus GN=Sqstm1 PE=1 SV=1 - [SQSTM_MOUSE]	15.16	3	4	4	6	872430	0.657623	1.2226	0.53789	11.196
Q3UKS0	Putative uncharacterized protein OS=Mus musculus GN=Acsl5 PE=2 SV=1 - [Q3UKS0_MOUSE]	9.96	4	4	6	11	2.1651e+06	0.657346	0.92574	0.945021	20.9265
Q8BK37	Putative uncharacterized protein OS=Mus musculus GN=Prpsap2 PE=2 SV=1 - [Q8BK37_MOUSE]	8.4	3	2	3	4	1.6465e+06	0.656998	1.25688	0.522721	4.67744
Q3U407	Putative uncharacterized protein (Fragment) OS=Mus musculus GN=Fbxl17 PE=2 SV=1 - [Q3U407_MOUSE]	7.16	3	2	2	3	997396	0.656414	1.13266	0.579535	8.57351
Q05CE4	E3 ubiquitin-protein ligase OS=Mus musculus GN=Wwp1 PE=2 SV=1 - [Q05CE4_MOUSE]	2.67	7	2	2	2	2.47851e+06	0.65627	1.28929	0.509015	2.4007
Q3TQL4	Putative uncharacterized protein (Fragment) OS=Mus musculus GN=Immt PE=2 SV=1 - [Q3TQL4_MOUSE]	10.31	13	6	6	11	1.65464e+06	0.655341	0.625245	1.0752	19.8059
P40336	Vacuolar protein sorting-associated protein 26A OS=Mus musculus GN=Vps26a PE=1 SV=1 - [VP26A_MOUSE]	9.17	2	2	2	2	118792	0.655199	2.86981	0.228307	2.49803
P31230	Aminoacyl tRNA synthase complex-interacting multifunctional protein 1 OS=Mus musculus GN=Aimp1 PE=1 SV=2 - [AIMP1_MOUSE]	37.1	4	8	8	18	4.15583e+06	0.654544	1.36155	0.470255	34.368
Q6P5B0	RRP12-like protein OS=Mus musculus GN=Rrp12 PE=1 SV=1 - [RRP12_MOUSE]	3.63	1	4	4	5	1.06145e+06	0.654494	1.69	0.465451	5.63774
Q3UDK0	Putative uncharacterized protein (Fragment) OS=Mus musculus GN=Chuk PE=2 SV=1 - [Q3UDK0_MOUSE]	12.22	9	7	7	10	1.8701e+06	0.654188	1.4754	0.555039	18.9305
Q8C156	Condensin complex subunit 2 OS=Mus musculus GN=Ncaph PE=2 SV=1 - [CND2_MOUSE]	5.61	2	3	3	3	911863	0.65389	2.32524	0.514684	2.45027
Q9DCT8	Cysteine-rich protein 2 OS=Mus musculus GN=Crip2 PE=1 SV=1 - [CRIP2_MOUSE]	18.27	1	3	3	7	2.18919e+06	0.653659	1.16551	0.259806	13.4695
Q9D7E3	Ovarian cancer-associated gene 2 protein homolog OS=Mus musculus GN=Ovca2 PE=2 SV=1 - [OVCA2_MOUSE]	13.33	1	3	3	4	180984	0.653336	1.21439	0.594748	6.53341
F7BX26	Serine/threonine-protein phosphatase (Fragment) OS=Mus musculus GN=Ppp5c PE=3 SV=1 - [F7BX26_MOUSE]	11.55	2	4	4	6	1.18476e+06	0.653079	0.820489	0.795963	11.5389
Q9EST4	Proteasome assembly chaperone 2 OS=Mus musculus GN=Psmg2 PE=2 SV=1 - [PSMG2_MOUSE]	18.56	1	5	5	14	1.98892e+06	0.652602	0.802748	0.73987	14.0018
P70677	Caspase-3 OS=Mus musculus GN=Casp3 PE=1 SV=1 - [CASP3_MOUSE]	18.05	2	4	5	11	3.23171e+06	0.652293	1.19463	0.607315	17.1441
G5E8C4	MCG142017, isoform CRA_a OS=Mus musculus GN=Tmtc3 PE=4 SV=1 - [G5E8C4_MOUSE]	5.76	2	4	4	7	1.20096e+06	0.651881	0.611365	0.909691	15.9051
Q99LF5	Me1 protein OS=Mus musculus GN=Me1 PE=2 SV=1 - [Q99LF5_MOUSE]	3.33	5	2	2	3	387481	0.65164	0.412576	1.57944	5.59954
E0CZE0	NEDD8-activating enzyme E1 regulatory subunit OS=Mus musculus GN=Nae1 PE=1 SV=1 - [E0CZE0_MOUSE]	23.53	3	10	10	18	4.35234e+06	0.650322	1.05353	0.610463	30.3622
Q9WVH9	Fibulin-5 OS=Mus musculus GN=Fbln5 PE=1 SV=1 - [FBLN5_MOUSE]	6.25	1	3	3	4	339601	0.649712	0.645603	1.00636	3.82927
Q8CGF7	Transcription elongation regulator 1 OS=Mus musculus GN=Tcerg1 PE=1 SV=2 - [TCRG1_MOUSE]	5.55	2	6	6	6	2.49143e+06	0.649532	1.24581	0.561885	8.27945
Q9CXW3	Calcyclin-binding protein OS=Mus musculus GN=Cacybp PE=1 SV=1 - [CYBP_MOUSE]	21.83	2	4	4	11	3.14148e+06	0.649394	0.911418	0.659026	19.4455
F6WM75	Coiled-coil domain-containing protein 167 (Fragment) OS=Mus musculus GN=Ccdc167 PE=4 SV=1 - [F6WM75_MOUSE]	52	3	2	2	4	245341	0.649292	0.923619	0.702986	7.86275
Q9D9V3	Ethylmalonyl-CoA decarboxylase OS=Mus musculus GN=Echdc1 PE=1 SV=2 - [ECHD1_MOUSE]	27.64	2	7	7	27	8.19151e+06	0.649181	0.952058	0.709219	49.9441
Q99PU8	Putative ATP-dependent RNA helicase DHX30 OS=Mus musculus GN=Dhx30 PE=2 SV=1 - [DHX30_MOUSE]	2.63	2	3	3	4	841824	0.649104	1.33397	0.486595	8.10489
Q3TDD1	Putative uncharacterized protein OS=Mus musculus GN=Ldlr PE=2 SV=1 - [Q3TDD1_MOUSE]	9.26	6	6	6	12	1.61714e+06	0.648901	1.71281	0.247228	26.0963
Q8VE19	WD repeat-containing protein mio OS=Mus musculus GN=Mios PE=2 SV=2 - [MIO_MOUSE]	1.94	1	2	2	2	550260	0.648659	1.43781	0.451144	1.78701
P70268	Serine/threonine-protein kinase N1 OS=Mus musculus GN=Pkn1 PE=1 SV=3 - [PKN1_MOUSE]	8.77	2	8	8	11	3.55064e+06	0.648452	1.16111	0.582184	21.5582
F6TBV1	Magnesium transporter protein 1 (Fragment) OS=Mus musculus GN=Magt1 PE=4 SV=1 - [F6TBV1_MOUSE]	7.05	4	2	2	3	568319	0.648389	1.09439	0.592465	1.80485
Q99J09	Methylosome protein 50 OS=Mus musculus GN=Wdr77 PE=1 SV=1 - [MEP50_MOUSE]	12.28	2	3	3	6	1.97688e+06	0.647313	1.69239	0.344019	14.9619
P83887	Tubulin gamma-1 chain OS=Mus musculus GN=Tubg1 PE=1 SV=1 - [TBG1_MOUSE]	3.77	2	2	2	3	4.90061e+06	0.647019	1.29924	0.497997	5.10351
P53811	Phosphatidylinositol transfer protein beta isoform OS=Mus musculus GN=Pitpnb PE=1 SV=2 - [PIPNB_MOUSE]	32.84	2	9	9	15	4.87604e+06	0.64556	0.827447	0.711817	27.6014
Q9DCD5	Tight junction-associated protein 1 OS=Mus musculus GN=Tjap1 PE=1 SV=1 - [TJAP1_MOUSE]	8.16	2	4	4	7	781528	0.644131	1.46932	0.438387	8.5713
Q9D115	Zinc finger protein 706 OS=Mus musculus GN=Znf706 PE=2 SV=1 - [ZN706_MOUSE]	30.26	1	2	2	4	637871	0.643314	0.946048	0.680001	6.25406
Q3TGM7	Putative uncharacterized protein OS=Mus musculus GN=Hbs1l PE=2 SV=1 - [Q3TGM7_MOUSE]	18.41	6	9	9	14	2.14829e+06	0.642845	1.15573	0.596738	25.8505
Q69ZN7	Myoferlin OS=Mus musculus GN=Myof PE=1 SV=2 - [MYOF_MOUSE]	28.76	7	48	48	90	1.18216e+07	0.642572	1.17432	0.530302	158.238
D3Z2Q2	Syntaxin-binding protein 5 OS=Mus musculus GN=Stxbp5 PE=1 SV=1 - [D3Z2Q2_MOUSE]	2.46	4	2	2	2	221851	0.642171	1.26321	0.443786	1.73319
Q8VBV7	COP9 signalosome complex subunit 8 OS=Mus musculus GN=Cops8 PE=1 SV=1 - [CSN8_MOUSE]	22.97	2	3	3	7	1.63131e+06	0.641474	1.20774	0.440259	16.8521
Q63829	COMM domain-containing protein 3 OS=Mus musculus GN=Commd3 PE=2 SV=1 - [COMD3_MOUSE]	25.13	2	4	4	13	1.5196e+06	0.64144	1.01437	0.50811	34.8747
E9PWK1	Epoxide hydrolase 1 OS=Mus musculus GN=Ephx1 PE=1 SV=1 - [E9PWK1_MOUSE]	7.26	5	3	3	5	1.52051e+06	0.640468	0.467954	1.36866	10.9679
Q9EQQ2	Protein YIPF5 OS=Mus musculus GN=Yipf5 PE=2 SV=1 - [YIPF5_MOUSE]	8.17	1	2	2	7	1.07748e+06	0.640216	0.29463	0.893609	3.49442
Q8VDU0	G-protein-signaling modulator 2 OS=Mus musculus GN=Gpsm2 PE=1 SV=2 - [GPSM2_MOUSE]	3.24	3	2	2	2	461632	0.640108	1.33924	0.477963	3.37413
O09172	Glutamate--cysteine ligase regulatory subunit OS=Mus musculus GN=Gclm PE=2 SV=1 - [GSH0_MOUSE]	35.04	4	8	8	33	2.20734e+07	0.639783	1.27411	0.490323	67.7873
Q99LS3	Phosphoserine phosphatase OS=Mus musculus GN=Psph PE=1 SV=1 - [SERB_MOUSE]	30.22	3	6	6	23	9.32437e+06	0.639367	1.21709	0.527243	59.7946
Q6NV59	Lysyl oxidase-like 4 OS=Mus musculus GN=Loxl4 PE=2 SV=1 - [Q6NV59_MOUSE]	9.91	6	6	6	8	1.75235e+06	0.638846	0.608071	1.02384	20.716
E9QAI5	CAD protein OS=Mus musculus GN=Cad PE=3 SV=1 - [E9QAI5_MOUSE]	25.49	11	44	45	84	1.71885e+07	0.637318	1.0639	0.589972	193.512
Q61171	Peroxiredoxin-2 OS=Mus musculus GN=Prdx2 PE=1 SV=3 - [PRDX2_MOUSE]	56.06	3	8	8	41	8.04312e+07	0.637015	1.05831	0.59715	79.8861
P05132	cAMP-dependent protein kinase catalytic subunit alpha OS=Mus musculus GN=Prkaca PE=1 SV=3 - [KAPCA_MOUSE]	17.38	7	8	8	24	1.52731e+07	0.637004	1.01186	0.628141	33.2008
A0A0A6YXC8	Protein enabled homolog OS=Mus musculus GN=Enah PE=1 SV=1 - [A0A0A6YXC8_MOUSE]	7.82	7	3	3	4	5.53133e+06	0.635837	0.995632	0.0954848	4.19172
Q8BFS6	Serine/threonine-protein phosphatase CPPED1 OS=Mus musculus GN=Cpped1 PE=2 SV=1 - [CPPED_MOUSE]	17.63	2	4	4	6	4.78363e+06	0.634441	0.929091	0.704325	10.917
Q91YR1	Twinfilin-1 OS=Mus musculus GN=Twf1 PE=1 SV=2 - [TWF1_MOUSE]	14.29	1	4	4	11	1.54806e+06	0.633931	0.810458	0.809217	18.7432
O08759	Ubiquitin-protein ligase E3A OS=Mus musculus GN=Ube3a PE=1 SV=2 - [UBE3A_MOUSE]	8.16	3	7	7	9	2.2145e+06	0.632852	1.60085	0.362348	19.5396
Q8BK72	28S ribosomal protein S27, mitochondrial OS=Mus musculus GN=Mrps27 PE=2 SV=2 - [RT27_MOUSE]	11.08	3	4	4	4	291508	0.631742	1.44506	0.745357	6.03434
Q3UGB1	Putative uncharacterized protein OS=Mus musculus GN=Git2 PE=2 SV=1 - [Q3UGB1_MOUSE]	5.37	12	2	2	2	967938	0.631181	2.57717	0.244913	4.07321
Q60760	Growth factor receptor-bound protein 10 OS=Mus musculus GN=Grb10 PE=1 SV=2 - [GRB10_MOUSE]	11.59	8	7	7	15	6.51352e+06	0.631091	1.26773	0.459438	31.2704
Q9WU84	Copper chaperone for superoxide dismutase OS=Mus musculus GN=Ccs PE=2 SV=1 - [CCS_MOUSE]	13.5	1	4	4	16	3.03807e+06	0.630571	1.13821	0.586545	25.9817
P83870	PHD finger-like domain-containing protein 5A OS=Mus musculus GN=Phf5a PE=1 SV=1 - [PHF5A_MOUSE]	34.55	1	3	3	9	2.83402e+06	0.629267	1.66937	0.410699	12.4618
Q99KI3	ER membrane protein complex subunit 3 OS=Mus musculus GN=Emc3 PE=2 SV=3 - [EMC3_MOUSE]	14.94	1	3	3	9	482080	0.627896	0.84908	0.74247	15.1999
Q8VEE4	Replication protein A 70 kDa DNA-binding subunit OS=Mus musculus GN=Rpa1 PE=1 SV=1 - [RFA1_MOUSE]	13.8	3	9	9	13	4.23706e+06	0.62787	2.7418	0.255793	21.7724
Q7TT04	Nup43 protein (Fragment) OS=Mus musculus GN=Nup43 PE=2 SV=2 - [Q7TT04_MOUSE]	10.67	6	3	3	6	573461	0.627656	1.40534	0.535821	10.4327
P39876	Metalloproteinase inhibitor 3 OS=Mus musculus GN=Timp3 PE=2 SV=1 - [TIMP3_MOUSE]	20.38	3	4	4	4	1.25115e+06	0.627105	0.293819	2.11591	7.4894
P28658	Ataxin-10 OS=Mus musculus GN=Atxn10 PE=1 SV=2 - [ATX10_MOUSE]	16.84	4	7	7	13	2.11469e+06	0.626661	1.03411	0.710483	32.1953
Q61074	Protein phosphatase 1G OS=Mus musculus GN=Ppm1g PE=1 SV=3 - [PPM1G_MOUSE]	16.05	1	7	7	11	1.21202e+06	0.626141	1.00427	0.563567	17.1797
Q78HU3	Multivesicular body subunit 12A OS=Mus musculus GN=Mvb12a PE=1 SV=1 - [MB12A_MOUSE]	14.39	1	3	3	3	411029	0.62518	1.24666	0.489669	3.58969
Q8BGT5	Alanine aminotransferase 2 OS=Mus musculus GN=Gpt2 PE=1 SV=1 - [ALAT2_MOUSE]	34.29	3	15	15	49	1.67509e+07	0.623836	1.66184	0.333692	101.735
K4DI77	WD repeat-containing protein 81 (Fragment) OS=Mus musculus GN=Wdr81 PE=1 SV=1 - [K4DI77_MOUSE]	2.07	3	3	3	6	614279	0.622972	1.29003	0.368189	10.6666
Q91VH6	Protein MEMO1 OS=Mus musculus GN=Memo1 PE=1 SV=1 - [MEMO1_MOUSE]	11.78	2	3	3	5	1.77414e+06	0.622806	1.5623	0.290007	6.72302
G3UXW9	COP9 signalosome complex subunit 1 OS=Mus musculus GN=Gps1 PE=1 SV=1 - [G3UXW9_MOUSE]	16.73	5	7	8	16	7.85632e+06	0.622788	1.07152	0.578886	30.9292
Q61166	Microtubule-associated protein RP/EB family member 1 OS=Mus musculus GN=Mapre1 PE=1 SV=3 - [MARE1_MOUSE]	10.82	4	2	2	4	2.12925e+06	0.622429	1.04422	0.596068	4.71019
Q9D4H1	Exocyst complex component 2 OS=Mus musculus GN=Exoc2 PE=1 SV=1 - [EXOC2_MOUSE]	5.09	2	5	5	9	1.43211e+06	0.6214	1.14703	0.515372	19.4593
O08749	Dihydrolipoyl dehydrogenase, mitochondrial OS=Mus musculus GN=Dld PE=1 SV=2 - [DLDH_MOUSE]	7.86	2	3	3	5	1.07019e+06	0.621028	1.76442	0.351973	12.762
Q9CZX9	ER membrane protein complex subunit 4 OS=Mus musculus GN=Emc4 PE=2 SV=1 - [EMC4_MOUSE]	27.87	1	4	4	6	525135	0.61936	0.631755	0.798686	8.03481
Q3TW28	Putative uncharacterized protein OS=Mus musculus GN=Tpp2 PE=2 SV=1 - [Q3TW28_MOUSE]	20.02	11	20	20	36	4.89178e+06	0.619283	1.28296	0.428271	73.4169
P47811	Mitogen-activated protein kinase 14 OS=Mus musculus GN=Mapk14 PE=1 SV=3 - [MK14_MOUSE]	10.28	20	3	4	9	1.5381e+06	0.617935	3.62251	0.170582	4.2689
D3Z041	Long-chain-fatty-acid--CoA ligase 1 OS=Mus musculus GN=Acsl1 PE=1 SV=1 - [D3Z041_MOUSE]	6.58	4	2	4	5	1.70077e+06	0.616211	0.79712	0.773047	7.94204
P27048	Small nuclear ribonucleoprotein-associated protein B OS=Mus musculus GN=Snrpb PE=1 SV=1 - [RSMB_MOUSE]	21.65	3	4	4	5	2.00738e+06	0.61571	1.31722	0.459642	7.4808
Q8R5H6	Wiskott-Aldrich syndrome protein family member 1 OS=Mus musculus GN=Wasf1 PE=1 SV=2 - [WASF1_MOUSE]	4.11	1	2	2	2	857806	0.615493	1.04679	0.653496	5.30129
P61079	Ubiquitin-conjugating enzyme E2 D3 OS=Mus musculus GN=Ube2d3 PE=1 SV=1 - [UB2D3_MOUSE]	12.24	7	2	2	5	3.04584e+07	0.615157	1.21881	0.50472	7.1073
Q8BTL0	Putative uncharacterized protein OS=Mus musculus GN=Rcbtb1 PE=2 SV=1 - [Q8BTL0_MOUSE]	13.81	2	4	4	6	4.00143e+06	0.614642	0.994517	0.618031	7.02352
Q9D1L0	Coiled-coil-helix-coiled-coil-helix domain-containing protein 2, mitochondrial OS=Mus musculus GN=Chchd2 PE=2 SV=1 - [CHCH2_MOUSE]	24.18	5	2	2	7	1.1938e+06	0.614453	1.08182	0.56798	15.5766
Q99LP6	GrpE protein homolog 1, mitochondrial OS=Mus musculus GN=Grpel1 PE=1 SV=1 - [GRPE1_MOUSE]	23.04	2	4	4	7	919229	0.614405	1.32606	0.679259	16.2088
Q80XQ2	TBC1 domain family member 5 OS=Mus musculus GN=Tbc1d5 PE=1 SV=2 - [TBCD5_MOUSE]	4.66	6	3	3	3	235102	0.613779	7.55224	0.103736	2.76976
Q8WTY4	Anamorsin OS=Mus musculus GN=Ciapin1 PE=1 SV=1 - [CPIN1_MOUSE]	34.3	4	8	8	65	3.34405e+07	0.613173	1.10389	0.556206	97.845
Q9R0E1	Procollagen-lysine,2-oxoglutarate 5-dioxygenase 3 OS=Mus musculus GN=Plod3 PE=1 SV=1 - [PLOD3_MOUSE]	13.77	2	9	9	17	4.53692e+06	0.61262	0.90791	0.740739	30.059
Q99JF8	PC4 and SFRS1-interacting protein OS=Mus musculus GN=Psip1 PE=1 SV=1 - [PSIP1_MOUSE]	3.98	3	2	2	4	5.82642e+06	0.612373	1.37758	0.325194	6.09231
Q4QQM3	Unc84b protein OS=Mus musculus GN=Sun2 PE=2 SV=1 - [Q4QQM3_MOUSE]	5.29	3	2	2	4	937451	0.612318	0.958361	0.523682	5.28651
B2RY04	Dedicator of cytokinesis protein 5 OS=Mus musculus GN=Dock5 PE=1 SV=2 - [DOCK5_MOUSE]	2.09	1	2	3	5	1.55648e+06	0.61037	0.759662	0.803476	7.35158
Q9D1I6	39S ribosomal protein L14, mitochondrial OS=Mus musculus GN=Mrpl14 PE=2 SV=1 - [RM14_MOUSE]	37.93	1	4	4	8	817213	0.610127	0.950423	0.713927	20.54
O35188	Fractalkine OS=Mus musculus GN=Cx3cl1 PE=2 SV=3 - [X3CL1_MOUSE]	7.34	2	3	3	3	887925	0.609852	1.27797	0.477204	4.12761
Q9JHT5	AMME syndrome candidate gene 1 protein homolog OS=Mus musculus GN=Ammecr1 PE=2 SV=1 - [AMMR1_MOUSE]	5.81	1	2	2	4	2.16634e+06	0.609156	1.53783	0.396115	3.51067
Q05DR8	Ikbkb protein (Fragment) OS=Mus musculus GN=Ikbkb PE=2 SV=1 - [Q05DR8_MOUSE]	16.27	7	11	11	17	1.65495e+06	0.608964	1.0153	0.691793	27.3879
E9Q1M6	Protein Ankhd1 OS=Mus musculus GN=Ankhd1 PE=4 SV=1 - [E9Q1M6_MOUSE]	6.64	11	6	14	24	4.55102e+06	0.608944	1.54298	0.393583	61.2985
Q8QZZ7	EKC/KEOPS complex subunit Tprkb OS=Mus musculus GN=Tprkb PE=2 SV=1 - [TPRKB_MOUSE]	10.29	5	2	2	2	365583	0.608022	0.954429	0.374623	3.54408
Q3UDI8	Putative uncharacterized protein OS=Mus musculus GN=Mcm7 PE=2 SV=1 - [Q3UDI8_MOUSE]	20.45	7	13	13	18	4.68992e+06	0.607657	1.17136	0.489643	36.3527
E0CX20	Protein BUD31 homolog OS=Mus musculus GN=Bud31 PE=4 SV=1 - [E0CX20_MOUSE]	18.75	2	3	3	7	466435	0.607246	2.03828	0.341934	8.96984
Q3V4D5	N-acetyltransferase ARD1 homolog (S. cerevisiae), isoform CRA_b OS=Mus musculus GN=Naa10 PE=2 SV=1 - [Q3V4D5_MOUSE]	11.11	12	2	2	6	2.36344e+06	0.606381	1.66468	0.343016	12.1794
Q6NXJ0	Protein WWC2 OS=Mus musculus GN=Wwc2 PE=1 SV=1 - [WWC2_MOUSE]	4.97	1	5	5	7	963028	0.606247	0.802001	0.739158	13.1138
Q5NCJ0	Protein Rapgef6 OS=Mus musculus GN=Rapgef6 PE=4 SV=1 - [Q5NCJ0_MOUSE]	5.43	20	6	6	6	1.22244e+06	0.605969	1.23001	0.51779	10.0986
Q684Q6	Membrane protein, palmitoylated (Fragment) OS=Mus musculus GN=Mpp1 PE=2 SV=1 - [Q684Q6_MOUSE]	57.85	9	19	19	69	3.79123e+07	0.604766	1.18859	0.508899	146.962
Q5S006	Leucine-rich repeat serine/threonine-protein kinase 2 OS=Mus musculus GN=Lrrk2 PE=1 SV=2 - [LRRK2_MOUSE]	6.05	2	13	13	19	976631	0.604612	0.745978	0.8186	32.1158
Q8BK29	Putative uncharacterized protein OS=Mus musculus GN=Prpsap1 PE=2 SV=1 - [Q8BK29_MOUSE]	14.89	6	3	4	13	2.07176e+06	0.604538	1.55534	0.421727	21.7898
Q62351	Transferrin receptor protein 1 OS=Mus musculus GN=Tfrc PE=1 SV=1 - [TFR1_MOUSE]	28.7	3	19	19	27	5.03341e+06	0.604015	1.95952	0.303468	47.0161
G3X915	LysM and putative peptidoglycan-binding domain-containing protein 2 OS=Mus musculus GN=Lysmd2 PE=4 SV=1 - [G3X915_MOUSE]	13.95	2	3	3	6	1.93338e+06	0.603192	1.62137	0.448865	14.5838
Q3TWN8	Putative uncharacterized protein OS=Mus musculus GN=Aldh18a1 PE=2 SV=1 - [Q3TWN8_MOUSE]	33.33	8	24	24	66	2.04853e+07	0.602928	0.824468	0.741517	140.98
Q9R0B9	Procollagen-lysine,2-oxoglutarate 5-dioxygenase 2 OS=Mus musculus GN=Plod2 PE=1 SV=2 - [PLOD2_MOUSE]	7.73	3	4	4	5	694009	0.602386	0.101831	0.946132	8.89925
Q3TMN1	Methionine aminopeptidase 2 OS=Mus musculus GN=Metap2 PE=2 SV=1 - [Q3TMN1_MOUSE]	8.79	7	3	3	3	1.00652e+06	0.602353	6.90481	0.0913475	4.1708
Q8BP40	Lysophosphatidic acid phosphatase type 6 OS=Mus musculus GN=Acp6 PE=2 SV=1 - [PPA6_MOUSE]	21.05	1	7	7	10	4.63411e+06	0.602146	2.85952	0.13782	18.3245
B2RVL6	Zinc finger CCHC domain-containing protein 24 OS=Mus musculus GN=Zcchc24 PE=1 SV=1 - [ZCH24_MOUSE]	11.2	1	2	2	2	163366	0.601535	0.973434	0.617952	1.69907
Q3UGJ5	Putative uncharacterized protein OS=Mus musculus GN=Rasa3 PE=2 SV=1 - [Q3UGJ5_MOUSE]	11.99	5	11	11	16	2.4954e+06	0.601479	1.92202	0.280288	21.7244
Q8K124	Pleckstrin homology domain-containing family O member 2 OS=Mus musculus GN=Plekho2 PE=1 SV=1 - [PKHO2_MOUSE]	27.88	1	9	9	16	5.57911e+06	0.598861	0.962637	0.771859	25.3398
Q5SWD9	Pre-rRNA-processing protein TSR1 homolog OS=Mus musculus GN=Tsr1 PE=2 SV=1 - [TSR1_MOUSE]	4.23	1	3	3	3	562261	0.598345	2.37691	0.144042	5.08521
P47738	Aldehyde dehydrogenase, mitochondrial OS=Mus musculus GN=Aldh2 PE=1 SV=1 - [ALDH2_MOUSE]	33.33	12	14	15	49	1.9145e+07	0.597795	0.665117	0.934278	114.343
Q3UDR2	Putative uncharacterized protein (Fragment) OS=Mus musculus GN=P4hb PE=2 SV=1 - [Q3UDR2_MOUSE]	33.47	15	15	16	30	6.29326e+06	0.597137	0.953551	0.624615	60.928
Q8R502	Volume-regulated anion channel subunit LRRC8C OS=Mus musculus GN=Lrrc8c PE=2 SV=1 - [LRC8C_MOUSE]	7.72	6	5	6	13	1.82424e+06	0.596896	1.62215	0.373921	18.4925
P48678	Prelamin-A/C OS=Mus musculus GN=Lmna PE=1 SV=2 - [LMNA_MOUSE]	27.52	4	15	15	23	2.78894e+06	0.596518	0.193814	2.2238	38.8881
O55234	Proteasome subunit beta type-5 OS=Mus musculus GN=Psmb5 PE=1 SV=3 - [PSB5_MOUSE]	29.55	2	7	7	16	6.71073e+06	0.595939	1.26224	0.464234	37.2962
Q8QZS3	Folliculin OS=Mus musculus GN=Flcn PE=1 SV=1 - [FLCN_MOUSE]	10.88	1	5	5	9	2.45148e+06	0.595919	1.00777	0.573665	25.4169
Q8C6B9	Active regulator of SIRT1 OS=Mus musculus GN=Rps19bp1 PE=1 SV=1 - [AROS_MOUSE]	22.38	1	2	2	3	389488	0.59581	2.98392	0.199674	1.60297
B9EKT6	IQ motif containing GTPase activating protein 3 OS=Mus musculus GN=Iqgap3 PE=2 SV=1 - [B9EKT6_MOUSE]	15.26	4	21	21	32	5.3755e+06	0.595809	1.89872	0.309841	57.793
P54822	Adenylosuccinate lyase OS=Mus musculus GN=Adsl PE=2 SV=2 - [PUR8_MOUSE]	9.71	5	4	4	6	2.02737e+06	0.594991	1.06491	0.646799	13.7567
Q3TXG1	Putative uncharacterized protein OS=Mus musculus GN=Map3k7 PE=2 SV=1 - [Q3TXG1_MOUSE]	9.33	5	4	4	5	809872	0.594412	20.0792	0.0177446	6.42862
Q9CR00	26S proteasome non-ATPase regulatory subunit 9 OS=Mus musculus GN=Psmd9 PE=1 SV=1 - [PSMD9_MOUSE]	30.63	4	6	6	21	2.95953e+06	0.594161	0.896392	0.648445	38.3837
B2RY90	Isoc2a protein OS=Mus musculus GN=Isoc2a PE=2 SV=1 - [B2RY90_MOUSE]	16.02	2	2	2	9	807899	0.593347	1.346	0.361245	16.9928
Q60848	Lymphocyte-specific helicase OS=Mus musculus GN=Hells PE=1 SV=2 - [HELLS_MOUSE]	6.58	1	5	5	5	1.1276e+06	0.592925	1.74833	0.305926	7.9489
Q8BHL5	Engulfment and cell motility protein 2 OS=Mus musculus GN=Elmo2 PE=1 SV=1 - [ELMO2_MOUSE]	6.01	3	3	3	3	1.40167e+06	0.592643	1.05379	0.562395	6.46636
Q3UKC1	Tax1-binding protein 1 homolog OS=Mus musculus GN=Tax1bp1 PE=1 SV=2 - [TAXB1_MOUSE]	6.51	1	5	5	5	1.98699e+06	0.592582	1.68827	0.226225	7.23192
Q3TIJ4	Putative uncharacterized protein OS=Mus musculus GN=Rtca PE=2 SV=1 - [Q3TIJ4_MOUSE]	20.22	8	7	7	16	8.26737e+06	0.591624	1.55836	0.33271	35.5018
Q3TMM7	Putative uncharacterized protein (Fragment) OS=Mus musculus GN=Sbno1 PE=2 SV=1 - [Q3TMM7_MOUSE]	5.73	4	2	3	4	507959	0.591353			10.0946
P10605	Cathepsin B OS=Mus musculus GN=Ctsb PE=1 SV=2 - [CATB_MOUSE]	18.58	4	5	5	8	1.02648e+06	0.589037	0.891088	0.770988	7.70025
Q9CSH3	Exosome complex exonuclease RRP44 OS=Mus musculus GN=Dis3 PE=2 SV=4 - [RRP44_MOUSE]	10.13	2	9	9	12	3.87712e+06	0.588382	1.46966	0.307311	21.3428
A2AI91	Phosphorylase b kinase regulatory subunit alpha, skeletal muscle isoform OS=Mus musculus GN=Phka1 PE=4 SV=1 - [A2AI91_MOUSE]	5.25	9	5	5	5	678012	0.587438	0.954549	0.615409	6.32972
Q8C2E7	WASH complex subunit strumpellin OS=Mus musculus GN=Kiaa0196 PE=2 SV=2 - [STRUM_MOUSE]	5.09	2	5	5	8	3.95948e+06	0.587419	1.06625	0.643372	10.5302
Q80X50	Ubiquitin-associated protein 2-like OS=Mus musculus GN=Ubap2l PE=1 SV=1 - [UBP2L_MOUSE]	17.89	7	13	13	28	1.42342e+07	0.587265	1.3927	0.421318	54.6955
Q61553	Fascin OS=Mus musculus GN=Fscn1 PE=1 SV=4 - [FSCN1_MOUSE]	27.99	5	12	12	24	7.58021e+06	0.586135	0.969256	0.613217	42.1541
Q04207	Transcription factor p65 OS=Mus musculus GN=Rela PE=1 SV=1 - [TF65_MOUSE]	13.66	5	6	7	15	2.902e+06	0.585983	1.19504	0.519484	27.3318
Q3TJJ5	Protein kinase C OS=Mus musculus GN=Prkci PE=2 SV=1 - [Q3TJJ5_MOUSE]	7.34	6	3	3	8	3.72753e+06	0.584534	1.29916	0.502879	15.2002
Q3TCW5	Putative uncharacterized protein OS=Mus musculus GN=Nrbp1 PE=2 SV=1 - [Q3TCW5_MOUSE]	6.17	4	3	3	4	3.44294e+06	0.583541	1.06673	0.626443	7.94076
Q8JZN2	Csde1 protein OS=Mus musculus GN=Csde1 PE=2 SV=1 - [Q8JZN2_MOUSE]	22.95	9	17	17	29	6.92049e+06	0.582824	1.51986	0.407675	54.5683
H3BK90	ATPase family AAA domain-containing protein 3 (Fragment) OS=Mus musculus GN=Atad3a PE=4 SV=1 - [H3BK90_MOUSE]	8.72	2	2	2	3	696053	0.582589	1.04636	0.556779	3.66899
Q9D735	Uncharacterized protein C19orf43 homolog OS=Mus musculus PE=1 SV=1 - [CS043_MOUSE]	20.81	1	3	3	9	3.91219e+06	0.578512	0.876104	0.707393	12.7944
Q6NXL1	Protein Sec24d OS=Mus musculus GN=Sec24d PE=2 SV=1 - [Q6NXL1_MOUSE]	7.36	3	8	8	12	2.54096e+06	0.578371	1.43805	0.448344	8.92034
H3BJU7	Rho guanine nucleotide exchange factor 2 OS=Mus musculus GN=Arhgef2 PE=1 SV=1 - [H3BJU7_MOUSE]	18.2	14	18	18	27	6.29542e+06	0.577453	1.7112	0.326476	58.2936
Q6NSQ7	Protein LTV1 homolog OS=Mus musculus GN=Ltv1 PE=2 SV=2 - [LTV1_MOUSE]	4.89	1	2	2	2	1.21414e+06	0.576836	2.13046	0.270756	2.95069
Q3UNJ3	Putative uncharacterized protein OS=Mus musculus GN=Fkbp10 PE=2 SV=1 - [Q3UNJ3_MOUSE]	10	3	4	4	5	2.78171e+06	0.57561	0.829078	0.694277	4.39516
Q8BNL5	BTB/POZ domain-containing protein KCTD6 OS=Mus musculus GN=Kctd6 PE=2 SV=1 - [KCTD6_MOUSE]	14.35	1	3	4	7	1.03467e+06	0.574594	0.787692	0.584827	7.20459
Q3U2A4	Putative uncharacterized protein (Fragment) OS=Mus musculus GN=Fig4 PE=2 SV=1 - [Q3U2A4_MOUSE]	11.68	4	3	3	3	1.05203e+06	0.573299	1.01786	0.56324	4.33016
Q8R0J7	Vacuolar protein sorting-associated protein 37B OS=Mus musculus GN=Vps37b PE=2 SV=1 - [VP37B_MOUSE]	14.04	1	3	3	6	439641	0.572915	1.66041	0.358047	4.95003
Q3TIS3	Putative uncharacterized protein OS=Mus musculus GN=Sec23b PE=2 SV=1 - [Q3TIS3_MOUSE]	29.34	11	17	20	37	1.38299e+07	0.572855	1.42896	0.392109	71.3461
D3Z0Y2	Peroxiredoxin-6 OS=Mus musculus GN=Prdx6 PE=1 SV=1 - [D3Z0Y2_MOUSE]	36.5	6	7	7	19	3.19362e+06	0.571719	1.2208	0.435425	30.4959
Q3U308	Cytoplasmic tRNA 2-thiolation protein 2 OS=Mus musculus GN=Ctu2 PE=2 SV=1 - [CTU2_MOUSE]	15.95	4	6	6	11	1.11683e+06	0.571354	0.944998	0.617089	17.4834
Q80X85	28S ribosomal protein S7, mitochondrial OS=Mus musculus GN=Mrps7 PE=2 SV=1 - [RT07_MOUSE]	17.77	1	3	3	9	820058	0.569716	1.44159	0.566316	16.4411
P23492	Purine nucleoside phosphorylase OS=Mus musculus GN=Pnp PE=1 SV=2 - [PNPH_MOUSE]	13.15	3	3	3	11	1.56732e+06	0.569623	0.848682	0.646124	17.6302
P70452	Syntaxin-4 OS=Mus musculus GN=Stx4 PE=1 SV=1 - [STX4_MOUSE]	13.09	1	3	3	6	725801	0.568541	0.875039	0.629249	4.14027
P63001	Ras-related C3 botulinum toxin substrate 1 OS=Mus musculus GN=Rac1 PE=1 SV=1 - [RAC1_MOUSE]	18.23	18	2	3	9	3.77305e+06	0.568336	0.734887	0.786349	20.9355
Q6ZQI3	Malectin OS=Mus musculus GN=Mlec PE=2 SV=2 - [MLEC_MOUSE]	24.4	2	6	6	10	1.17195e+06	0.568153	0.781839	0.802667	14.5138
P11440	Cyclin-dependent kinase 1 OS=Mus musculus GN=Cdk1 PE=1 SV=3 - [CDK1_MOUSE]	21.21	79	3	6	23	1.39914e+07	0.567639	2.14186	0.325933	35.9026
Q8BTU6	Eukaryotic initiation factor 4A-II OS=Mus musculus GN=Eif4a2 PE=2 SV=1 - [Q8BTU6_MOUSE]	32.32	5	3	10	31	2.87366e+07	0.567609	1.21974	0.4907	68.7497
P14069	Protein S100-A6 OS=Mus musculus GN=S100a6 PE=1 SV=3 - [S10A6_MOUSE]	16.85	1	2	2	16	1.42269e+08	0.566267	0.969991	0.589012	30.1429
A2AW86	Lymphocyte antigen 75 OS=Mus musculus GN=Ly75 PE=4 SV=1 - [A2AW86_MOUSE]	1.28	2	2	2	2	411731	0.565777			1.95123
Q9CQM9	Glutaredoxin-3 OS=Mus musculus GN=Glrx3 PE=1 SV=1 - [GLRX3_MOUSE]	13.06	1	4	4	8	1.57832e+06	0.565356	1.28653	0.429248	11.2586
Q3UAS2	Putative uncharacterized protein OS=Mus musculus GN=Capza1 PE=2 SV=1 - [Q3UAS2_MOUSE]	52.45	5	9	11	69	4.07374e+07	0.565295	1.30407	0.436992	117.244
Q8C141	Putative uncharacterized protein OS=Mus musculus GN=Acss2 PE=2 SV=1 - [Q8C141_MOUSE]	3.99	9	2	2	2	959014	0.565136	0.898824	0.62875	4.17228
G3UZM9	Serine/threonine-protein kinase N2 OS=Mus musculus GN=Pkn2 PE=1 SV=1 - [G3UZM9_MOUSE]	16.65	6	14	14	19	3.05134e+06	0.563175	1.38068	0.362159	35.387
Q9DAW9	Calponin-3 OS=Mus musculus GN=Cnn3 PE=1 SV=1 - [CNN3_MOUSE]	43.33	2	10	11	85	6.18606e+07	0.56187	1.31486	0.394747	165.345
Q7TSH2	Phosphorylase b kinase regulatory subunit beta OS=Mus musculus GN=Phkb PE=1 SV=1 - [KPBB_MOUSE]	5.44	5	4	4	7	1.70067e+06	0.561443	0.768865	0.744922	15.6051
D3YWD5	Major facilitator superfamily domain-containing protein 10 (Fragment) OS=Mus musculus GN=Mfsd10 PE=4 SV=4 - [D3YWD5_MOUSE]	14.39	3	2	2	2	437589	0.560841	0.583512	0.961148	0
P50543	Protein S100-A11 OS=Mus musculus GN=S100a11 PE=1 SV=1 - [S10AB_MOUSE]	34.69	1	5	5	33	1.23217e+08	0.557768	1.24602	0.437784	82.3443
D3Z619	Pre-mRNA 3'-end-processing factor FIP1 OS=Mus musculus GN=Fip1l1 PE=1 SV=1 - [D3Z619_MOUSE]	4.53	4	2	2	2	918431	0.556451	1.73335	0.321025	3.93774
Q3TC66	Putative uncharacterized protein OS=Mus musculus GN=Riok3 PE=2 SV=1 - [Q3TC66_MOUSE]	10.02	7	5	5	8	6.05978e+06	0.556324	1.23061	0.554786	16.322
Q9Z0H7	B-cell lymphoma/leukemia 10 OS=Mus musculus GN=Bcl10 PE=1 SV=1 - [BCL10_MOUSE]	12.45	2	3	3	4	439644	0.555679	1.55522	0.408544	10.3591
F7AC41	Protein Pus7 (Fragment) OS=Mus musculus GN=Pus7 PE=4 SV=1 - [F7AC41_MOUSE]	5.09	7	3	3	6	590507	0.554018	1.24084	0.460212	9.36923
P46460	Vesicle-fusing ATPase OS=Mus musculus GN=Nsf PE=1 SV=2 - [NSF_MOUSE]	13.44	3	9	9	10	2.12478e+06	0.552863	1.2605	0.486324	22.8348
P09411	Phosphoglycerate kinase 1 OS=Mus musculus GN=Pgk1 PE=1 SV=4 - [PGK1_MOUSE]	21.34	3	6	6	10	1.90613e+06	0.552718	1	0.484139	15.5481
Q14DR9	ERO1-like beta (S. cerevisiae) OS=Mus musculus GN=Ero1lb PE=2 SV=1 - [Q14DR9_MOUSE]	10.06	2	3	4	8	1.46187e+07	0.552651	2.04487	0.388804	17.8667
Q3ULG5	DNA replication licensing factor MCM6 OS=Mus musculus GN=Mcm6 PE=1 SV=1 - [Q3ULG5_MOUSE]	5.54	3	3	3	3	308501	0.55224	0.113511	6.35191	4.44138
B2RUR8	OTU domain-containing protein 7B OS=Mus musculus GN=Otud7b PE=1 SV=1 - [OTU7B_MOUSE]	4.17	3	2	2	2	502132	0.551653	1.15831	0.476257	4.22089
Q9D832	DnaJ homolog subfamily B member 4 OS=Mus musculus GN=Dnajb4 PE=2 SV=1 - [DNJB4_MOUSE]	11.28	1	2	3	10	1.1551e+06	0.551313	1.44749	0.280604	22.2035
Q3U9G9	Lamin-B receptor OS=Mus musculus GN=Lbr PE=1 SV=2 - [LBR_MOUSE]	4.15	2	2	2	6	2.9032e+06	0.548534	1.1479	0.47786	12.2427
Q9CZE9	Phosphomannomutase OS=Mus musculus GN=Pmm2 PE=2 SV=1 - [Q9CZE9_MOUSE]	23.66	5	3	4	16	1.85465e+06	0.548327	0.995295	0.931305	27.0605
Q3TLZ7	Dual specificity phosphatase 14, isoform CRA_a OS=Mus musculus GN=Dusp14 PE=2 SV=1 - [Q3TLZ7_MOUSE]	12.12	3	2	2	5	971177	0.548264	1.6861	0.478239	4.12508
E9Q6Q4	Protein Rap1gds1 OS=Mus musculus GN=Rap1gds1 PE=4 SV=1 - [E9Q6Q4_MOUSE]	9.32	8	4	4	4	189001	0.547212	2.10648	0.240025	3.35659
Q6PAV2	Probable E3 ubiquitin-protein ligase HERC4 OS=Mus musculus GN=Herc4 PE=2 SV=2 - [HERC4_MOUSE]	7.28	1	6	6	7	865630	0.546527	1.06336	0.513336	11.7079
P33434	72 kDa type IV collagenase OS=Mus musculus GN=Mmp2 PE=2 SV=1 - [MMP2_MOUSE]	7.25	2	4	4	8	670544	0.546155	0.977156	0.54109	16.7922
G3UY52	Probable ubiquitin carboxyl-terminal hydrolase FAF-X (Fragment) OS=Mus musculus GN=Usp9x PE=4 SV=1 - [G3UY52_MOUSE]	49.43	8	2	7	17	5.04293e+06	0.545801	0.783578	0.696549	33.8242
B0LAA8	Nucleoside diphosphate kinase (Fragment) OS=Mus musculus GN=Nme2 PE=2 SV=1 - [B0LAA8_MOUSE]	34.03	7	4	4	12	5.63708e+06	0.545786	1.21765	0.39891	11.3136
Q6PHZ2	Calcium/calmodulin-dependent protein kinase type II subunit delta OS=Mus musculus GN=Camk2d PE=1 SV=1 - [KCC2D_MOUSE]	13.63	20	4	6	13	6.09366e+06	0.545621	1.26443	0.23781	23.8425
Q8BHT4	Putative uncharacterized protein OS=Mus musculus PE=2 SV=1 - [Q8BHT4_MOUSE]	8.16	2	4	4	6	1.53696e+06	0.54497	2.13105	0.338746	10.4591
Q99KV1	DnaJ homolog subfamily B member 11 OS=Mus musculus GN=Dnajb11 PE=1 SV=1 - [DJB11_MOUSE]	11.45	1	3	3	3	893285	0.543394	0.706682	0.668926	2.80481
A0A0A0MQB0	Protein BC003331 OS=Mus musculus GN=BC003331 PE=4 SV=1 - [A0A0A0MQB0_MOUSE]	10.91	2	3	3	3	318497	0.543203	0.771871	0.79626	5.7219
A2RSY6	TRMT1-like protein OS=Mus musculus GN=Trmt1l PE=2 SV=1 - [TRM1L_MOUSE]	3.16	1	2	2	2	784965	0.540098	1.48005	0.364918	2.08786
B7ZN33	Nisch protein (Fragment) OS=Mus musculus GN=Nisch PE=2 SV=1 - [B7ZN33_MOUSE]	3.51	6	4	4	8	1.01892e+06	0.538695	0.916737	0.504948	7.70566
Q9Z0U1	Tight junction protein ZO-2 OS=Mus musculus GN=Tjp2 PE=1 SV=2 - [ZO2_MOUSE]	7.88	1	7	7	8	1.06892e+06	0.537263	3.86437	0.134182	15.981
Q9CZP0	Ufm1-specific protease 1 OS=Mus musculus GN=Ufsp1 PE=1 SV=1 - [UFSP1_MOUSE]	27.19	1	3	3	12	4.31894e+06	0.536943	1.11543	0.441278	25.0083
P97384	Annexin A11 OS=Mus musculus GN=Anxa11 PE=1 SV=2 - [ANX11_MOUSE]	19.48	6	3	9	16	2.04623e+06	0.536672	0.685504	0.715496	32.7964
Q6PGG6	Guanine nucleotide-binding protein-like 3-like protein OS=Mus musculus GN=Gnl3l PE=1 SV=1 - [GNL3L_MOUSE]	3.47	1	2	2	2	702368	0.535493	0.611965	0.581081	4.29855
D3Z0S1	Annexin (Fragment) OS=Mus musculus GN=Anxa4 PE=3 SV=1 - [D3Z0S1_MOUSE]	14.57	7	3	3	3	385179	0.534404	0.0314423	16.3228	1.96289
Q9EP83	SnRNP core protein SMX5b OS=Mus musculus GN=Lsm2 PE=2 SV=1 - [Q9EP83_MOUSE]	38.46	4	2	2	9	567482	0.533975	1.44298	0.375767	12.2303
E9Q1L4	tRNA (guanine-N(7)-)-methyltransferase non-catalytic subunit WDR4 (Fragment) OS=Mus musculus GN=Wdr4 PE=4 SV=4 - [E9Q1L4_MOUSE]	63.04	3	2	2	3	766356	0.533655	1.19267	0.447444	4.44624
[truncated: 373 more rows]
