# Supplementary material for: The ATG5 interactome links clathrin-mediated vesicular trafficking with the autophagosome assembly machinery
Source: Autophagy Rep. 2022 Apr 7;1(1):88–118. doi: 10.1080/27694127.2022.2042054 (PMC9015699; doi:10.1080/27694127.2022.2042054)
Supplement: Supplemental Material [file KAUO_A_2042054_SM3247.zip › Supplementary information/Table S6.xlsx]

## Sheet: WT ATG5-GFP vs. GFP
Table S6. Surface protein proteome—fed conditions—three datasheets representing WT ATG5-GFP vs. GFP, WT ATG5-GFP vs. K130R ATG5-GFP and K130R ATG5-GFP vs. GFP
Accession	Description	Dataset (1)	Dataset (2)	Dataset (3)	Dataset (4)	MEAN	p-values
Q8K2I1	Protein farnesyltransferase subunit beta OS=Mus musculus GN=Fntb PE=1 SV=1 - [FNTB_MOUSE]	1.04625	0.912134	ND	60.9756	20.978	0.429394
Q6ZWS7	Putative uncharacterized protein OS=Mus musculus GN=Camk2g PE=2 SV=1 - [Q6ZWS7_MOUSE]	0.658692	ND	0.522788	60.9756	20.719	0.579725
Q69ZK9	Neuroligin-2 OS=Mus musculus GN=Nlgn2 PE=1 SV=2 - [NLGN2_MOUSE]	0.684211	0.322176	ND	60.9756	20.6607	0.649542
A0A0A1HAM8	80K protein OS=Mus musculus GN=Marcks PE=2 SV=1 - [A0A0A1HAM8_MOUSE]	1.64274	0.573222	1.34048	60.9756	16.133	0.370652
A2A6U3	Septin-9 OS=Mus musculus GN=Sept9 PE=1 SV=1 - [A2A6U3_MOUSE]	0.454545	1.08089	0.706434	60.9756	15.8044	0.547795
Q3TFB5	Putative uncharacterized protein OS=Mus musculus GN=Nans PE=2 SV=1 - [Q3TFB5_MOUSE]	0.708134	0.774059	ND	10.0665	3.84955	0.580178
P52800	Ephrin-B2 OS=Mus musculus GN=Efnb2 PE=1 SV=1 - [EFNB2_MOUSE]	3.67783	1.93026	2.58177	ND	2.72996	0.0350337
Q61391	Neprilysin OS=Mus musculus GN=Mme PE=1 SV=3 - [NEP_MOUSE]	2.53748	1.3947	ND	3.34939	2.42719	0.085884
Q64314	Hematopoietic progenitor cell antigen CD34 OS=Mus musculus GN=Cd34 PE=1 SV=1 - [CD34_MOUSE]	1.39872	1.95119	4.68499	1.52073	2.38891	0.0749577
Q9D5H8	Receptor protein serine/threonine kinase OS=Mus musculus GN=Tgfbr1 PE=1 SV=1 - [Q9D5H8_MOUSE]	0.881978	ND	2.20241	3.97805	2.35415	0.2601
Q99J39	Malonyl-CoA decarboxylase, mitochondrial OS=Mus musculus GN=Mlycd PE=1 SV=1 - [DCMC_MOUSE]	2.25997	0.771269	3.92225	ND	2.31783	0.31171
Q9JKF6	Nectin-1 OS=Mus musculus GN=Pvrl1 PE=1 SV=3 - [PVRL1_MOUSE]	2.22329	1.51604	2.80429	2.71951	2.31578	0.0105309
Q6ZWX6	Eukaryotic translation initiation factor 2 subunit 1 OS=Mus musculus GN=Eif2s1 PE=1 SV=3 - [IF2A_MOUSE]	1.25359	1.0265	ND	4.38293	2.221	0.331999
A2A8L5	Receptor-type tyrosine-protein phosphatase F OS=Mus musculus GN=Ptprf PE=1 SV=1 - [PTPRF_MOUSE]	1.311	2.5802	2.82976	2.09756	2.20463	0.0221409
B2RWT9	Plexin B1 OS=Mus musculus GN=Plxnb1 PE=2 SV=1 - [B2RWT9_MOUSE]	1.46411	1.20921	3.8874	ND	2.18691	0.217364
Q9QXX0	Protein jagged-1 OS=Mus musculus GN=Jag1 PE=1 SV=1 - [JAG1_MOUSE]	1.91547	ND	2.16756	2.04939	2.04414	0.00249873
Q3UAZ7	Putative uncharacterized protein (Fragment) OS=Mus musculus GN=Hmgb2 PE=2 SV=1 - [Q3UAZ7_MOUSE]	1.10686	0.733612	1.1059	5.10671	2.01327	0.438948
O88322	Nidogen-2 OS=Mus musculus GN=Nid2 PE=1 SV=2 - [NID2_MOUSE]	4.67943	0.391911	ND	0.871951	1.9811	0.850296
Q7TMG7	Natriuretic peptide receptor 3 OS=Mus musculus GN=Npr3 PE=2 SV=1 - [Q7TMG7_MOUSE]	3.46411	1.3947	1.79357	1.04146	1.92346	0.121033
P62962	Profilin-1 OS=Mus musculus GN=Pfn1 PE=1 SV=2 - [PROF1_MOUSE]	0.917065	0.889819	0.955764	4.92927	1.92298	0.481195
Q3UHK6	Teneurin-4 OS=Mus musculus GN=Tenm4 PE=1 SV=2 - [TEN4_MOUSE]	2.6236	1.12413	2.40349	1.42805	1.89482	0.0659827
P21995	Embigin OS=Mus musculus GN=Emb PE=1 SV=2 - [EMB_MOUSE]	1.03987	1.11437	0.963807	4.36829	1.87158	0.35214
P98156	Very low-density lipoprotein receptor OS=Mus musculus GN=Vldlr PE=1 SV=1 - [VLDLR_MOUSE]	ND	1.73361	2.47453	1.38841	1.86552	0.0715759
E9PVD3	Protocadherin-16 OS=Mus musculus GN=Dchs1 PE=1 SV=1 - [PCD16_MOUSE]	2.69697	2.01255	1.08043	1.60854	1.84962	0.0620304
P08228	Superoxide dismutase [Cu-Zn] OS=Mus musculus GN=Sod1 PE=1 SV=2 - [SODC_MOUSE]	0.467305	1.3947	3.60188	ND	1.82129	0.677339
E9Q5E1	Protocadherin-19 OS=Mus musculus GN=Pcdh19 PE=1 SV=1 - [E9Q5E1_MOUSE]	1.17065	1.07113	3.56971	1.35732	1.7922	0.203296
P70423	Cationic amino acid transporter 3 OS=Mus musculus GN=Slc7a3 PE=2 SV=1 - [CTR3_MOUSE]	ND	2.894	2.47051	0.00609756	1.7902	0.657913
Q3U9G9	Lamin-B receptor OS=Mus musculus GN=Lbr PE=1 SV=2 - [LBR_MOUSE]	1.27113	1.2357	0.875335	3.73902	1.7803	0.284414
Q3UXH8	Putative uncharacterized protein (Fragment) OS=Mus musculus GN=Hdac2 PE=2 SV=1 - [Q3UXH8_MOUSE]	1.87241	ND	1.91689	1.5061	1.76513	0.0181279
Q3TDX2	Putative uncharacterized protein OS=Mus musculus GN=Vps4a PE=2 SV=1 - [Q3TDX2_MOUSE]	ND	0.83682	1.92761	2.50915	1.75786	0.294422
Q9CZV9	Putative uncharacterized protein OS=Mus musculus GN=Tmem206 PE=2 SV=1 - [Q9CZV9_MOUSE]	1.47209	1.1855	2.52413	ND	1.72724	0.158848
Q99M71	Mammalian ependymin-related protein 1 OS=Mus musculus GN=Epdr1 PE=1 SV=1 - [EPDR1_MOUSE]	1.07496	1.72803	2.67962	1.42256	1.72629	0.0840333
Q8JZQ9	Eukaryotic translation initiation factor 3 subunit B OS=Mus musculus GN=Eif3b PE=1 SV=1 - [EIF3B_MOUSE]	0.905901	1.25523	ND	3.00061	1.72058	0.370942
A2BE93	Protein SET (Fragment) OS=Mus musculus GN=Set PE=1 SV=1 - [A2BE93_MOUSE]	ND	1.11576	1.2319	2.77439	1.70735	0.262082
A2ARI4	Leucine-rich repeat-containing G-protein coupled receptor 4 OS=Mus musculus GN=Lgr4 PE=1 SV=1 - [LGR4_MOUSE]	1.00797	ND	1.40349	2.69817	1.70321	0.262696
Q0VBD0	Integrin beta OS=Mus musculus GN=Itgb8 PE=1 SV=1 - [Q0VBD0_MOUSE]	1.3445	0.647141	3.09249	ND	1.69471	0.541226
E9Q3G7	Phospholipid-transporting ATPase OS=Mus musculus GN=Atp11a PE=1 SV=1 - [E9Q3G7_MOUSE]	0.566188	1.25105	3.26139	ND	1.69288	0.636766
Q8VCN5	Cystathionine gamma-lyase OS=Mus musculus GN=Cth PE=1 SV=1 - [CGL_MOUSE]	0.728868	1.16736	0.831099	4.0122	1.68488	0.550787
P53395	Lipoamide acyltransferase component of branched-chain alpha-keto acid dehydrogenase complex, mitochondrial OS=Mus musculus GN=Dbt PE=1 SV=2 - [ODB2_MOUSE]	2.70016	1.56206	0.762735	ND	1.67499	0.398751
Q8BVV4	Putative uncharacterized protein OS=Mus musculus GN=Igsf1 PE=2 SV=1 - [Q8BVV4_MOUSE]	0.968102	1.28731	2.1059	2.32561	1.67173	0.116749
Q8BGT1	Leucine-rich repeat transmembrane protein FLRT3 OS=Mus musculus GN=Flrt3 PE=1 SV=1 - [FLRT3_MOUSE]	2.96651	0.464435	1.86863	1.3378	1.65934	0.489995
Q3TN35	Small glutamine-rich tetratricopeptide repeat (TPR)-containing, alpha, isoform CRA_b OS=Mus musculus GN=Sgta PE=2 SV=1 - [Q3TN35_MOUSE]	0.829346	0.735007	1.21046	3.85793	1.65818	0.53885
Q80YX1	Tenascin OS=Mus musculus GN=Tnc PE=1 SV=1 - [TENA_MOUSE]	3.16906	ND	1.28418	0.507317	1.65352	0.692571
Q61876	Uncharacterized protein OS=Mus musculus PE=4 SV=1 - [Q61876_MOUSE]	1.84689	ND	1.35791	1.74146	1.64875	0.0348838
P97299	Secreted frizzled-related protein 2 OS=Mus musculus GN=Sfrp2 PE=2 SV=2 - [SFRP2_MOUSE]	1.69059	ND	1.11662	2.11951	1.64224	0.132794
Q8C7C4	Putative uncharacterized protein (Fragment) OS=Mus musculus PE=2 SV=1 - [Q8C7C4_MOUSE]	1.04944	0.701534	1.06166	3.75061	1.64081	0.513628
F7BWT7	Tetraspanin-15 OS=Mus musculus GN=Tspan15 PE=1 SV=2 - [TSN15_MOUSE]	1.28389	1.25802	2.37131	1.63598	1.6373	0.0528618
Q9CQZ5	NADH dehydrogenase [ubiquinone] 1 alpha subcomplex subunit 6 OS=Mus musculus GN=Ndufa6 PE=1 SV=1 - [NDUA6_MOUSE]	1.5933	2.36262	0.936997	ND	1.63097	0.257402
A2A547	Ribosomal protein L19 OS=Mus musculus GN=Rpl19 PE=1 SV=1 - [A2A547_MOUSE]	1.61882	0.994421	0.848525	3.02378	1.62139	0.302963
P37804	Transgelin OS=Mus musculus GN=Tagln PE=1 SV=3 - [TAGL_MOUSE]	2.27592	0.640167	1.9437	ND	1.61993	0.476295
P20934	Protein EVI2A OS=Mus musculus GN=Evi2a PE=1 SV=2 - [EVI2A_MOUSE]	0.99362	1.80195	2.04558	ND	1.61372	0.19134
E9QKK8	Phospholipid-transporting ATPase OS=Mus musculus GN=Atp11c PE=1 SV=1 - [E9QKK8_MOUSE]	0.810207	1.14784	1.81367	2.68171	1.61336	0.244943
P52875	Transmembrane protein 165 OS=Mus musculus GN=Tmem165 PE=1 SV=2 - [TM165_MOUSE]	0.8437	ND	1.05496	2.88598	1.59488	0.4932
Q91VD8	MCG141290 OS=Mus musculus GN=Pcdhb17 PE=1 SV=1 - [Q91VD8_MOUSE]	0.684211	1.841	2.25067	ND	1.59196	0.444881
P15261	Interferon gamma receptor 1 OS=Mus musculus GN=Ifngr1 PE=1 SV=3 - [INGR1_MOUSE]	0.929825	0.960948	1.79491	2.65183	1.58438	0.249927
A0A0R4J088	Tissue factor OS=Mus musculus GN=F3 PE=1 SV=1 - [A0A0R4J088_MOUSE]	1.97289	ND	1.57105	1.20915	1.58436	0.0895229
Q3TC09	Putative uncharacterized protein (Fragment) OS=Mus musculus GN=Clcf1 PE=2 SV=1 - [Q3TC09_MOUSE]	ND	1.32357	2.063	1.35488	1.58048	0.0941654
Q99J62	Replication factor C subunit 4 OS=Mus musculus GN=Rfc4 PE=1 SV=1 - [RFC4_MOUSE]	1.01754	1.2636	2.57105	1.44268	1.57372	0.143267
Q91X78	Erlin-1 OS=Mus musculus GN=Erlin1 PE=1 SV=1 - [ERLN1_MOUSE]	1.33812	2.04324	1.32574	ND	1.56903	0.0949828
B7ZWC0	N-myc downstream regulated gene 1 OS=Mus musculus GN=Ndrg1 PE=2 SV=1 - [B7ZWC0_MOUSE]	1.23604	1.37099	2.06971	ND	1.55891	0.117254
G5E843	Roundabout homolog 1 OS=Mus musculus GN=Robo1 PE=1 SV=1 - [G5E843_MOUSE]	2.18979	0.912134	1.23056	1.85915	1.54791	0.151706
P83887	Tubulin gamma-1 chain OS=Mus musculus GN=Tubg1 PE=1 SV=1 - [TBG1_MOUSE]	1.35885	0.906555	2.37802	ND	1.54781	0.328538
Q3TDB6	Putative uncharacterized protein OS=Mus musculus GN=Slc31a1 PE=2 SV=1 - [Q3TDB6_MOUSE]	1.51515	1.10321	1.69035	1.82317	1.53297	0.0341442
P62204	Calmodulin OS=Mus musculus GN=Calm1 PE=1 SV=2 - [CALM_MOUSE]	0.907496	0.878661	ND	2.77988	1.52201	0.55603
Q8BP67	60S ribosomal protein L24 OS=Mus musculus GN=Rpl24 PE=1 SV=2 - [RL24_MOUSE]	1.54067	1.0781	ND	1.93232	1.51703	0.14931
P43346	Deoxycytidine kinase OS=Mus musculus GN=Dck PE=1 SV=1 - [DCK_MOUSE]	0.69378	1.23152	1.05496	3.05488	1.50878	0.47684
Q6DFX2	Anthrax toxin receptor 2 OS=Mus musculus GN=Antxr2 PE=1 SV=1 - [ANTR2_MOUSE]	1.39234	1.08647	1.32708	2.18963	1.49888	0.0875604
Q6P2K2	Acyl-CoA thioesterase 2 OS=Mus musculus GN=Acot2 PE=2 SV=1 - [Q6P2K2_MOUSE]	2.47209	1.42957	1.34048	0.739024	1.49529	0.294061
Q9EPR5	VPS10 domain-containing receptor SorCS2 OS=Mus musculus GN=Sorcs2 PE=1 SV=2 - [SORC2_MOUSE]	1.28389	ND	2.19705	1	1.49365	0.275012
Q91ZA3	Propionyl-CoA carboxylase alpha chain, mitochondrial OS=Mus musculus GN=Pcca PE=1 SV=2 - [PCCA_MOUSE]	1.29984	1.12831	0.942359	2.56707	1.4844	0.243803
O35598	Disintegrin and metalloproteinase domain-containing protein 10 OS=Mus musculus GN=Adam10 PE=1 SV=2 - [ADA10_MOUSE]	1.34928	1.03068	1.80429	1.73476	1.47975	0.0658033
Q3V2N5	Putative uncharacterized protein OS=Mus musculus GN=Sntb2 PE=2 SV=1 - [Q3V2N5_MOUSE]	ND	2.01255	1.68231	0.721341	1.47207	0.446156
Q99J93	Interferon-induced transmembrane protein 2 OS=Mus musculus GN=Ifitm2 PE=1 SV=1 - [IFM2_MOUSE]	1.07177	ND	1.49732	1.84512	1.4714	0.149461
Q3V1Z7	Putative uncharacterized protein OS=Mus musculus GN=Ddx1 PE=2 SV=1 - [Q3V1Z7_MOUSE]	1.4386	1.22873	ND	1.71768	1.46167	0.0620243
P06869	Urokinase-type plasminogen activator OS=Mus musculus GN=Plau PE=1 SV=1 - [UROK_MOUSE]	0.811802	0.659693	2.54558	1.81037	1.45686	0.532578
Q3UWP6	Putative uncharacterized protein OS=Mus musculus GN=Golph3 PE=2 SV=1 - [Q3UWP6_MOUSE]	1.07337	ND	1.91153	1.37622	1.4537	0.174258
Q3TEZ2	Putative uncharacterized protein OS=Mus musculus GN=Wdr6 PE=2 SV=1 - [Q3TEZ2_MOUSE]	0.773525	ND	0.573727	3.00305	1.4501	0.868231
Q9DB29	Isoamyl acetate-hydrolyzing esterase 1 homolog OS=Mus musculus GN=Iah1 PE=1 SV=1 - [IAH1_MOUSE]	0.971292	1.2887	ND	2.07927	1.44642	0.287659
Q6P6I8	Signal-regulatory protein alpha OS=Mus musculus GN=Sirpa PE=1 SV=1 - [Q6P6I8_MOUSE]	1.6874	1.13529	1.51609	ND	1.44626	0.0953232
Q9CSH0	Putative uncharacterized protein (Fragment) OS=Mus musculus GN=Hnrnpll PE=2 SV=1 - [Q9CSH0_MOUSE]	ND	1.46862	1.49598	1.36951	1.4447	0.00532367
Q99KP6	Pre-mRNA-processing factor 19 OS=Mus musculus GN=Prpf19 PE=1 SV=1 - [PRP19_MOUSE]	1.78309	1.20223	1.34048	ND	1.44194	0.0958063
P08030	Adenine phosphoribosyltransferase OS=Mus musculus GN=Aprt PE=1 SV=2 - [APT_MOUSE]	2.02392	0.866109	1.41823	ND	1.43609	0.342668
Q3TDN0	Protein dispatched homolog 1 OS=Mus musculus GN=Disp1 PE=1 SV=2 - [DISP1_MOUSE]	1.29984	ND	1.47721	1.52622	1.43442	0.0181784
P26516	26S proteasome non-ATPase regulatory subunit 7 OS=Mus musculus GN=Psmd7 PE=1 SV=2 - [PSMD7_MOUSE]	0.872408	2.19386	1.52547	1.12866	1.4301	0.230339
Q3TJG5	Putative uncharacterized protein OS=Mus musculus GN=Slc12a4 PE=2 SV=1 - [Q3TJG5_MOUSE]	1.43222	1.46722	1.38472	ND	1.42805	0.00221481
Q6PB66	Leucine-rich PPR motif-containing protein, mitochondrial OS=Mus musculus GN=Lrpprc PE=1 SV=2 - [LPPRC_MOUSE]	1.52153	1.46444	1.27614	ND	1.4207	0.0227071
P62814	V-type proton ATPase subunit B, brain isoform OS=Mus musculus GN=Atp6v1b2 PE=1 SV=1 - [VATB2_MOUSE]	1.36523	1.41841	1.47721	ND	1.42028	0.0041942
A0A0B4J1F2	Microtubule-associated protein OS=Mus musculus GN=Map4 PE=1 SV=1 - [A0A0B4J1F2_MOUSE]	1.85965	1.17015	ND	1.22683	1.41888	0.156146
Q8C0I1	Alkyldihydroxyacetonephosphate synthase, peroxisomal OS=Mus musculus GN=Agps PE=1 SV=1 - [ADAS_MOUSE]	1.20255	1.80335	1.24933	ND	1.41841	0.123734
Q8VE98	CD276 antigen OS=Mus musculus GN=Cd276 PE=1 SV=1 - [CD276_MOUSE]	1.26316	0.829847	1.62869	1.9372	1.41472	0.20284
Q9JHF9	Lymphocyte antigen 96 OS=Mus musculus GN=Ly96 PE=1 SV=1 - [LY96_MOUSE]	1.43541	0.953975	1.84987	ND	1.41308	0.249493
Q9CZJ2	Heat shock 70 kDa protein 12B OS=Mus musculus GN=Hspa12b PE=1 SV=1 - [HS12B_MOUSE]	ND	0.627615	0.214477	3.39207	1.41139	0.775902
P97333	Neuropilin-1 OS=Mus musculus GN=Nrp1 PE=1 SV=2 - [NRP1_MOUSE]	2.24721	0.362622	1.0992	1.92927	1.40957	0.762539
G3UYZ1	Immunoglobulin superfamily member 8 OS=Mus musculus GN=Igsf8 PE=1 SV=1 - [G3UYZ1_MOUSE]	1.29506	1.01255	1.77748	1.54146	1.40664	0.0777359
Q9WVH9	Fibulin-5 OS=Mus musculus GN=Fbln5 PE=1 SV=1 - [FBLN5_MOUSE]	1.76396	ND	1.51475	0.940854	1.40652	0.246017
Q8BXC6	COMM domain-containing protein 2 OS=Mus musculus GN=Commd2 PE=1 SV=1 - [COMD2_MOUSE]	0.719298	1.28033	2.21984	ND	1.40649	0.540006
Q9D0G0	28S ribosomal protein S30, mitochondrial OS=Mus musculus GN=Mrps30 PE=1 SV=1 - [RT30_MOUSE]	1.61244	1.48396	1.12198	ND	1.40613	0.0954153
A2AS45	Plakophilin-4 OS=Mus musculus GN=Pkp4 PE=1 SV=1 - [A2AS45_MOUSE]	ND	1.03626	1.20777	1.97256	1.40553	0.260922
P62806	Histone H4 OS=Mus musculus GN=Hist1h4a PE=1 SV=2 - [H4_MOUSE]	1.11164	2.07392	ND	1.02561	1.40372	0.326319
Q8VEK0	Cell cycle control protein 50A OS=Mus musculus GN=Tmem30a PE=1 SV=1 - [CC50A_MOUSE]	ND	0.963738	1.47051	1.7689	1.40105	0.230418
Q91V35	Receptor-type tyrosine-protein phosphatase OS=Mus musculus GN=Ptpra PE=1 SV=1 - [Q91V35_MOUSE]	0.942584	ND	1.39678	1.83659	1.39198	0.2678
Q9QUM9	Proteasome subunit alpha type-6 OS=Mus musculus GN=Psma6 PE=1 SV=1 - [PSA6_MOUSE]	0.968102	1.07392	1.33914	2.17988	1.39026	0.221545
A0AUM9	Eif2b3 protein OS=Mus musculus GN=Eif2b3 PE=2 SV=2 - [A0AUM9_MOUSE]	0.84051	2.63459	0.687668	ND	1.38759	0.769429
P51660	Peroxisomal multifunctional enzyme type 2 OS=Mus musculus GN=Hsd17b4 PE=1 SV=3 - [DHB4_MOUSE]	1.51834	1.05858	1.25335	1.71402	1.38607	0.0614992
P56391	Cytochrome c oxidase subunit 6B1 OS=Mus musculus GN=Cox6b1 PE=1 SV=2 - [CX6B1_MOUSE]	1.84689	1.66109	0.642091	ND	1.38336	0.570414
Q3U449	Bisphosphate 3'-nucleotidase 1, isoform CRA_a OS=Mus musculus GN=Bpnt1 PE=2 SV=1 - [Q3U449_MOUSE]	1.25997	ND	1.34048	1.53537	1.37861	0.0321577
Q9D6G1	Heterogeneous nuclear ribonucleoprotein A/B, isoform CRA_b OS=Mus musculus GN=Hnrnpab PE=2 SV=1 - [Q9D6G1_MOUSE]	1.39713	0.878661	ND	1.85244	1.37608	0.334919
P53690	Matrix metalloproteinase-14 OS=Mus musculus GN=Mmp14 PE=2 SV=3 - [MMP14_MOUSE]	1.44817	ND	1.17158	1.50488	1.37488	0.0568296
Q8BVQ5	Protein phosphatase methylesterase 1 OS=Mus musculus GN=Ppme1 PE=1 SV=5 - [PPME1_MOUSE]	0.644338	0.556485	3.08445	1.19939	1.37117	0.867583
Q9CQ54	NADH dehydrogenase [ubiquinone] 1 subunit C2 OS=Mus musculus GN=Ndufc2 PE=1 SV=1 - [NDUC2_MOUSE]	1.51037	1.99163	0.60992	ND	1.37064	0.628419
P98203	Armadillo repeat protein deleted in velo-cardio-facial syndrome homolog OS=Mus musculus GN=Arvcf PE=1 SV=2 - [ARVC_MOUSE]	1.7799	0.687587	1.63539	ND	1.36763	0.526121
Q3U561	Ribosomal protein OS=Mus musculus GN=Rpl10a PE=2 SV=1 - [Q3U561_MOUSE]	1.39713	1.34031	1.0563	1.66951	1.36581	0.0504927
P35456	Urokinase plasminogen activator surface receptor OS=Mus musculus GN=Plaur PE=1 SV=1 - [UPAR_MOUSE]	1.13078	1.42957	1.84048	1.06159	1.3656	0.105187
E9PZF0	Nucleoside diphosphate kinase OS=Mus musculus GN=Gm20390 PE=3 SV=1 - [E9PZF0_MOUSE]	0.958533	1.17852	1.13271	2.18476	1.36363	0.24962
Q8VHY0	Chondroitin sulfate proteoglycan 4 OS=Mus musculus GN=Cspg4 PE=1 SV=3 - [CSPG4_MOUSE]	1.91069	0.715481	2.03083	0.787195	1.36105	0.534741
F8WJK8	Hsc70-interacting protein OS=Mus musculus GN=St13 PE=1 SV=1 - [F8WJK8_MOUSE]	ND	0.781032	0.619303	2.68232	1.36088	0.866298
Q8CFE6	Sodium-coupled neutral amino acid transporter 2 OS=Mus musculus GN=Slc38a2 PE=1 SV=1 - [S38A2_MOUSE]	0.830941	1.00976	2.87265	0.708537	1.35547	0.700136
P49586	Choline-phosphate cytidylyltransferase A OS=Mus musculus GN=Pcyt1a PE=1 SV=1 - [PCY1A_MOUSE]	1.689	0.7894	1.58713	ND	1.35518	0.413253
Q8R2Y8	Peptidyl-tRNA hydrolase 2, mitochondrial OS=Mus musculus GN=Ptrh2 PE=1 SV=1 - [PTH2_MOUSE]	1.52313	1.74616	0.792225	ND	1.35384	0.415541
Q3UNB9	Putative uncharacterized protein OS=Mus musculus GN=Steap1 PE=2 SV=1 - [Q3UNB9_MOUSE]	0.872408	1.26918	2.24799	1.02317	1.35319	0.340813
P40336	Vacuolar protein sorting-associated protein 26A OS=Mus musculus GN=Vps26a PE=1 SV=1 - [VP26A_MOUSE]	ND	1.1046	2.09383	0.854878	1.3511	0.483482
D3YU17	Nicalin OS=Mus musculus GN=Ncln PE=1 SV=1 - [D3YU17_MOUSE]	1.44976	1.43933	1.16086	ND	1.34998	0.0560276
Q6VVW5	Atrial natriuretic peptide receptor 2 OS=Mus musculus GN=Npr2 PE=1 SV=2 - [ANPRB_MOUSE]	1.35407	1.12552	1.55764	ND	1.34574	0.092118
Q8R3X4	Timm44 protein (Fragment) OS=Mus musculus GN=Timm44 PE=2 SV=1 - [Q8R3X4_MOUSE]	1.53907	1.22315	1.26944	ND	1.34389	0.0551926
Q5RKP0	Vat1 protein (Fragment) OS=Mus musculus GN=Vat1 PE=2 SV=1 - [Q5RKP0_MOUSE]	1.64274	0.987448	1.99598	0.746341	1.34313	0.401816
A0A0R4J1Y3	Probable tRNA N6-adenosine threonylcarbamoyltransferase OS=Mus musculus GN=Osgep PE=1 SV=1 - [A0A0R4J1Y3_MOUSE]	0.872408	ND	0.986595	2.1689	1.34264	0.54164
Q9D6K8	FUN14 domain-containing protein 2 OS=Mus musculus GN=Fundc2 PE=1 SV=1 - [FUND2_MOUSE]	2.24402	0.923291	0.845845	ND	1.33772	0.609399
Q3V3R4	Integrin alpha-1 OS=Mus musculus GN=Itga1 PE=1 SV=2 - [ITA1_MOUSE]	2.38278	0.754533	0.726542	1.48171	1.33639	0.604135
E9PXK7	Peroxisomal membrane protein 11B OS=Mus musculus GN=Pex11b PE=1 SV=1 - [E9PXK7_MOUSE]	1.33014	1.51046	1.1622	ND	1.33427	0.0647811
Q3U3L3	Putative uncharacterized protein OS=Mus musculus GN=Serpinb6a PE=2 SV=1 - [Q3U3L3_MOUSE]	1.33971	1.19944	1.70241	1.07683	1.3296	0.0704551
Q61521	Proepiregulin OS=Mus musculus GN=Ereg PE=1 SV=1 - [EREG_MOUSE]	ND	1.19247	1.84048	0.941463	1.3248	0.343025
E9PUQ9	Piezo-type mechanosensitive ion channel component OS=Mus musculus GN=Piezo1 PE=1 SV=1 - [E9PUQ9_MOUSE]	1.44179	1.57183	1.55228	0.731707	1.3244	0.288931
Q8BFY6	Peflin OS=Mus musculus GN=Pef1 PE=1 SV=1 - [PEF1_MOUSE]	1.4067	1.29149	ND	1.27195	1.32338	0.0123622
P47802	Metaxin-1 OS=Mus musculus GN=Mtx1 PE=1 SV=1 - [MTX1_MOUSE]	1.11164	1.16597	0.537534	2.46463	1.31994	0.69321
Q9D8B7	Junctional adhesion molecule C OS=Mus musculus GN=Jam3 PE=1 SV=2 - [JAM3_MOUSE]	1.2185	0.933054	1.45576	1.67134	1.31967	0.136363
Q60805	Tyrosine-protein kinase Mer OS=Mus musculus GN=Mertk PE=1 SV=1 - [MERTK_MOUSE]	1.34609	0.663877	ND	1.94573	1.31857	0.618054
A0A0A0U6W1	Envelope protein OS=Mus musculus PE=4 SV=1 - [A0A0A0U6W1_MOUSE]	1.21212	1.60948	1.33378	1.1122	1.3169	0.0440569
P97363	Serine palmitoyltransferase 2 OS=Mus musculus GN=Sptlc2 PE=1 SV=2 - [SPTC2_MOUSE]	0.931419	0.875872	1.07239	2.37378	1.31336	0.487068
P51863	V-type proton ATPase subunit d 1 OS=Mus musculus GN=Atp6v0d1 PE=1 SV=2 - [VA0D1_MOUSE]	1.74801	1.72524	ND	0.465854	1.31303	0.820288
Q8CJ26	Death domain-containing membrane protein NRADD OS=Mus musculus GN=Nradd PE=1 SV=1 - [NRADD_MOUSE]	1.03828	1.18131	1.80563	1.22561	1.31271	0.127234
Q8R422	CD109 antigen OS=Mus musculus GN=Cd109 PE=1 SV=1 - [CD109_MOUSE]	1.21372	0.635983	1.98391	1.40854	1.31054	0.478929
Q01705	Neurogenic locus notch homolog protein 1 OS=Mus musculus GN=Notch1 PE=1 SV=3 - [NOTC1_MOUSE]	1.05742	1.30962	1.56434	ND	1.31046	0.150618
P97300	Neuroplastin OS=Mus musculus GN=Nptn PE=1 SV=3 - [NPTN_MOUSE]	1.01754	0.856346	1.56702	1.79634	1.30931	0.290251
Q9CQR4	Acyl-coenzyme A thioesterase 13 OS=Mus musculus GN=Acot13 PE=1 SV=1 - [ACO13_MOUSE]	ND	1.12552	1.37936	1.42256	1.30915	0.0694257
P61358	60S ribosomal protein L27 OS=Mus musculus GN=Rpl27 PE=1 SV=2 - [RL27_MOUSE]	1.87719	1.14784	0.978552	1.23232	1.30898	0.184365
Q3UIQ2	Putative uncharacterized protein OS=Mus musculus GN=Ndufs1 PE=2 SV=1 - [Q3UIQ2_MOUSE]	1.67624	1.43515	0.815013	ND	1.3088	0.413449
P49769	Presenilin-1 OS=Mus musculus GN=Psen1 PE=1 SV=1 - [PSN1_MOUSE]	1.25837	1.01395	1.64879	ND	1.30704	0.220015
Q8BTZ5	Ankyrin repeat domain-containing protein 46 OS=Mus musculus GN=Ankrd46 PE=1 SV=1 - [ANR46_MOUSE]	1.17863	0.945607	1.26273	1.84024	1.3068	0.184324
P38647	Stress-70 protein, mitochondrial OS=Mus musculus GN=Hspa9 PE=1 SV=3 - [GRP75_MOUSE]	1.11802	1.63459	0.927614	1.54573	1.30649	0.171396
Q3TKC5	Putative uncharacterized protein (Fragment) OS=Mus musculus GN=Ppat PE=2 SV=1 - [Q3TKC5_MOUSE]	1.2807	0.969317	1.58177	1.3939	1.30642	0.0937309
Q3UY05	Putative uncharacterized protein OS=Mus musculus GN=Ndufs8 PE=2 SV=1 - [Q3UY05_MOUSE]	1.95534	1.2636	0.699732	ND	1.30622	0.602369
P98192	Dihydroxyacetone phosphate acyltransferase OS=Mus musculus GN=Gnpat PE=1 SV=1 - [GNPAT_MOUSE]	1.40989	1.37796	1.12466	ND	1.30417	0.0683138
P51655	Glypican-4 OS=Mus musculus GN=Gpc4 PE=1 SV=2 - [GPC4_MOUSE]	1.89952	0.687587	1.34048	1.27439	1.3005	0.412339
Q99KI3	ER membrane protein complex subunit 3 OS=Mus musculus GN=Emc3 PE=1 SV=3 - [EMC3_MOUSE]	1.39713	1.1855	1.31501	ND	1.29921	0.0325056
A2RRJ4	Exportin 5 OS=Mus musculus GN=Xpo5 PE=2 SV=1 - [A2RRJ4_MOUSE]	ND	1.17155	1.26273	1.46098	1.29842	0.0581607
Q3UGQ1	Cellular tumor antigen p53 (Fragment) OS=Mus musculus GN=Trp53 PE=2 SV=1 - [Q3UGQ1_MOUSE]	1.5949	1.59135	1.12601	0.879878	1.29803	0.209648
O88792	Junctional adhesion molecule A OS=Mus musculus GN=F11r PE=1 SV=2 - [JAM1_MOUSE]	0.984051	0.93166	1.97185	ND	1.29585	0.499367
P48678	Prelamin-A/C OS=Mus musculus GN=Lmna PE=1 SV=2 - [LMNA_MOUSE]	0.931419	2.14644	ND	0.807317	1.29506	0.652951
Q9CQX5	Claudin domain-containing protein 1 OS=Mus musculus GN=Cldnd1 PE=1 SV=1 - [CLDN1_MOUSE]	0.968102	ND	1.33378	1.5811	1.29433	0.239879
P50516	V-type proton ATPase catalytic subunit A OS=Mus musculus GN=Atp6v1a PE=1 SV=2 - [VATA_MOUSE]	1.27273	1.31799	1.29088	ND	1.29387	0.00154925
Q9Z0L0	Trophoblast glycoprotein OS=Mus musculus GN=Tpbg PE=1 SV=3 - [TPBG_MOUSE]	1.02392	0.786611	1.73727	1.61585	1.29091	0.358829
Q9ERS2	NADH dehydrogenase [ubiquinone] 1 alpha subcomplex subunit 13 OS=Mus musculus GN=Ndufa13 PE=1 SV=3 - [NDUAD_MOUSE]	1.6252	1.51743	0.727882	ND	1.29017	0.527316
Q9JLB9	Nectin-3 OS=Mus musculus GN=Pvrl3 PE=1 SV=1 - [PVRL3_MOUSE]	1.47687	1.07113	1.31367	1.29451	1.28905	0.0337489
Q58E39	Hnrpa3 protein (Fragment) OS=Mus musculus GN=Hnrnpa3 PE=2 SV=1 - [Q58E39_MOUSE]	2.00957	0.531381	ND	1.32439	1.28845	0.79638
Q99LC8	Translation initiation factor eIF-2B subunit alpha OS=Mus musculus GN=Eif2b1 PE=1 SV=1 - [EI2BA_MOUSE]	ND	1.34449	1.51743	0.995122	1.28568	0.200569
P53811	Phosphatidylinositol transfer protein beta isoform OS=Mus musculus GN=Pitpnb PE=1 SV=2 - [PIPNB_MOUSE]	0.92504	ND	1.21448	1.71524	1.28492	0.345633
Q91V98	Endosialin OS=Mus musculus GN=Cd248 PE=1 SV=1 - [CD248_MOUSE]	1.2488	0.331939	1.43432	2.12012	1.2838	0.89484
Q9EPT5	Solute carrier organic anion transporter family member 2A1 OS=Mus musculus GN=Slco2a1 PE=1 SV=2 - [SO2A1_MOUSE]	0.623604	1.91911	1.49732	1.09207	1.28303	0.538686
A2A699	Protein FAM171A2 OS=Mus musculus GN=Fam171a2 PE=1 SV=1 - [F1712_MOUSE]	1.01595	1.06276	1.76944	ND	1.28272	0.348999
B0F2B4	Neuroligin 4-like OS=Mus musculus GN=Nlgn4l PE=1 SV=1 - [NLGN4_MOUSE]	1.24561	0.917713	0.995979	1.9689	1.28205	0.323474
E9QM38	Solute carrier family 12 member 2 OS=Mus musculus GN=Slc12a2 PE=1 SV=1 - [E9QM38_MOUSE]	1.20893	ND	1.55228	1.08476	1.28199	0.155183
Q9CQ62	2,4-dienoyl-CoA reductase, mitochondrial OS=Mus musculus GN=Decr1 PE=1 SV=1 - [DECR_MOUSE]	0.933014	1.54672	1.36461	ND	1.28145	0.275533
Q78IK4	MICOS complex subunit Mic27 OS=Mus musculus GN=Apool PE=1 SV=1 - [MIC27_MOUSE]	1.4689	1.15481	ND	1.21402	1.27925	0.0814832
P48759	Pentraxin-related protein PTX3 OS=Mus musculus GN=Ptx3 PE=1 SV=2 - [PTX3_MOUSE]	1.81021	1.01674	1.35389	0.933537	1.27859	0.25466
Q9D0L7	Armadillo repeat-containing protein 10 OS=Mus musculus GN=Armc10 PE=1 SV=1 - [ARM10_MOUSE]	1.10686	1.66248	1.39142	0.953049	1.27845	0.167143
A2AMH5	Choline transporter-like protein 1 OS=Mus musculus GN=Slc44a1 PE=1 SV=1 - [A2AMH5_MOUSE]	1.20096	ND	1.1756	1.45244	1.27633	0.0705927
P14094	Sodium/potassium-transporting ATPase subunit beta-1 OS=Mus musculus GN=Atp1b1 PE=1 SV=1 - [AT1B1_MOUSE]	1.54386	0.737796	1.12735	1.69451	1.27588	0.376433
Q6P9J9	Anoctamin-6 OS=Mus musculus GN=Ano6 PE=1 SV=1 - [ANO6_MOUSE]	1.16746	1.22873	1.45174	1.25244	1.27509	0.0143948
A0A0R3P9C8	NADH dehydrogenase [ubiquinone] 1 alpha subcomplex subunit 9, mitochondrial OS=Mus musculus GN=Ndufa9 PE=1 SV=1 - [A0A0R3P9C8_MOUSE]	1.53589	1.39609	0.88874	ND	1.27357	0.330675
Q922F4	Tubulin beta-6 chain OS=Mus musculus GN=Tubb6 PE=1 SV=1 - [TBB6_MOUSE]	1.26635	1.07113	1.11394	1.63537	1.2717	0.0987009
Q8BVF6	Putative uncharacterized protein OS=Mus musculus GN=Pvr PE=2 SV=1 - [Q8BVF6_MOUSE]	1.21212	1.32775	1.39678	1.14939	1.27151	0.0124312
Q9CQW9	Interferon-induced transmembrane protein 3 OS=Mus musculus GN=Ifitm3 PE=1 SV=1 - [IFM3_MOUSE]	ND	0.429568	1.34048	2.04268	1.27091	0.918122
Q8K274	Ketosamine-3-kinase OS=Mus musculus GN=Fn3krp PE=1 SV=2 - [KT3K_MOUSE]	1.47847	0.88145	1.44638	ND	1.26877	0.337346
Q69ZQ1	Uncharacterized family 31 glucosidase KIAA1161 OS=Mus musculus GN=Kiaa1161 PE=1 SV=2 - [K1161_MOUSE]	1.07337	1.58717	0.94504	1.4689	1.26862	0.180851
A0A0A6YY91	Neural cell adhesion molecule 1 (Fragment) OS=Mus musculus GN=Ncam1 PE=1 SV=1 - [A0A0A6YY91_MOUSE]	1.2185	1.32915	1.38606	1.13902	1.26818	0.0128593
Q3TF84	Putative uncharacterized protein OS=Mus musculus GN=Lrrc59 PE=2 SV=1 - [Q3TF84_MOUSE]	1.37161	1.54812	1.0992	1.04878	1.26693	0.0932409
Q62371	Discoidin domain-containing receptor 2 OS=Mus musculus GN=Ddr2 PE=1 SV=2 - [DDR2_MOUSE]	1.05742	0.543933	1.93566	1.52866	1.26642	0.663908
Q9DB25	Dolichyl-phosphate beta-glucosyltransferase OS=Mus musculus GN=Alg5 PE=1 SV=1 - [ALG5_MOUSE]	1.61404	1.26499	1.15013	1.0311	1.26506	0.103569
Q3U716	Putative uncharacterized protein OS=Mus musculus GN=Cars PE=2 SV=1 - [Q3U716_MOUSE]	0.901116	1.76569	1.00804	1.38537	1.26505	0.283188
Q6A051	Attractin-like protein 1 OS=Mus musculus GN=Atrnl1 PE=1 SV=2 - [ATRN1_MOUSE]	1.18182	ND	0.965147	1.64695	1.26464	0.309707
Q3UXD9	Peroxisomal trans-2-enoyl-CoA reductase OS=Mus musculus GN=Pecr PE=1 SV=1 - [Q3UXD9_MOUSE]	1.51037	1.21757	1.063	ND	1.26365	0.160513
Q99JI4	26S proteasome non-ATPase regulatory subunit 6 OS=Mus musculus GN=Psmd6 PE=1 SV=1 - [PSMD6_MOUSE]	0.76874	1.4742	1.54692	ND	1.26328	0.493904
Q3TG21	Putative uncharacterized protein OS=Mus musculus GN=Atp6v1c1 PE=2 SV=1 - [Q3TG21_MOUSE]	1.563	1.24268	0.983914	ND	1.2632	0.247508
A2ATK9	Family with sequence similarity 171, member A1 OS=Mus musculus GN=Fam171a1 PE=1 SV=1 - [A2ATK9_MOUSE]	1.26475	1.3682	1.27748	1.1378	1.26206	0.00903226
D3YUT3	40S ribosomal protein S19 (Fragment) OS=Mus musculus GN=Rps19 PE=1 SV=2 - [D3YUT3_MOUSE]	1.51515	1.48536	0.784182	ND	1.26156	0.473684
Q5SWU9	Acetyl-CoA carboxylase 1 OS=Mus musculus GN=Acaca PE=1 SV=1 - [ACACA_MOUSE]	1.19617	1.15063	1.59249	1.10549	1.2612	0.0758109
P13439	Uridine 5'-monophosphate synthase OS=Mus musculus GN=Umps PE=1 SV=3 - [UMPS_MOUSE]	0.754386	0.944212	1.39946	1.9439	1.26049	0.488046
P58242	Acid sphingomyelinase-like phosphodiesterase 3b OS=Mus musculus GN=Smpdl3b PE=1 SV=1 - [ASM3B_MOUSE]	1.2807	1.11715	1.12466	1.5189	1.26036	0.0533081
P62855	40S ribosomal protein S26 OS=Mus musculus GN=Rps26 PE=1 SV=3 - [RS26_MOUSE]	1.48804	1.12692	1.16488	ND	1.25995	0.125802
D6REF7	Sphingosine-1-phosphate lyase 1 OS=Mus musculus GN=Sgpl1 PE=1 SV=1 - [D6REF7_MOUSE]	1.26156	0.937238	0.647453	2.19329	1.25989	0.649724
Q9R118	Serine protease HTRA1 OS=Mus musculus GN=Htra1 PE=1 SV=2 - [HTRA1_MOUSE]	1.66348	0.355649	2.26273	0.744512	1.25659	0.99852
O54833	Casein kinase II subunit alpha' OS=Mus musculus GN=Csnk2a2 PE=1 SV=1 - [CSK22_MOUSE]	1.44498	1.35844	0.965147	ND	1.25619	0.231778
Q9CQE1	Protein NipSnap homolog 3B OS=Mus musculus GN=Nipsnap3b PE=1 SV=1 - [NPS3B_MOUSE]	1.62201	1.25244	0.892761	ND	1.25574	0.369808
A0A0N4SVQ1	Cytochrome c oxidase subunit NDUFA4 OS=Mus musculus GN=Ndufa4 PE=1 SV=1 - [A0A0N4SVQ1_MOUSE]	1.38437	1.00697	0.985255	1.63963	1.25406	0.201377
P62754	40S ribosomal protein S6 OS=Mus musculus GN=Rps6 PE=1 SV=1 - [RS6_MOUSE]	1.58054	1.17713	ND	1.00244	1.25337	0.259495
Q3V1M1	Immunoglobulin superfamily member 10 OS=Mus musculus GN=Igsf10 PE=2 SV=2 - [IGS10_MOUSE]	1.88357	ND	1.31903	0.556098	1.2529	0.794139
G3XA25	Acetyl-CoA acetyltransferase, cytosolic OS=Mus musculus GN=Acat2 PE=1 SV=1 - [G3XA25_MOUSE]	0.69059	ND	1.32976	1.7378	1.25272	0.627085
P10852	4F2 cell-surface antigen heavy chain OS=Mus musculus GN=Slc3a2 PE=1 SV=1 - [4F2_MOUSE]	1.16108	1.22734	1.55362	1.05549	1.24938	0.0817973
Q8BUM1	Putative uncharacterized protein OS=Mus musculus GN=Tardbp PE=2 SV=1 - [Q8BUM1_MOUSE]	1.41786	1.5258	ND	0.803659	1.24911	0.458852
Q60605	Myosin light polypeptide 6 OS=Mus musculus GN=Myl6 PE=1 SV=3 - [MYL6_MOUSE]	1.1866	1.04603	0.91689	1.84207	1.2479	0.308852
P04925	Major prion protein OS=Mus musculus GN=Prnp PE=1 SV=2 - [PRIO_MOUSE]	1.39075	0.906555	1.46247	1.22744	1.2468	0.153131
Q9WTP7	GTP:AMP phosphotransferase AK3, mitochondrial OS=Mus musculus GN=Ak3 PE=1 SV=3 - [KAD3_MOUSE]	1.57735	0.718271	1.44236	ND	1.24599	0.577953
Q3TWN3	Metal transporter CNNM2 OS=Mus musculus GN=Cnnm2 PE=1 SV=3 - [CNNM2_MOUSE]	1.17863	1.3947	1.16756	1.23476	1.24391	0.013258
Q3TVX7	Putative uncharacterized protein OS=Mus musculus GN=Sypl PE=2 SV=1 - [Q3TVX7_MOUSE]	1.21053	0.821478	1.55764	1.37927	1.24223	0.264728
P41241	Tyrosine-protein kinase CSK OS=Mus musculus GN=Csk PE=1 SV=2 - [CSK_MOUSE]	1.00957	ND	1.24531	1.46463	1.23984	0.199411
Q3TF81	Putative uncharacterized protein (Fragment) OS=Mus musculus GN=Rpp30 PE=2 SV=1 - [Q3TF81_MOUSE]	1.61722	1.02789	1.07105	ND	1.23872	0.315228
N0E4C0	Casein kinase II subunit beta OS=Mus musculus GN=Csnk2b PE=2 SV=1 - [N0E4C0_MOUSE]	1.15789	1.3152	1.24129	ND	1.23813	0.0288081
P17879	Heat shock 70 kDa protein 1B OS=Mus musculus GN=Hspa1b PE=1 SV=3 - [HS71B_MOUSE]	ND	0.317992	2.00804	1.3878	1.23795	0.949465
A0A0B4J1P7	Cystine/glutamate transporter OS=Mus musculus GN=Slc7a11 PE=1 SV=1 - [A0A0B4J1P7_MOUSE]	0.432217	2.16736	1.50134	0.85	1.23773	0.907085
Q3TCD4	Enoyl-CoA delta isomerase 2, mitochondrial OS=Mus musculus GN=Eci2 PE=1 SV=1 - [Q3TCD4_MOUSE]	1.36045	0.888424	ND	1.46341	1.23743	0.34636
P09405	Nucleolin OS=Mus musculus GN=Ncl PE=1 SV=2 - [NUCL_MOUSE]	1.19298	0.940028	1.14745	1.66341	1.23597	0.206249
Q9DBE8	Alpha-1,3/1,6-mannosyltransferase ALG2 OS=Mus musculus GN=Alg2 PE=1 SV=2 - [ALG2_MOUSE]	1.63317	0.74477	1.32842	ND	1.23545	0.566343
P09411	Phosphoglycerate kinase 1 OS=Mus musculus GN=Pgk1 PE=1 SV=4 - [PGK1_MOUSE]	0.53748	0.735007	0.774799	2.89329	1.23514	0.940242
Q3TEW6	Myelin protein zero-like protein 1 OS=Mus musculus GN=Mpzl1 PE=1 SV=1 - [MPZL1_MOUSE]	0.992026	0.641562	1.3378	1.9689	1.23507	0.62366
Q99K70	Ras-related GTP-binding protein C OS=Mus musculus GN=Rragc PE=1 SV=1 - [RRAGC_MOUSE]	0.888357	1.58438	1.22922	ND	1.23399	0.389066
Q6ZQ83	MKIAA0620 protein (Fragment) OS=Mus musculus GN=Plxnd1 PE=2 SV=1 - [Q6ZQ83_MOUSE]	1.02073	1.35007	1.3311	ND	1.23397	0.156197
Q8R5L1	Complement component 1 Q subcomponent-binding protein, mitochondrial OS=Mus musculus GN=C1qbp PE=1 SV=1 - [Q8R5L1_MOUSE]	1.30303	1.55788	0.836461	ND	1.23246	0.440507
Q6ZWN5	40S ribosomal protein S9 OS=Mus musculus GN=Rps9 PE=1 SV=3 - [RS9_MOUSE]	1.45614	1.33891	0.902145	ND	1.2324	0.33034
A0A0U1RNT6	S-adenosylmethionine synthase isoform type-2 OS=Mus musculus GN=Mat2a PE=1 SV=1 - [A0A0U1RNT6_MOUSE]	0.334928	ND	1.16756	2.1939	1.23213	0.934737
P49817	Caveolin-1 OS=Mus musculus GN=Cav1 PE=1 SV=1 - [CAV1_MOUSE]	2.05104	1.71409	0.718499	0.439024	1.23066	0.947849
Q91ZV3	Discoidin, CUB and LCCL domain-containing protein 2 OS=Mus musculus GN=Dcbld2 PE=1 SV=1 - [DCBD2_MOUSE]	ND	1.25384	1.34048	1.09756	1.23063	0.0738307
O35639	Annexin A3 OS=Mus musculus GN=Anxa3 PE=1 SV=4 - [ANXA3_MOUSE]	1.37959	1.3947	1.29223	0.854878	1.23035	0.203573
Q8BFZ9	Erlin-2 OS=Mus musculus GN=Erlin2 PE=1 SV=1 - [ERLN2_MOUSE]	1.62201	1.56206	1.09651	0.637805	1.2296	0.555832
Q8VI75	Importin-4 OS=Mus musculus GN=Ipo4 PE=1 SV=1 - [IPO4_MOUSE]	0.786284	1.46025	1.15282	1.51768	1.22926	0.331888
P38060	Hydroxymethylglutaryl-CoA lyase, mitochondrial OS=Mus musculus GN=Hmgcl PE=1 SV=2 - [HMGCL_MOUSE]	1.17544	1.58856	0.923592	ND	1.2292	0.366453
Q9R1T2	SUMO-activating enzyme subunit 1 OS=Mus musculus GN=Sae1 PE=1 SV=1 - [SAE1_MOUSE]	1.10526	0.737796	1.51609	1.55488	1.22851	0.41724
Q9CZT5	Vasorin OS=Mus musculus GN=Vasn PE=2 SV=2 - [VASN_MOUSE]	1.2807	0.492329	1.53351	1.60305	1.2274	0.718898
Q9D5T0	ATPase family AAA domain-containing protein 1 OS=Mus musculus GN=Atad1 PE=1 SV=1 - [ATAD1_MOUSE]	0.684211	2.0251	0.970509	ND	1.22661	0.786706
P12970	60S ribosomal protein L7a OS=Mus musculus GN=Rpl7a PE=1 SV=2 - [RL7A_MOUSE]	1.41148	1.16736	1.15416	1.1689	1.22548	0.0258082
P62918	60S ribosomal protein L8 OS=Mus musculus GN=Rpl8 PE=1 SV=2 - [RL8_MOUSE]	1.5327	1.11855	1.05764	1.19085	1.22493	0.100232
Q8CGK3	Lon protease homolog, mitochondrial OS=Mus musculus GN=Lonp1 PE=1 SV=2 - [LONM_MOUSE]	1.74163	1.40446	0.52815	ND	1.22475	0.837773
P37172	Activin receptor type-1 OS=Mus musculus GN=Acvr1 PE=2 SV=2 - [ACVR1_MOUSE]	ND	0.587169	1.34048	1.74268	1.22344	0.778398
Q9D024	Coiled-coil domain-containing protein 47 OS=Mus musculus GN=Ccdc47 PE=1 SV=2 - [CCD47_MOUSE]	1.40191	1.35425	0.911528	ND	1.22257	0.316578
Q3UYA2	Putative uncharacterized protein OS=Mus musculus GN=Pcdhb21 PE=2 SV=1 - [Q3UYA2_MOUSE]	1.14195	0.963738	ND	1.55976	1.22181	0.329686
Q8C1V4	Lysine--tRNA ligase OS=Mus musculus GN=Kars PE=2 SV=1 - [Q8C1V4_MOUSE]	1.00319	1.51046	1.15147	ND	1.22171	0.262688
Q8BMF4	Dihydrolipoyllysine-residue acetyltransferase component of pyruvate dehydrogenase complex, mitochondrial OS=Mus musculus GN=Dlat PE=1 SV=2 - [ODP2_MOUSE]	1.58054	2.08647	0.608579	0.609756	1.22134	0.884807
Q6ZWQ7	Signal peptidase complex subunit 3 OS=Mus musculus GN=Spcs3 PE=1 SV=1 - [Q6ZWQ7_MOUSE]	1.73844	1.33333	0.965147	0.848171	1.22127	0.395432
Q3UQM7	Putative uncharacterized protein OS=Mus musculus GN=Slc7a5 PE=2 SV=1 - [Q3UQM7_MOUSE]	1.20255	1.21478	1.47989	0.987195	1.22111	0.105702
P62717	60S ribosomal protein L18a OS=Mus musculus GN=Rpl18a PE=1 SV=1 - [RL18A_MOUSE]	1.57576	1	1.03485	1.27256	1.22079	0.181195
Q3ULZ3	Phosphoserine aminotransferase OS=Mus musculus GN=Psat1 PE=2 SV=1 - [Q3ULZ3_MOUSE]	0.602871	1.05718	1.07239	2.14817	1.22015	0.736536
Q9WTI7	Unconventional myosin-Ic OS=Mus musculus GN=Myo1c PE=1 SV=2 - [MYO1C_MOUSE]	0.725678	1.1855	1.0429	1.92622	1.22007	0.546446
Q9D6J6	NADH dehydrogenase [ubiquinone] flavoprotein 2, mitochondrial OS=Mus musculus GN=Ndufv2 PE=1 SV=2 - [NDUV2_MOUSE]	1.66986	1.28312	0.706434	ND	1.2198	0.641579
P14148	60S ribosomal protein L7 OS=Mus musculus GN=Rpl7 PE=1 SV=2 - [RL7_MOUSE]	1.4051	1.20642	1.12735	1.1378	1.21917	0.0316894
P47955	60S acidic ribosomal protein P1 OS=Mus musculus GN=Rplp1 PE=1 SV=1 - [RLA1_MOUSE]	1.51515	1.18968	0.950402	ND	1.21841	0.314228
Q6RKD8	Leucine-rich repeat transmembrane protein FLRT1 OS=Mus musculus GN=Flrt1 PE=1 SV=1 - [FLRT1_MOUSE]	0.425837	1.15481	ND	2.07378	1.21814	0.989997
E9QB01	Neural cell adhesion molecule 1 OS=Mus musculus GN=Ncam1 PE=1 SV=2 - [E9QB01_MOUSE]	1.07815	0.959554	1.74531	1.08598	1.21725	0.293775
Q9QZF2	Glypican-1 OS=Mus musculus GN=Gpc1 PE=1 SV=1 - [GPC1_MOUSE]	1.45455	0.620642	1.70107	1.08537	1.21541	0.605465
Q99LC5	Electron transfer flavoprotein subunit alpha, mitochondrial OS=Mus musculus GN=Etfa PE=1 SV=2 - [ETFA_MOUSE]	2.04944	1.02092	0.575067	ND	1.21514	0.882149
Q9D023	Mitochondrial pyruvate carrier 2 OS=Mus musculus GN=Mpc2 PE=1 SV=1 - [MPC2_MOUSE]	1.33652	ND	1.49464	0.812805	1.21466	0.479107
P97792	Coxsackievirus and adenovirus receptor homolog OS=Mus musculus GN=Cxadr PE=1 SV=1 - [CXAR_MOUSE]	1.07177	0.987448	1.18499	1.6122	1.2141	0.199244
Q62348	Translin OS=Mus musculus GN=Tsn PE=1 SV=1 - [TSN_MOUSE]	0.889952	0.940028	1.03485	1.98963	1.21362	0.519057
Q3TH64	Putative uncharacterized protein OS=Mus musculus GN=Cyb5b PE=2 SV=1 - [Q3TH64_MOUSE]	1.2201	1.1046	1.31367	ND	1.21279	0.0630524
P47911	60S ribosomal protein L6 OS=Mus musculus GN=Rpl6 PE=1 SV=3 - [RL6_MOUSE]	1.49601	1.17852	0.962466	ND	1.21233	0.300855
Q60737	Casein kinase II subunit alpha OS=Mus musculus GN=Csnk2a1 PE=1 SV=2 - [CSK21_MOUSE]	1.29187	1.32497	1.01743	ND	1.21142	0.159057
Q9R1R9	UBE-1a OS=Mus musculus GN=Rdh11 PE=2 SV=1 - [Q9R1R9_MOUSE]	1.2823	0.885635	1.46381	ND	1.21058	0.376899
P27659	60S ribosomal protein L3 OS=Mus musculus GN=Rpl3 PE=1 SV=3 - [RL3_MOUSE]	1.5949	1.09066	0.981233	1.175	1.21045	0.194141
Q9CPR5	39S ribosomal protein L15, mitochondrial OS=Mus musculus GN=Mrpl15 PE=1 SV=1 - [RM15_MOUSE]	1.32695	1.61925	0.684987	ND	1.2104	0.669363
Q5HZI9	Solute carrier family 25 member 51 OS=Mus musculus GN=Slc25a51 PE=1 SV=1 - [S2551_MOUSE]	1.16906	1.17155	1.28954	ND	1.21005	0.0278946
F8WJ41	40S ribosomal protein S15a (Fragment) OS=Mus musculus GN=Rps15a PE=1 SV=1 - [F8WJ41_MOUSE]	1.81978	1.08787	ND	0.721341	1.20966	0.700665
E9QMJ5	Protein Adgre5 OS=Mus musculus GN=Adgre5 PE=1 SV=1 - [E9QMJ5_MOUSE]	ND	0.539749	2.01743	1.07134	1.20951	0.905037
Q8R1I1	Cytochrome b-c1 complex subunit 9 OS=Mus musculus GN=Uqcr10 PE=1 SV=1 - [QCR9_MOUSE]	1.40829	1.33054	0.887399	ND	1.20875	0.363951
Q3UM23	Putative uncharacterized protein OS=Mus musculus GN=Rnh1 PE=2 SV=1 - [Q3UM23_MOUSE]	1.44976	0.39749	1.7748	ND	1.20735	0.988686
P48962	ADP/ATP translocase 1 OS=Mus musculus GN=Slc25a4 PE=1 SV=4 - [ADT1_MOUSE]	1.50558	1.08368	1.24665	0.989634	1.20639	0.151594
Q8C3Z3	Putative uncharacterized protein (Fragment) OS=Mus musculus GN=Tmod3 PE=2 SV=1 - [Q8C3Z3_MOUSE]	1.29506	1.24547	1.07641	ND	1.20564	0.0822537
Q91YQ8	Amacr protein OS=Mus musculus GN=Amacr PE=2 SV=1 - [Q91YQ8_MOUSE]	1.38756	1.13947	1.08445	ND	1.20383	0.13961
Q3TZP9	Putative uncharacterized protein OS=Mus musculus GN=Ror2 PE=2 SV=1 - [Q3TZP9_MOUSE]	ND	0.801953	1.09786	1.70854	1.20278	0.598285
Q80X71	Transmembrane protein 106B OS=Mus musculus GN=Tmem106b PE=1 SV=1 - [T106B_MOUSE]	1.08772	ND	1.59249	0.923171	1.20113	0.434815
Q3TQP6	Malic enzyme OS=Mus musculus GN=Me1 PE=1 SV=1 - [Q3TQP6_MOUSE]	1.0941	0.983264	1.8874	0.833537	1.19957	0.511195
Q3TWT5	Putative uncharacterized protein OS=Mus musculus GN=Asah1 PE=2 SV=1 - [Q3TWT5_MOUSE]	1.16587	1.11437	1.31367	ND	1.19797	0.0681981
Q9CQU3	Protein RER1 OS=Mus musculus GN=Rer1 PE=1 SV=1 - [RER1_MOUSE]	1.42903	ND	0.882038	1.28232	1.19779	0.387799
Q09143	High affinity cationic amino acid transporter 1 OS=Mus musculus GN=Slc7a1 PE=1 SV=1 - [CTR1_MOUSE]	0.894737	1.17155	1.75335	0.970732	1.19759	0.405666
Q99KE1	NAD-dependent malic enzyme, mitochondrial OS=Mus musculus GN=Me2 PE=1 SV=1 - [MAOM_MOUSE]	1.56619	1.5537	0.867292	0.8	1.19679	0.523574
Q5RKP3	60S ribosomal protein L13 OS=Mus musculus GN=Rpl13 PE=2 SV=1 - [Q5RKP3_MOUSE]	1.52472	1.05997	1.00402	ND	1.19624	0.343694
P62869	Transcription elongation factor B polypeptide 2 OS=Mus musculus GN=Tceb2 PE=1 SV=1 - [ELOB_MOUSE]	1.15152	0.92887	1.5067	ND	1.1957	0.373468
Q9DCJ5	NADH dehydrogenase [ubiquinone] 1 alpha subcomplex subunit 8 OS=Mus musculus GN=Ndufa8 PE=1 SV=3 - [NDUA8_MOUSE]	1.62201	1.59972	0.928954	0.621951	1.19316	0.691822
Q03145	Ephrin type-A receptor 2 OS=Mus musculus GN=Epha2 PE=1 SV=3 - [EPHA2_MOUSE]	0.862839	1.34031	1.67962	0.889024	1.19295	0.461589
Q9ER41	Torsin-1B OS=Mus musculus GN=Tor1b PE=1 SV=2 - [TOR1B_MOUSE]	1.2201	1.64156	0.715818	ND	1.19249	0.669907
Q9D0T1	NHP2-like protein 1 OS=Mus musculus GN=Snu13 PE=1 SV=4 - [NH2L1_MOUSE]	0.961722	2.03208	ND	0.583537	1.19245	0.914897
A0A0G2JES3	60S ribosomal protein L9 (Fragment) OS=Mus musculus GN=Rpl9 PE=1 SV=1 - [A0A0G2JES3_MOUSE]	1.69378	1.20781	0.675603	ND	1.1924	0.726622
Q8BG51	Mitochondrial Rho GTPase 1 OS=Mus musculus GN=Rhot1 PE=1 SV=1 - [MIRO1_MOUSE]	0.966507	1.2357	ND	1.37439	1.1922	0.253936
Q497D7	Rpl30 protein OS=Mus musculus GN=Rpl30 PE=2 SV=1 - [Q497D7_MOUSE]	1.76236	1.3166	0.978552	0.703049	1.19014	0.594968
Q9CRY0	Putative uncharacterized protein (Fragment) OS=Mus musculus GN=Sec62 PE=2 SV=1 - [Q9CRY0_MOUSE]	1.29506	0.854951	ND	1.4189	1.18964	0.435994
Q9D9V3	Ethylmalonyl-CoA decarboxylase OS=Mus musculus GN=Echdc1 PE=1 SV=2 - [ECHD1_MOUSE]	0.958533	1.11994	1.4866	ND	1.18836	0.34898
A0PJE6	Pccb protein (Fragment) OS=Mus musculus GN=Pccb PE=2 SV=1 - [A0PJE6_MOUSE]	1.17065	ND	1.07775	1.31098	1.18646	0.0980256
P62715	Serine/threonine-protein phosphatase 2A catalytic subunit beta isoform OS=Mus musculus GN=Ppp2cb PE=1 SV=1 - [PP2AB_MOUSE]	1.01595	ND	1.33244	1.20976	1.18605	0.174066
Q9CZX9	ER membrane protein complex subunit 4 OS=Mus musculus GN=Emc4 PE=1 SV=1 - [EMC4_MOUSE]	1.09569	1.53975	0.920912	ND	1.18545	0.433198
P82347	Delta-sarcoglycan OS=Mus musculus GN=Sgcd PE=1 SV=1 - [SGCD_MOUSE]	1.54226	1.29986	0.935657	0.963415	1.1853	0.307712
P99027	60S acidic ribosomal protein P2 OS=Mus musculus GN=Rplp2 PE=1 SV=3 - [RLA2_MOUSE]	1.43541	1.12413	0.995979	ND	1.18517	0.279063
Q8BZA9	Fructose-2,6-bisphosphatase TIGAR OS=Mus musculus GN=Tigar PE=1 SV=1 - [TIGAR_MOUSE]	0.610845	0.67643	1.20912	2.24085	1.18431	0.93096
Q8BWT1	3-ketoacyl-CoA thiolase, mitochondrial OS=Mus musculus GN=Acaa2 PE=1 SV=3 - [THIM_MOUSE]	1.66348	1.05718	0.829759	ND	1.18347	0.599593
Q9EPK6	Nucleotide exchange factor SIL1 OS=Mus musculus GN=Sil1 PE=1 SV=2 - [SIL1_MOUSE]	0.92185	1.1311	1.49196	ND	1.18164	0.401737
Q8R010	Aminoacyl tRNA synthase complex-interacting multifunctional protein 2 OS=Mus musculus GN=Aimp2 PE=1 SV=2 - [AIMP2_MOUSE]	0.897927	1.41423	1.15147	1.2622	1.18146	0.210877
Q3U4G3	Xyloside xylosyltransferase 1 OS=Mus musculus GN=Xxylt1 PE=1 SV=2 - [XXLT1_MOUSE]	1.30622	0.913529	1.18633	1.31951	1.1814	0.165661
Q3UQD0	Putative uncharacterized protein (Fragment) OS=Mus musculus GN=Tomm40 PE=2 SV=1 - [Q3UQD0_MOUSE]	1.0638	1.42678	0.533512	1.69817	1.18056	0.775214
Q04857	Collagen alpha-1(VI) chain OS=Mus musculus GN=Col6a1 PE=1 SV=1 - [CO6A1_MOUSE]	1.38596	ND	1.16622	0.987195	1.17979	0.25275
Q6GU23	Signal transducer and activator of transcription 3 OS=Mus musculus GN=Stat3 PE=2 SV=1 - [Q6GU23_MOUSE]	ND	1.31381	0.497319	1.72805	1.17973	0.924492
Q80ZP8	Armet protein OS=Mus musculus GN=Manf PE=1 SV=1 - [Q80ZP8_MOUSE]	1.06061	1.50488	0.970509	ND	1.17867	0.389726
Q8JZN5	Acyl-CoA dehydrogenase family member 9, mitochondrial OS=Mus musculus GN=Acad9 PE=1 SV=2 - [ACAD9_MOUSE]	1.38915	1.30544	0.839142	ND	1.17791	0.470825
Q9D786	HAUS augmin-like complex subunit 5 OS=Mus musculus GN=Haus5 PE=1 SV=1 - [HAUS5_MOUSE]	0.869219	1.3947	1.26944	ND	1.17779	0.424808
Q921X9	Protein disulfide-isomerase A5 OS=Mus musculus GN=Pdia5 PE=1 SV=1 - [PDIA5_MOUSE]	0.76236	1.96792	0.802949	ND	1.17774	0.858869
Q9D8E6	60S ribosomal protein L4 OS=Mus musculus GN=Rpl4 PE=1 SV=3 - [RL4_MOUSE]	1.40032	1.23431	0.898123	ND	1.17758	0.382803
P82349	Beta-sarcoglycan OS=Mus musculus GN=Sgcb PE=1 SV=1 - [SGCB_MOUSE]	1.54864	1.29847	0.699732	1.16037	1.1768	0.52429
Q9D8N0	Elongation factor 1-gamma OS=Mus musculus GN=Eef1g PE=1 SV=3 - [EF1G_MOUSE]	0.754386	1.47838	1.12198	1.35244	1.1768	0.443206
D3YW87	Filamin-C OS=Mus musculus GN=Flnc PE=1 SV=2 - [D3YW87_MOUSE]	0.872408	1.67643	1.28686	0.868902	1.17615	0.498938
B9EIU3	Attractin OS=Mus musculus GN=Atrn PE=2 SV=1 - [B9EIU3_MOUSE]	1.05104	1.20642	1.20509	1.23354	1.17402	0.0227637
P57716	Nicastrin OS=Mus musculus GN=Ncstn PE=1 SV=3 - [NICA_MOUSE]	1.10686	1.05021	1.41957	1.1189	1.17389	0.106555
P24547	Inosine-5'-monophosphate dehydrogenase 2 OS=Mus musculus GN=Impdh2 PE=1 SV=2 - [IMDH2_MOUSE]	1.04466	1.42538	1.13807	1.08659	1.17367	0.115635
O88455	7-dehydrocholesterol reductase OS=Mus musculus GN=Dhcr7 PE=1 SV=1 - [DHCR7_MOUSE]	1.02392	ND	1.0496	1.44512	1.17288	0.316945
Z4YKT6	Dehydrogenase/reductase SDR family member 7B OS=Mus musculus GN=Dhrs7b PE=1 SV=1 - [Z4YKT6_MOUSE]	1.11164	1.33891	1.34048	0.89939	1.17261	0.221064
Q3UHB1	5'-nucleotidase domain-containing protein 3 OS=Mus musculus GN=Nt5dc3 PE=1 SV=1 - [NT5D3_MOUSE]	1.32536	1.49651	0.69571	ND	1.17253	0.695809
Q9D6J5	NADH dehydrogenase [ubiquinone] 1 beta subcomplex subunit 8, mitochondrial OS=Mus musculus GN=Ndufb8 PE=1 SV=1 - [NDUB8_MOUSE]	1.82297	1.44212	0.887399	0.536585	1.17227	0.849341
Q8BGK6	Y+L amino acid transporter 2 OS=Mus musculus GN=Slc7a6 PE=1 SV=1 - [YLAT2_MOUSE]	1.13557	0.966527	1.54021	1.04268	1.17125	0.259618
D3YUM1	NADH dehydrogenase [ubiquinone] flavoprotein 1, mitochondrial OS=Mus musculus GN=Ndufv1 PE=1 SV=1 - [D3YUM1_MOUSE]	1.50558	1.53138	0.97185	0.673171	1.1705	0.637489
P35762	CD81 antigen OS=Mus musculus GN=Cd81 PE=1 SV=2 - [CD81_MOUSE]	0.811802	0.870293	1.34048	1.65915	1.17043	0.557609
Q3UDG9	Putative uncharacterized protein (Fragment) OS=Mus musculus GN=Myd88 PE=2 SV=1 - [Q3UDG9_MOUSE]	1.01116	ND	1.3874	1.11159	1.17005	0.254873
Q9CPQ8	ATP synthase subunit g, mitochondrial OS=Mus musculus GN=Atp5l PE=1 SV=1 - [ATP5L_MOUSE]	1.40989	1.44073	0.654155	ND	1.16826	0.750157
P48036	Annexin A5 OS=Mus musculus GN=Anxa5 PE=1 SV=1 - [ANXA5_MOUSE]	1.13397	1.106	0.911528	1.52012	1.1679	0.281624
P14685	26S proteasome non-ATPase regulatory subunit 3 OS=Mus musculus GN=Psmd3 PE=1 SV=3 - [PSMD3_MOUSE]	0.743222	1.55788	1.62064	0.74878	1.16763	0.723083
O55234	Proteasome subunit beta type-5 OS=Mus musculus GN=Psmb5 PE=1 SV=3 - [PSB5_MOUSE]	0.969697	1.25244	1.28954	1.15671	1.1671	0.103103
Q8BFY9	Transportin-1 OS=Mus musculus GN=Tnpo1 PE=1 SV=2 - [TNPO1_MOUSE]	0.711324	1.15063	1.17694	1.62805	1.16674	0.556691
A2AV19	Exosome complex component RRP4 (Fragment) OS=Mus musculus GN=Exosc2 PE=1 SV=1 - [A2AV19_MOUSE]	1.0319	1.35007	1.11796	ND	1.16664	0.204928
Q61730	Interleukin-1 receptor accessory protein OS=Mus musculus GN=Il1rap PE=1 SV=1 - [IL1AP_MOUSE]	1.11164	0.645746	1.13271	1.76585	1.16399	0.69019
P46664	Adenylosuccinate synthetase isozyme 2 OS=Mus musculus GN=Adss PE=1 SV=2 - [PURA2_MOUSE]	0.803828	0.776848	1.26005	1.81402	1.16369	0.688956
P08752	Guanine nucleotide-binding protein G(i) subunit alpha-2 OS=Mus musculus GN=Gnai2 PE=1 SV=5 - [GNAI2_MOUSE]	1.15949	1.20223	0.872654	1.42012	1.16362	0.269353
Q80T06	Elongation factor 1-delta OS=Mus musculus GN=Eef1d PE=1 SV=1 - [Q80T06_MOUSE]	0.732057	1.48815	1.17828	1.25549	1.16349	0.489654
P30412	Peptidyl-prolyl cis-trans isomerase C OS=Mus musculus GN=Ppic PE=1 SV=1 - [PPIC_MOUSE]	1.42105	0.965132	1.30295	0.964634	1.16344	0.269704
Q9CRT8	Exportin-T OS=Mus musculus GN=Xpot PE=1 SV=3 - [XPOT_MOUSE]	0.899522	1.21199	1.34048	1.20061	1.16315	0.200106
Q3TTN3	Putative uncharacterized protein OS=Mus musculus GN=Vdac3 PE=2 SV=1 - [Q3TTN3_MOUSE]	1.33652	1.43096	1.00268	0.881707	1.16297	0.337403
Q62165	Dystroglycan OS=Mus musculus GN=Dag1 PE=1 SV=4 - [DAG1_MOUSE]	1.04466	1.01534	1.42091	1.16524	1.16154	0.161769
Q8C3Y4	Kinetochore-associated protein 1 OS=Mus musculus GN=Kntc1 PE=1 SV=2 - [KNTC1_MOUSE]	0.728868	ND	1.30161	1.45305	1.16117	0.66667
Q9QZM4	Tumor necrosis factor receptor superfamily member 10B OS=Mus musculus GN=Tnfrsf10b PE=2 SV=3 - [TR10B_MOUSE]	0.976077	1.10181	1.5134	1.05244	1.16093	0.257752
Q99JY8	Phospholipid phosphatase 3 OS=Mus musculus GN=Plpp3 PE=1 SV=1 - [PLPP3_MOUSE]	1.46252	ND	0.568365	1.45122	1.1607	0.860473
Q8QZY6	Tetraspanin-14 OS=Mus musculus GN=Tspan14 PE=1 SV=1 - [TSN14_MOUSE]	1.2185	0.838215	0.702413	1.88354	1.16067	0.753292
P62242	40S ribosomal protein S8 OS=Mus musculus GN=Rps8 PE=1 SV=2 - [RS8_MOUSE]	1.55343	1.13668	0.928954	1.02134	1.1601	0.331797
Q9D0P6	Putative uncharacterized protein OS=Mus musculus PE=2 SV=1 - [Q9D0P6_MOUSE]	1.93301	0.863319	0.679625	ND	1.15865	0.906563
Z4YK18	VWFA and cache domain-containing protein 1 OS=Mus musculus GN=Cachd1 PE=1 SV=1 - [Z4YK18_MOUSE]	1.10367	0.556485	1.81099	ND	1.15705	0.926887
Q6ZWV7	60S ribosomal protein L35 OS=Mus musculus GN=Rpl35 PE=1 SV=1 - [RL35_MOUSE]	1.50718	1.1046	0.859249	ND	1.15701	0.539174
Q3ULD5	Methylcrotonoyl-CoA carboxylase beta chain, mitochondrial OS=Mus musculus GN=Mccc2 PE=1 SV=1 - [MCCB_MOUSE]	1.21691	1.14644	1.03887	1.22561	1.15696	0.0329318
Q3UVK0	Endoplasmic reticulum metallopeptidase 1 OS=Mus musculus GN=Ermp1 PE=1 SV=2 - [ERMP1_MOUSE]	0.799043	2.2357	0.435657	ND	1.1568	0.877152
G3UZ26	Serine hydroxymethyltransferase (Fragment) OS=Mus musculus GN=Shmt1 PE=1 SV=1 - [G3UZ26_MOUSE]	0.663477	1.39609	1.41019	ND	1.15659	0.755462
Q91VA7	Isocitrate dehydrogenase [NAD] subunit, mitochondrial OS=Mus musculus GN=Idh3b PE=1 SV=1 - [Q91VA7_MOUSE]	1.42743	1.15202	0.821716	1.225	1.15654	0.358726
P16045	Galectin-1 OS=Mus musculus GN=Lgals1 PE=1 SV=3 - [LEG1_MOUSE]	1.01276	1.00279	1.34048	1.26585	1.15547	0.167437
Q8R1Q8	Cytoplasmic dynein 1 light intermediate chain 1 OS=Mus musculus GN=Dync1li1 PE=1 SV=1 - [DC1L1_MOUSE]	1.02392	ND	1.0067	1.43415	1.15492	0.375546
Q80UL3	Galactokinase 1 OS=Mus musculus GN=Galk1 PE=2 SV=1 - [Q80UL3_MOUSE]	1.51196	0.758717	ND	1.19329	1.15466	0.656405
A0A087WS46	Elongation factor 1-beta OS=Mus musculus GN=Eef1b2 PE=1 SV=1 - [A0A087WS46_MOUSE]	0.746411	1.43654	ND	1.27683	1.15326	0.655071
Q8BLF1	Neutral cholesterol ester hydrolase 1 OS=Mus musculus GN=Nceh1 PE=1 SV=1 - [NCEH1_MOUSE]	1.39872	1.08508	0.975871	ND	1.15322	0.344985
Q9DCT2	NADH dehydrogenase [ubiquinone] iron-sulfur protein 3, mitochondrial OS=Mus musculus GN=Ndufs3 PE=1 SV=2 - [NDUS3_MOUSE]	1.5614	1.56485	0.871314	0.614634	1.15305	0.789452
P18406	Protein CYR61 OS=Mus musculus GN=Cyr61 PE=1 SV=1 - [CYR61_MOUSE]	1.41627	1.41004	0.979893	0.804268	1.15262	0.477679
Q6PE15	Mycophenolic acid acyl-glucuronide esterase, mitochondrial OS=Mus musculus GN=Abhd10 PE=1 SV=1 - [ABHDA_MOUSE]	1.46571	1.2622	0.729223	ND	1.15238	0.684445
P68373	Tubulin alpha-1C chain OS=Mus musculus GN=Tuba1c PE=1 SV=1 - [TBA1C_MOUSE]	1.2201	ND	1.28418	0.952439	1.15224	0.285054
Q9D6R2	Isocitrate dehydrogenase [NAD] subunit alpha, mitochondrial OS=Mus musculus GN=Idh3a PE=1 SV=1 - [IDH3A_MOUSE]	1.58852	1.19665	0.844504	0.97622	1.15147	0.472279
P28571	Sodium- and chloride-dependent glycine transporter 1 OS=Mus musculus GN=Slc6a9 PE=1 SV=3 - [SC6A9_MOUSE]	0.717703	1.42678	1.65013	0.810366	1.15125	0.727658
Q9CYD3	Cartilage-associated protein OS=Mus musculus GN=Crtap PE=1 SV=3 - [CRTAP_MOUSE]	0.953748	1.21199	0.764075	1.67134	1.15029	0.602281
O55023	Inositol monophosphatase 1 OS=Mus musculus GN=Impa1 PE=1 SV=1 - [IMPA1_MOUSE]	1.12919	1.18131	ND	1.13963	1.15004	0.00958395
B2RXS4	Plexin-B2 OS=Mus musculus GN=Plxnb2 PE=1 SV=1 - [PLXB2_MOUSE]	1.17225	0.944212	1.40617	1.07439	1.14925	0.221644
Q8C129	Leucyl-cystinyl aminopeptidase OS=Mus musculus GN=Lnpep PE=1 SV=1 - [LCAP_MOUSE]	1.16108	1.20781	1.34853	0.878659	1.14902	0.257814
P11438	Lysosome-associated membrane glycoprotein 1 OS=Mus musculus GN=Lamp1 PE=1 SV=2 - [LAMP1_MOUSE]	1.11643	0.969317	1.35255	1.15366	1.14799	0.151328
O70378	ER membrane protein complex subunit 8 OS=Mus musculus GN=Emc8 PE=1 SV=1 - [EMC8_MOUSE]	1.38596	1.7643	0.604558	0.835976	1.1477	0.840923
E9QAZ2	Ribosomal protein L15 OS=Mus musculus GN=Gm10020 PE=3 SV=1 - [E9QAZ2_MOUSE]	1.39872	1.20223	0.837802	ND	1.14625	0.530734
O70309	Integrin beta-5 OS=Mus musculus GN=Itgb5 PE=1 SV=2 - [ITB5_MOUSE]	1.12919	ND	1.26542	1.04207	1.14556	0.14265
A0A0A0MQM0	Eukaryotic translation initiation factor 5A (Fragment) OS=Mus musculus GN=Eif5a PE=1 SV=1 - [A0A0A0MQM0_MOUSE]	0.905901	0.758717	1.57239	1.34207	1.14477	0.620624
O08734	Bcl-2 homologous antagonist/killer OS=Mus musculus GN=Bak1 PE=1 SV=3 - [BAK_MOUSE]	1.05104	1.28173	0.792225	1.44817	1.14329	0.469071
O35737	Heterogeneous nuclear ribonucleoprotein H OS=Mus musculus GN=Hnrnph1 PE=1 SV=3 - [HNRH1_MOUSE]	1.11962	1.36262	1.13539	0.954878	1.14313	0.182067
Q9ES97	Reticulon-3 OS=Mus musculus GN=Rtn3 PE=1 SV=2 - [RTN3_MOUSE]	1.01754	1.09205	1.34048	1.12073	1.1427	0.116817
Q9WVJ2	26S proteasome non-ATPase regulatory subunit 13 OS=Mus musculus GN=Psmd13 PE=1 SV=1 - [PSD13_MOUSE]	0.8437	1.29428	1.50402	0.928049	1.14251	0.496027
Q3V471	Galectin (Fragment) OS=Mus musculus GN=Lgals3 PE=2 SV=1 - [Q3V471_MOUSE]	0.808612	0.835425	1.52413	1.40183	1.1425	0.621436
Q9WVG6	Histone-arginine methyltransferase CARM1 OS=Mus musculus GN=Carm1 PE=1 SV=2 - [CARM1_MOUSE]	0.652313	ND	1.25469	1.5189	1.14197	0.803448
Q80W68	Kin of IRRE-like protein 1 OS=Mus musculus GN=Kirrel PE=1 SV=1 - [KIRR1_MOUSE]	1.10207	0.796374	1.13673	1.53232	1.14187	0.485665
Q9CQQ7	ATP synthase F(0) complex subunit B1, mitochondrial OS=Mus musculus GN=Atp5f1 PE=1 SV=1 - [AT5F1_MOUSE]	1.29506	1.35286	0.776139	ND	1.14135	0.623733
P59913	Protein-L-isoaspartate O-methyltransferase domain-containing protein 1 OS=Mus musculus GN=Pcmtd1 PE=1 SV=1 - [PCMD1_MOUSE]	0.732057	0.619247	2.06971	ND	1.14034	0.960226
P32067	Lupus La protein homolog OS=Mus musculus GN=Ssb PE=1 SV=1 - [LA_MOUSE]	0.958533	1.33054	1.13137	ND	1.14015	0.325792
P99024	Tubulin beta-5 chain OS=Mus musculus GN=Tubb5 PE=1 SV=1 - [TBB5_MOUSE]	1.34609	0.90795	1.34048	0.965854	1.14009	0.354078
Q3THQ5	Putative uncharacterized protein OS=Mus musculus GN=Stip1 PE=2 SV=1 - [Q3THQ5_MOUSE]	0.832536	1.02789	1.14611	1.54817	1.13868	0.478168
P11688	Integrin alpha-5 OS=Mus musculus GN=Itga5 PE=1 SV=3 - [ITA5_MOUSE]	1.25837	0.941423	1.40214	0.95	1.13799	0.339139
Q3TIP8	Chloride intracellular channel protein OS=Mus musculus GN=Clic1 PE=2 SV=1 - [Q3TIP8_MOUSE]	0.869219	0.804742	ND	1.73598	1.13665	0.815962
Q99JB2	Stomatin-like protein 2, mitochondrial OS=Mus musculus GN=Stoml2 PE=1 SV=1 - [STML2_MOUSE]	1.23445	1.5523	0.621984	ND	1.13624	0.851103
H7BWY2	AP-3 complex subunit mu-1 OS=Mus musculus GN=Ap3m1 PE=1 SV=1 - [H7BWY2_MOUSE]	ND	0.875872	1.04826	1.48415	1.13609	0.573775
Q91XX1	Protein Pcdhgc3 OS=Mus musculus GN=Pcdhgc3 PE=1 SV=1 - [Q91XX1_MOUSE]	1.12121	0.807531	1.18901	1.42622	1.13599	0.432761
Q545F8	40S ribosomal protein S4 OS=Mus musculus GN=Rps4x PE=2 SV=1 - [Q545F8_MOUSE]	1.56459	1.13389	0.828418	1.01646	1.13584	0.50476
P35486	Pyruvate dehydrogenase E1 component subunit alpha, somatic form, mitochondrial OS=Mus musculus GN=Pdha1 PE=1 SV=1 - [ODPA_MOUSE]	1.26635	1.41562	0.725201	ND	1.13572	0.713598
Q9WV91	Prostaglandin F2 receptor negative regulator OS=Mus musculus GN=Ptgfrn PE=1 SV=2 - [FPRP_MOUSE]	1.00159	1.40446	1.20241	0.934146	1.13565	0.302333
Q3U1J4	DNA damage-binding protein 1 OS=Mus musculus GN=Ddb1 PE=1 SV=2 - [DDB1_MOUSE]	0.979266	0.835425	1.0067	1.72073	1.13553	0.61816
B1B0C7	Basement membrane-specific heparan sulfate proteoglycan core protein OS=Mus musculus GN=Hspg2 PE=1 SV=1 - [B1B0C7_MOUSE]	2.01276	0.841004	ND	0.552439	1.1354	0.958522
B7ZWC4	Insulin-like growth factor 2 receptor OS=Mus musculus GN=Igf2r PE=2 SV=1 - [B7ZWC4_MOUSE]	1.76715	1.06416	0.991957	0.714634	1.13447	0.726565
Q3TU35	Interleukin 10 receptor, beta, isoform CRA_b OS=Mus musculus GN=Il10rb PE=2 SV=1 - [Q3TU35_MOUSE]	ND	0.658298	0.911528	1.82439	1.13141	0.929203
Q9D0J2	Putative uncharacterized protein OS=Mus musculus GN=Atp5d PE=2 SV=1 - [Q9D0J2_MOUSE]	1.32536	1.35565	0.864611	0.976829	1.13061	0.420071
P26040	Ezrin OS=Mus musculus GN=Ezr PE=1 SV=3 - [EZRI_MOUSE]	0.642743	1.17294	ND	1.57439	1.13003	0.848552
Q80VY6	Cdh3 protein (Fragment) OS=Mus musculus GN=Cdh3 PE=2 SV=1 - [Q80VY6_MOUSE]	1.01595	0.810321	1.65818	1.03537	1.12995	0.605581
Q9R1P4	Proteasome subunit alpha type-1 OS=Mus musculus GN=Psma1 PE=1 SV=1 - [PSA1_MOUSE]	0.972887	1.08926	1.07909	1.37378	1.12875	0.218942
Q8VCE7	Transmembrane emp24 protein transport domain containing 5 OS=Mus musculus GN=Tmed5 PE=2 SV=1 - [Q8VCE7_MOUSE]	1.33493	1.3152	0.733244	ND	1.12779	0.711089
Q4FJZ3	Ero1l protein OS=Mus musculus GN=Ero1l PE=2 SV=1 - [Q4FJZ3_MOUSE]	0.880383	1.89261	ND	0.609756	1.12758	0.988795
Q9CR57	60S ribosomal protein L14 OS=Mus musculus GN=Rpl14 PE=1 SV=3 - [RL14_MOUSE]	1.39234	1.23152	0.758713	ND	1.12753	0.682684
Q3U6U7	Putative uncharacterized protein OS=Mus musculus GN=Wars PE=2 SV=1 - [Q3U6U7_MOUSE]	0.437002	1.56346	1.68767	0.817683	1.12645	0.965794
Q8K2J7	RELT-like protein 1 OS=Mus musculus GN=Rell1 PE=2 SV=2 - [RELL1_MOUSE]	1.08931	0.863319	1.44638	1.10427	1.12582	0.406179
D3YVN7	Elongation factor Tu OS=Mus musculus GN=Gm9755 PE=3 SV=1 - [D3YVN7_MOUSE]	1.126	1.18689	1.063	ND	1.1253	0.0666716
Q9D074	E3 ubiquitin-protein ligase MGRN1 OS=Mus musculus GN=Mgrn1 PE=1 SV=2 - [MGRN1_MOUSE]	1.00638	1.08508	1.22118	1.18293	1.12389	0.0798319
P34022	Ran-specific GTPase-activating protein OS=Mus musculus GN=Ranbp1 PE=1 SV=2 - [RANG_MOUSE]	0.912281	1.01255	1.36327	1.2061	1.12355	0.32725
P14576	Signal recognition particle 54 kDa protein OS=Mus musculus GN=Srp54 PE=1 SV=2 - [SRP54_MOUSE]	ND	1.4198	0.709115	1.23841	1.12244	0.762137
Q0VF62	Bcas3 protein OS=Mus musculus GN=Bcas3 PE=1 SV=1 - [Q0VF62_MOUSE]	0.717703	1.32775	1.32038	ND	1.12194	0.743642
Q9QZ23	NFU1 iron-sulfur cluster scaffold homolog, mitochondrial OS=Mus musculus GN=Nfu1 PE=1 SV=2 - [NFU1_MOUSE]	1.62201	1.35425	1.20509	0.305488	1.12171	0.898397
Q60932	Voltage-dependent anion-selective channel protein 1 OS=Mus musculus GN=Vdac1 PE=1 SV=3 - [VDAC1_MOUSE]	1.17863	1.10181	0.942359	1.26402	1.12171	0.18062
O54890	Integrin beta-3 OS=Mus musculus GN=Itgb3 PE=1 SV=2 - [ITB3_MOUSE]	1.51675	0.312413	ND	1.53415	1.1211	0.859218
Q9EP72	ER membrane protein complex subunit 7 OS=Mus musculus GN=Emc7 PE=1 SV=1 - [EMC7_MOUSE]	1.22807	1.22315	0.911528	ND	1.12092	0.399767
P46935	E3 ubiquitin-protein ligase NEDD4 OS=Mus musculus GN=Nedd4 PE=1 SV=3 - [NEDD4_MOUSE]	0.85008	0.8159	1.37131	1.44451	1.12045	0.63764
Q80U95	Ubiquitin-protein ligase E3C OS=Mus musculus GN=Ube3c PE=1 SV=2 - [UBE3C_MOUSE]	0.752791	ND	1.03217	1.57378	1.11958	0.783298
Q3TIC8	Putative uncharacterized protein OS=Mus musculus GN=Uqcrc1 PE=2 SV=1 - [Q3TIC8_MOUSE]	1.14354	1.45049	0.986595	0.897561	1.11955	0.425791
Q922Q4	Pyrroline-5-carboxylate reductase 2 OS=Mus musculus GN=Pycr2 PE=1 SV=1 - [P5CR2_MOUSE]	1.52153	0.845188	0.990617	ND	1.11911	0.690947
Q02257	Junction plakoglobin OS=Mus musculus GN=Jup PE=1 SV=3 - [PLAK_MOUSE]	0.842105	0.552301	1.96381	1.11768	1.11897	0.985753
Q8BLG5	Putative uncharacterized protein OS=Mus musculus GN=Poglut1 PE=2 SV=1 - [Q8BLG5_MOUSE]	1.04625	1.72803	0.579088	ND	1.11779	0.96578
Q61239	Protein farnesyltransferase/geranylgeranyltransferase type-1 subunit alpha OS=Mus musculus GN=Fnta PE=1 SV=1 - [FNTA_MOUSE]	1.01276	1.11855	1.22118	ND	1.1175	0.183346
Q3V222	Putative uncharacterized protein (Fragment) OS=Mus musculus GN=Sec24c PE=2 SV=1 - [Q3V222_MOUSE]	0.851675	ND	1.34853	1.15183	1.11734	0.560585
Q8BVD4	Putative uncharacterized protein (Fragment) OS=Mus musculus GN=Gcdh PE=2 SV=1 - [Q8BVD4_MOUSE]	1.32217	ND	1.1059	0.92378	1.11728	0.435076
P63101	14-3-3 protein zeta/delta OS=Mus musculus GN=Ywhaz PE=1 SV=1 - [1433Z_MOUSE]	0.974482	0.850767	1.04424	1.59878	1.11707	0.592625
D3YYM6	40S ribosomal protein S5 (Fragment) OS=Mus musculus GN=Rps5 PE=1 SV=1 - [D3YYM6_MOUSE]	1.56459	1.17573	0.60992	ND	1.11675	0.903184
Q3UJ70	Putative uncharacterized protein OS=Mus musculus GN=Hmgcs1 PE=2 SV=1 - [Q3UJ70_MOUSE]	0.304625	ND	1.52815	1.51585	1.11621	0.848525
O35864	COP9 signalosome complex subunit 5 OS=Mus musculus GN=Cops5 PE=1 SV=3 - [CSN5_MOUSE]	0.907496	0.951185	0.954424	1.65122	1.11608	0.625576
Q91YK6	Rpl23a protein (Fragment) OS=Mus musculus GN=Rpl23a PE=2 SV=1 - [Q91YK6_MOUSE]	1.6236	0.871688	0.848525	ND	1.11461	0.800512
Q8C145	Zinc transporter ZIP6 OS=Mus musculus GN=Slc39a6 PE=1 SV=1 - [S39A6_MOUSE]	1.21372	0.916318	1.23995	1.08598	1.11399	0.240582
Q08093	Calponin-2 OS=Mus musculus GN=Cnn2 PE=1 SV=1 - [CNN2_MOUSE]	1.53589	0.560669	1.10724	1.25122	1.11375	0.852757
Q6P5F6	Zinc transporter ZIP10 OS=Mus musculus GN=Slc39a10 PE=1 SV=1 - [S39AA_MOUSE]	1.13557	0.998605	1.2882	1.02927	1.11291	0.173816
A0A0R4J049	Protein arginine N-methyltransferase 5 OS=Mus musculus GN=Prmt5 PE=1 SV=1 - [A0A0R4J049_MOUSE]	0.789474	1.39609	1.12064	1.14329	1.11238	0.519075
Q9DBJ1	Phosphoglycerate mutase 1 OS=Mus musculus GN=Pgam1 PE=1 SV=3 - [PGAM1_MOUSE]	0.712919	1.16597	0.941019	1.62134	1.11031	0.754625
Q99LD8	N(G),N(G)-dimethylarginine dimethylaminohydrolase 2 OS=Mus musculus GN=Ddah2 PE=1 SV=1 - [DDAH2_MOUSE]	1.09888	0.432357	0.903485	2.00549	1.11005	0.913237
Q8VDN2	Sodium/potassium-transporting ATPase subunit alpha-1 OS=Mus musculus GN=Atp1a1 PE=1 SV=1 - [AT1A1_MOUSE]	1.00478	1.06416	1.23861	1.12744	1.10875	0.110321
Q99JY0	Trifunctional enzyme subunit beta, mitochondrial OS=Mus musculus GN=Hadhb PE=1 SV=1 - [ECHB_MOUSE]	1.23764	0.874477	0.575067	1.74085	1.10701	0.937979
Q9CYN2	Signal peptidase complex subunit 2 OS=Mus musculus GN=Spcs2 PE=1 SV=1 - [SPCS2_MOUSE]	1.80861	1.23989	0.768097	0.609756	1.10659	0.962994
Q62426	Cystatin-B OS=Mus musculus GN=Cstb PE=1 SV=1 - [CYTB_MOUSE]	1.19139	1.31102	ND	0.816463	1.10629	0.631488
P51881	ADP/ATP translocase 2 OS=Mus musculus GN=Slc25a5 PE=1 SV=3 - [ADT2_MOUSE]	1.20893	1.08368	1.24665	0.884756	1.106	0.320776
Q6NXM5	4632419I22Rik protein OS=Mus musculus GN=Brip1os PE=2 SV=1 - [Q6NXM5_MOUSE]	0.585327	1.20223	1.38874	1.24756	1.10596	0.818054
Q9QYB1	Chloride intracellular channel protein 4 OS=Mus musculus GN=Clic4 PE=1 SV=3 - [CLIC4_MOUSE]	0.893142	1.09623	1.32842	ND	1.10593	0.524494
M4TKR7	Tyrosine-protein kinase receptor OS=Mus musculus GN=Insr PE=2 SV=1 - [M4TKR7_MOUSE]	1.0638	1.11855	1.35121	0.885976	1.10488	0.383039
A0A0R4J1Z3	Transmembrane protein 33 OS=Mus musculus GN=Tmem33 PE=1 SV=1 - [A0A0R4J1Z3_MOUSE]	1.14992	0.863319	1.21046	1.19146	1.10379	0.341798
Q6P1C6	Leucine-rich repeats and immunoglobulin-like domains protein 3 OS=Mus musculus GN=Lrig3 PE=1 SV=1 - [LRIG3_MOUSE]	1.21372	0.578801	1.43566	1.18537	1.10338	0.839054
Q9DBH5	Vesicular integral-membrane protein VIP36 OS=Mus musculus GN=Lman2 PE=1 SV=2 - [LMAN2_MOUSE]	1.41308	1.32218	0.849866	0.826829	1.10299	0.664327
O35286	Pre-mRNA-splicing factor ATP-dependent RNA helicase DHX15 OS=Mus musculus GN=Dhx15 PE=1 SV=2 - [DHX15_MOUSE]	0.736842	0.948396	1.17426	1.54756	1.10177	0.729984
Q99MR8	Methylcrotonoyl-CoA carboxylase subunit alpha, mitochondrial OS=Mus musculus GN=Mccc1 PE=1 SV=2 - [MCCA_MOUSE]	1.17065	0.938633	0.969169	1.32744	1.10147	0.367196
P47941	Crk-like protein OS=Mus musculus GN=Crkl PE=1 SV=2 - [CRKL_MOUSE]	1.01435	0.747559	1.44638	1.1939	1.10055	0.662557
Q3TW28	Putative uncharacterized protein OS=Mus musculus GN=Tpp2 PE=2 SV=1 - [Q3TW28_MOUSE]	1.36842	ND	1.29357	0.639634	1.10054	0.881198
P54822	Adenylosuccinate lyase OS=Mus musculus GN=Adsl PE=1 SV=2 - [PUR8_MOUSE]	0.749601	1.09205	1.39008	1.16768	1.09985	0.622967
Q9EST4	Proteasome assembly chaperone 2 OS=Mus musculus GN=Psmg2 PE=1 SV=1 - [PSMG2_MOUSE]	ND	1.07252	1.1555	1.06951	1.09918	0.0656128
P54763	Ephrin type-B receptor 2 OS=Mus musculus GN=Ephb2 PE=1 SV=3 - [EPHB2_MOUSE]	1.02392	0.864714	1.3807	1.12561	1.09874	0.473417
Q9D0M3	Cytochrome c1, heme protein, mitochondrial OS=Mus musculus GN=Cyc1 PE=1 SV=1 - [CY1_MOUSE]	1.48325	1.39609	0.864611	0.64878	1.09819	0.861937
Q9DB73	NADH-cytochrome b5 reductase 1 OS=Mus musculus GN=Cyb5r1 PE=1 SV=1 - [NB5R1_MOUSE]	1.53429	0.900976	0.857909	ND	1.09773	0.788934
Q9CQU0	Thioredoxin domain-containing protein 12 OS=Mus musculus GN=Txndc12 PE=1 SV=1 - [TXD12_MOUSE]	1.25199	1.11855	0.919571	ND	1.0967	0.448428
A2AQ17	Complex I intermediate-associated protein 30, mitochondrial OS=Mus musculus GN=Ndufaf1 PE=1 SV=1 - [A2AQ17_MOUSE]	1.43381	1.053	0.801609	ND	1.09614	0.741306
Q61553	Fascin OS=Mus musculus GN=Fscn1 PE=1 SV=4 - [FSCN1_MOUSE]	0.988836	0.767085	1.3311	1.29634	1.09584	0.639423
G5E8R3	Pyruvate carboxylase OS=Mus musculus GN=Pcx PE=1 SV=1 - [G5E8R3_MOUSE]	1.12281	0.870293	1.14611	1.2439	1.09578	0.36153
Q80X85	28S ribosomal protein S7, mitochondrial OS=Mus musculus GN=Mrps7 PE=1 SV=1 - [RT07_MOUSE]	1.38118	1.45607	0.449062	ND	1.09544	0.937502
Q61469	Phospholipid phosphatase 1 OS=Mus musculus GN=Plpp1 PE=1 SV=1 - [PLPP1_MOUSE]	1.29984	0.785216	1.02145	1.27134	1.09446	0.590917
Q3U890	Putative uncharacterized protein OS=Mus musculus GN=Hars PE=2 SV=1 - [Q3U890_MOUSE]	0.811802	1.66806	1.07641	0.819512	1.09395	0.809535
Q6P7V9	Structural maintenance of chromosomes protein OS=Mus musculus GN=Smc4 PE=2 SV=1 - [Q6P7V9_MOUSE]	0.658692	ND	1.24665	1.37622	1.09385	0.87612
Q3THW7	Eukaryotic translation initiation factor 3 subunit H OS=Mus musculus GN=Eif3h PE=2 SV=1 - [Q3THW7_MOUSE]	1.2488	1.20502	0.827078	ND	1.09363	0.635583
Q60692	Proteasome subunit beta type-6 OS=Mus musculus GN=Psmb6 PE=1 SV=3 - [PSB6_MOUSE]	0.829346	1.10042	1.11126	1.32988	1.09273	0.4991
A2AAN2	Signal recognition particle subunit SRP68 OS=Mus musculus GN=Srp68 PE=1 SV=1 - [A2AAN2_MOUSE]	0.663477	1.33612	ND	1.27744	1.09235	0.871499
P00493	Hypoxanthine-guanine phosphoribosyltransferase OS=Mus musculus GN=Hprt1 PE=1 SV=3 - [HPRT_MOUSE]	0.661882	0.93166	1.53217	1.2378	1.09088	0.843363
Q8BXV2	BRI3-binding protein OS=Mus musculus GN=Bri3bp PE=1 SV=1 - [BRI3B_MOUSE]	0.987241	1.38354	ND	0.90061	1.09046	0.649677
Q8C0Z1	Protein FAM234A OS=Mus musculus GN=Fam234a PE=1 SV=1 - [F234A_MOUSE]	1.00638	0.8159	1.24129	1.29512	1.08967	0.56057
O54734	Dolichyl-diphosphooligosaccharide--protein glycosyltransferase 48 kDa subunit OS=Mus musculus GN=Ddost PE=1 SV=2 - [OST48_MOUSE]	1.48006	1.33473	0.761394	0.782317	1.08963	0.830595
Q60767	Lymphocyte antigen 75 OS=Mus musculus GN=Ly75 PE=1 SV=2 - [LY75_MOUSE]	0.875598	0.921897	1.70375	0.855488	1.08918	0.821111
Q3TJ01	tRNA-splicing ligase RtcB homolog OS=Mus musculus GN=Rtcb PE=2 SV=1 - [Q3TJ01_MOUSE]	1.06858	1.11437	1.05094	1.12134	1.08881	0.0127808
B9EKJ7	Tankyrase 1 binding protein 1 OS=Mus musculus GN=Tnks1bp1 PE=2 SV=1 - [B9EKJ7_MOUSE]	0.92504	1.48396	ND	0.854878	1.08796	0.78607
Q91X76	5'-nucleotidase domain containing 2 OS=Mus musculus GN=Nt5dc2 PE=1 SV=1 - [Q91X76_MOUSE]	1.55821	0.804742	0.900804	ND	1.08792	0.860652
Q7TPR4	Alpha-actinin-1 OS=Mus musculus GN=Actn1 PE=1 SV=1 - [ACTN1_MOUSE]	0.818182	0.944212	1.50134	ND	1.08791	0.812596
Q3TQP7	Putative uncharacterized protein OS=Mus musculus GN=Acat1 PE=2 SV=1 - [Q3TQP7_MOUSE]	1.63636	0.965132	ND	0.661585	1.08769	0.960657
P97314	Cysteine and glycine-rich protein 2 OS=Mus musculus GN=Csrp2 PE=1 SV=3 - [CSRP2_MOUSE]	1.08293	1.07531	1.38874	0.803659	1.08766	0.599078
D3YWF6	Ubiquitin thioesterase OTUB1 OS=Mus musculus GN=Otub1 PE=1 SV=1 - [D3YWF6_MOUSE]	1.08772	0.878661	1.06032	1.32317	1.08747	0.445625
P81117	Nucleobindin-2 OS=Mus musculus GN=Nucb2 PE=1 SV=2 - [NUCB2_MOUSE]	1.25359	1.01116	0.997319	ND	1.08736	0.401925
Q3TJ10	Putative uncharacterized protein OS=Mus musculus GN=Adpgk PE=2 SV=1 - [Q3TJ10_MOUSE]	1.43062	1.20363	0.914209	0.79939	1.08696	0.691714
O54984	ATPase Asna1 OS=Mus musculus GN=Asna1 PE=1 SV=2 - [ASNA_MOUSE]	1.11005	1.21618	0.927614	ND	1.08461	0.445387
E9Q7G1	Protein Tmed7 OS=Mus musculus GN=Tmed7 PE=1 SV=1 - [E9Q7G1_MOUSE]	1.62839	1.07252	0.982574	0.651829	1.08383	0.890854
P97351	40S ribosomal protein S3a OS=Mus musculus GN=Rps3a PE=1 SV=3 - [RS3A_MOUSE]	1.59968	1.06834	0.623324	1.03963	1.08274	0.903211
Q9CX34	Protein SGT1 homolog OS=Mus musculus GN=Sugt1 PE=1 SV=3 - [SGT1_MOUSE]	0.888357	0.668061	0.923592	1.84939	1.08235	0.988429
P68254	14-3-3 protein theta OS=Mus musculus GN=Ywhaq PE=1 SV=1 - [1433T_MOUSE]	0.976077	0.799163	1.10188	1.45061	1.08193	0.688145
Q9CTC7	Putative uncharacterized protein (Fragment) OS=Mus musculus GN=Slc25a11 PE=2 SV=1 - [Q9CTC7_MOUSE]	1.29187	ND	0.780161	1.17317	1.08173	0.752475
P97447	Four and a half LIM domains protein 1 OS=Mus musculus GN=Fhl1 PE=1 SV=3 - [FHL1_MOUSE]	1.2185	0.634589	1.16488	1.30793	1.08147	0.821962
P61620	Protein transport protein Sec61 subunit alpha isoform 1 OS=Mus musculus GN=Sec61a1 PE=1 SV=2 - [S61A1_MOUSE]	1.30303	0.987448	0.979893	1.05488	1.08131	0.362608
G3X8Y8	Toll-like receptor OS=Mus musculus GN=Tlr2 PE=1 SV=1 - [G3X8Y8_MOUSE]	1.12121	0.694561	1.15282	1.3561	1.08117	0.755393
P25206	DNA replication licensing factor MCM3 OS=Mus musculus GN=Mcm3 PE=1 SV=2 - [MCM3_MOUSE]	0.910686	0.838215	ND	1.49329	1.08073	0.83124
Q3TN31	Proteasome subunit alpha type OS=Mus musculus GN=Psma7 PE=2 SV=1 - [Q3TN31_MOUSE]	0.961722	1.01953	1.08043	1.26037	1.08051	0.302046
P28474	Alcohol dehydrogenase class-3 OS=Mus musculus GN=Adh5 PE=1 SV=3 - [ADHX_MOUSE]	1.4067	0.913529	0.920912	ND	1.08038	0.73178
Q9D051	Pyruvate dehydrogenase E1 component subunit beta, mitochondrial OS=Mus musculus GN=Pdhb PE=1 SV=1 - [ODPB_MOUSE]	1.06539	1.4198	0.536193	1.29939	1.08019	0.956274
Q9DCL9	Multifunctional protein ADE2 OS=Mus musculus GN=Paics PE=1 SV=4 - [PUR6_MOUSE]	0.794258	0.898187	1.29893	1.32744	1.0797	0.716932
Q8C3X8	Lipase maturation factor 2 OS=Mus musculus GN=Lmf2 PE=1 SV=1 - [LMF2_MOUSE]	1.6236	0.751743	0.863271	ND	1.07954	0.948095
B1AT92	Growth factor receptor-bound protein 2 OS=Mus musculus GN=Grb2 PE=1 SV=1 - [B1AT92_MOUSE]	0.940989	0.898187	1.39812	ND	1.0791	0.730135
Q9JKR6	Hypoxia up-regulated protein 1 OS=Mus musculus GN=Hyou1 PE=1 SV=1 - [HYOU1_MOUSE]	1.09888	1.40865	0.89008	0.914024	1.07791	0.62413
P40240	CD9 antigen OS=Mus musculus GN=Cd9 PE=1 SV=2 - [CD9_MOUSE]	0.92185	0.687587	1.50536	1.19268	1.07687	0.860198
Q9D6M3	Mitochondrial glutamate carrier 1 OS=Mus musculus GN=Slc25a22 PE=1 SV=1 - [GHC1_MOUSE]	0.985646	1.03766	0.882038	1.40122	1.07664	0.595346
P31938	Dual specificity mitogen-activated protein kinase kinase 1 OS=Mus musculus GN=Map2k1 PE=1 SV=2 - [MP2K1_MOUSE]	0.763955	0.698745	ND	1.76585	1.07618	0.952893
Q9JJI8	60S ribosomal protein L38 OS=Mus musculus GN=Rpl38 PE=1 SV=3 - [RL38_MOUSE]	1.68421	1.15202	0.670241	0.796951	1.07586	0.967938
P97370	Sodium/potassium-transporting ATPase subunit beta-3 OS=Mus musculus GN=Atp1b3 PE=1 SV=1 - [AT1B3_MOUSE]	0.950558	1.11855	1.21984	1.01098	1.07498	0.306239
Q922J9	Fatty acyl-CoA reductase 1 OS=Mus musculus GN=Far1 PE=1 SV=1 - [FACR1_MOUSE]	0.717703	0.839609	1.63271	1.1061	1.07403	0.913984
P61982	14-3-3 protein gamma OS=Mus musculus GN=Ywhag PE=1 SV=2 - [1433G_MOUSE]	0.893142	1.22176	1.06032	1.12073	1.07399	0.398207
Q9CXW3	Calcyclin-binding protein OS=Mus musculus GN=Cacybp PE=1 SV=1 - [CYBP_MOUSE]	0.626794	0.781032	1.25469	1.63232	1.07371	0.997797
O70435	Proteasome subunit alpha type-3 OS=Mus musculus GN=Psma3 PE=1 SV=3 - [PSA3_MOUSE]	0.931419	1.07531	1.19303	1.09329	1.07326	0.283676
Q3TUP8	Putative uncharacterized protein (Fragment) OS=Mus musculus GN=Vti1b PE=2 SV=1 - [Q3TUP8_MOUSE]	0.909091	ND	1.06032	1.25	1.07314	0.568851
Q3TFE8	Putative uncharacterized protein OS=Mus musculus GN=Kpnb1 PE=2 SV=1 - [Q3TFE8_MOUSE]	0.869219	ND	1.2815	1.06707	1.0726	0.658584
Q9CQ65	S-methyl-5'-thioadenosine phosphorylase OS=Mus musculus GN=Mtap PE=1 SV=1 - [MTAP_MOUSE]	0.682616	1.11437	1.41153	1.0811	1.0724	0.821954
P63028	Translationally-controlled tumor protein OS=Mus musculus GN=Tpt1 PE=1 SV=1 - [TCTP_MOUSE]	1.35247	0.769874	1.09383	ND	1.07206	0.816534
Q9DCW4	Electron transfer flavoprotein subunit beta OS=Mus musculus GN=Etfb PE=1 SV=3 - [ETFB_MOUSE]	1.71132	0.945607	0.558981	ND	1.07197	0.927047
Q8BMS1	Trifunctional enzyme subunit alpha, mitochondrial OS=Mus musculus GN=Hadha PE=1 SV=1 - [ECHA_MOUSE]	1.18022	0.852162	0.947721	1.30244	1.07064	0.617856
D3Z1Z8	Stathmin (Fragment) OS=Mus musculus GN=Stmn1 PE=1 SV=1 - [D3Z1Z8_MOUSE]	0.53748	1.20363	1.47051	ND	1.07054	0.961779
Q9CYN9	Renin receptor OS=Mus musculus GN=Atp6ap2 PE=1 SV=2 - [RENR_MOUSE]	1.2201	1.053	0.935657	ND	1.06958	0.508046
Q7TMF3	NADH dehydrogenase [ubiquinone] 1 alpha subcomplex subunit 12 OS=Mus musculus GN=Ndufa12 PE=1 SV=2 - [NDUAC_MOUSE]	1.55502	1.4993	0.837802	0.384756	1.06922	0.841092
P49722	Proteasome subunit alpha type-2 OS=Mus musculus GN=Psma2 PE=1 SV=3 - [PSA2_MOUSE]	0.974482	1.05858	1.17024	ND	1.06777	0.357468
O35632	Hyaluronidase-2 OS=Mus musculus GN=Hyal2 PE=1 SV=2 - [HYAL2_MOUSE]	1.0925	0.796374	1.20375	1.17622	1.06721	0.623239
Q8BK67	Protein RCC2 OS=Mus musculus GN=Rcc2 PE=1 SV=1 - [RCC2_MOUSE]	0.92504	1.07392	1.34584	0.918293	1.06577	0.606696
P11983	T-complex protein 1 subunit alpha OS=Mus musculus GN=Tcp1 PE=1 SV=3 - [TCPA_MOUSE]	0.807018	1.21199	1.0429	1.2	1.06548	0.630701
Q9R1P1	Proteasome subunit beta type-3 OS=Mus musculus GN=Psmb3 PE=1 SV=1 - [PSB3_MOUSE]	0.881978	1.04603	1.04424	1.28659	1.06471	0.537269
Q6PB52	Lrpap1 protein (Fragment) OS=Mus musculus GN=Lrpap1 PE=2 SV=1 - [Q6PB52_MOUSE]	1.05263	1.06974	1.07105	ND	1.06447	0.00791204
Q9R045	Angiopoietin-related protein 2 OS=Mus musculus GN=Angptl2 PE=2 SV=2 - [ANGL2_MOUSE]	1.08931	ND	1.05094	1.05305	1.06443	0.0331466
Q02248	Catenin beta-1 OS=Mus musculus GN=Ctnnb1 PE=1 SV=1 - [CTNB1_MOUSE]	1.25359	0.580195	1.1756	1.24817	1.06439	0.936305
Q9DC70	NADH dehydrogenase [ubiquinone] iron-sulfur protein 7, mitochondrial OS=Mus musculus GN=Ndufs7 PE=1 SV=1 - [NDUS7_MOUSE]	1.38756	1.23989	0.99866	0.629878	1.064	0.917063
Q62351	Transferrin receptor protein 1 OS=Mus musculus GN=Tfrc PE=1 SV=1 - [TFR1_MOUSE]	0.805423	0.867503	1.75335	0.829268	1.06389	0.984438
Q9JI39	ATP-binding cassette sub-family B member 10, mitochondrial OS=Mus musculus GN=Abcb10 PE=1 SV=1 - [ABCBA_MOUSE]	0.945774	ND	0.843164	1.40183	1.06359	0.831803
A0A0R4J0D3	Dolichyl-diphosphooligosaccharide--protein glycosyltransferase subunit STT3B OS=Mus musculus GN=Stt3b PE=1 SV=1 - [A0A0R4J0D3_MOUSE]	1.57416	1.27057	0.642091	0.765244	1.06302	0.984804
P17047	Lysosome-associated membrane glycoprotein 2 OS=Mus musculus GN=Lamp2 PE=1 SV=2 - [LAMP2_MOUSE]	ND	0.863319	1.30831	1.01707	1.0629	0.738969
Q9D0I9	Arginine--tRNA ligase, cytoplasmic OS=Mus musculus GN=Rars PE=1 SV=2 - [SYRC_MOUSE]	0.845295	1.33891	1.05094	1.01585	1.06275	0.651162
Q9CRD2	ER membrane protein complex subunit 2 OS=Mus musculus GN=Emc2 PE=1 SV=1 - [EMC2_MOUSE]	1.34928	1.31102	1.04155	0.548171	1.06251	0.991291
P14069	Protein S100-A6 OS=Mus musculus GN=S100a6 PE=1 SV=3 - [S10A6_MOUSE]	0.708134	0.790795	1.09383	1.65671	1.06237	0.985862
P70424	Receptor tyrosine-protein kinase erbB-2 OS=Mus musculus GN=Erbb2 PE=1 SV=3 - [ERBB2_MOUSE]	1.02392	0.670851	1.11528	1.43902	1.06227	0.88762
Q3TUI9	Proteasome subunit alpha type OS=Mus musculus GN=Psma5 PE=2 SV=1 - [Q3TUI9_MOUSE]	0.960128	1.08647	1.13941	ND	1.062	0.376214
Q99JR1	Sideroflexin-1 OS=Mus musculus GN=Sfxn1 PE=1 SV=3 - [SFXN1_MOUSE]	1.26635	1.31799	1.0563	0.605488	1.06153	0.933184
B2RRF0	Ptprk protein OS=Mus musculus GN=Ptprk PE=2 SV=1 - [B2RRF0_MOUSE]	0.867624	0.701534	1.91957	0.757317	1.06151	0.903354
P41105	60S ribosomal protein L28 OS=Mus musculus GN=Rpl28 PE=1 SV=2 - [RL28_MOUSE]	ND	1.02092	0.920912	1.24207	1.0613	0.615415
Q3THU8	Putative uncharacterized protein OS=Mus musculus GN=Slc25a3 PE=2 SV=1 - [Q3THU8_MOUSE]	1.13557	1.09484	1.08713	0.927439	1.06124	0.297941
P62852	40S ribosomal protein S25 OS=Mus musculus GN=Rps25 PE=1 SV=1 - [RS25_MOUSE]	1.47847	1.08508	0.733244	0.948171	1.06124	0.863621
Q99LS3	Phosphoserine phosphatase OS=Mus musculus GN=Psph PE=1 SV=1 - [SERB_MOUSE]	0.787879	1.01395	1.79357	0.64878	1.06104	0.939276
P62908	40S ribosomal protein S3 OS=Mus musculus GN=Rps3 PE=1 SV=1 - [RS3_MOUSE]	1.48166	1.14086	0.879357	0.740244	1.06053	0.884913
G3UVV4	Hexokinase OS=Mus musculus GN=Hk1 PE=1 SV=1 - [G3UVV4_MOUSE]	1.21691	1.58438	0.762735	0.678049	1.06052	0.997342
Q9CRB9	MICOS complex subunit Mic19 OS=Mus musculus GN=Chchd3 PE=1 SV=1 - [MIC19_MOUSE]	1.14195	1.3682	ND	0.671341	1.0605	0.947395
Q60943	Interleukin-17 receptor A OS=Mus musculus GN=Il17ra PE=1 SV=1 - [I17RA_MOUSE]	0.834131	0.875872	1.58847	0.941463	1.05998	0.891289
Q9JMH6	Thioredoxin reductase 1, cytoplasmic OS=Mus musculus GN=Txnrd1 PE=1 SV=3 - [TRXR1_MOUSE]	0.593301	0.917713	1.77078	0.957927	1.05993	0.935145
E9PWQ3	Protein Col6a3 OS=Mus musculus GN=Col6a3 PE=1 SV=2 - [E9PWQ3_MOUSE]	1.8118	0.343096	1.13807	0.946341	1.05983	0.793552
Q8K273	Membrane magnesium transporter 1 OS=Mus musculus GN=Mmgt1 PE=1 SV=1 - [MMGT1_MOUSE]	1.38118	1.20642	ND	0.591463	1.05969	0.986953
P80314	T-complex protein 1 subunit beta OS=Mus musculus GN=Cct2 PE=1 SV=4 - [TCPB_MOUSE]	0.810207	1.25662	1.0496	1.12134	1.05944	0.660026
P21956	Lactadherin OS=Mus musculus GN=Mfge8 PE=1 SV=3 - [MFGM_MOUSE]	1.54386	1.17573	0.904826	0.609756	1.05854	0.998637
Q8BY89	Choline transporter-like protein 2 OS=Mus musculus GN=Slc44a2 PE=1 SV=2 - [CTL2_MOUSE]	1.07496	0.690377	0.979893	1.48841	1.05841	0.908234
P62774	Myotrophin OS=Mus musculus GN=Mtpn PE=1 SV=2 - [MTPN_MOUSE]	0.851675	0.013947	0.758713	2.60854	1.05822	0.473202
Q9CXX1	Putative uncharacterized protein OS=Mus musculus GN=Napa PE=2 SV=1 - [Q9CXX1_MOUSE]	1.11005	ND	0.754692	1.30732	1.05735	0.86953
Q8BXZ1	Protein disulfide-isomerase TMX3 OS=Mus musculus GN=Tmx3 PE=1 SV=2 - [TMX3_MOUSE]	1.17384	1.09066	0.907507	ND	1.05734	0.580588
Q9Z2X1	Heterogeneous nuclear ribonucleoprotein F OS=Mus musculus GN=Hnrnpf PE=1 SV=3 - [HNRPF_MOUSE]	1.16427	0.910739	1.42895	0.72439	1.05709	0.884619
Q9D8X5	CCR4-NOT transcription complex subunit 8 OS=Mus musculus GN=Cnot8 PE=2 SV=1 - [CNOT8_MOUSE]	ND	0.993026	1.14745	1.03049	1.05699	0.342289
P80318	T-complex protein 1 subunit gamma OS=Mus musculus GN=Cct3 PE=1 SV=1 - [TCPG_MOUSE]	0.77193	1.21478	1.063	1.17561	1.05633	0.727142
O35316	Sodium- and chloride-dependent taurine transporter OS=Mus musculus GN=Slc6a6 PE=1 SV=2 - [SC6A6_MOUSE]	ND	0.564854	1.39008	1.21341	1.05612	0.959342
D3YWT0	Signal peptidase complex catalytic subunit SEC11 OS=Mus musculus GN=Sec11a PE=1 SV=1 - [D3YWT0_MOUSE]	1.66507	1.43096	0.600536	0.52622	1.0557	0.825152
Q3URM4	Putative uncharacterized protein OS=Mus musculus GN=Erp44 PE=2 SV=1 - [Q3URM4_MOUSE]	1.18979	1.17015	0.806971	ND	1.05564	0.788337
Q9EPL8	Importin-7 OS=Mus musculus GN=Ipo7 PE=1 SV=2 - [IPO7_MOUSE]	0.752791	1.02929	1.16756	1.27195	1.0554	0.780005
P61022	Calcineurin B homologous protein 1 OS=Mus musculus GN=Chp1 PE=1 SV=2 - [CHP1_MOUSE]	1.01914	0.981869	1.16354	1.0561	1.05516	0.251166
O09061	Proteasome subunit beta type-1 OS=Mus musculus GN=Psmb1 PE=1 SV=1 - [PSB1_MOUSE]	0.923445	1.03905	1.20241	ND	1.05497	0.59614
Q3TF87	Putative uncharacterized protein OS=Mus musculus GN=Dars PE=2 SV=1 - [Q3TF87_MOUSE]	0.838915	1.17155	1.04692	1.16037	1.05444	0.60798
A2AN08	E3 ubiquitin-protein ligase UBR4 OS=Mus musculus GN=Ubr4 PE=1 SV=1 - [UBR4_MOUSE]	0.893142	1.45607	0.813673	ND	1.05429	0.926364
P60710	Actin, cytoplasmic 1 OS=Mus musculus GN=Actb PE=1 SV=1 - [ACTB_MOUSE]	1.54067	1.13947	0.920912	0.612195	1.05331	0.990227
P63017	Heat shock cognate 71 kDa protein OS=Mus musculus GN=Hspa8 PE=1 SV=1 - [HSP7C_MOUSE]	0.936204	0.95537	1.2118	1.10488	1.05206	0.515783
Q01279	Epidermal growth factor receptor OS=Mus musculus GN=Egfr PE=1 SV=1 - [EGFR_MOUSE]	1.63955	0.37378	0.821716	1.37317	1.05205	0.798873
Q61833	Ribophorin OS=Mus musculus GN=Rpn2 PE=2 SV=1 - [Q61833_MOUSE]	1.53907	1.05858	0.738606	0.871341	1.0519	0.944923
P25444	40S ribosomal protein S2 OS=Mus musculus GN=Rps2 PE=1 SV=3 - [RS2_MOUSE]	1.3748	ND	0.74933	1.0311	1.05174	0.9191
Q8C5J1	Aldehyde dehydrogenase OS=Mus musculus PE=2 SV=1 - [Q8C5J1_MOUSE]	0.982456	1.27476	1.32842	0.620122	1.05144	0.967266
P09055	Integrin beta-1 OS=Mus musculus GN=Itgb1 PE=1 SV=1 - [ITB1_MOUSE]	1.12121	0.962343	1.21448	0.906098	1.05103	0.569942
Q8R0J7	Vacuolar protein sorting-associated protein 37B OS=Mus musculus GN=Vps37b PE=1 SV=1 - [VP37B_MOUSE]	0.720893	1.04463	1.3874	ND	1.05097	0.94558
Q6IRU2	Tropomyosin alpha-4 chain OS=Mus musculus GN=Tpm4 PE=1 SV=3 - [TPM4_MOUSE]	1.09569	0.967922	ND	1.08902	1.05088	0.356125
Q02053	Ubiquitin-like modifier-activating enzyme 1 OS=Mus musculus GN=Uba1 PE=1 SV=1 - [UBA1_MOUSE]	0.760766	0.894003	1.10858	1.43415	1.04937	0.895882
Q9D2G2	Dihydrolipoyllysine-residue succinyltransferase component of 2-oxoglutarate dehydrogenase complex, mitochondrial OS=Mus musculus GN=Dlst PE=1 SV=1 - [ODO2_MOUSE]	1.22329	1.63598	0.605898	0.732317	1.04937	0.90488
Q3TCK3	Putative uncharacterized protein (Fragment) OS=Mus musculus GN=Ehd1 PE=2 SV=1 - [Q3TCK3_MOUSE]	0.578947	1.27057	ND	1.29817	1.04923	0.959114
Q99J09	Methylosome protein 50 OS=Mus musculus GN=Wdr77 PE=1 SV=1 - [MEP50_MOUSE]	0.716108	1.06695	1.36461	ND	1.04922	0.947696
Q9EPK7	Exportin-7 OS=Mus musculus GN=Xpo7 PE=1 SV=3 - [XPO7_MOUSE]	ND	0.921897	0.698391	1.525	1.04843	0.981128
Q8R2Y2	Cell surface glycoprotein MUC18 OS=Mus musculus GN=Mcam PE=1 SV=1 - [MUC18_MOUSE]	1.22169	0.608089	1.31769	1.04573	1.0483	0.975363
Q8BH95	Enoyl-CoA hydratase, mitochondrial OS=Mus musculus GN=Echs1 PE=1 SV=1 - [ECHM_MOUSE]	1.46252	0.856346	0.825737	ND	1.0482	0.957178
Q07076	Annexin A7 OS=Mus musculus GN=Anxa7 PE=1 SV=2 - [ANXA7_MOUSE]	1.00159	1.00697	1.56836	0.615854	1.0482	0.974816
Q3TWH2	Putative uncharacterized protein OS=Mus musculus GN=Nnt PE=2 SV=1 - [Q3TWH2_MOUSE]	1.40191	1.49512	0.61126	0.682317	1.04765	0.895104
Q8R373	CXADR-like membrane protein OS=Mus musculus GN=Clmp PE=1 SV=1 - [CLMP_MOUSE]	1.18182	0.429568	0.994638	1.58415	1.04754	0.854771
B1AU25	Apoptosis-inducing factor 1, mitochondrial OS=Mus musculus GN=Aifm1 PE=1 SV=1 - [B1AU25_MOUSE]	1.15152	0.914923	1.01206	1.11098	1.04737	0.471345
P06151	L-lactate dehydrogenase A chain OS=Mus musculus GN=Ldha PE=1 SV=3 - [LDHA_MOUSE]	0.727273	1.01395	0.911528	1.53415	1.04672	0.963875
F2Z4A3	Protein Fat1 OS=Mus musculus GN=Fat1 PE=1 SV=1 - [F2Z4A3_MOUSE]	2.0638	0.578801	0.726542	0.817683	1.04671	0.779028
Q62179	Semaphorin-4B OS=Mus musculus GN=Sema4b PE=1 SV=2 - [SEM4B_MOUSE]	0.808612	0.751743	ND	1.57927	1.04654	0.95929
Q8VC94	Rpl11 protein OS=Mus musculus GN=Rpl11 PE=2 SV=1 - [Q8VC94_MOUSE]	1.46093	1.19944	1.04826	0.475	1.04591	0.898706
Q8CGC7	Bifunctional glutamate/proline--tRNA ligase OS=Mus musculus GN=Eprs PE=1 SV=4 - [SYEP_MOUSE]	0.864434	1.22176	1.22922	0.866463	1.04547	0.788688
Q80UW0	Heparan-sulfate 6-O-sulfotransferase 2 OS=Mus musculus GN=Hs6st2 PE=2 SV=3 - [H6ST2_MOUSE]	0.948963	0.92887	1.21448	1.08841	1.04518	0.58565
P28660	Nck-associated protein 1 OS=Mus musculus GN=Nckap1 PE=1 SV=2 - [NCKP1_MOUSE]	0.803828	1	0.864611	1.50793	1.04409	0.938777
P26231	Catenin alpha-1 OS=Mus musculus GN=Ctnna1 PE=1 SV=1 - [CTNA1_MOUSE]	1.20574	0.587169	1.23056	1.15183	1.04383	0.996418
P35235	Tyrosine-protein phosphatase non-receptor type 11 OS=Mus musculus GN=Ptpn11 PE=1 SV=2 - [PTN11_MOUSE]	ND	0.655509	1.05094	1.425	1.04382	0.980713
P70698	CTP synthase 1 OS=Mus musculus GN=Ctps1 PE=1 SV=2 - [PYRG1_MOUSE]	0.704944	0.997211	1.12869	1.34024	1.04277	0.91712
P31230	Aminoacyl tRNA synthase complex-interacting multifunctional protein 1 OS=Mus musculus GN=Aimp1 PE=1 SV=2 - [AIMP1_MOUSE]	0.897927	1.12692	1.10322	ND	1.04269	0.662866
Q9JHU4	Cytoplasmic dynein 1 heavy chain 1 OS=Mus musculus GN=Dync1h1 PE=1 SV=2 - [DYHC1_MOUSE]	0.787879	1.3947	0.94504	ND	1.04254	0.947263
Q6P2B1	Transportin-3 OS=Mus musculus GN=Tnpo3 PE=1 SV=1 - [TNPO3_MOUSE]	0.598086	1.12692	0.88874	1.5561	1.04246	0.935953
O35607	Bone morphogenetic protein receptor type-2 OS=Mus musculus GN=Bmpr2 PE=1 SV=1 - [BMPR2_MOUSE]	1.33971	1.01534	0.772118	ND	1.04239	0.927498
P07141	Macrophage colony-stimulating factor 1 OS=Mus musculus GN=Csf1 PE=1 SV=2 - [CSF1_MOUSE]	0.698565	1	1.23056	1.23902	1.04204	0.914006
P80317	T-complex protein 1 subunit zeta OS=Mus musculus GN=Cct6a PE=1 SV=3 - [TCPZ_MOUSE]	0.751196	1.19247	1.00804	1.21585	1.04189	0.84741
Q8K298	Actin-binding protein anillin OS=Mus musculus GN=Anln PE=1 SV=2 - [ANLN_MOUSE]	0.015949	2.32636	0.682306	1.14146	1.04152	0.484137
P60867	40S ribosomal protein S20 OS=Mus musculus GN=Rps20 PE=1 SV=1 - [RS20_MOUSE]	1.5933	1.03208	ND	0.49878	1.04139	0.863402
A1L2Z3	C230096C10Rik protein OS=Mus musculus GN=Emc1 PE=2 SV=1 - [A1L2Z3_MOUSE]	1.53907	1.09484	0.752011	0.779268	1.0413	0.986177
P62267	40S ribosomal protein S23 OS=Mus musculus GN=Rps23 PE=1 SV=3 - [RS23_MOUSE]	1.56619	ND	0.72252	0.834756	1.04115	0.943542
Q3TET5	Putative uncharacterized protein (Fragment) OS=Mus musculus GN=Pmpcb PE=2 SV=1 - [Q3TET5_MOUSE]	1.08134	0.891213	1.04558	1.14268	1.0402	0.556231
I7HLV2	60S ribosomal protein L10 (Fragment) OS=Mus musculus GN=Rpl10 PE=1 SV=1 - [I7HLV2_MOUSE]	1.29984	1.03347	1.10188	0.725	1.04005	0.894967
P70206	Plexin-A1 OS=Mus musculus GN=Plxna1 PE=1 SV=1 - [PLXA1_MOUSE]	1.19458	0.715481	1.3311	0.918902	1.04002	0.94139
Q61165	Sodium/hydrogen exchanger 1 OS=Mus musculus GN=Slc9a1 PE=1 SV=1 - [SL9A1_MOUSE]	0.948963	0.945607	1.00804	1.25549	1.03953	0.666821
Q8K2B3	Succinate dehydrogenase [ubiquinone] flavoprotein subunit, mitochondrial OS=Mus musculus GN=Sdha PE=1 SV=1 - [SDHA_MOUSE]	1.13397	1.12134	0.655496	1.2439	1.03868	0.954444
Q61081	Hsp90 co-chaperone Cdc37 OS=Mus musculus GN=Cdc37 PE=1 SV=1 - [CDC37_MOUSE]	0.653907	0.887029	1.2185	1.39512	1.03864	0.98475
Q9QXT0	Protein canopy homolog 2 OS=Mus musculus GN=Cnpy2 PE=1 SV=1 - [CNPY2_MOUSE]	0.838915	1.44212	0.859249	1.01341	1.03842	0.923569
Q3TFD2	Lysophosphatidylcholine acyltransferase 1 OS=Mus musculus GN=Lpcat1 PE=1 SV=1 - [PCAT1_MOUSE]	0.744817	0.818689	ND	1.55061	1.03804	0.942756
Q6PDI5	Proteasome-associated protein ECM29 homolog OS=Mus musculus GN=Ecm29 PE=1 SV=3 - [ECM29_MOUSE]	0.658692	1.13947	0.947721	1.40305	1.03723	0.997729
Q8VCH6	Delta(24)-sterol reductase OS=Mus musculus GN=Dhcr24 PE=1 SV=1 - [DHC24_MOUSE]	1.19139	ND	0.910188	1.00976	1.03711	0.736841
Q3TSX8	Putative uncharacterized protein OS=Mus musculus GN=Tomm70a PE=2 SV=1 - [Q3TSX8_MOUSE]	0.69697	1.19386	ND	1.21951	1.03678	0.981162
Q6NXX7	Abce1 protein (Fragment) OS=Mus musculus GN=Abce1 PE=2 SV=1 - [Q6NXX7_MOUSE]	0.913876	1.03487	1.16086	ND	1.03653	0.696426
D3YYT0	Cadherin-2 OS=Mus musculus GN=Cdh2 PE=1 SV=1 - [D3YYT0_MOUSE]	0.99681	0.870293	1.52413	0.754878	1.03653	0.997702
Q8K009	Mitochondrial 10-formyltetrahydrofolate dehydrogenase OS=Mus musculus GN=Aldh1l2 PE=1 SV=2 - [AL1L2_MOUSE]	1.33652	1.12692	0.710456	0.968902	1.0357	0.95057
P35564	Calnexin OS=Mus musculus GN=Canx PE=1 SV=1 - [CALX_MOUSE]	1.41148	1.22455	0.911528	0.594512	1.03552	0.93714
O88441	Metaxin-2 OS=Mus musculus GN=Mtx2 PE=1 SV=1 - [MTX2_MOUSE]	1.15949	1.49651	0.450402	ND	1.03547	0.842898
Q91WQ3	Tyrosine--tRNA ligase, cytoplasmic OS=Mus musculus GN=Yars PE=1 SV=3 - [SYYC_MOUSE]	0.695375	1.31939	1.09115	ND	1.0353	0.998638
Q60597	2-oxoglutarate dehydrogenase, mitochondrial OS=Mus musculus GN=Ogdh PE=1 SV=3 - [ODO1_MOUSE]	1.08453	1.35844	0.662198	ND	1.03506	0.972563
O35874	Neutral amino acid transporter A OS=Mus musculus GN=Slc1a4 PE=1 SV=1 - [SATT_MOUSE]	0.818182	0.997211	1.40617	0.917073	1.03466	0.920129
Q922R1	UPF0183 protein C16orf70 homolog OS=Mus musculus PE=1 SV=2 - [CP070_MOUSE]	0.728868	1.09205	1.2815	ND	1.03414	0.97218
H6WCS3	Interleukin-6 signal transductor OS=Mus musculus GN=il6st PE=4 SV=1 - [H6WCS3_MOUSE]	1.47209	0.316597	0.658177	1.68963	1.03412	0.701086
Q6P9L9	Eef2 protein (Fragment) OS=Mus musculus GN=Eef2 PE=2 SV=1 - [Q6P9L9_MOUSE]	0.623604	0.90516	ND	1.57317	1.03398	0.896399
Q6ZQ38	Cullin-associated NEDD8-dissociated protein 1 OS=Mus musculus GN=Cand1 PE=1 SV=2 - [CAND1_MOUSE]	0.779904	0.948396	1.09786	1.30854	1.03367	0.898844
P41731	CD63 antigen OS=Mus musculus GN=Cd63 PE=1 SV=2 - [CD63_MOUSE]	1.10048	0.523013	1.42091	1.08963	1.03351	0.902044
P46978	Dolichyl-diphosphooligosaccharide--protein glycosyltransferase subunit STT3A OS=Mus musculus GN=Stt3a PE=1 SV=1 - [STT3A_MOUSE]	1.42903	1.06695	0.86059	0.777439	1.0335	0.972832
Q3UA06	Pachytene checkpoint protein 2 homolog OS=Mus musculus GN=Trip13 PE=1 SV=1 - [PCH2_MOUSE]	0.741627	1.07392	ND	1.28415	1.03323	0.967214
P33174	Chromosome-associated kinesin KIF4 OS=Mus musculus GN=Kif4 PE=1 SV=3 - [KIF4_MOUSE]	0.950558	ND	1.27078	0.878049	1.03313	0.87744
P68040	Receptor of activated protein C kinase 1 OS=Mus musculus GN=Rack1 PE=1 SV=3 - [RACK1_MOUSE]	1.16427	1.38773	0.747989	0.830488	1.03262	0.995338
Q3TV94	Putative uncharacterized protein OS=Mus musculus GN=Ssr1 PE=2 SV=1 - [Q3TV94_MOUSE]	1.4386	0.910739	0.746649	ND	1.03199	0.973313
Q61072	Disintegrin and metalloproteinase domain-containing protein 9 OS=Mus musculus GN=Adam9 PE=1 SV=2 - [ADAM9_MOUSE]	1.16427	0.857741	1.07373	ND	1.03191	0.822888
Q8BH59	Calcium-binding mitochondrial carrier protein Aralar1 OS=Mus musculus GN=Slc25a12 PE=1 SV=1 - [CMC1_MOUSE]	1.27911	1.03347	0.745308	1.0689	1.0317	0.915687
Q3TCN2	Putative phospholipase B-like 2 OS=Mus musculus GN=Plbd2 PE=1 SV=2 - [PLBL2_MOUSE]	1.24721	0.916318	0.930295	ND	1.03127	0.857557
Q4PZA2	Endothelin-converting enzyme 1 OS=Mus musculus GN=Ece1 PE=1 SV=1 - [ECE1_MOUSE]	0.92823	0.693166	1.41689	1.08476	1.03076	0.986296
Q9JK23	Proteasome assembly chaperone 1 OS=Mus musculus GN=Psmg1 PE=1 SV=1 - [PSMG1_MOUSE]	0.875598	0.969317	1.24665	ND	1.03052	0.874303
Q8BMK4	Cytoskeleton-associated protein 4 OS=Mus musculus GN=Ckap4 PE=1 SV=2 - [CKAP4_MOUSE]	1.60128	1.2901	0.588472	0.642073	1.03048	0.820149
P80315	T-complex protein 1 subunit delta OS=Mus musculus GN=Cct4 PE=1 SV=3 - [TCPD_MOUSE]	0.808612	1.20084	1.06166	1.05061	1.03043	0.825953
A0A0R4J0A9	Low-density lipoprotein receptor-related protein 6 OS=Mus musculus GN=Lrp6 PE=1 SV=1 - [A0A0R4J0A9_MOUSE]	1.16268	0.601116	0.813673	1.54329	1.03019	0.884102
B7STB7	Annexin OS=Mus musculus GN=Anxa1 PE=2 SV=1 - [B7STB7_MOUSE]	1.30303	0.810321	0.987936	1.01585	1.02929	0.891182
Q03265	ATP synthase subunit alpha, mitochondrial OS=Mus musculus GN=Atp5a1 PE=1 SV=1 - [ATPA_MOUSE]	1.33493	1.36262	0.687668	0.731098	1.02908	0.912017
E9PZ88	Alpha-mannosidase OS=Mus musculus GN=Man2c1 PE=1 SV=1 - [E9PZ88_MOUSE]	0.956938	1.13529	0.994638	ND	1.02895	0.667141
Q01853	Transitional endoplasmic reticulum ATPase OS=Mus musculus GN=Vcp PE=1 SV=4 - [TERA_MOUSE]	0.888357	1.06555	1.13271	ND	1.02887	0.78031
G3UX26	Voltage-dependent anion-selective channel protein 2 (Fragment) OS=Mus musculus GN=Vdac2 PE=1 SV=1 - [G3UX26_MOUSE]	1.17384	1.28312	0.871314	0.786585	1.02872	0.95013
P14152	Malate dehydrogenase, cytoplasmic OS=Mus musculus GN=Mdh1 PE=1 SV=3 - [MDHC_MOUSE]	1.05263	0.834031	1.19839	ND	1.02835	0.887818
Q684I8	Isocitrate dehydrogenase [NAD] subunit, mitochondrial (Fragment) OS=Mus musculus GN=Idh3g PE=2 SV=1 - [Q684I8_MOUSE]	1.19777	1.04742	0.839142	ND	1.02811	0.883988
Q80X95	Ras-related GTP-binding protein A OS=Mus musculus GN=Rraga PE=1 SV=1 - [RRAGA_MOUSE]	0.880383	0.973501	1.22788	ND	1.02726	0.878791
O55126	Protein NipSnap homolog 2 OS=Mus musculus GN=Gbas PE=1 SV=1 - [NIPS2_MOUSE]	1.36683	1.02092	0.693029	ND	1.02693	0.959907
P20108	Thioredoxin-dependent peroxide reductase, mitochondrial OS=Mus musculus GN=Prdx3 PE=1 SV=1 - [PRDX3_MOUSE]	1.22329	1.31939	0.939678	0.622561	1.02623	0.937867
P43406	Integrin alpha-V OS=Mus musculus GN=Itgav PE=1 SV=2 - [ITAV_MOUSE]	1.04944	0.733612	1.34048	0.981098	1.02616	0.981579
P28828	Receptor-type tyrosine-protein phosphatase mu OS=Mus musculus GN=Ptprm PE=1 SV=2 - [PTPRM_MOUSE]	1.04306	0.683403	1.14879	1.22866	1.02598	0.991456
I7HJQ8	CD99 antigen-like protein 2 OS=Mus musculus GN=Cd99l2 PE=1 SV=1 - [I7HJQ8_MOUSE]	1.33493	0.559275	1.17694	1.03049	1.02541	0.905717
Q9D1D4	Transmembrane emp24 domain-containing protein 10 OS=Mus musculus GN=Tmed10 PE=1 SV=1 - [TMEDA_MOUSE]	1.4051	1.08229	1.01475	0.598171	1.02508	0.91805
Q3TFD0	Serine hydroxymethyltransferase OS=Mus musculus GN=Shmt2 PE=2 SV=1 - [Q3TFD0_MOUSE]	1.16268	1.56764	0.769437	0.59939	1.02479	0.852023
O08644	Ephrin type-B receptor 6 OS=Mus musculus GN=Ephb6 PE=2 SV=4 - [EPHB6_MOUSE]	0.875598	1.3947	0.802949	ND	1.02442	0.973019
Q9ERK4	Exportin-2 OS=Mus musculus GN=Cse1l PE=1 SV=1 - [XPO2_MOUSE]	0.685805	0.743375	1.03083	1.6372	1.0243	0.861259
Q922Q1	Mitochondrial amidoxime reducing component 2 OS=Mus musculus GN=Marc2 PE=1 SV=1 - [MARC2_MOUSE]	1.19139	0.863319	1.00268	1.03963	1.02426	0.809408
Q9JKZ2	Sodium/myo-inositol cotransporter OS=Mus musculus GN=Slc5a3 PE=1 SV=2 - [SC5A3_MOUSE]	0.491228	1.28731	1.25871	1.05915	1.0241	0.862812
E9Q3Q6	CD166 antigen OS=Mus musculus GN=Alcam PE=1 SV=1 - [E9Q3Q6_MOUSE]	ND	0.988842	1	1.08293	1.02392	0.508811
Q3V009	Transmembrane emp24 domain-containing protein 1 OS=Mus musculus GN=Tmed1 PE=1 SV=1 - [TMED1_MOUSE]	1.55343	0.895397	0.621984	ND	1.0236	0.872705
Q8C2Q8	ATP synthase subunit gamma OS=Mus musculus GN=Atp5c1 PE=1 SV=1 - [Q8C2Q8_MOUSE]	1.32057	1.27197	0.69571	0.806098	1.02359	0.932084
G3X9S2	Ectonucleotide pyrophosphatase/phosphodiesterase 1, isoform CRA_d OS=Mus musculus GN=Enpp1 PE=1 SV=1 - [G3X9S2_MOUSE]	0.69378	0.663877	1.42493	1.31159	1.02354	0.86536
Q3TL79	Putative uncharacterized protein OS=Mus musculus GN=Ahsa1 PE=2 SV=1 - [Q3TL79_MOUSE]	0.899522	0.842399	1.38874	0.963415	1.02352	0.97742
Q3UMR5	Calcium uniporter protein, mitochondrial OS=Mus musculus GN=Mcu PE=1 SV=2 - [MCU_MOUSE]	0.985646	1.53696	0.891421	0.678659	1.02317	0.906008
P12787	Cytochrome c oxidase subunit 5A, mitochondrial OS=Mus musculus GN=Cox5a PE=1 SV=2 - [COX5A_MOUSE]	1.45933	1.21757	0.726542	0.689024	1.02312	0.885453
Q922W5	Pyrroline-5-carboxylate reductase 1, mitochondrial OS=Mus musculus GN=Pycr1 PE=1 SV=1 - [P5CR1_MOUSE]	1.40351	0.871688	0.793566	ND	1.02292	0.960547
Q3V1T4	Prolyl 3-hydroxylase 1 OS=Mus musculus GN=P3h1 PE=1 SV=2 - [P3H1_MOUSE]	1.1563	0.927476	0.983914	ND	1.02256	0.811324
P08249	Malate dehydrogenase, mitochondrial OS=Mus musculus GN=Mdh2 PE=1 SV=3 - [MDHM_MOUSE]	1.3748	1.23291	0.955764	0.52378	1.02182	0.861227
Q6PHZ1	Rpl17 protein OS=Mus musculus GN=Rpl17 PE=2 SV=1 - [Q6PHZ1_MOUSE]	1.39394	1.10042	0.990617	0.60122	1.02155	0.906533
Q3UJL7	Putative uncharacterized protein OS=Mus musculus GN=Srm PE=2 SV=1 - [Q3UJL7_MOUSE]	1.17225	1.16179	1.11528	0.636585	1.02148	0.958287
Q6GQT9	Nodal modulator 1 OS=Mus musculus GN=Nomo1 PE=1 SV=1 - [NOMO1_MOUSE]	1.52153	1.06555	ND	0.476829	1.0213	0.825916
Q3U9R7	Putative uncharacterized protein (Fragment) OS=Mus musculus GN=Gsr PE=2 SV=1 - [Q3U9R7_MOUSE]	0.972887	0.965132	1.12198	ND	1.02	0.756423
P08074	Carbonyl reductase [NADPH] 2 OS=Mus musculus GN=Cbr2 PE=1 SV=1 - [CBR2_MOUSE]	1.63158	0.439331	0.986595	ND	1.01917	0.791047
P97384	Annexin A11 OS=Mus musculus GN=Anxa11 PE=1 SV=2 - [ANX11_MOUSE]	1.41148	1.02371	0.729223	0.910976	1.01885	0.9454
Q80UU9	Membrane-associated progesterone receptor component 2 OS=Mus musculus GN=Pgrmc2 PE=1 SV=2 - [PGRC2_MOUSE]	1	0.914923	1.07373	1.08659	1.01881	0.70786
E9Q035	Protein Gm20425 OS=Mus musculus GN=Gm20425 PE=4 SV=1 - [E9Q035_MOUSE]	1.05901	0.997211	ND	1	1.01874	0.451428
Q8CF89	TGF-beta-activated kinase 1 and MAP3K7-binding protein 1 OS=Mus musculus GN=Tab1 PE=1 SV=2 - [TAB1_MOUSE]	0.757576	0.74477	1.55228	ND	1.01821	0.871931
B2M1R7	Poly(RC) binding protein 2 OS=Mus musculus GN=Pcbp2 PE=2 SV=1 - [B2M1R7_MOUSE]	1.09729	0.965132	1.09383	0.916463	1.01818	0.763117
Q61739	Integrin alpha-6 OS=Mus musculus GN=Itga6 PE=1 SV=3 - [ITA6_MOUSE]	0.688995	1.106	1.25871	ND	1.0179	0.946436
P70208	Plexin-A3 OS=Mus musculus GN=Plxna3 PE=1 SV=2 - [PLXA3_MOUSE]	0.948963	0.875872	1.22788	ND	1.01757	0.95294
Q76MZ3	Serine/threonine-protein phosphatase 2A 65 kDa regulatory subunit A alpha isoform OS=Mus musculus GN=Ppp2r1a PE=1 SV=3 - [2AAA_MOUSE]	0.76555	0.864714	1.17828	1.26037	1.01723	0.973894
Q5D098	Proteasome subunit beta type (Fragment) OS=Mus musculus GN=Psmb7 PE=2 SV=1 - [Q5D098_MOUSE]	1.07018	1.14086	0.840483	ND	1.01717	0.934707
Q69ZN7	Myoferlin OS=Mus musculus GN=Myof PE=1 SV=2 - [MYOF_MOUSE]	1.18022	1.5788	0.77882	0.528049	1.01647	0.799213
Q3TCZ2	Solute carrier family 29 (Nucleoside transporters), member 1, isoform CRA_a OS=Mus musculus GN=Slc29a1 PE=2 SV=1 - [Q3TCZ2_MOUSE]	1.01595	0.947001	ND	1.08598	1.01631	0.747081
P19096	Fatty acid synthase OS=Mus musculus GN=Fasn PE=1 SV=2 - [FAS_MOUSE]	0.53748	1.04463	1.35791	1.12256	1.01565	0.859362
P46460	Vesicle-fusing ATPase OS=Mus musculus GN=Nsf PE=1 SV=2 - [NSF_MOUSE]	0.77193	1.35844	0.91555	ND	1.01531	0.942698
Q3V1W5	Putative uncharacterized protein OS=Mus musculus GN=Sgce PE=2 SV=1 - [Q3V1W5_MOUSE]	1.14354	1.08089	0.852547	0.983537	1.01513	0.897977
Q3U026	Putative uncharacterized protein OS=Mus musculus GN=Mogs PE=2 SV=1 - [Q3U026_MOUSE]	1.37321	1.31799	0.353887	ND	1.01503	0.770474
O55135	Eukaryotic translation initiation factor 6 OS=Mus musculus GN=Eif6 PE=1 SV=2 - [IF6_MOUSE]	1.00638	1.17573	ND	0.862805	1.01497	0.945508
Q93092	Transaldolase OS=Mus musculus GN=Taldo1 PE=1 SV=2 - [TALDO_MOUSE]	0.947368	0.62901	ND	1.46829	1.01489	0.872418
G3X9L6	MCG55033 OS=Mus musculus GN=Gm10250 PE=4 SV=1 - [G3X9L6_MOUSE]	1.26954	1.3682	0.683646	0.737195	1.01464	0.865095
P41233	ATP-binding cassette sub-family A member 1 OS=Mus musculus GN=Abca1 PE=1 SV=4 - [ABCA1_MOUSE]	1.15949	0.998605	0.863271	1.03659	1.01449	0.893392
Q5NCU4	SPARC OS=Mus musculus GN=Sparc PE=1 SV=1 - [Q5NCU4_MOUSE]	1.66986	ND	0.731903	0.639634	1.0138	0.81003
Q8VDD5	Myosin-9 OS=Mus musculus GN=Myh9 PE=1 SV=4 - [MYH9_MOUSE]	0.987241	1.14784	0.906166	ND	1.01375	0.909955
E9QPE2	Platelet-derived growth factor receptor beta OS=Mus musculus GN=Pdgfrb PE=1 SV=1 - [E9QPE2_MOUSE]	ND	0.622036	1.41823	1.00061	1.01363	0.877829
P68510	14-3-3 protein eta OS=Mus musculus GN=Ywhah PE=1 SV=2 - [1433F_MOUSE]	0.953748	0.811715	0.995979	1.29268	1.01353	0.993769
Q8QZY1	Eukaryotic translation initiation factor 3 subunit L OS=Mus musculus GN=Eif3l PE=1 SV=1 - [EIF3L_MOUSE]	1.00319	1.4198	0.634048	0.993902	1.01274	0.880535
Q99KI0	Aconitate hydratase, mitochondrial OS=Mus musculus GN=Aco2 PE=1 SV=1 - [ACON_MOUSE]	1.27113	1.37936	0.719839	0.677439	1.01194	0.846637
Q9R1P3	Proteasome subunit beta type-2 OS=Mus musculus GN=Psmb2 PE=1 SV=1 - [PSB2_MOUSE]	0.969697	1.06416	1.00134	ND	1.01173	0.727517
Q3UF82	Mitogen-activated protein kinase OS=Mus musculus GN=Mapk1 PE=2 SV=1 - [Q3UF82_MOUSE]	0.862839	0.688982	1.2748	1.2189	1.01138	0.900806
P51150	Ras-related protein Rab-7a OS=Mus musculus GN=Rab7a PE=1 SV=2 - [RAB7A_MOUSE]	1.15789	0.675035	0.848525	1.36098	1.01061	0.88069
Q6A099	MKIAA0248 protein (Fragment) OS=Mus musculus GN=Gbf1 PE=1 SV=1 - [Q6A099_MOUSE]	0.54067	1.14226	0.831099	1.52134	1.00884	0.798594
Q3TWV4	AP-2 complex subunit mu OS=Mus musculus GN=Ap2m1 PE=1 SV=1 - [Q3TWV4_MOUSE]	1.29825	0.888424	ND	0.839024	1.00856	0.943635
Q0QEZ4	Succinate dehydrogenase [ubiquinone] iron-sulfur subunit, mitochondrial (Fragment) OS=Mus musculus GN=Sdhb PE=2 SV=1 - [Q0QEZ4_MOUSE]	1.13238	1.14505	0.674263	1.08232	1.0085	0.92046
P56480	ATP synthase subunit beta, mitochondrial OS=Mus musculus GN=Atp5b PE=1 SV=2 - [ATPB_MOUSE]	1.33014	1.3152	0.713137	0.67439	1.00822	0.831985
P53994	Ras-related protein Rab-2A OS=Mus musculus GN=Rab2a PE=1 SV=1 - [RAB2A_MOUSE]	0.971292	1.1311	1.05764	0.871951	1.008	0.957249
D3Z7P3	Glutaminase kidney isoform, mitochondrial OS=Mus musculus GN=Gls PE=1 SV=1 - [GLSK_MOUSE]	1.50399	1.01534	0.801609	0.710366	1.00783	0.846105
E5Q371	Integrin-associated protein OS=Mus musculus GN=Cd47 PE=2 SV=1 - [E5Q371_MOUSE]	1.04147	0.511855	1.07909	1.39817	1.00765	0.816711
O08529	Calpain-2 catalytic subunit OS=Mus musculus GN=Capn2 PE=1 SV=4 - [CAN2_MOUSE]	1.05742	0.811715	0.965147	1.19573	1.0075	0.978614
P42932	T-complex protein 1 subunit theta OS=Mus musculus GN=Cct8 PE=1 SV=3 - [TCPQ_MOUSE]	0.795853	1.19247	1.03351	ND	1.00728	0.961498
O35379	Multidrug resistance-associated protein 1 OS=Mus musculus GN=Abcc1 PE=1 SV=1 - [MRP1_MOUSE]	0.722488	1.01953	1.18365	1.10244	1.00702	0.933602
Q3TY45	Putative uncharacterized protein OS=Mus musculus GN=Slc5a6 PE=2 SV=1 - [Q3TY45_MOUSE]	0.76236	1.15063	1.1555	0.957927	1.0066	0.94492
Q3U5F4	YrdC domain-containing protein, mitochondrial OS=Mus musculus GN=Yrdc PE=1 SV=1 - [YRDC_MOUSE]	1.16587	0.967922	ND	0.885976	1.00659	0.999409
P29758	Ornithine aminotransferase, mitochondrial OS=Mus musculus GN=Oat PE=1 SV=1 - [OAT_MOUSE]	1.34769	1.20781	0.731903	0.736585	1.006	0.852286
Q9WVA4	Transgelin-2 OS=Mus musculus GN=Tagln2 PE=1 SV=4 - [TAGL2_MOUSE]	1.26635	0.507671	1.29625	0.953049	1.00583	0.808951
Q9D0B6	Protein PBDC1 OS=Mus musculus GN=Pbdc1 PE=1 SV=1 - [PBDC1_MOUSE]	0.874003	1.13389	1.00938	ND	1.00576	0.998987
Q9Z1Z0	General vesicular transport factor p115 OS=Mus musculus GN=Uso1 PE=1 SV=2 - [USO1_MOUSE]	0.681021	1.08787	ND	1.24756	1.00548	0.899232
Q8K297	Procollagen galactosyltransferase 1 OS=Mus musculus GN=Colgalt1 PE=1 SV=2 - [GT251_MOUSE]	1.30941	1.34031	0.660858	0.710366	1.00524	0.816188
F6RPJ9	Insulin-degrading enzyme (Fragment) OS=Mus musculus GN=Ide PE=1 SV=1 - [F6RPJ9_MOUSE]	0.807018	1.28173	0.926273	ND	1.00501	0.92666
Q9DCC4	Pyrroline-5-carboxylate reductase 3 OS=Mus musculus GN=Pycrl PE=1 SV=2 - [P5CR3_MOUSE]	1.06858	0.864714	1.08043	ND	1.00457	0.994578
Q61468	Mesothelin OS=Mus musculus GN=Msln PE=1 SV=1 - [MSLN_MOUSE]	0.015949	1.6569	1.34048	ND	1.00445	0.538547
Q8BKC5	Importin-5 OS=Mus musculus GN=Ipo5 PE=1 SV=3 - [IPO5_MOUSE]	0.763955	0.944212	1.16622	1.14329	1.00442	0.927621
Q8BMJ2	Leucine--tRNA ligase, cytoplasmic OS=Mus musculus GN=Lars PE=1 SV=2 - [SYLC_MOUSE]	0.76236	1.18689	1.063	ND	1.00408	0.931245
P17742	Peptidyl-prolyl cis-trans isomerase A OS=Mus musculus GN=Ppia PE=1 SV=2 - [PPIA_MOUSE]	1.01435	0.966527	1.03083	ND	1.0039	0.872297
P80313	T-complex protein 1 subunit eta OS=Mus musculus GN=Cct7 PE=1 SV=1 - [TCPH_MOUSE]	0.778309	1.19944	1.03217	ND	1.00331	0.931169
P29341	Polyadenylate-binding protein 1 OS=Mus musculus GN=Pabpc1 PE=1 SV=2 - [PABP1_MOUSE]	0.878788	1.35286	0.873995	0.907317	1.00324	0.898231
P11499	Heat shock protein HSP 90-beta OS=Mus musculus GN=Hsp90ab1 PE=1 SV=3 - [HS90B_MOUSE]	0.842105	1.11018	1.14343	0.917073	1.0032	0.950765
P14131	40S ribosomal protein S16 OS=Mus musculus GN=Rps16 PE=1 SV=4 - [RS16_MOUSE]	1.64593	1.22176	0.634048	0.508537	1.00257	0.719844
Q61090	Frizzled-7 OS=Mus musculus GN=Fzd7 PE=1 SV=2 - [FZD7_MOUSE]	1.09729	0.88145	0.991957	1.03598	1.00167	0.975946
O89001	Carboxypeptidase D OS=Mus musculus GN=Cpd PE=1 SV=2 - [CBPD_MOUSE]	0.724083	ND	1.3941	0.884756	1.00098	0.863799
P28658	Ataxin-10 OS=Mus musculus GN=Atxn10 PE=1 SV=2 - [ATX10_MOUSE]	0.91547	0.656904	1	1.42622	0.999648	0.825156
Q9CQB5	CDGSH iron-sulfur domain-containing protein 2 OS=Mus musculus GN=Cisd2 PE=1 SV=1 - [CISD2_MOUSE]	1.26954	1.01813	0.709115	ND	0.998928	0.879917
P50544	Very long-chain specific acyl-CoA dehydrogenase, mitochondrial OS=Mus musculus GN=Acadvl PE=1 SV=3 - [ACADV_MOUSE]	0.732057	1.26639	0.997319	ND	0.998588	0.884285
P35700	Peroxiredoxin-1 OS=Mus musculus GN=Prdx1 PE=1 SV=1 - [PRDX1_MOUSE]	0.826156	0.956764	1.17024	1.04024	0.998351	0.903719
P18760	Cofilin-1 OS=Mus musculus GN=Cfl1 PE=1 SV=3 - [COF1_MOUSE]	1.0638	0.820084	1.2319	0.875	0.997696	0.879112
Q8C2D7	Putative uncharacterized protein OS=Mus musculus GN=Prmt1 PE=2 SV=1 - [Q8C2D7_MOUSE]	0.905901	0.859135	1.0067	1.21524	0.996746	0.882916
Q3T9X3	Dynamin-2 OS=Mus musculus GN=Dnm2 PE=1 SV=1 - [Q3T9X3_MOUSE]	0.800638	1.00418	1.18499	ND	0.996603	0.900033
Q8CHP8	Glycerol-3-phosphate phosphatase OS=Mus musculus GN=Pgp PE=1 SV=1 - [PGP_MOUSE]	0.69378	0.93166	1.36327	ND	0.996237	0.849244
F6RJV6	LanC-like protein 2 (Fragment) OS=Mus musculus GN=Lancl2 PE=1 SV=1 - [F6RJV6_MOUSE]	1.11164	0.711297	0.824397	1.3372	0.996133	0.82531
P63005	Platelet-activating factor acetylhydrolase IB subunit alpha OS=Mus musculus GN=Pafah1b1 PE=1 SV=2 - [LIS1_MOUSE]	0.824561	1.10321	1.06032	ND	0.99603	0.907036
Q922P8	Transmembrane protein 132A OS=Mus musculus GN=Tmem132a PE=1 SV=2 - [T132A_MOUSE]	0.896332	0.79219	1.34048	0.954878	0.995971	0.845513
E9Q1S3	Protein transport protein Sec23A OS=Mus musculus GN=Sec23a PE=1 SV=1 - [E9Q1S3_MOUSE]	0.794258	0.552301	1.47721	1.15976	0.995882	0.762568
Q3TFP8	Putative uncharacterized protein OS=Mus musculus GN=Pgrmc1 PE=2 SV=1 - [Q3TFP8_MOUSE]	1.35885	0.914923	1.09786	0.609756	0.995347	0.804695
Q3UVI9	Putative uncharacterized protein OS=Mus musculus GN=Abcf2 PE=2 SV=1 - [Q3UVI9_MOUSE]	0.518341	ND	1.21984	1.24512	0.994434	0.808394
Q5RKP4	Dolichyl-diphosphooligosaccharide--protein glycosyltransferase subunit 1 (Fragment) OS=Mus musculus GN=Rpn1 PE=2 SV=1 - [Q5RKP4_MOUSE]	1.39234	1.11994	0.739946	0.725	0.994309	0.79887
P05202	Aspartate aminotransferase, mitochondrial OS=Mus musculus GN=Got2 PE=1 SV=1 - [AATM_MOUSE]	1.51515	1.22315	0.879357	0.356707	0.993592	0.699134
Q68FL6	Methionine--tRNA ligase, cytoplasmic OS=Mus musculus GN=Mars PE=1 SV=1 - [SYMC_MOUSE]	0.732057	1.33473	0.912869	ND	0.993218	0.848145
Q3TEU8	Coronin OS=Mus musculus GN=Coro1c PE=2 SV=1 - [Q3TEU8_MOUSE]	0.582137	1.3947	1.00268	ND	0.993173	0.813026
S4R1N6	40S ribosomal protein S18 OS=Mus musculus GN=Rps18 PE=3 SV=1 - [S4R1N6_MOUSE]	ND	1.19386	0.734584	1.04939	0.992613	0.866434
Q9EP69	Phosphatidylinositide phosphatase SAC1 OS=Mus musculus GN=Sacm1l PE=1 SV=1 - [SAC1_MOUSE]	1.03828	0.927476	1.14477	0.859756	0.99257	0.844874
Q3TFF0	Putative uncharacterized protein OS=Mus musculus GN=Dnaja2 PE=2 SV=1 - [Q3TFF0_MOUSE]	0.988836	0.899582	1.25469	0.82561	0.99218	0.835404
Q922Z3	Trap1 protein (Fragment) OS=Mus musculus GN=Trap1 PE=2 SV=1 - [Q922Z3_MOUSE]	1.23285	1.05579	0.687668	ND	0.992103	0.852021
Q8VBT0	Thioredoxin-related transmembrane protein 1 OS=Mus musculus GN=Tmx1 PE=1 SV=1 - [TMX1_MOUSE]	1.08772	0.719665	1.1689	ND	0.992095	0.862771
Q9DB77	Cytochrome b-c1 complex subunit 2, mitochondrial OS=Mus musculus GN=Uqcrc2 PE=1 SV=1 - [QCR2_MOUSE]	1.26954	1.3152	0.785523	0.597561	0.991956	0.771397
Q9QZD8	Mitochondrial dicarboxylate carrier OS=Mus musculus GN=Slc25a10 PE=1 SV=2 - [DIC_MOUSE]	0.936204	0.994421	0.91689	1.12012	0.991909	0.819226
Q3UNJ3	Putative uncharacterized protein OS=Mus musculus GN=Fkbp10 PE=2 SV=1 - [Q3UNJ3_MOUSE]	1.52472	1.1046	0.727882	0.609756	0.99174	0.748024
F6SQH7	Polymerase delta-interacting protein 2 (Fragment) OS=Mus musculus GN=Poldip2 PE=1 SV=1 - [F6SQH7_MOUSE]	1.0941	ND	0.977212	0.9	0.990437	0.841789
P67778	Prohibitin OS=Mus musculus GN=Phb PE=1 SV=1 - [PHB_MOUSE]	1.28389	1.60391	0.615282	0.458537	0.990404	0.678276
Q9CQV8	14-3-3 protein beta/alpha OS=Mus musculus GN=Ywhab PE=1 SV=3 - [1433B_MOUSE]	0.988836	0.635983	0.967828	1.3689	0.990387	0.790459
Q80X90	Filamin-B OS=Mus musculus GN=Flnb PE=1 SV=3 - [FLNB_MOUSE]	0.708134	1.20502	1.07507	0.973171	0.990348	0.819992
P62830	60S ribosomal protein L23 OS=Mus musculus GN=Rpl23 PE=1 SV=1 - [RL23_MOUSE]	1.32057	0.90516	0.820375	0.914634	0.990186	0.81177
A0A075DC90	Cytochrome c oxidase subunit 2 OS=Mus musculus GN=COX2 PE=3 SV=1 - [A0A075DC90_MOUSE]	1.48963	1.22734	0.717158	0.525	0.989782	0.723327
Q8CH72	E3 ubiquitin-protein ligase TRIM32 OS=Mus musculus GN=Trim32 PE=1 SV=2 - [TRI32_MOUSE]	0.625199	1.3947	0.949062	ND	0.989654	0.810906
P53986	Monocarboxylate transporter 1 OS=Mus musculus GN=Slc16a1 PE=1 SV=1 - [MOT1_MOUSE]	0.920255	ND	1.01072	1.0378	0.989595	0.777405
O35129	Prohibitin-2 OS=Mus musculus GN=Phb2 PE=1 SV=1 - [PHB2_MOUSE]	1.27751	1.56346	0.658177	0.457927	0.989269	0.687173
Q9ESP1	Stromal cell-derived factor 2-like protein 1 OS=Mus musculus GN=Sdf2l1 PE=1 SV=2 - [SDF2L_MOUSE]	1.42265	0.914923	0.754692	0.862805	0.988767	0.782996
P58021	Transmembrane 9 superfamily member 2 OS=Mus musculus GN=Tm9sf2 PE=1 SV=1 - [TM9S2_MOUSE]	0.878788	ND	1.17828	0.909146	0.988739	0.848068
F8VQC1	Signal recognition particle subunit SRP72 OS=Mus musculus GN=Srp72 PE=1 SV=1 - [F8VQC1_MOUSE]	0.789474	1.20223	0.97185	ND	0.987852	0.845101
P80316	T-complex protein 1 subunit epsilon OS=Mus musculus GN=Cct5 PE=1 SV=1 - [TCPE_MOUSE]	0.781499	1.19665	1.01475	0.957927	0.987706	0.803904
P45878	Peptidyl-prolyl cis-trans isomerase FKBP2 OS=Mus musculus GN=Fkbp2 PE=1 SV=1 - [FKBP2_MOUSE]	0.837321	1.23291	0.892761	ND	0.987666	0.841389
Q8BLN5	Lanosterol synthase OS=Mus musculus GN=Lss PE=1 SV=2 - [ERG7_MOUSE]	0.92504	ND	1.14477	0.892073	0.987295	0.83006
P14115	60S ribosomal protein L27a OS=Mus musculus GN=Rpl27a PE=1 SV=5 - [RL27A_MOUSE]	ND	1.10042	1.30161	0.557927	0.986651	0.800031
P42208	Septin-2 OS=Mus musculus GN=Sept2 PE=1 SV=2 - [SEPT2_MOUSE]	0.945774	1.04324	0.970509	ND	0.986506	0.67118
Q5SS80	Dehydrogenase/reductase SDR family member 13 OS=Mus musculus GN=Dhrs13 PE=1 SV=1 - [DHR13_MOUSE]	0.874003	0.853556	ND	1.2311	0.986219	0.832864
A0A0J9YTY0	Septin-11 OS=Mus musculus GN=Sept11 PE=1 SV=1 - [A0A0J9YTY0_MOUSE]	0.977671	0.956764	1.00804	1.00122	0.985925	0.313448
Q8BKG3	Inactive tyrosine-protein kinase 7 OS=Mus musculus GN=Ptk7 PE=1 SV=1 - [PTK7_MOUSE]	1.10845	0.74477	0.977212	1.11098	0.985353	0.789816
E9PVA8	eIF-2-alpha kinase activator GCN1 OS=Mus musculus GN=Gcn1 PE=1 SV=1 - [GCN1_MOUSE]	0.604466	1.11715	1.08847	1.13049	0.985145	0.781368
Q02013	Aquaporin-1 OS=Mus musculus GN=Aqp1 PE=1 SV=3 - [AQP1_MOUSE]	1.08772	ND	0.991957	0.87439	0.984689	0.788053
Q9R059	Four and a half LIM domains protein 3 OS=Mus musculus GN=Fhl3 PE=1 SV=2 - [FHL3_MOUSE]	0.822967	0.725244	1.15818	1.23049	0.984219	0.774082
Q9QZN4	F-box only protein 6 OS=Mus musculus GN=Fbxo6 PE=1 SV=1 - [FBX6_MOUSE]	1.20574	0.885635	1.14745	0.697561	0.984098	0.776803
P35282	Ras-related protein Rab-21 OS=Mus musculus GN=Rab21 PE=1 SV=4 - [RAB21_MOUSE]	0.674641	1.03068	1.24531	ND	0.983544	0.815942
P68368	Tubulin alpha-4A chain OS=Mus musculus GN=Tuba4a PE=1 SV=1 - [TBA4A_MOUSE]	ND	0.898187	0.94504	1.10732	0.983515	0.774264
P16858	Glyceraldehyde-3-phosphate dehydrogenase OS=Mus musculus GN=Gapdh PE=1 SV=2 - [G3P_MOUSE]	0.695375	0.838215	0.848525	1.55183	0.983486	0.729968
Q8R164	Valacyclovir hydrolase OS=Mus musculus GN=Bphl PE=1 SV=1 - [BPHL_MOUSE]	1.37799	1.04184	0.529491	ND	0.983107	0.778036
Q4TVN0	TBC1 domain family member 15 OS=Mus musculus GN=Tbc1d15 PE=2 SV=1 - [Q4TVN0_MOUSE]	0.665072	ND	1.063	1.22012	0.982732	0.813626
P09671	Superoxide dismutase [Mn], mitochondrial OS=Mus musculus GN=Sod2 PE=1 SV=3 - [SODM_MOUSE]	1.27113	1.16179	0.839142	0.658537	0.982649	0.759229
E9QNX9	Tyrosine-protein kinase receptor OS=Mus musculus GN=Igf1r PE=1 SV=1 - [E9QNX9_MOUSE]	0.787879	0.998605	1.30429	0.838415	0.982297	0.760937
A0A0R4J0I9	Low density lipoprotein receptor-related protein 1 OS=Mus musculus GN=Lrp1 PE=1 SV=1 - [A0A0R4J0I9_MOUSE]	1.24402	1.22315	0.947721	0.514024	0.982229	0.741004
Q9CZD3	Glycine--tRNA ligase OS=Mus musculus GN=Gars PE=1 SV=1 - [SYG_MOUSE]	0.69697	1.01255	0.975871	1.24268	0.982019	0.7666
O55143	Sarcoplasmic/endoplasmic reticulum calcium ATPase 2 OS=Mus musculus GN=Atp2a2 PE=1 SV=2 - [AT2A2_MOUSE]	0.866029	1.02232	1.00268	1.02683	0.979464	0.60805
O35566	CD151 antigen OS=Mus musculus GN=Cd151 PE=1 SV=2 - [CD151_MOUSE]	0.92823	0.956764	1.2681	0.764634	0.979431	0.743609
Q8JZU2	Tricarboxylate transport protein, mitochondrial OS=Mus musculus GN=Slc25a1 PE=1 SV=1 - [TXTP_MOUSE]	1.41148	0.882845	0.678284	0.943293	0.978976	0.733464
Q8VDK1	Nitrilase homolog 1 OS=Mus musculus GN=Nit1 PE=1 SV=2 - [NIT1_MOUSE]	0.956938	1.11576	0.857909	ND	0.976869	0.738147
Q3UK68	Putative uncharacterized protein OS=Mus musculus GN=Naca PE=2 SV=1 - [Q3UK68_MOUSE]	0.910686	1.02371	0.995979	ND	0.976791	0.55649
Q7TQG5	Neogenin OS=Mus musculus GN=Neo1 PE=2 SV=1 - [Q7TQG5_MOUSE]	1.2823	0.651325	0.697051	1.27622	0.976723	0.715805
Q9WU78	Programmed cell death 6-interacting protein OS=Mus musculus GN=Pdcd6ip PE=1 SV=3 - [PDC6I_MOUSE]	1.00159	0.947001	ND	0.979268	0.975955	0.269889
P35979	60S ribosomal protein L12 OS=Mus musculus GN=Rpl12 PE=1 SV=2 - [RL12_MOUSE]	1.48166	1.14086	0.845845	0.432927	0.975324	0.681733
Q78KL9	Rexo2 protein OS=Mus musculus GN=Rexo2 PE=2 SV=1 - [Q78KL9_MOUSE]	1.37799	0.65272	1.24397	0.62561	0.975072	0.697434
B7FAU9	Filamin, alpha OS=Mus musculus GN=Flna PE=1 SV=1 - [B7FAU9_MOUSE]	0.822967	1.26639	1.01743	0.793293	0.975018	0.715893
Q91VK1	Basic leucine zipper and W2 domain-containing protein 2 OS=Mus musculus GN=Bzw2 PE=1 SV=1 - [BZW2_MOUSE]	0.617225	0.895397	1.24397	1.14329	0.974971	0.727111
Q9D880	Mitochondrial import inner membrane translocase subunit TIM50 OS=Mus musculus GN=Timm50 PE=1 SV=1 - [TIM50_MOUSE]	1.0638	0.994421	0.642091	1.19878	0.974772	0.731069
Q32MD9	Cell adhesion molecule-related/down-regulated by oncogenes OS=Mus musculus GN=Cdon PE=1 SV=2 - [CDON_MOUSE]	1.54386	0.35007	0.69437	1.30976	0.974514	0.635604
P07356	Annexin A2 OS=Mus musculus GN=Anxa2 PE=1 SV=2 - [ANXA2_MOUSE]	1.0925	1.0795	0.928954	0.795122	0.97402	0.675537
B9EKJ3	Mon2 protein OS=Mus musculus GN=Mon2 PE=1 SV=1 - [B9EKJ3_MOUSE]	0.741627	ND	1.01206	1.16829	0.973995	0.775044
Q3UPL0	Protein transport protein Sec31A OS=Mus musculus GN=Sec31a PE=1 SV=2 - [SC31A_MOUSE]	0.763955	0.839609	0.887399	1.40427	0.973808	0.706986
P17182	Alpha-enolase OS=Mus musculus GN=Eno1 PE=1 SV=3 - [ENOA_MOUSE]	0.813397	0.927476	0.902145	1.25183	0.973712	0.69467
Q9D1H7	Golgi to ER traffic protein 4 homolog OS=Mus musculus GN=Get4 PE=1 SV=2 - [GET4_MOUSE]	0.700159	1.04324	1.17694	ND	0.973446	0.778549
P99026	Proteasome subunit beta type-4 OS=Mus musculus GN=Psmb4 PE=1 SV=1 - [PSB4_MOUSE]	0.870813	1.09344	0.955764	ND	0.973341	0.68139
Q91V61	Sideroflexin-3 OS=Mus musculus GN=Sfxn3 PE=1 SV=1 - [SFXN3_MOUSE]	1.26156	0.790795	0.825737	1.0128	0.972725	0.700988
B0V2N1	Receptor-type tyrosine-protein phosphatase S OS=Mus musculus GN=Ptprs PE=1 SV=1 - [PTPRS_MOUSE]	0.958533	0.832636	0.886059	1.21037	0.971898	0.667109
Q6P8X1	Sorting nexin-6 OS=Mus musculus GN=Snx6 PE=1 SV=2 - [SNX6_MOUSE]	0.897927	0.782427	ND	1.23354	0.971297	0.757197
P54823	Probable ATP-dependent RNA helicase DDX6 OS=Mus musculus GN=Ddx6 PE=1 SV=1 - [DDX6_MOUSE]	0.963317	1.01255	ND	0.936585	0.970818	0.317195
Q9D0F3	Protein ERGIC-53 OS=Mus musculus GN=Lman1 PE=1 SV=1 - [LMAN1_MOUSE]	1.38118	1.10739	0.687668	0.706098	0.970584	0.694188
P10605	Cathepsin B OS=Mus musculus GN=Ctsb PE=1 SV=2 - [CATB_MOUSE]	0.893142	0.814505	1.0067	1.16768	0.970508	0.650079
Q99PT1	Rho GDP-dissociation inhibitor 1 OS=Mus musculus GN=Arhgdia PE=1 SV=3 - [GDIR1_MOUSE]	1.22967	0.488145	0.849866	1.30976	0.969358	0.68643
P59222	Scavenger receptor class F member 2 OS=Mus musculus GN=Scarf2 PE=1 SV=1 - [SREC2_MOUSE]	1.0925	0.776848	0.828418	1.17866	0.969107	0.676897
P19783	Cytochrome c oxidase subunit 4 isoform 1, mitochondrial OS=Mus musculus GN=Cox4i1 PE=1 SV=2 - [COX41_MOUSE]	1.58692	1.21757	0.687668	0.382927	0.968772	0.630192
P50543	Protein S100-A11 OS=Mus musculus GN=S100a11 PE=1 SV=1 - [S10AB_MOUSE]	1.18182	1.01674	0.902145	0.77378	0.96862	0.658213
Q3UDR2	Protein disulfide-isomerase (Fragment) OS=Mus musculus GN=P4hb PE=2 SV=1 - [Q3UDR2_MOUSE]	0.896332	1.17015	1.07105	0.735976	0.968377	0.674532
Q9CPY7	Cytosol aminopeptidase OS=Mus musculus GN=Lap3 PE=1 SV=3 - [AMPL_MOUSE]	0.61244	0.923291	1.03083	1.30488	0.96786	0.694376
Q9WV55	Vesicle-associated membrane protein-associated protein A OS=Mus musculus GN=Vapa PE=1 SV=2 - [VAPA_MOUSE]	0.821372	1.20502	1.04155	0.803049	0.967749	0.661647
D3Z0F5	COP9 signalosome complex subunit 6 OS=Mus musculus GN=Cops6 PE=1 SV=1 - [D3Z0F5_MOUSE]	0.783094	1.01255	1.00938	1.06341	0.967111	0.600721
Q7TPT7	Valyl-tRNA synthetase OS=Mus musculus GN=Vars PE=2 SV=1 - [Q7TPT7_MOUSE]	0.712919	1.34589	0.986595	0.821341	0.966685	0.677708
Q9R0X4	Acyl-coenzyme A thioesterase 9, mitochondrial OS=Mus musculus GN=Acot9 PE=1 SV=1 - [ACOT9_MOUSE]	1.45774	1.11297	0.847185	0.448171	0.966515	0.664513
Q69ZF7	Metal transporter CNNM4 OS=Mus musculus GN=Cnnm4 PE=1 SV=2 - [CNNM4_MOUSE]	0.893142	1.12971	0.876676	ND	0.966508	0.666018
P59999	Actin-related protein 2/3 complex subunit 4 OS=Mus musculus GN=Arpc4 PE=1 SV=3 - [ARPC4_MOUSE]	0.907496	0.863319	0.936997	1.15732	0.966282	0.572509
Q64727	Vinculin OS=Mus musculus GN=Vcl PE=1 SV=4 - [VINC_MOUSE]	0.909091	0.870293	1.1193	ND	0.966229	0.653846
P62141	Serine/threonine-protein phosphatase PP1-beta catalytic subunit OS=Mus musculus GN=Ppp1cb PE=1 SV=3 - [PP1B_MOUSE]	0.746411	0.796374	ND	1.35488	0.965888	0.739208
O08749	Dihydrolipoyl dehydrogenase, mitochondrial OS=Mus musculus GN=Dld PE=1 SV=2 - [DLDH_MOUSE]	1.19936	1.24407	0.827078	0.591463	0.965494	0.68351
Q9QZD9	Eukaryotic translation initiation factor 3 subunit I OS=Mus musculus GN=Eif3i PE=1 SV=1 - [EIF3I_MOUSE]	0.824561	1.32218	0.794906	0.918902	0.965136	0.657807
P63038	60 kDa heat shock protein, mitochondrial OS=Mus musculus GN=Hspd1 PE=1 SV=1 - [CH60_MOUSE]	1.04147	1.30683	0.741287	0.768902	0.964623	0.66828
Q9D883	Splicing factor U2AF 35 kDa subunit OS=Mus musculus GN=U2af1 PE=1 SV=4 - [U2AF1_MOUSE]	0.719298	1.17573	0.99866	ND	0.964563	0.734324
Q8R050	Eukaryotic peptide chain release factor GTP-binding subunit ERF3A OS=Mus musculus GN=Gspt1 PE=1 SV=2 - [ERF3A_MOUSE]	0.652313	0.945607	1.15416	1.10427	0.964086	0.674171
O70152	Dolichol-phosphate mannosyltransferase subunit 1 OS=Mus musculus GN=Dpm1 PE=1 SV=1 - [DPM1_MOUSE]	1.3429	0.746165	0.907507	0.859756	0.964083	0.65816
P54071	Isocitrate dehydrogenase [NADP], mitochondrial OS=Mus musculus GN=Idh2 PE=1 SV=3 - [IDHP_MOUSE]	1.60925	0.960948	0.796247	0.488415	0.963715	0.641553
D3Z2E8	Calcium homeostasis modulator protein 2 OS=Mus musculus GN=Calhm2 PE=1 SV=1 - [D3Z2E8_MOUSE]	1.01276	0.729428	1.32574	0.786585	0.963627	0.662831
Q32NY4	Metal transporter CNNM3 OS=Mus musculus GN=Cnnm3 PE=1 SV=2 - [CNNM3_MOUSE]	0.944179	0.974895	1.00536	0.929878	0.963579	0.119274
Q80ZU1	WD repeat domain 68 OS=Mus musculus GN=Dcaf7 PE=2 SV=1 - [Q80ZU1_MOUSE]	0.909091	1.0795	ND	0.90122	0.963269	0.558128
Q3TJ43	Putative uncharacterized protein OS=Mus musculus GN=Vps35 PE=2 SV=1 - [Q3TJ43_MOUSE]	0.811802	0.942817	1.20241	0.895732	0.963191	0.603688
P33610	DNA primase large subunit OS=Mus musculus GN=Prim2 PE=1 SV=1 - [PRI2_MOUSE]	0.799043	0.729428	1.52145	0.802439	0.963089	0.650599
Q64433	10 kDa heat shock protein, mitochondrial OS=Mus musculus GN=Hspe1 PE=1 SV=2 - [CH10_MOUSE]	1.09888	1.31939	0.820375	0.612195	0.96271	0.669908
Q9D071	MMS19 nucleotide excision repair protein homolog OS=Mus musculus GN=Mms19 PE=1 SV=1 - [MMS19_MOUSE]	0.784689	0.887029	1.21582	ND	0.962512	0.711181
D3Z636	Inorganic pyrophosphatase 2, mitochondrial OS=Mus musculus GN=Ppa2 PE=1 SV=1 - [D3Z636_MOUSE]	1.08293	1.17713	0.626005	ND	0.962022	0.740657
Q9Z2I0	LETM1 and EF-hand domain-containing protein 1, mitochondrial OS=Mus musculus GN=Letm1 PE=1 SV=1 - [LETM1_MOUSE]	1.18182	1.64993	0.489276	0.526829	0.961963	0.606939
P62192	26S protease regulatory subunit 4 OS=Mus musculus GN=Psmc1 PE=1 SV=1 - [PRS4_MOUSE]	0.827751	1.00418	0.94504	1.06707	0.961012	0.475972
Q5SX74	Putative uncharacterized protein OS=Mus musculus GN=P4ha2 PE=2 SV=1 - [Q5SX74_MOUSE]	1.07496	0.846583	0.959786	ND	0.960443	0.580309
Q3U7I9	Putative uncharacterized protein OS=Mus musculus GN=Ctsd PE=2 SV=1 - [Q3U7I9_MOUSE]	1.13557	1.03766	0.924933	0.741463	0.959905	0.603511
Q9JIF7	Coatomer subunit beta OS=Mus musculus GN=Copb1 PE=1 SV=1 - [COPB_MOUSE]	0.880383	0.953975	0.840483	1.16402	0.959716	0.543776
P10711	Transcription elongation factor A protein 1 OS=Mus musculus GN=Tcea1 PE=1 SV=2 - [TCEA1_MOUSE]	0.827751	0.698745	1.15952	1.15183	0.959461	0.642944
Q9JL15	Galectin-8 OS=Mus musculus GN=Lgals8 PE=1 SV=1 - [LEG8_MOUSE]	0.872408	1	1.10858	0.853659	0.958661	0.491551
Q9Z2I9	Succinyl-CoA ligase [ADP-forming] subunit beta, mitochondrial OS=Mus musculus GN=Sucla2 PE=1 SV=2 - [SUCB1_MOUSE]	1.24561	0.898187	0.575067	1.11524	0.958528	0.660405
Q91XY9	Protein Pcdhga10 OS=Mus musculus GN=Pcdhga10 PE=2 SV=1 - [Q91XY9_MOUSE]	1.32217	0.609484	0.9437	ND	0.958451	0.723341
Q3UFR4	Amino acid transporter OS=Mus musculus GN=Slc1a5 PE=2 SV=1 - [Q3UFR4_MOUSE]	0.794258	1.50209	0.789544	0.746341	0.958059	0.631594
P10126	Elongation factor 1-alpha 1 OS=Mus musculus GN=Eef1a1 PE=1 SV=3 - [EF1A1_MOUSE]	1.11962	1.03208	ND	0.721951	0.957882	0.697822
Q6ZWZ6	40S ribosomal protein S12 OS=Mus musculus GN=Rps12 PE=1 SV=1 - [Q6ZWZ6_MOUSE]	1.32695	1.09066	0.760054	0.65	0.956916	0.643097
P97807	Fumarate hydratase, mitochondrial OS=Mus musculus GN=Fh PE=1 SV=3 - [FUMH_MOUSE]	1.23764	1.09623	0.848525	0.645122	0.95688	0.642495
Q8R3C0	Mini-chromosome maintenance complex-binding protein OS=Mus musculus GN=Mcmbp PE=1 SV=1 - [MCMBP_MOUSE]	0.411483	1.25384	1.20509	ND	0.956804	0.706602
O08915	AH receptor-interacting protein OS=Mus musculus GN=Aip PE=1 SV=1 - [AIP_MOUSE]	0.652313	0.691771	1.00268	1.47988	0.956661	0.633664
Q68FD5	Clathrin heavy chain 1 OS=Mus musculus GN=Cltc PE=1 SV=3 - [CLH1_MOUSE]	0.984051	1.00837	1.05094	0.779268	0.955656	0.496623
P70677	Caspase-3 OS=Mus musculus GN=Casp3 PE=1 SV=1 - [CASP3_MOUSE]	0.819777	0.430962	1.70643	0.861585	0.95469	0.601142
Q9JJF9	Signal peptide peptidase-like 2A OS=Mus musculus GN=Sppl2a PE=1 SV=2 - [SPP2A_MOUSE]	0.781499	0.74198	1.34048	ND	0.954654	0.700392
P98083	SHC-transforming protein 1 OS=Mus musculus GN=Shc1 PE=1 SV=3 - [SHC1_MOUSE]	0.464115	0.74477	1.62198	0.987195	0.954516	0.611684
P09528	Ferritin heavy chain OS=Mus musculus GN=Fth1 PE=1 SV=2 - [FRIH_MOUSE]	0.660287	1.21757	1.05898	0.879268	0.954027	0.622225
P46471	26S protease regulatory subunit 7 OS=Mus musculus GN=Psmc2 PE=1 SV=5 - [PRS7_MOUSE]	0.902711	1.00558	0.928954	0.97561	0.953214	0.13708
Q9DCM0	Persulfide dioxygenase ETHE1, mitochondrial OS=Mus musculus GN=Ethe1 PE=1 SV=2 - [ETHE1_MOUSE]	1.17703	1.39888	0.632708	0.603659	0.953071	0.625643
Q9DCK3	Tetraspanin-4 OS=Mus musculus GN=Tspan4 PE=1 SV=1 - [TSN4_MOUSE]	0.888357	0.46304	1.18365	1.26829	0.950834	0.636252
P24668	Cation-dependent mannose-6-phosphate receptor OS=Mus musculus GN=M6pr PE=1 SV=1 - [MPRD_MOUSE]	1.31579	0.786611	0.994638	0.706098	0.950784	0.603968
Q91ZV8	Adhesion G protein-coupled receptor A2 OS=Mus musculus GN=Adgra2 PE=1 SV=2 - [AGRA2_MOUSE]	1.26475	0.698745	0.853887	0.984146	0.950383	0.592993
Q7TMB8	Cytoplasmic FMR1-interacting protein 1 OS=Mus musculus GN=Cyfip1 PE=1 SV=1 - [CYFP1_MOUSE]	0.767145	0.95258	1.05898	1.02012	0.949707	0.472244
P36895	Bone morphogenetic protein receptor type-1A OS=Mus musculus GN=Bmpr1a PE=2 SV=1 - [BMR1A_MOUSE]	1.00478	0.753138	1.08981	ND	0.949245	0.624468
P17918	Proliferating cell nuclear antigen OS=Mus musculus GN=Pcna PE=1 SV=2 - [PCNA_MOUSE]	0.956938	0.824268	1.063	ND	0.948069	0.50959
P55288	Cadherin-11 OS=Mus musculus GN=Cdh11 PE=1 SV=1 - [CAD11_MOUSE]	1.57735	0.264993	0.475871	1.47378	0.947999	0.533681
P42125	Enoyl-CoA delta isomerase 1, mitochondrial OS=Mus musculus GN=Eci1 PE=1 SV=2 - [ECI1_MOUSE]	1.38118	1.11297	0.75067	0.545732	0.947638	0.614528
Q99KV1	DnaJ homolog subfamily B member 11 OS=Mus musculus GN=Dnajb11 PE=1 SV=1 - [DJB11_MOUSE]	1.07018	1.04603	0.949062	0.72439	0.947413	0.517514
D3Z0B9	Aldehyde dehydrogenase family 16 member A1 OS=Mus musculus GN=Aldh16a1 PE=1 SV=1 - [D3Z0B9_MOUSE]	0.77193	0.729428	1.34048	ND	0.94728	0.676708
Q3TTY6	Putative uncharacterized protein (Fragment) OS=Mus musculus GN=Lin7c PE=2 SV=1 - [Q3TTY6_MOUSE]	0.810207	1.03068	ND	1.00061	0.947167	0.512233
Q9DBX5	Phospholipase A2 OS=Mus musculus GN=Pla2g4a PE=1 SV=1 - [Q9DBX5_MOUSE]	0.961722	0.691771	1.18767	ND	0.947054	0.667129
Q9WVA3	Mitotic checkpoint protein BUB3 OS=Mus musculus GN=Bub3 PE=1 SV=2 - [BUB3_MOUSE]	0.740032	1.03487	1.07775	0.934756	0.946851	0.497478
P60335	Poly(rC)-binding protein 1 OS=Mus musculus GN=Pcbp1 PE=1 SV=1 - [PCBP1_MOUSE]	1.05582	0.726639	0.966488	1.0372	0.946536	0.503957
Q810S1	Calcium uniporter regulatory subunit MCUb, mitochondrial OS=Mus musculus GN=Ccdc109b PE=1 SV=1 - [MCUB_MOUSE]	0.92823	1.17852	0.731903	ND	0.946218	0.643916
Q8BP47	Asparagine--tRNA ligase, cytoplasmic OS=Mus musculus GN=Nars PE=1 SV=2 - [SYNC_MOUSE]	0.701754	1.21757	1.20241	0.662805	0.946136	0.603238
A2AWA9	Rab GTPase-activating protein 1 OS=Mus musculus GN=Rabgap1 PE=1 SV=1 - [RBGP1_MOUSE]	0.330144	0.991632	ND	1.51585	0.945876	0.658273
Q6ZQI3	Malectin OS=Mus musculus GN=Mlec PE=1 SV=2 - [MLEC_MOUSE]	1.66507	0.95258	0.621984	0.543293	0.945732	0.580084
Q7TMY8	E3 ubiquitin-protein ligase HUWE1 OS=Mus musculus GN=Huwe1 PE=1 SV=5 - [HUWE1_MOUSE]	0.634769	ND	1.13941	1.05976	0.944645	0.677708
P68037	Ubiquitin-conjugating enzyme E2 L3 OS=Mus musculus GN=Ube2l3 PE=1 SV=1 - [UB2L3_MOUSE]	0.963317	0.701534	ND	1.1689	0.944585	0.650145
Q3UW32	Putative uncharacterized protein (Fragment) OS=Mus musculus GN=Anp32b PE=2 SV=1 - [Q3UW32_MOUSE]	0.85008	1.053	0.930295	ND	0.944458	0.429146
Q3U468	Putative uncharacterized protein OS=Mus musculus GN=Cd44 PE=2 SV=1 - [Q3U468_MOUSE]	0.607656	1.02789	1.37802	0.764024	0.944397	0.597474
Q8C6P3	Putative uncharacterized protein OS=Mus musculus GN=Il1r1 PE=2 SV=1 - [Q8C6P3_MOUSE]	1.38915	0.281729	1.1622	ND	0.944361	0.654737
P54116	Erythrocyte band 7 integral membrane protein OS=Mus musculus GN=Stom PE=1 SV=3 - [STOM_MOUSE]	1.32057	0.861925	1.19705	0.397561	0.944278	0.612634
P06745	Glucose-6-phosphate isomerase OS=Mus musculus GN=Gpi PE=1 SV=4 - [G6PI_MOUSE]	0.550239	1.04603	1.23324	ND	0.943169	0.688222
Q8BNY0	Putative uncharacterized protein OS=Mus musculus GN=Fst PE=2 SV=1 - [Q8BNY0_MOUSE]	1.09091	1.18828	0.549598	ND	0.94293	0.688784
P97315	Cysteine and glycine-rich protein 1 OS=Mus musculus GN=Csrp1 PE=1 SV=3 - [CSRP1_MOUSE]	ND	0.702929	0.922252	1.20244	0.94254	0.645744
Q6A009	E3 ubiquitin-protein ligase listerin OS=Mus musculus GN=Ltn1 PE=1 SV=3 - [LTN1_MOUSE]	0.698565	0.944212	1.1193	1.00488	0.941739	0.513487
Q9DCN2	NADH-cytochrome b5 reductase 3 OS=Mus musculus GN=Cyb5r3 PE=1 SV=3 - [NB5R3_MOUSE]	1.35885	ND	0.815013	0.65	0.941288	0.665282
Q6P1F6	Serine/threonine-protein phosphatase 2A 55 kDa regulatory subunit B alpha isoform OS=Mus musculus GN=Ppp2r2a PE=1 SV=1 - [2ABA_MOUSE]	0.773525	0.842399	1.20643	ND	0.940786	0.615537
Q62470	Integrin alpha-3 OS=Mus musculus GN=Itga3 PE=1 SV=1 - [ITA3_MOUSE]	0.838915	1.05718	1.17426	0.684146	0.938627	0.533488
Q9CY27	Very-long-chain enoyl-CoA reductase OS=Mus musculus GN=Tecr PE=1 SV=1 - [TECR_MOUSE]	1.13557	ND	0.892761	0.787195	0.938508	0.556616
A0A0A6YVU8	MCG119397 OS=Mus musculus GN=Gm9774 PE=4 SV=1 - [A0A0A6YVU8_MOUSE]	0.625199	1.10181	0.919571	1.10732	0.938475	0.555927
P27048	Small nuclear ribonucleoprotein-associated protein B OS=Mus musculus GN=Snrpb PE=1 SV=1 - [RSMB_MOUSE]	1.12121	1.1311	ND	0.562805	0.938373	0.674917
Q3TL33	Putative uncharacterized protein OS=Mus musculus GN=Calu PE=2 SV=1 - [Q3TL33_MOUSE]	0.740032	1.2106	0.863271	ND	0.937967	0.615361
P62827	GTP-binding nuclear protein Ran OS=Mus musculus GN=Ran PE=1 SV=3 - [RAN_MOUSE]	0.864434	0.990237	1.50402	0.390244	0.937234	0.584945
P29533	Vascular cell adhesion protein 1 OS=Mus musculus GN=Vcam1 PE=1 SV=1 - [VCAM1_MOUSE]	1.38118	0.384937	0.679625	1.30244	0.937045	0.576601
Q9DC16	Endoplasmic reticulum-Golgi intermediate compartment protein 1 OS=Mus musculus GN=Ergic1 PE=1 SV=1 - [ERGI1_MOUSE]	1.37799	0.972106	0.91689	0.481098	0.937021	0.590993
Q6P3E7	Histone deacetylase 10 OS=Mus musculus GN=Hdac10 PE=2 SV=2 - [HDA10_MOUSE]	0.719298	0.806137	1.28418	ND	0.936539	0.635023
Q9BCZ1	H2-T22 protein OS=Mus musculus GN=H2-T22 PE=1 SV=1 - [Q9BCZ1_MOUSE]	0.414673	0.319386	ND	2.07439	0.93615	0.538291
Q3U3I6	Putative uncharacterized protein OS=Mus musculus PE=2 SV=1 - [Q3U3I6_MOUSE]	1.04147	0.899582	0.867292	ND	0.936114	0.341499
O70421	Frizzled-1 OS=Mus musculus GN=Fzd1 PE=2 SV=3 - [FZD1_MOUSE]	1.05582	0.316597	0.934316	1.42988	0.934153	0.583031
A0A0G2JDV8	Calponin OS=Mus musculus GN=Cnn3 PE=1 SV=1 - [A0A0G2JDV8_MOUSE]	0.901116	0.647141	1.17962	1.00793	0.933952	0.523571
Q9CZU6	Citrate synthase, mitochondrial OS=Mus musculus GN=Cs PE=1 SV=1 - [CISY_MOUSE]	1.1547	1.23431	0.847185	0.49939	0.933897	0.583208
P24369	Peptidyl-prolyl cis-trans isomerase B OS=Mus musculus GN=Ppib PE=1 SV=2 - [PPIB_MOUSE]	0.842105	1.25105	0.792225	0.845732	0.932777	0.466788
P47754	F-actin-capping protein subunit alpha-2 OS=Mus musculus GN=Capza2 PE=1 SV=3 - [CAZA2_MOUSE]	0.899522	0.970711	0.924933	0.935366	0.932633	0.0211672
Q99JW7	Cdc2a protein (Fragment) OS=Mus musculus GN=Cdk1 PE=2 SV=1 - [Q99JW7_MOUSE]	0.641148	0.927476	1.33244	0.82622	0.931821	0.536015
Q61768	Kinesin-1 heavy chain OS=Mus musculus GN=Kif5b PE=1 SV=3 - [KINH_MOUSE]	0.53748	1.03766	1.13807	1.01098	0.931046	0.564676
B7ZCF3	Zinc transporter ZIP13 (Fragment) OS=Mus musculus GN=Slc39a13 PE=1 SV=1 - [B7ZCF3_MOUSE]	1.03987	ND	0.66622	1.08659	0.930893	0.606208
P60229	Eukaryotic translation initiation factor 3 subunit E OS=Mus musculus GN=Eif3e PE=1 SV=1 - [EIF3E_MOUSE]	0.969697	1.20223	ND	0.619512	0.93048	0.634439
P40142	Transketolase OS=Mus musculus GN=Tkt PE=1 SV=1 - [TKT_MOUSE]	0.800638	0.762901	1.22654	ND	0.930027	0.588772
Q8BX02	KN motif and ankyrin repeat domain-containing protein 2 OS=Mus musculus GN=Kank2 PE=1 SV=1 - [KANK2_MOUSE]	0.902711	0.739191	ND	1.14695	0.929618	0.555368
B2CY77	Laminin receptor (Fragment) OS=Mus musculus GN=Rpsa PE=2 SV=1 - [B2CY77_MOUSE]	1.04147	1.12971	0.786863	0.760366	0.929601	0.441684
Q99L45	Eukaryotic translation initiation factor 2 subunit 2 OS=Mus musculus GN=Eif2s2 PE=1 SV=1 - [IF2B_MOUSE]	0.754386	1.30823	0.725201	ND	0.929272	0.617475
Q8BTF0	Coatomer subunit alpha OS=Mus musculus GN=Copa PE=2 SV=1 - [Q8BTF0_MOUSE]	0.802233	1.00558	0.954424	0.954268	0.929126	0.216169
Q8R1F1	Niban-like protein 1 OS=Mus musculus GN=Fam129b PE=1 SV=2 - [NIBL1_MOUSE]	0.644338	1.44351	0.997319	0.627439	0.928153	0.544015
Q9CQC6	Basic leucine zipper and W2 domain-containing protein 1 OS=Mus musculus GN=Bzw1 PE=1 SV=1 - [BZW1_MOUSE]	0.891547	0.79219	1.0992	0.928049	0.927745	0.313063
Q14AX9	Mannose receptor, C type 2 OS=Mus musculus GN=Mrc2 PE=2 SV=1 - [Q14AX9_MOUSE]	1.29665	0.592748	0.810992	1.01037	0.927689	0.536806
Q8BUK6	Protein Hook homolog 3 OS=Mus musculus GN=Hook3 PE=1 SV=2 - [HOOK3_MOUSE]	0.760766	0.797768	1.22386	ND	0.927465	0.579415
E9QAI5	CAD protein OS=Mus musculus GN=Cad PE=1 SV=1 - [E9QAI5_MOUSE]	0.714514	1.10042	ND	0.966463	0.927132	0.548576
P54754	Ephrin type-B receptor 3 OS=Mus musculus GN=Ephb3 PE=1 SV=2 - [EPHB3_MOUSE]	0.985646	0.543933	1.11126	1.06463	0.926368	0.544194
Q61425	Hydroxyacyl-coenzyme A dehydrogenase, mitochondrial OS=Mus musculus GN=Hadh PE=1 SV=2 - [HCDH_MOUSE]	1.44338	1.05579	0.697051	0.507317	0.925884	0.54913
P35821	Tyrosine-protein phosphatase non-receptor type 1 OS=Mus musculus GN=Ptpn1 PE=1 SV=2 - [PTN1_MOUSE]	ND	0.850767	1.26005	0.665244	0.925355	0.606229
Q3TLL6	Putative uncharacterized protein OS=Mus musculus GN=Eif4a1 PE=2 SV=1 - [Q3TLL6_MOUSE]	0.964912	1.03208	ND	0.777439	0.92481	0.423394
Q61699	Heat shock protein 105 kDa OS=Mus musculus GN=Hsph1 PE=1 SV=2 - [HS105_MOUSE]	0.668262	ND	0.794906	1.31037	0.924511	0.610376
A0A0U1RP13	CDP-diacylglycerol--inositol 3-phosphatidyltransferase OS=Mus musculus GN=Cdipt PE=1 SV=1 - [A0A0U1RP13_MOUSE]	1.05263	0.857741	1.18901	0.596341	0.92393	0.51383
P35278	Ras-related protein Rab-5C OS=Mus musculus GN=Rab5c PE=1 SV=2 - [RAB5C_MOUSE]	0.77193	ND	1.11796	0.881707	0.923867	0.488945
P26041	Moesin OS=Mus musculus GN=Msn PE=1 SV=3 - [MOES_MOUSE]	0.542265	0.965132	1.32842	0.857317	0.923283	0.535891
Q3V3R1	Monofunctional C1-tetrahydrofolate synthase, mitochondrial OS=Mus musculus GN=Mthfd1l PE=1 SV=2 - [C1TM_MOUSE]	0.783094	1.26778	0.718499	ND	0.923125	0.58915
P07901	Heat shock protein HSP 90-alpha OS=Mus musculus GN=Hsp90aa1 PE=1 SV=4 - [HS90A_MOUSE]	0.77193	0.856346	1.12332	0.940854	0.923113	0.342305
Q3THB3	Putative uncharacterized protein OS=Mus musculus GN=Hnrnpm PE=1 SV=1 - [Q3THB3_MOUSE]	1.52632	0.947001	ND	0.292073	0.921797	0.617754
Q8R502	Volume-regulated anion channel subunit LRRC8C OS=Mus musculus GN=Lrrc8c PE=1 SV=1 - [LRC8C_MOUSE]	1.0319	1.2357	0.762735	0.655488	0.921456	0.48991
Q99KJ8	Dynactin subunit 2 OS=Mus musculus GN=Dctn2 PE=1 SV=3 - [DCTN2_MOUSE]	0.902711	1.26499	0.595174	ND	0.92096	0.61477
Q9WUK4	Replication factor C subunit 2 OS=Mus musculus GN=Rfc2 PE=1 SV=1 - [RFC2_MOUSE]	0.807018	1.16039	0.829759	0.884756	0.920481	0.341509
Q61982	Neurogenic locus notch homolog protein 3 OS=Mus musculus GN=Notch3 PE=1 SV=1 - [NOTC3_MOUSE]	0.953748	0.616457	1.18901	ND	0.919738	0.599422
O08807	Peroxiredoxin-4 OS=Mus musculus GN=Prdx4 PE=1 SV=1 - [PRDX4_MOUSE]	1.00478	1.09484	0.863271	0.713415	0.919077	0.37651
A0A0R4J083	Long-chain-specific acyl-CoA dehydrogenase, mitochondrial OS=Mus musculus GN=Acadl PE=1 SV=1 - [A0A0R4J083_MOUSE]	1.29825	0.569038	1.01877	0.790244	0.919073	0.515288
G5E8J0	Neurogenic locus notch homolog protein 2 OS=Mus musculus GN=Notch2 PE=1 SV=1 - [G5E8J0_MOUSE]	1.10367	0.680614	1.04558	0.846341	0.91905	0.422776
Q8K411	Presequence protease, mitochondrial OS=Mus musculus GN=Pitrm1 PE=1 SV=1 - [PREP_MOUSE]	1.28549	1.15481	0.626005	0.609756	0.919015	0.523739
Q3TPD9	Amine oxidase [flavin-containing] (Fragment) OS=Mus musculus GN=Maoa PE=2 SV=1 - [Q3TPD9_MOUSE]	1.28708	0.926081	0.939678	0.522561	0.91885	0.527148
Q61398	Procollagen C-endopeptidase enhancer 1 OS=Mus musculus GN=Pcolce PE=1 SV=2 - [PCOC1_MOUSE]	ND	0.352859	1.50134	0.897561	0.917254	0.617926
Q3TF25	Putative uncharacterized protein OS=Mus musculus GN=Atp5o PE=2 SV=1 - [Q3TF25_MOUSE]	1.2807	ND	0.717158	0.753049	0.91697	0.576136
Q8BU30	Isoleucine--tRNA ligase, cytoplasmic OS=Mus musculus GN=Iars PE=1 SV=2 - [SYIC_MOUSE]	0.77512	1.19805	1	0.685976	0.914786	0.434957
Q8C140	Putative uncharacterized protein OS=Mus musculus GN=Slc25a13 PE=2 SV=1 - [Q8C140_MOUSE]	1.22329	1.06416	0.592493	0.77561	0.913886	0.487075
Q91V69	CD14 antigen (Fragment) OS=Mus musculus GN=CD14 PE=4 SV=1 - [Q91V69_MOUSE]	ND	1.11715	1.01475	0.609756	0.913885	0.57962
Q7TT36	Adhesion G protein-coupled receptor A3 OS=Mus musculus GN=Adgra3 PE=2 SV=3 - [AGRA3_MOUSE]	0.956938	0.797768	0.486595	1.4122	0.913374	0.518617
Q9CWG8	NADH dehydrogenase [ubiquinone] complex I, assembly factor 7 OS=Mus musculus GN=Ndufaf7 PE=1 SV=4 - [NDUF7_MOUSE]	0.870813	0.631799	1.2319	0.918902	0.913355	0.450503
Q8R349	Cell division cycle protein 16 homolog OS=Mus musculus GN=Cdc16 PE=1 SV=1 - [CDC16_MOUSE]	0.674641	0.645746	1.41957	ND	0.913319	0.594824
Q3TL95	Proteasome subunit alpha type (Fragment) OS=Mus musculus GN=Psma4 PE=2 SV=1 - [Q3TL95_MOUSE]	0.960128	1.09205	ND	0.687195	0.913124	0.511614
A4FUV7	Met protein (Fragment) OS=Mus musculus GN=Met PE=2 SV=1 - [A4FUV7_MOUSE]	0.909091	0.588563	1.33378	0.819512	0.912737	0.484265
Q8VHR0	Protocadherin 18 OS=Mus musculus GN=Pcdh18 PE=1 SV=2 - [PCD18_MOUSE]	1.27273	ND	0.77882	0.686585	0.912711	0.565958
P08003	Protein disulfide-isomerase A4 OS=Mus musculus GN=Pdia4 PE=1 SV=3 - [PDIA4_MOUSE]	0.802233	1.27476	0.660858	ND	0.912616	0.571774
Q99L13	3-hydroxyisobutyrate dehydrogenase, mitochondrial OS=Mus musculus GN=Hibadh PE=1 SV=1 - [3HIDH_MOUSE]	ND	1.22594	0.597855	0.914024	0.912607	0.587383
Q9DC23	DnaJ homolog subfamily C member 10 OS=Mus musculus GN=Dnajc10 PE=1 SV=2 - [DJC10_MOUSE]	0.961722	0.785216	1.46381	0.439634	0.912595	0.522795
P19324	Serpin H1 OS=Mus musculus GN=Serpinh1 PE=1 SV=3 - [SERPH_MOUSE]	0.904306	1.03208	1.13003	0.583537	0.912487	0.468013
O08795	Glucosidase 2 subunit beta OS=Mus musculus GN=Prkcsh PE=1 SV=1 - [GLU2B_MOUSE]	0.980861	1.27615	0.707775	0.684756	0.912386	0.45852
Q3TAW4	Putative uncharacterized protein OS=Mus musculus GN=Sec23b PE=2 SV=1 - [Q3TAW4_MOUSE]	0.583732	0.69735	1.45576	ND	0.912282	0.596571
A0A0R4J1Y7	Thioredoxin domain-containing protein 5 OS=Mus musculus GN=Txndc5 PE=1 SV=1 - [A0A0R4J1Y7_MOUSE]	ND	1.04184	0.756032	0.938415	0.912096	0.397685
Q5XJY5	Coatomer subunit delta OS=Mus musculus GN=Arcn1 PE=1 SV=2 - [COPD_MOUSE]	0.757576	0.807531	0.91555	1.16768	0.912085	0.34754
D3YXP6	Phosphomevalonate kinase OS=Mus musculus GN=Pmvk PE=1 SV=1 - [D3YXP6_MOUSE]	0.682616	ND	0.987936	1.0622	0.910915	0.501961
O89079	Coatomer subunit epsilon OS=Mus musculus GN=Cope PE=1 SV=3 - [COPE_MOUSE]	0.8437	0.986053	0.899464	ND	0.909739	0.166181
Q9R0B9	Procollagen-lysine,2-oxoglutarate 5-dioxygenase 2 OS=Mus musculus GN=Plod2 PE=1 SV=2 - [PLOD2_MOUSE]	0.92185	1.06695	ND	0.740244	0.90968	0.424295
Q3U6X7	Cyclin-dependent kinase 2, isoform CRA_b OS=Mus musculus GN=Cdk2 PE=2 SV=1 - [Q3U6X7_MOUSE]	0.741627	0.788006	1.25603	0.852439	0.909526	0.395638
Q8BHE8	Uncharacterized protein C2orf47 homolog, mitochondrial OS=Mus musculus PE=1 SV=1 - [CB047_MOUSE]	1.21531	0.309623	1.04021	1.07012	0.908818	0.545453
S4R1E5	Glutathione peroxidase OS=Mus musculus GN=Gpx4 PE=1 SV=1 - [S4R1E5_MOUSE]	0.909091	0.716876	1.19571	0.812805	0.908621	0.371945
P63037	DnaJ homolog subfamily A member 1 OS=Mus musculus GN=Dnaja1 PE=1 SV=1 - [DNJA1_MOUSE]	0.679426	0.843794	1.17292	0.937805	0.908487	0.384701
P61804	Dolichyl-diphosphooligosaccharide--protein glycosyltransferase subunit DAD1 OS=Mus musculus GN=Dad1 PE=1 SV=3 - [DAD1_MOUSE]	1.21053	ND	0.819035	0.695122	0.908228	0.529458
P61202	COP9 signalosome complex subunit 2 OS=Mus musculus GN=Cops2 PE=1 SV=1 - [CSN2_MOUSE]	0.763955	1.01813	0.942359	ND	0.908149	0.350878
Q3TWN8	Putative uncharacterized protein OS=Mus musculus GN=Aldh18a1 PE=2 SV=1 - [Q3TWN8_MOUSE]	1.21212	0.751743	0.635389	1.03049	0.907435	0.443645
Q3UWP8	Putative uncharacterized protein (Fragment) OS=Mus musculus GN=Calr PE=2 SV=1 - [Q3UWP8_MOUSE]	1.25837	0.917713	0.843164	0.609756	0.907251	0.445841
Q922H4	Mannose-1-phosphate guanyltransferase alpha OS=Mus musculus GN=Gmppa PE=1 SV=1 - [GMPPA_MOUSE]	1.16587	1.00697	0.936997	0.517683	0.906881	0.487777
Q5FWK3	Rho GTPase-activating protein 1 OS=Mus musculus GN=Arhgap1 PE=1 SV=1 - [RHG01_MOUSE]	1.57735	0.894003	0.247989	ND	0.906448	0.58769
A2AMW0	Capping protein (Actin filament) muscle Z-line, beta, isoform CRA_a OS=Mus musculus GN=Capzb PE=1 SV=1 - [A2AMW0_MOUSE]	0.811802	1.00418	0.97319	0.835976	0.906288	0.15004
O54692	Centromere/kinetochore protein zw10 homolog OS=Mus musculus GN=Zw10 PE=1 SV=3 - [ZW10_MOUSE]	0.708134	0.967922	1.04021	ND	0.905423	0.440182
Q8BMD8	Calcium-binding mitochondrial carrier protein SCaMC-1 OS=Mus musculus GN=Slc25a24 PE=1 SV=1 - [SCMC1_MOUSE]	1.06699	1.23013	0.726542	0.596341	0.904999	0.461428
Q8BY71	Histone acetyltransferase type B catalytic subunit OS=Mus musculus GN=Hat1 PE=1 SV=1 - [HAT1_MOUSE]	0.607656	0.750349	1.03351	1.22378	0.903824	0.445941
Q6PHZ2	Calcium/calmodulin-dependent protein kinase type II subunit delta OS=Mus musculus GN=Camk2d PE=1 SV=1 - [KCC2D_MOUSE]	0.62201	0.867503	0.878016	1.24634	0.903468	0.421832
Q3UG37	Histone deacetylase 6 (Fragment) OS=Mus musculus GN=Hdac6 PE=1 SV=1 - [Q3UG37_MOUSE]	0.889952	0.719665	1.0992	ND	0.902938	0.439618
Q3THK7	GMP synthase [glutamine-hydrolyzing] OS=Mus musculus GN=Gmps PE=1 SV=2 - [GUAA_MOUSE]	0.639553	1.10879	0.887399	0.975	0.902685	0.375096
P20029	78 kDa glucose-regulated protein OS=Mus musculus GN=Hspa5 PE=1 SV=3 - [GRP78_MOUSE]	1.02392	1.05997	0.899464	0.62561	0.902242	0.381749
Q9D379	Epoxide hydrolase 1 OS=Mus musculus GN=Ephx1 PE=1 SV=2 - [HYEP_MOUSE]	1.24721	0.726639	0.731903	ND	0.901917	0.524232
P10493	Nidogen-1 OS=Mus musculus GN=Nid1 PE=1 SV=2 - [NID1_MOUSE]	0.607656	0.757322	1.34048	ND	0.90182	0.565097
Q3UDI8	DNA helicase OS=Mus musculus GN=Mcm7 PE=2 SV=1 - [Q3UDI8_MOUSE]	0.822967	0.92887	0.953083	ND	0.90164	0.144885
Q8VIK5	Platelet endothelial aggregation receptor 1 OS=Mus musculus GN=Pear1 PE=1 SV=1 - [PEAR1_MOUSE]	1.03828	1.05021	0.466488	1.05122	0.901549	0.494984
O70475	UDP-glucose 6-dehydrogenase OS=Mus musculus GN=Ugdh PE=1 SV=1 - [UGDH_MOUSE]	0.661882	0.916318	1.0067	1.01707	0.900494	0.321783
Q3TJ55	Syntaxin-2 OS=Mus musculus GN=Stx2 PE=1 SV=1 - [Q3TJ55_MOUSE]	1.0319	0.926081	0.742627	ND	0.900202	0.359021
Q8BYL4	Tyrosine--tRNA ligase, mitochondrial OS=Mus musculus GN=Yars2 PE=1 SV=2 - [SYYM_MOUSE]	0.719298	1.01116	0.967828	ND	0.899428	0.388143
P52795	Ephrin-B1 OS=Mus musculus GN=Efnb1 PE=1 SV=1 - [EFNB1_MOUSE]	0.676236	1.00558	0.821716	1.09146	0.898749	0.33276
Q14C53	Solute carrier family 39 (Zinc transporter), member 7 OS=Mus musculus GN=Slc39a7 PE=2 SV=1 - [Q14C53_MOUSE]	1.311	0.757322	0.627346	ND	0.898558	0.549415
O70433	Four and a half LIM domains protein 2 OS=Mus musculus GN=Fhl2 PE=1 SV=1 - [FHL2_MOUSE]	0.926635	0.701534	1.06166	0.903659	0.898372	0.265275
Q8BH64	EH domain-containing protein 2 OS=Mus musculus GN=Ehd2 PE=1 SV=1 - [EHD2_MOUSE]	0.985646	0.740586	0.967828	ND	0.89802	0.336672
P57759	Endoplasmic reticulum resident protein 29 OS=Mus musculus GN=Erp29 PE=1 SV=2 - [ERP29_MOUSE]	1.02871	1.07113	0.911528	0.580488	0.897963	0.408122
Q925I1	ATPase family AAA domain-containing protein 3 OS=Mus musculus GN=Atad3 PE=1 SV=1 - [ATAD3_MOUSE]	ND	1.1325	0.935657	0.620732	0.896295	0.513615
O55013	Trafficking protein particle complex subunit 3 OS=Mus musculus GN=Trappc3 PE=1 SV=1 - [TPPC3_MOUSE]	0.583732	1.07671	1.02681	ND	0.89575	0.535209
Q8K2A1	PTB domain-containing engulfment adapter protein 1 OS=Mus musculus GN=Gulp1 PE=1 SV=1 - [GULP1_MOUSE]	1.01435	ND	1.26408	0.408537	0.895655	0.596624
Q61559	IgG receptor FcRn large subunit p51 OS=Mus musculus GN=Fcgrt PE=1 SV=1 - [FCGRN_MOUSE]	0.854864	0.725244	0.809651	1.18963	0.894849	0.312796
Q8R0M2	Ugp2 protein (Fragment) OS=Mus musculus GN=Ugp2 PE=2 SV=1 - [Q8R0M2_MOUSE]	1.04625	0.686192	0.951743	ND	0.894729	0.425169
B7ZWF1	Ddx3x protein OS=Mus musculus GN=Ddx3x PE=2 SV=1 - [B7ZWF1_MOUSE]	1.08772	ND	0.993298	0.59878	0.893266	0.516235
O35245	Polycystin-2 OS=Mus musculus GN=Pkd2 PE=1 SV=2 - [PKD2_MOUSE]	1.1866	ND	0.824397	0.668293	0.893097	0.487193
Q9D7B7	Probable glutathione peroxidase 8 OS=Mus musculus GN=Gpx8 PE=1 SV=1 - [GPX8_MOUSE]	0.754386	0.502092	1.08043	1.2311	0.892001	0.456927
E9Q616	Protein Ahnak OS=Mus musculus GN=Ahnak PE=1 SV=1 - [E9Q616_MOUSE]	0.513557	1.23291	0.86193	0.958537	0.891735	0.44377
P17809	Solute carrier family 2, facilitated glucose transporter member 1 OS=Mus musculus GN=Slc2a1 PE=1 SV=4 - [GTR1_MOUSE]	0.588517	0.944212	1.0067	1.02378	0.890803	0.366847
Q8BFW7	Lipoma-preferred partner homolog OS=Mus musculus GN=Lpp PE=1 SV=1 - [LPP_MOUSE]	ND	0.319386	0.914209	1.4378	0.890467	0.582791
O08547	Vesicle-trafficking protein SEC22b OS=Mus musculus GN=Sec22b PE=1 SV=3 - [SC22B_MOUSE]	1.07018	0.995816	0.815013	0.677439	0.889611	0.289079
O08747	Netrin receptor UNC5C OS=Mus musculus GN=Unc5c PE=1 SV=1 - [UNC5C_MOUSE]	1.15152	0.297071	0.466488	1.64146	0.889134	0.458717
Q99P31	Hsp70-binding protein 1 OS=Mus musculus GN=Hspbp1 PE=1 SV=1 - [HPBP1_MOUSE]	ND	0.92887	0.83244	0.903659	0.888323	0.0682308
Q3UK08	Putative uncharacterized protein OS=Mus musculus GN=Tsg101 PE=2 SV=1 - [Q3UK08_MOUSE]	0.692185	1.12552	ND	0.842683	0.886797	0.425149
P62259	14-3-3 protein epsilon OS=Mus musculus GN=Ywhae PE=1 SV=1 - [1433E_MOUSE]	0.824561	0.875872	0.959786	ND	0.88674	0.109536
Q3TJH1	Putative uncharacterized protein OS=Mus musculus GN=Gnai3 PE=2 SV=1 - [Q3TJH1_MOUSE]	0.909091	1.13947	0.61126	ND	0.886607	0.490756
P70452	Syntaxin-4 OS=Mus musculus GN=Stx4 PE=1 SV=1 - [STX4_MOUSE]	0.842105	0.67643	1.00268	1.02439	0.886402	0.258027
B2M1R6	Heterogeneous nuclear ribonucleoprotein K OS=Mus musculus GN=Hnrnpk PE=1 SV=1 - [B2M1R6_MOUSE]	0.62201	0.76569	1.02413	1.13232	0.886036	0.357393
Q9ES74	Serine/threonine-protein kinase Nek7 OS=Mus musculus GN=Nek7 PE=1 SV=1 - [NEK7_MOUSE]	0.712919	0.67364	1.27078	ND	0.885779	0.502183
Q3UUX9	Putative uncharacterized protein OS=Mus musculus GN=Gdi2 PE=2 SV=1 - [Q3UUX9_MOUSE]	0.869219	0.683403	1.10456	ND	0.885726	0.417506
Q3UXP2	RuvB-like helicase OS=Mus musculus GN=Ruvbl2 PE=2 SV=1 - [Q3UXP2_MOUSE]	0.607656	1.14086	0.733244	1.06037	0.885533	0.378566
Q8BP92	Reticulocalbin-2 OS=Mus musculus GN=Rcn2 PE=1 SV=1 - [RCN2_MOUSE]	1.07815	1.04184	0.867292	0.553659	0.885235	0.388102
P20060	Beta-hexosaminidase subunit beta OS=Mus musculus GN=Hexb PE=1 SV=2 - [HEXB_MOUSE]	1.32376	0.76848	0.632708	0.815854	0.885201	0.380138
P49615	Cyclin-dependent-like kinase 5 OS=Mus musculus GN=Cdk5 PE=1 SV=1 - [CDK5_MOUSE]	0.722488	0.8159	ND	1.11524	0.884544	0.392596
Q9DAR7	m7GpppX diphosphatase OS=Mus musculus GN=Dcps PE=1 SV=1 - [DCPS_MOUSE]	1.15152	0.425384	1.07507	ND	0.883989	0.574099
P70296	Phosphatidylethanolamine-binding protein 1 OS=Mus musculus GN=Pebp1 PE=1 SV=3 - [PEBP1_MOUSE]	0.594896	0.737796	1.31903	ND	0.883909	0.523681
Q6IRT4	Eukaryotic translation initiation factor 3 subunit F OS=Mus musculus GN=Eif3f PE=2 SV=1 - [Q6IRT4_MOUSE]	0.972887	1.36262	0.553619	0.645732	0.883715	0.427039
P26043	Radixin OS=Mus musculus GN=Rdx PE=1 SV=3 - [RADI_MOUSE]	0.594896	0.808926	1.24531	ND	0.883044	0.509226
Q99N15	17beta-hydroxysteroid dehydrogenase type 10/short chain L-3-hydroxyacyl-CoA dehydrogenase OS=Mus musculus GN=Hsd17b10 PE=1 SV=1 - [Q99N15_MOUSE]	1.36204	0.775453	0.658177	0.732927	0.88215	0.376534
Q9JKB1	Ubiquitin carboxyl-terminal hydrolase isozyme L3 OS=Mus musculus GN=Uchl3 PE=1 SV=2 - [UCHL3_MOUSE]	1.24402	0.648536	0.753351	ND	0.881969	0.488136
A0A0R4J0K1	15 kDa selenoprotein OS=Mus musculus GN=Sep15 PE=1 SV=1 - [A0A0R4J0K1_MOUSE]	0.913876	1.09066	0.63807	ND	0.880867	0.439732
Q9CR00	26S proteasome non-ATPase regulatory subunit 9 OS=Mus musculus GN=Psmd9 PE=1 SV=1 - [PSMD9_MOUSE]	0.751196	1.02092	0.868633	ND	0.88025	0.266051
Q8VCB1	Nucleoporin NDC1 OS=Mus musculus GN=Ndc1 PE=1 SV=1 - [NDC1_MOUSE]	1.00478	ND	0.88874	0.744512	0.879346	0.258335
Q61753	D-3-phosphoglycerate dehydrogenase OS=Mus musculus GN=Phgdh PE=1 SV=3 - [SERA_MOUSE]	0.617225	1.08089	1.01072	0.803659	0.878125	0.313617
Q6PE80	Axl protein OS=Mus musculus GN=Axl PE=1 SV=1 - [Q6PE80_MOUSE]	0.838915	0.680614	1.14611	0.840854	0.876624	0.258443
Q9DBS1	Transmembrane protein 43 OS=Mus musculus GN=Tmem43 PE=1 SV=1 - [TMM43_MOUSE]	0.982456	0.783821	0.927614	0.810366	0.876064	0.0847946
A2A813	Protein deglycase DJ-1 OS=Mus musculus GN=Park7 PE=1 SV=1 - [A2A813_MOUSE]	0.717703	1.29847	0.969169	0.518902	0.87606	0.407253
Q543K9	Purine nucleoside phosphorylase OS=Mus musculus GN=Pnp PE=1 SV=1 - [Q543K9_MOUSE]	0.655502	0.810321	1.1555	ND	0.873773	0.42887
E9Q855	Secretory carrier-associated membrane protein 3 OS=Mus musculus GN=Scamp3 PE=1 SV=1 - [E9Q855_MOUSE]	0.835726	0.965132	ND	0.818902	0.873254	0.116062
Q9Z1Z2	Serine-threonine kinase receptor-associated protein OS=Mus musculus GN=Strap PE=1 SV=2 - [STRAP_MOUSE]	0.783094	0.806137	0.840483	1.0622	0.872977	0.130901
Q8CC03	Putative uncharacterized protein (Fragment) OS=Mus musculus GN=Ap1g1 PE=2 SV=1 - [Q8CC03_MOUSE]	0.786284	0.97629	0.851206	ND	0.87126	0.154024
P08113	Endoplasmin OS=Mus musculus GN=Hsp90b1 PE=1 SV=2 - [ENPL_MOUSE]	1.07656	1.03068	0.730563	0.645122	0.870731	0.290136
Q3TWP9	Putative uncharacterized protein OS=Mus musculus GN=Ehd4 PE=2 SV=1 - [Q3TWP9_MOUSE]	ND	0.910739	0.840483	0.859146	0.870123	0.0281655
P19157	Glutathione S-transferase P 1 OS=Mus musculus GN=Gstp1 PE=1 SV=2 - [GSTP1_MOUSE]	0.789474	0.716876	1.10322	ND	0.869856	0.352381
O55029	Coatomer subunit beta' OS=Mus musculus GN=Copb2 PE=1 SV=2 - [COPB2_MOUSE]	0.874003	0.88145	0.879357	0.843293	0.869526	0.000865578
Q9JIP6	Frizzled-2 OS=Mus musculus GN=Fzd2 PE=2 SV=1 - [FZD2_MOUSE]	1.07177	0.44212	0.908847	1.05366	0.869099	0.415296
P46737	Lys-63-specific deubiquitinase BRCC36 OS=Mus musculus GN=Brcc3 PE=1 SV=1 - [BRCC3_MOUSE]	0.942584	0.715481	0.947721	ND	0.868595	0.249157
O09005	Sphingolipid delta(4)-desaturase DES1 OS=Mus musculus GN=Degs1 PE=1 SV=1 - [DEGS1_MOUSE]	1.02711	0.702929	0.873995	ND	0.868012	0.297307
Q3TR93	Putative uncharacterized protein OS=Mus musculus GN=Decr2 PE=2 SV=1 - [Q3TR93_MOUSE]	0.889952	0.786611	ND	0.927439	0.868001	0.100583
P61027	Ras-related protein Rab-10 OS=Mus musculus GN=Rab10 PE=1 SV=1 - [RAB10_MOUSE]	0.794258	0.67364	1.13271	ND	0.866869	0.38999
Q8VIJ6	Splicing factor, proline- and glutamine-rich OS=Mus musculus GN=Sfpq PE=1 SV=1 - [SFPQ_MOUSE]	1.40351	0.574616	ND	0.621951	0.866692	0.504911
Q3TWF3	Putative uncharacterized protein OS=Mus musculus GN=App PE=2 SV=1 - [Q3TWF3_MOUSE]	1.0319	0.446304	0.902145	1.08476	0.866276	0.405205
Q8K0C4	Lanosterol 14-alpha demethylase OS=Mus musculus GN=Cyp51a1 PE=1 SV=1 - [CP51A_MOUSE]	0.958533	0.644351	1.22922	0.632317	0.866106	0.338526
P40124	Adenylyl cyclase-associated protein 1 OS=Mus musculus GN=Cap1 PE=1 SV=4 - [CAP1_MOUSE]	0.708134	1.00279	0.908847	0.843293	0.865766	0.13024
Q9QZE5	Coatomer subunit gamma-1 OS=Mus musculus GN=Copg1 PE=1 SV=1 - [COPG1_MOUSE]	0.897927	0.92887	0.703753	0.931098	0.865412	0.110426
Q9JM06	EGF-containing fibulin-like extracellular matrix protein 2 OS=Mus musculus GN=Efemp2 PE=2 SV=1 - [Q9JM06_MOUSE]	0.966507	0.218968	0.847185	1.42195	0.863653	0.463294
P04184	Thymidine kinase, cytosolic OS=Mus musculus GN=Tk1 PE=1 SV=3 - [KITH_MOUSE]	1.09569	0.315202	0.798928	1.24451	0.863584	0.452205
O70503	Very-long-chain 3-oxoacyl-CoA reductase OS=Mus musculus GN=Hsd17b12 PE=1 SV=1 - [DHB12_MOUSE]	0.864434	0.942817	0.994638	0.64939	0.86282	0.189687
P49718	DNA replication licensing factor MCM5 OS=Mus musculus GN=Mcm5 PE=1 SV=1 - [MCM5_MOUSE]	0.901116	ND	0.851206	0.834146	0.862156	0.0232815
Q5FWI3	Transmembrane protein 2 OS=Mus musculus GN=Tmem2 PE=1 SV=1 - [TMEM2_MOUSE]	0.998405	0.327755	0.958445	1.15976	0.86109	0.448108
P70303	CTP synthase 2 OS=Mus musculus GN=Ctps2 PE=1 SV=1 - [PYRG2_MOUSE]	0.671451	0.76569	0.878016	1.12744	0.860649	0.224746
Q9JKF1	Ras GTPase-activating-like protein IQGAP1 OS=Mus musculus GN=Iqgap1 PE=1 SV=2 - [IQGA1_MOUSE]	0.585327	0.841004	1.02413	0.989024	0.859871	0.26706
Q9CZ04	COP9 signalosome complex subunit 7a OS=Mus musculus GN=Cops7a PE=1 SV=2 - [CSN7A_MOUSE]	0.732057	0.917713	0.927614	ND	0.859128	0.177892
Q3TW74	Putative uncharacterized protein OS=Mus musculus GN=Mthfd1 PE=2 SV=1 - [Q3TW74_MOUSE]	0.668262	1.33333	0.784182	0.64939	0.858792	0.321989
Q3U7R1	Extended synaptotagmin-1 OS=Mus musculus GN=Esyt1 PE=1 SV=2 - [ESYT1_MOUSE]	0.861244	1.14365	0.820375	0.609756	0.858757	0.263056
O35704	Serine palmitoyltransferase 1 OS=Mus musculus GN=Sptlc1 PE=1 SV=2 - [SPTC1_MOUSE]	0.966507	0.700139	0.773458	0.992683	0.858197	0.150432
E9QKZ2	Importin-9 OS=Mus musculus GN=Ipo9 PE=1 SV=1 - [E9QKZ2_MOUSE]	0.789474	0.820084	0.959786	ND	0.856448	0.117588
O55222	Integrin-linked protein kinase OS=Mus musculus GN=Ilk PE=1 SV=2 - [ILK_MOUSE]	0.923445	0.58159	0.898123	1.02073	0.855972	0.250495
A2AFG7	Neural cell adhesion molecule L1 OS=Mus musculus GN=L1cam PE=1 SV=1 - [A2AFG7_MOUSE]	1.19298	0.778243	0.776139	0.67622	0.855896	0.240632
O08553	Dihydropyrimidinase-related protein 2 OS=Mus musculus GN=Dpysl2 PE=1 SV=2 - [DPYL2_MOUSE]	0.703349	0.785216	1.07909	ND	0.855885	0.310982
P52480	Pyruvate kinase PKM OS=Mus musculus GN=Pkm PE=1 SV=4 - [KPYM_MOUSE]	0.604466	0.83682	1.08713	0.893902	0.85558	0.241622
A2AP93	Mitogen-activated protein kinase kinase kinase 7 OS=Mus musculus GN=Map3k7 PE=1 SV=1 - [A2AP93_MOUSE]	0.950558	0.874477	0.735925	ND	0.853653	0.161754
Q9CZW4	Long-chain-fatty-acid--CoA ligase 3 OS=Mus musculus GN=Acsl3 PE=1 SV=2 - [ACSL3_MOUSE]	0.510367	ND	1.02145	1.02866	0.853491	0.465855
Q9D2R0	Acetoacetyl-CoA synthetase OS=Mus musculus GN=Aacs PE=1 SV=1 - [AACS_MOUSE]	0.633174	0.853556	1.07373	ND	0.853486	0.35728
Q8R464	Cell adhesion molecule 4 OS=Mus musculus GN=Cadm4 PE=1 SV=1 - [CADM4_MOUSE]	0.191388	0.97629	1.18097	1.06463	0.853319	0.463609
Q9CR39	WD repeat domain phosphoinositide-interacting protein 3 OS=Mus musculus GN=Wdr45b PE=1 SV=2 - [WIPI3_MOUSE]	0.69697	ND	1.06568	0.792683	0.851779	0.295301
P35293	Ras-related protein Rab-18 OS=Mus musculus GN=Rab18 PE=1 SV=2 - [RAB18_MOUSE]	0.550239	0.902371	1.34048	0.609756	0.850712	0.347842
Q3UL43	Putative uncharacterized protein OS=Mus musculus GN=Nup155 PE=2 SV=1 - [Q3UL43_MOUSE]	0.596491	1.03626	0.785523	0.984146	0.850606	0.239038
Q64521	Glycerol-3-phosphate dehydrogenase, mitochondrial OS=Mus musculus GN=Gpd2 PE=1 SV=2 - [GPDM_MOUSE]	1.00159	0.994421	0.784182	0.620732	0.850233	0.210062
Q8VEE4	Replication protein A 70 kDa DNA-binding subunit OS=Mus musculus GN=Rpa1 PE=1 SV=1 - [RFA1_MOUSE]	0.688995	0.779637	1.07909	ND	0.84924	0.3072
Q3ULN6	Putative uncharacterized protein OS=Mus musculus GN=Sccpdh PE=2 SV=1 - [Q3ULN6_MOUSE]	0.791069	1.14365	ND	0.609756	0.84816	0.390674
Q3UF75	Alpha-parvin OS=Mus musculus GN=Parva PE=1 SV=1 - [Q3UF75_MOUSE]	0.562998	0.719665	0.987936	1.11646	0.846766	0.284787
A2RSX9	Arfip1 protein OS=Mus musculus GN=Arfip1 PE=1 SV=1 - [A2RSX9_MOUSE]	0.816587	0.867503	0.855228	ND	0.846439	0.0117341
Q9R1J0	Sterol-4-alpha-carboxylate 3-dehydrogenase, decarboxylating OS=Mus musculus GN=Nsdhl PE=1 SV=1 - [NSDHL_MOUSE]	0.92823	0.670851	0.939678	ND	0.846253	0.246891
O88544	COP9 signalosome complex subunit 4 OS=Mus musculus GN=Cops4 PE=1 SV=1 - [CSN4_MOUSE]	0.722488	0.880056	0.930295	ND	0.84428	0.150019
C9K0Z7	FK-506-binding protein 38 OS=Mus musculus GN=Fkbp8 PE=2 SV=1 - [C9K0Z7_MOUSE]	0.881978	0.702929	0.942359	ND	0.842422	0.181014
D0ESZ5	Serine or cysteine peptidase inhibitor clade E member 1 (Fragment) OS=Mus musculus GN=Serpine1 PE=2 SV=1 - [D0ESZ5_MOUSE]	1.30144	0.680614	ND	0.545122	0.84239	0.450719
Q8BUE4	Apoptosis-inducing factor 2 OS=Mus musculus GN=Aifm2 PE=1 SV=1 - [AIFM2_MOUSE]	ND	0.760112	1.30965	0.456707	0.842157	0.478732
Q3TG12	Putative uncharacterized protein (Fragment) OS=Mus musculus GN=Farsb PE=2 SV=1 - [Q3TG12_MOUSE]	0.902711	0.788006	0.573727	1.10305	0.841873	0.242179
Q9JIG7	Coiled-coil domain-containing protein 22 OS=Mus musculus GN=Ccdc22 PE=1 SV=1 - [CCD22_MOUSE]	0.574163	1.01813	0.932976	ND	0.841757	0.374354
P26039	Talin-1 OS=Mus musculus GN=Tln1 PE=1 SV=2 - [TLN1_MOUSE]	0.553429	0.966527	0.954424	0.890854	0.841308	0.234551
O54950	5'-AMP-activated protein kinase subunit gamma-1 OS=Mus musculus GN=Prkag1 PE=1 SV=2 - [AAKG1_MOUSE]	0.660287	0.772664	1.08579	ND	0.839581	0.311834
Q8BR63	Protein FAM177A1 OS=Mus musculus GN=Fam177a1 PE=1 SV=1 - [F177A_MOUSE]	0.799043	0.951185	0.768097	ND	0.839442	0.111956
Q3TZZ7	Extended synaptotagmin-2 OS=Mus musculus GN=Esyt2 PE=1 SV=1 - [ESYT2_MOUSE]	1	0.990237	0.831099	0.534756	0.839023	0.255966
P16332	Methylmalonyl-CoA mutase, mitochondrial OS=Mus musculus GN=Mut PE=1 SV=2 - [MUTA_MOUSE]	1.03349	0.74198	0.738606	ND	0.838026	0.230556
A0A0R4J268	Oncostatin-M-specific receptor subunit beta OS=Mus musculus GN=Osmr PE=1 SV=1 - [A0A0R4J268_MOUSE]	1.20734	0.51325	0.660858	0.970122	0.837892	0.314441
Q3TDG9	Putative uncharacterized protein OS=Mus musculus GN=Stx12 PE=2 SV=1 - [Q3TDG9_MOUSE]	0.452951	0.871688	1.0134	1.01341	0.837864	0.32482
Q3UAG2	6-phosphogluconate dehydrogenase, decarboxylating OS=Mus musculus GN=Pgd PE=2 SV=1 - [Q3UAG2_MOUSE]	0.572568	0.850767	1.08847	ND	0.837269	0.375676
O88543	COP9 signalosome complex subunit 3 OS=Mus musculus GN=Cops3 PE=1 SV=3 - [CSN3_MOUSE]	0.526316	1.31939	0.664879	ND	0.83686	0.448838
Q8BQ47	Protein canopy homolog 4 OS=Mus musculus GN=Cnpy4 PE=1 SV=1 - [CNPY4_MOUSE]	0.881978	1	0.773458	0.690854	0.836572	0.100562
P26952	Interleukin-3 receptor subunit alpha OS=Mus musculus GN=Il3ra PE=2 SV=1 - [IL3RA_MOUSE]	ND	0.295676	1.02279	1.19085	0.836439	0.521066
O08599	Syntaxin-binding protein 1 OS=Mus musculus GN=Stxbp1 PE=1 SV=2 - [STXB1_MOUSE]	0.940989	ND	0.632708	0.935366	0.836354	0.275634
Q05DV1	NADPH--cytochrome P450 reductase OS=Mus musculus GN=Por PE=1 SV=1 - [Q05DV1_MOUSE]	0.738437	0.847978	0.922252	ND	0.836222	0.10584
Q07832	Serine/threonine-protein kinase PLK1 OS=Mus musculus GN=Plk1 PE=1 SV=2 - [PLK1_MOUSE]	1.0319	0.666667	0.801609	0.840244	0.835104	0.121512
A0A0A6YW80	N-alpha-acetyltransferase 15, NatA auxiliary subunit OS=Mus musculus GN=Naa15 PE=1 SV=1 - [A0A0A6YW80_MOUSE]	0.567783	1.15342	0.780161	ND	0.833787	0.388781
Q8BLU0	Leucine-rich repeat transmembrane protein FLRT2 OS=Mus musculus GN=Flrt2 PE=1 SV=1 - [FLRT2_MOUSE]	0.8437	ND	0.769437	0.885976	0.833038	0.0467856
P23116	Eukaryotic translation initiation factor 3 subunit A OS=Mus musculus GN=Eif3a PE=1 SV=5 - [EIF3A_MOUSE]	0.8437	ND	0.747989	0.907317	0.833002	0.0808134
O08543	Ephrin-A5 OS=Mus musculus GN=Efna5 PE=1 SV=1 - [EFNA5_MOUSE]	1.40989	0.474198	0.60992	ND	0.831335	0.459797
Q6P5F9	Exportin-1 OS=Mus musculus GN=Xpo1 PE=1 SV=1 - [XPO1_MOUSE]	0.716108	0.788006	0.987936	ND	0.830683	0.17796
Q9ET30	Transmembrane 9 superfamily member 3 OS=Mus musculus GN=Tm9sf3 PE=1 SV=1 - [TM9S3_MOUSE]	0.958533	0.846583	0.975871	0.540244	0.830308	0.222014
Q3UB60	Putative uncharacterized protein OS=Mus musculus GN=Ppid PE=2 SV=1 - [Q3UB60_MOUSE]	0.62201	0.944212	0.922252	ND	0.829491	0.270196
P05064	Fructose-bisphosphate aldolase A OS=Mus musculus GN=Aldoa PE=1 SV=2 - [ALDOA_MOUSE]	0.548644	0.853556	0.839142	1.07317	0.828628	0.220498
D3Z0Y2	Peroxiredoxin-6 OS=Mus musculus GN=Prdx6 PE=1 SV=1 - [D3Z0Y2_MOUSE]	0.598086	0.913529	0.792225	1.01037	0.828551	0.167164
Q91V12	Cytosolic acyl coenzyme A thioester hydrolase OS=Mus musculus GN=Acot7 PE=1 SV=2 - [BACH_MOUSE]	0.555024	0.468619	1.30563	0.982317	0.827898	0.335785
Q61171	Peroxiredoxin-2 OS=Mus musculus GN=Prdx2 PE=1 SV=3 - [PRDX2_MOUSE]	0.842105	0.8159	0.920912	0.72622	0.826284	0.0287124
Q9ESW4	Acylglycerol kinase, mitochondrial OS=Mus musculus GN=Agk PE=1 SV=1 - [AGK_MOUSE]	1.23604	0.748954	0.55496	0.764634	0.826148	0.253118
Q9JLV5	Cullin-3 OS=Mus musculus GN=Cul3 PE=1 SV=1 - [CUL3_MOUSE]	0.781499	0.870293	0.886059	0.761585	0.824859	0.0143207
Q8BNM3	Putative uncharacterized protein OS=Mus musculus GN=Pcid2 PE=2 SV=1 - [Q8BNM3_MOUSE]	0.811802	0.683403	0.969169	ND	0.821458	0.176764
Q7TMY2	Acyl-Coenzyme A dehydrogenase, short/branched chain OS=Mus musculus GN=Acadsb PE=2 SV=1 - [Q7TMY2_MOUSE]	0.940989	0.857741	0.663539	ND	0.820756	0.184588
Q9CQ43	Deoxyuridine triphosphatase OS=Mus musculus GN=Dut PE=1 SV=1 - [Q9CQ43_MOUSE]	0.665072	0.947001	0.849866	ND	0.820646	0.184488
P62196	26S protease regulatory subunit 8 OS=Mus musculus GN=Psmc5 PE=1 SV=1 - [PRS8_MOUSE]	0.599681	1.13808	ND	0.718902	0.818886	0.339279
F8VQJ3	Laminin subunit gamma-1 OS=Mus musculus GN=Lamc1 PE=1 SV=1 - [F8VQJ3_MOUSE]	1.76077	0.615063	0.613941	0.284146	0.818479	0.347114
P30416	Peptidyl-prolyl cis-trans isomerase FKBP4 OS=Mus musculus GN=Fkbp4 PE=1 SV=5 - [FKBP4_MOUSE]	0.432217	0.659693	0.690349	1.4878	0.817516	0.318636
Q8CG48	Structural maintenance of chromosomes protein 2 OS=Mus musculus GN=Smc2 PE=1 SV=2 - [SMC2_MOUSE]	0.668262	1.1046	0.534853	0.960366	0.817021	0.240155
Q9DBV4	Matrix-remodeling-associated protein 8 OS=Mus musculus GN=Mxra8 PE=1 SV=1 - [MXRA8_MOUSE]	0.92823	0.497908	0.879357	0.959146	0.81616	0.225901
Q8C0E2	Vacuolar protein sorting-associated protein 26B OS=Mus musculus GN=Vps26b PE=1 SV=1 - [VP26B_MOUSE]	ND	0.479777	0.867292	1.1	0.81569	0.401713
P47856	Glutamine--fructose-6-phosphate aminotransferase [isomerizing] 1 OS=Mus musculus GN=Gfpt1 PE=1 SV=3 - [GFPT1_MOUSE]	0.429027	0.81311	ND	1.19451	0.812216	0.431558
Q8BJY1	26S proteasome non-ATPase regulatory subunit 5 OS=Mus musculus GN=Psmd5 PE=1 SV=4 - [PSMD5_MOUSE]	0.778309	0.95258	0.847185	0.668293	0.811592	0.0619743
O70310	Glycylpeptide N-tetradecanoyltransferase 1 OS=Mus musculus GN=Nmt1 PE=1 SV=1 - [NMT1_MOUSE]	0.245614	1.24686	ND	0.941463	0.811313	0.495227
O70591	Prefoldin subunit 2 OS=Mus musculus GN=Pfdn2 PE=1 SV=2 - [PFD2_MOUSE]	0.650718	0.74198	1.03217	ND	0.80829	0.232803
A0A0R4J0U7	COMM domain-containing protein 5 OS=Mus musculus GN=Commd5 PE=1 SV=1 - [A0A0R4J0U7_MOUSE]	0.38756	1.03208	1.00402	ND	0.807886	0.444639
Q3US29	Putative uncharacterized protein OS=Mus musculus GN=Fdps PE=2 SV=1 - [Q3US29_MOUSE]	0.535885	0.599721	1.28552	ND	0.807043	0.395881
Q8BKE6	Cytochrome P450 20A1 OS=Mus musculus GN=Cyp20a1 PE=1 SV=1 - [CP20A_MOUSE]	1.17384	0.849372	0.407507	0.796341	0.806766	0.293531
Q3UJS6	Putative uncharacterized protein OS=Mus musculus GN=Cpne3 PE=2 SV=1 - [Q3UJS6_MOUSE]	0.653907	1.03766	0.723861	ND	0.805142	0.232762
Q8K4Z3	NAD(P)H-hydrate epimerase OS=Mus musculus GN=Apoa1bp PE=1 SV=1 - [NNRE_MOUSE]	0.964912	1	0.450402	ND	0.805105	0.397399
Q3TJD7	PDZ and LIM domain protein 7 OS=Mus musculus GN=Pdlim7 PE=1 SV=1 - [PDLI7_MOUSE]	0.84689	ND	0.690349	0.878049	0.805096	0.0972197
Q9D819	Inorganic pyrophosphatase OS=Mus musculus GN=Ppa1 PE=1 SV=1 - [IPYR_MOUSE]	0.76236	0.846583	ND	0.80122	0.803388	0.0184289
Q8K0C9	GDP-mannose 4,6 dehydratase OS=Mus musculus GN=Gmds PE=1 SV=1 - [GMDS_MOUSE]	0.62201	ND	1.07641	0.70061	0.799676	0.26901
Q501J6	Probable ATP-dependent RNA helicase DDX17 OS=Mus musculus GN=Ddx17 PE=1 SV=1 - [DDX17_MOUSE]	0.838915	0.917713	ND	0.641463	0.799364	0.160388
P60122	RuvB-like 1 OS=Mus musculus GN=Ruvbl1 PE=1 SV=1 - [RUVB1_MOUSE]	0.69059	1.11437	0.72252	0.667683	0.79879	0.130444
P17751	Triosephosphate isomerase OS=Mus musculus GN=Tpi1 PE=1 SV=4 - [TPIS_MOUSE]	0.574163	0.748954	0.829759	1.04207	0.798737	0.139127
Q8C5P5	5'-nucleotidase domain-containing protein 1 OS=Mus musculus GN=Nt5dc1 PE=1 SV=2 - [NT5D1_MOUSE]	0.518341	0.767085	1.10992	ND	0.798449	0.340625
O70252	Heme oxygenase 2 OS=Mus musculus GN=Hmox2 PE=1 SV=1 - [HMOX2_MOUSE]	0.497608	0.916318	0.981233	ND	0.798386	0.34008
P57780	Alpha-actinin-4 OS=Mus musculus GN=Actn4 PE=1 SV=1 - [ACTN4_MOUSE]	0.743222	1.01255	0.63807	ND	0.797948	0.21364
A0A0B4J1F0	Integrin alpha-11 OS=Mus musculus GN=Itga11 PE=1 SV=1 - [A0A0B4J1F0_MOUSE]	1.05901	0.251046	0.836461	1.02561	0.793032	0.358512
H7BWZ3	Actin-related protein 2/3 complex subunit 3 OS=Mus musculus GN=Arpc3 PE=1 SV=1 - [H7BWZ3_MOUSE]	0.984051	0.471409	0.923592	ND	0.793017	0.353035
Q91ZE0	Trimethyllysine dioxygenase, mitochondrial OS=Mus musculus GN=Tmlhe PE=1 SV=2 - [TMLH_MOUSE]	ND	0.668061	0.668901	1.04207	0.793012	0.227299
B7ZP45	Lrig1 protein OS=Mus musculus GN=Lrig1 PE=2 SV=1 - [B7ZP45_MOUSE]	ND	0.507671	1.1622	0.706707	0.792192	0.349452
Q9JKN1	Zinc transporter 7 OS=Mus musculus GN=Slc30a7 PE=1 SV=1 - [ZNT7_MOUSE]	1.04147	0.786611	0.548257	ND	0.792112	0.287348
P97406	Proviral envelope protein OS=Mus musculus GN=D17H6S56E-5 PE=2 SV=1 - [P97406_MOUSE]	0.736842	1.06276	ND	0.575	0.791535	0.274518
P18828	Syndecan-1 OS=Mus musculus GN=Sdc1 PE=1 SV=1 - [SDC1_MOUSE]	0.955343	0.550907	0.86193	ND	0.789393	0.259286
Q9WVL3	Solute carrier family 12 member 7 OS=Mus musculus GN=Slc12a7 PE=1 SV=1 - [S12A7_MOUSE]	1.1866	ND	0.493298	0.687805	0.789235	0.357645
P27773	Protein disulfide-isomerase A3 OS=Mus musculus GN=Pdia3 PE=1 SV=2 - [PDIA3_MOUSE]	0.875598	0.900976	0.741287	0.635366	0.788307	0.0552426
Q05186	Reticulocalbin-1 OS=Mus musculus GN=Rcn1 PE=1 SV=1 - [RCN1_MOUSE]	0.572568	0.898187	ND	0.893902	0.788219	0.224838
O54946	DnaJ homolog subfamily B member 6 OS=Mus musculus GN=Dnajb6 PE=1 SV=4 - [DNJB6_MOUSE]	0.832536	0.919107	ND	0.611585	0.787743	0.17514
O35459	Delta(3,5)-Delta(2,4)-dienoyl-CoA isomerase, mitochondrial OS=Mus musculus GN=Ech1 PE=1 SV=1 - [ECH1_MOUSE]	1.13078	0.866109	0.364611	ND	0.787167	0.420815
Q8R2G6	Coiled-coil domain-containing protein 80 OS=Mus musculus GN=Ccdc80 PE=1 SV=2 - [CCD80_MOUSE]	1.63158	0.013947	ND	0.713415	0.786314	0.448488
Q62087	Serum paraoxonase/lactonase 3 OS=Mus musculus GN=Pon3 PE=1 SV=2 - [PON3_MOUSE]	1.1866	0.998605	0.344504	0.609756	0.784867	0.299472
Q99JX4	Eukaryotic translation initiation factor 3 subunit M OS=Mus musculus GN=Eif3m PE=1 SV=1 - [EIF3M_MOUSE]	0.620415	1.07392	0.658177	ND	0.78417	0.254835
Q9WTN0	Geranylgeranyl pyrophosphate synthase OS=Mus musculus GN=Ggps1 PE=1 SV=1 - [GGPPS_MOUSE]	0.556619	1.05439	0.741287	ND	0.7841	0.27201
Q9DC50	Peroxisomal carnitine O-octanoyltransferase OS=Mus musculus GN=Crot PE=1 SV=1 - [OCTC_MOUSE]	0.931419	0.821478	0.599196	ND	0.784031	0.186097
Q8BRF7	Sec1 family domain-containing protein 1 OS=Mus musculus GN=Scfd1 PE=1 SV=1 - [SCFD1_MOUSE]	0.650718	0.888424	0.906166	0.686585	0.782973	0.0586122
P97429	Annexin A4 OS=Mus musculus GN=Anxa4 PE=1 SV=4 - [ANXA4_MOUSE]	0.832536	0.783821	0.730563	ND	0.782307	0.0225894
A4QPF5	Layn protein OS=Mus musculus GN=Layn PE=2 SV=1 - [A4QPF5_MOUSE]	0.60925	0.750349	0.647453	1.12073	0.781946	0.137716
Q3TDN2	FAS-associated factor 2 OS=Mus musculus GN=Faf2 PE=1 SV=2 - [FAF2_MOUSE]	0.810207	0.95258	0.75067	0.609756	0.780803	0.0673783
Q8CE18	Putative uncharacterized protein OS=Mus musculus PE=2 SV=1 - [Q8CE18_MOUSE]	1.28549	0.375174	0.682306	0.775	0.779492	0.269889
P61205	ADP-ribosylation factor 3 OS=Mus musculus GN=Arf3 PE=2 SV=2 - [ARF3_MOUSE]	0.832536	0.566248	0.922252	0.793902	0.778735	0.0864157
Q8BGH2	Sorting and assembly machinery component 50 homolog OS=Mus musculus GN=Samm50 PE=1 SV=1 - [SAM50_MOUSE]	ND	1.33054	0.394102	0.610366	0.778337	0.397632
Q6P5E4	UDP-glucose:glycoprotein glucosyltransferase 1 OS=Mus musculus GN=Uggt1 PE=1 SV=4 - [UGGG1_MOUSE]	0.968102	1.00558	0.63941	0.495122	0.777053	0.182854
O35887	Calumenin OS=Mus musculus GN=Calu PE=1 SV=1 - [CALU_MOUSE]	0.326954	1.38633	0.693029	0.701829	0.777036	0.290213
Q99KC8	von Willebrand factor A domain-containing protein 5A OS=Mus musculus GN=Vwa5a PE=1 SV=2 - [VMA5A_MOUSE]	1.39872	0.316597	ND	0.609756	0.775026	0.416828
P63001	Ras-related C3 botulinum toxin substrate 1 OS=Mus musculus GN=Rac1 PE=1 SV=1 - [RAC1_MOUSE]	0.888357	0.810321	ND	0.618293	0.772324	0.131246
P46061	Ran GTPase-activating protein 1 OS=Mus musculus GN=Rangap1 PE=1 SV=2 - [RAGP1_MOUSE]	0.700159	1.03905	0.548257	0.794512	0.770495	0.119695
Q3U3C4	Putative uncharacterized protein OS=Mus musculus GN=Sh3gl1 PE=2 SV=1 - [Q3U3C4_MOUSE]	0.778309	0.662483	0.86193	ND	0.767574	0.0717742
Q01730	Ras suppressor protein 1 OS=Mus musculus GN=Rsu1 PE=1 SV=3 - [RSU1_MOUSE]	0.695375	0.622036	0.981233	ND	0.766215	0.172748
O35405	Phospholipase D3 OS=Mus musculus GN=Pld3 PE=1 SV=1 - [PLD3_MOUSE]	0.972887	0.662483	0.659517	ND	0.764962	0.157338
H3BJP2	S-formylglutathione hydrolase (Fragment) OS=Mus musculus GN=Esd PE=1 SV=1 - [H3BJP2_MOUSE]	0.677831	0.62622	ND	0.989024	0.764359	0.176633
Q9CYA0	Cysteine-rich with EGF-like domain protein 2 OS=Mus musculus GN=Creld2 PE=1 SV=1 - [CREL2_MOUSE]	1.05901	0.966527	0.265416	ND	0.763651	0.433502
O09172	Glutamate--cysteine ligase regulatory subunit OS=Mus musculus GN=Gclm PE=1 SV=1 - [GSH0_MOUSE]	0.623604	0.93166	0.782842	0.710976	0.76227	0.0443796
P35917	Vascular endothelial growth factor receptor 3 OS=Mus musculus GN=Flt4 PE=1 SV=1 - [VGFR3_MOUSE]	0.191388	0.846583	ND	1.24024	0.759405	0.447118
P47738	Aldehyde dehydrogenase, mitochondrial OS=Mus musculus GN=Aldh2 PE=1 SV=1 - [ALDH2_MOUSE]	0.893142	0.796374	0.599196	0.745122	0.758458	0.0419499
Q61166	Microtubule-associated protein RP/EB family member 1 OS=Mus musculus GN=Mapre1 PE=1 SV=3 - [MARE1_MOUSE]	0.460925	0.683403	1.12735	ND	0.757225	0.31396
Q9D6U8	Protein FAM162A OS=Mus musculus GN=Fam162a PE=1 SV=1 - [F162A_MOUSE]	0.714514	1.1855	0.532172	0.592073	0.756063	0.159871
G3UXL2	Protein Prps1l3 OS=Mus musculus GN=Prps1l3 PE=3 SV=1 - [G3UXL2_MOUSE]	0.858054	0.849372	0.797587	0.518902	0.755979	0.0877708
P70302	Stromal interaction molecule 1 OS=Mus musculus GN=Stim1 PE=1 SV=2 - [STIM1_MOUSE]	0.866029	0.841004	0.715818	0.595732	0.754646	0.0425941
B1AY13	Ubiquitin carboxyl-terminal hydrolase 24 OS=Mus musculus GN=Usp24 PE=1 SV=1 - [UBP24_MOUSE]	0.483254	ND	0.924933	0.851829	0.753339	0.255441
P50247	Adenosylhomocysteinase OS=Mus musculus GN=Ahcy PE=1 SV=3 - [SAHH_MOUSE]	0.639553	0.644351	ND	0.964634	0.749513	0.151768
P20664	DNA primase small subunit OS=Mus musculus GN=Prim1 PE=1 SV=1 - [PRI1_MOUSE]	0.923445	0.732218	0.592493	ND	0.749385	0.140381
Q3TYW6	Putative uncharacterized protein OS=Mus musculus GN=Unc5b PE=2 SV=1 - [Q3TYW6_MOUSE]	0.623604	0.493724	ND	1.13049	0.749272	0.289846
Q8BPB0	MOB kinase activator 1B OS=Mus musculus GN=Mob1b PE=1 SV=3 - [MOB1B_MOUSE]	0.647528	0.762901	0.835121	ND	0.748517	0.0581521
O35188	Fractalkine OS=Mus musculus GN=Cx3cl1 PE=1 SV=3 - [X3CL1_MOUSE]	0.716108	0.376569	0.859249	1.04146	0.748348	0.205768
Q3U0V1	Far upstream element-binding protein 2 OS=Mus musculus GN=Khsrp PE=1 SV=2 - [FUBP2_MOUSE]	0.610845	0.937238	0.422252	1.01707	0.746852	0.183824
A0A0R4IZY0	Thimet oligopeptidase OS=Mus musculus GN=Thop1 PE=1 SV=1 - [A0A0R4IZY0_MOUSE]	0.807018	0.811715	ND	0.609756	0.74283	0.0834959
Q64669	NAD(P)H dehydrogenase [quinone] 1 OS=Mus musculus GN=Nqo1 PE=1 SV=3 - [NQO1_MOUSE]	0.454545	0.668061	1.23727	0.609756	0.742407	0.178343
Q3TD49	Signal peptide peptidase-like 2B OS=Mus musculus GN=Sppl2b PE=1 SV=2 - [SPP2B_MOUSE]	0.85008	0.788006	ND	0.569512	0.735866	0.120406
Q91W09	Ferrochelatase OS=Mus musculus GN=Fech PE=2 SV=1 - [Q91W09_MOUSE]	0.864434	0.856346	0.483914	ND	0.734898	0.216394
P23242	Gap junction alpha-1 protein OS=Mus musculus GN=Gja1 PE=1 SV=2 - [CXA1_MOUSE]	0.015949	ND	0.859249	1.32866	0.734619	0.442817
P61082	NEDD8-conjugating enzyme Ubc12 OS=Mus musculus GN=Ube2m PE=1 SV=1 - [UBC12_MOUSE]	ND	0.654114	0.635389	0.913415	0.734306	0.109192
A0A0R4J0H7	Condensin complex subunit 1 OS=Mus musculus GN=Ncapd2 PE=1 SV=1 - [A0A0R4J0H7_MOUSE]	0.6874	0.86053	0.461126	0.920732	0.732447	0.113556
Q9DBT5	AMP deaminase 2 OS=Mus musculus GN=Ampd2 PE=1 SV=1 - [AMPD2_MOUSE]	0.669856	0.825662	0.698391	ND	0.731303	0.0382952
G5E8C4	MCG142017, isoform CRA_a OS=Mus musculus GN=Tmtc3 PE=1 SV=1 - [G5E8C4_MOUSE]	1.01754	0.013947	1.15013	ND	0.727208	0.444204
Q9D1M0	Protein SEC13 homolog OS=Mus musculus GN=Sec13 PE=1 SV=3 - [SEC13_MOUSE]	0.736842	ND	1.16354	0.272561	0.724314	0.375407
Q99L04	Dehydrogenase/reductase SDR family member 1 OS=Mus musculus GN=Dhrs1 PE=1 SV=1 - [DHRS1_MOUSE]	0.787879	0.93166	0.892761	0.279878	0.723044	0.233997
Q3TL58	Putative uncharacterized protein OS=Mus musculus GN=Skp1a PE=2 SV=1 - [Q3TL58_MOUSE]	0.826156	0.810321	0.529491	ND	0.721989	0.140186
P26443	Glutamate dehydrogenase 1, mitochondrial OS=Mus musculus GN=Glud1 PE=1 SV=1 - [DHE3_MOUSE]	0.791069	1.09344	0.654155	0.318902	0.714393	0.199246
Q9ER73	Elongator complex protein 4 OS=Mus musculus GN=Elp4 PE=1 SV=2 - [ELP4_MOUSE]	0.555024	0.966527	0.422252	0.891463	0.708817	0.134945
Q3UW53	Protein Niban OS=Mus musculus GN=Fam129a PE=1 SV=2 - [NIBAN_MOUSE]	0.5311	ND	0.675603	0.918293	0.708332	0.144603
D3Z6W2	Tyrosine-protein phosphatase non-receptor type OS=Mus musculus GN=Ptpn2 PE=1 SV=1 - [D3Z6W2_MOUSE]	0.781499	0.567643	ND	0.77561	0.708251	0.0776478
Q3U4W8	Ubiquitin carboxyl-terminal hydrolase 5 OS=Mus musculus GN=Usp5 PE=1 SV=1 - [Q3U4W8_MOUSE]	0.822967	0.758717	0.529491	ND	0.703725	0.112566
Q60710	Deoxynucleoside triphosphate triphosphohydrolase SAMHD1 OS=Mus musculus GN=Samhd1 PE=1 SV=2 - [SAMH1_MOUSE]	0.953748	0.297071	0.859249	ND	0.703356	0.333655
G3UXZ5	Proteasome activator complex subunit 1 (Fragment) OS=Mus musculus GN=Psme1 PE=1 SV=1 - [G3UXZ5_MOUSE]	0.532695	0.552301	0.552279	1.1628	0.70002	0.115141
Q3UDS4	Putative uncharacterized protein OS=Mus musculus GN=Sqrdl PE=2 SV=1 - [Q3UDS4_MOUSE]	0.736842	0.832636	0.615282	0.609756	0.698629	0.0164602
Q8BY26	Putative uncharacterized protein OS=Mus musculus GN=Rfc3 PE=2 SV=1 - [Q8BY26_MOUSE]	0.960128	ND	0.474531	0.641463	0.692041	0.182346
Q8BH97	Reticulocalbin-3 OS=Mus musculus GN=Rcn3 PE=1 SV=1 - [RCN3_MOUSE]	1.08134	0.769874	0.306971	0.609756	0.691985	0.179104
A2AWF8	Receptor-type tyrosine-protein phosphatase eta OS=Mus musculus GN=Ptprj PE=1 SV=1 - [A2AWF8_MOUSE]	0.015949	0.847978	1.2118	0.675	0.687681	0.34669
Q9R0E1	Procollagen-lysine,2-oxoglutarate 5-dioxygenase 3 OS=Mus musculus GN=Plod3 PE=1 SV=1 - [PLOD3_MOUSE]	0.963317	ND	0.77748	0.321341	0.68738	0.293176
Q8BK29	Putative uncharacterized protein OS=Mus musculus GN=Prpsap1 PE=2 SV=1 - [Q8BK29_MOUSE]	0.438596	0.95537	0.647453	ND	0.680473	0.192658
G3X9C8	LIX1-like protein OS=Mus musculus GN=Lix1l PE=1 SV=1 - [G3X9C8_MOUSE]	1.45295	0.013947	0.324397	0.914024	0.67633	0.308832
E9PV48	Protein Ifit3b OS=Mus musculus GN=Ifit3b PE=1 SV=1 - [E9PV48_MOUSE]	0.0191388	1.3947	ND	0.609756	0.674532	0.405715
E9QMH7	Inhibitor of nuclear factor kappa-B kinase-interacting protein OS=Mus musculus GN=Ikbip PE=1 SV=1 - [E9QMH7_MOUSE]	0.945774	0.507671	0.678284	0.540854	0.668146	0.0538326
O78207	H-2D cell surface glycoprotein (Fragment) OS=Mus musculus GN=H2-D1 PE=2 SV=1 - [O78207_MOUSE]	0.799043	0.336123	0.469169	1.06098	0.666328	0.147039
P12382	ATP-dependent 6-phosphofructokinase, liver type OS=Mus musculus GN=Pfkl PE=1 SV=4 - [PFKAL_MOUSE]	0.403509	1.00139	0.713137	0.544512	0.665638	0.0966216
P27046	Alpha-mannosidase 2 OS=Mus musculus GN=Man2a1 PE=1 SV=2 - [MA2A1_MOUSE]	0.816587	0.751743	0.632708	0.454878	0.663979	0.0441949
P02469	Laminin subunit beta-1 OS=Mus musculus GN=Lamb1 PE=1 SV=3 - [LAMB1_MOUSE]	0.961722	1.00697	0.394102	0.290244	0.66326	0.178822
Q64337	Sequestosome-1 OS=Mus musculus GN=Sqstm1 PE=1 SV=1 - [SQSTM_MOUSE]	ND	0.775453	0.563003	0.64878	0.662412	0.0452552
A0A0R4J097	Transforming growth factor beta receptor type 3 OS=Mus musculus GN=Tgfbr3 PE=1 SV=1 - [A0A0R4J097_MOUSE]	0.968102	0.361227	0.292225	0.984756	0.651578	0.171283
E9PXY1	Cullin-4B OS=Mus musculus GN=Cul4b PE=1 SV=2 - [E9PXY1_MOUSE]	1.13238	0.800558	0.0214477	ND	0.651461	0.409202
Q3U047	Putative uncharacterized protein OS=Mus musculus GN=Pigt PE=2 SV=1 - [Q3U047_MOUSE]	ND	1.05718	0.430295	0.452439	0.646639	0.212528
P57787	Monocarboxylate transporter 4 OS=Mus musculus GN=Slc16a3 PE=1 SV=1 - [MOT4_MOUSE]	0.532695	0.921897	0.256032	0.865244	0.643967	0.157535
F8VQD7	Receptor-type tyrosine-protein phosphatase gamma OS=Mus musculus GN=Ptprg PE=1 SV=1 - [F8VQD7_MOUSE]	0.808612	0.51046	0.604558	0.643902	0.641883	0.0171721
Q8VHB5	Carbonic anhydrase 9 OS=Mus musculus GN=Ca9 PE=2 SV=2 - [CAH9_MOUSE]	0.960128	0.730823	0.262735	0.610976	0.641165	0.145803
Q91VE0	Long-chain fatty acid transport protein 4 OS=Mus musculus GN=Slc27a4 PE=1 SV=1 - [S27A4_MOUSE]	0.665072	ND	0.541555	0.716463	0.64103	0.0326816
Q6QHF0	TNF receptor superfamily, member 1A (Fragment) OS=Mus musculus GN=Tnfrsf1a PE=2 SV=1 - [Q6QHF0_MOUSE]	0.562998	0.552301	0.579088	0.865854	0.64006	0.0227152
Q8BYU6	Torsin-1A-interacting protein 2 OS=Mus musculus GN=Tor1aip2 PE=1 SV=1 - [TOIP2_MOUSE]	0.907496	0.735007	0.431635	0.480488	0.638657	0.0667629
Q9QYF9	Protein NDRG3 OS=Mus musculus GN=Ndrg3 PE=1 SV=1 - [NDRG3_MOUSE]	0.628389	0.715481	ND	0.557927	0.633932	0.0234269
P01887	Beta-2-microglobulin OS=Mus musculus GN=B2m PE=1 SV=2 - [B2MG_MOUSE]	0.628389	0.299861	ND	0.946951	0.625067	0.229861
J7NUP1	Immunity-related GTPase family, M, isoform CRA_a OS=Mus musculus GN=Irgm1 PE=4 SV=1 - [J7NUP1_MOUSE]	0.293461	0.524407	0.820375	0.827439	0.616421	0.104334
Z4YL78	Cytoskeleton-associated protein 5 OS=Mus musculus GN=Ckap5 PE=1 SV=1 - [Z4YL78_MOUSE]	0.539075	0.67643	ND	0.633537	0.616347	0.0185396
Q05DU8	Ribonucleoside-diphosphate reductase (Fragment) OS=Mus musculus GN=Rrm1 PE=2 SV=1 - [Q05DU8_MOUSE]	0.521531	ND	0.588472	0.705488	0.605164	0.028378
O89051	Integral membrane protein 2B OS=Mus musculus GN=Itm2b PE=1 SV=1 - [ITM2B_MOUSE]	ND	1.03626	0.0147453	0.747561	0.599523	0.389166
H3BJ49	Ceramide synthase 5 (Fragment) OS=Mus musculus GN=Cers5 PE=1 SV=1 - [H3BJ49_MOUSE]	0.881978	ND	0.0134048	0.895732	0.597038	0.391548
A0A067XG53	Peripheral plasma membrane protein CASK (Fragment) OS=Mus musculus GN=Cask PE=1 SV=1 - [A0A067XG53_MOUSE]	0.561404	0.67643	0.552279	ND	0.596704	0.015246
Q9R0P5	Destrin OS=Mus musculus GN=Dstn PE=1 SV=3 - [DEST_MOUSE]	ND	0.553696	0.549598	0.681098	0.594797	0.0174895
Q9EQH2	Endoplasmic reticulum aminopeptidase 1 OS=Mus musculus GN=Erap1 PE=1 SV=2 - [ERAP1_MOUSE]	0.518341	0.828452	ND	0.423171	0.589988	0.103762
Q8CFV4	Neuritin OS=Mus musculus GN=Nrn1 PE=1 SV=1 - [NRN1_MOUSE]	ND	0.386332	0.550938	0.82378	0.587017	0.117528
Q8CHH9	Septin-8 OS=Mus musculus GN=Sept8 PE=1 SV=4 - [SEPT8_MOUSE]	0.489633	0.959554	0.297587	ND	0.582258	0.192895
A2AMC3	GDP-fucose protein O-fucosyltransferase 1 OS=Mus musculus GN=Pofut1 PE=1 SV=1 - [A2AMC3_MOUSE]	0.685805	0.433752	0.599196	ND	0.572918	0.0516079
E9PX70	Collagen alpha-1(XII) chain OS=Mus musculus GN=Col12a1 PE=1 SV=1 - [E9PX70_MOUSE]	1.90431	0.013947	0.0134048	0.340854	0.568128	0.163746
P70202	Latexin OS=Mus musculus GN=Lxn PE=1 SV=2 - [LXN_MOUSE]	0.637959	0.599721	0.455764	ND	0.564481	0.0300981
B1AQR8	Galectin OS=Mus musculus GN=Lgals9 PE=1 SV=1 - [B1AQR8_MOUSE]	ND	0.504881	0.319035	0.837805	0.553907	0.138968
P97465	Docking protein 1 OS=Mus musculus GN=Dok1 PE=1 SV=2 - [DOK1_MOUSE]	ND	0.315202	0.372654	0.959146	0.549001	0.170446
Q149L3	Frizzled homolog 5 (Drosophila) OS=Mus musculus GN=Fzd5 PE=2 SV=1 - [Q149L3_MOUSE]	0.015949	ND	0.365952	1.23476	0.538886	0.332089
Q62356	Follistatin-related protein 1 OS=Mus musculus GN=Fstl1 PE=1 SV=2 - [FSTL1_MOUSE]	ND	0.160391	0.784182	0.532317	0.492297	0.199851
Q8R2Q8	Bone marrow stromal antigen 2 OS=Mus musculus GN=Bst2 PE=1 SV=1 - [BST2_MOUSE]	0.208931	0.23431	0.524129	0.795122	0.440623	0.0564468
P11928	2'-5'-oligoadenylate synthase 1A OS=Mus musculus GN=Oas1a PE=1 SV=2 - [OAS1A_MOUSE]	0.015949	ND	0.411528	0.808537	0.412005	0.286291
P42703	Leukemia inhibitory factor receptor OS=Mus musculus GN=Lifr PE=1 SV=1 - [LIFR_MOUSE]	1.1244	0.013947	0.0134048	ND	0.383918	0.194814
Q5XW48	Tapasin (Fragment) OS=Mus musculus GN=Tapbp PE=2 SV=1 - [Q5XW48_MOUSE]	0.481659	0.447699	0.214477	ND	0.381278	0.0580986
P33434	72 kDa type IV collagenase OS=Mus musculus GN=Mmp2 PE=1 SV=1 - [MMP2_MOUSE]	1.0941	0.013947	0.0134048	ND	0.373817	0.192154
P28653	Biglycan OS=Mus musculus GN=Bgn PE=1 SV=1 - [PGS1_MOUSE]	0.819777	0.013947	ND	0.24939	0.361038	0.247652
Q64339	Ubiquitin-like protein ISG15 OS=Mus musculus GN=Isg15 PE=1 SV=4 - [ISG15_MOUSE]	0.015949	0.20781	ND	0.657927	0.293895	0.204265
Q62009	Periostin OS=Mus musculus GN=Postn PE=1 SV=2 - [POSTN_MOUSE]	ND	0.013947	0.0134048	0.609756	0.212369	0.139315
B2RWX2	Complement component 4B (Childo blood group) OS=Mus musculus GN=C4b PE=2 SV=1 - [B2RWX2_MOUSE]	0.015949	0.013947	0.0134048	ND	0.0144336	0.00015367
Q6IFX2	Keratin, type I cytoskeletal 42 OS=Mus musculus GN=Krt42 PE=1 SV=1 - [K1C42_MOUSE]	0.015949	0.013947	0.0134048	ND	0.0144336	0.00015367
A2A513	Keratin, type I cytoskeletal 10 OS=Mus musculus GN=Krt10 PE=1 SV=1 - [A2A513_MOUSE]	0.015949	0.013947	0.0134048	0.00609756	0.0123496	0.000255762
A8DUN2	Beta-globin OS=Mus musculus GN=Hbbt1 PE=3 SV=1 - [A8DUN2_MOUSE]	0.015949	0.013947	0.0134048	0.00609756	0.0123496	0.000255762
B2RTP7	Krt2 protein OS=Mus musculus GN=Krt2 PE=2 SV=1 - [B2RTP7_MOUSE]	0.015949	0.013947	0.0134048	0.00609756	0.0123496	0.000255762
E9Q1Y3	Apolipoprotein B-100 (Fragment) OS=Mus musculus GN=Apob PE=1 SV=1 - [E9Q1Y3_MOUSE]	0.015949	0.013947	0.0134048	0.00609756	0.0123496	0.000255762
H7BX99	Prothrombin OS=Mus musculus GN=F2 PE=1 SV=1 - [H7BX99_MOUSE]	0.015949	0.013947	0.0134048	0.00609756	0.0123496	0.000255762
O88783	Coagulation factor V OS=Mus musculus GN=F5 PE=1 SV=1 - [FA5_MOUSE]	0.015949	0.013947	0.0134048	0.00609756	0.0123496	0.000255762
P01027	Complement C3 OS=Mus musculus GN=C3 PE=1 SV=3 - [CO3_MOUSE]	0.015949	0.013947	0.0134048	0.00609756	0.0123496	0.000255762
P32261	Antithrombin-III OS=Mus musculus GN=Serpinc1 PE=1 SV=1 - [ANT3_MOUSE]	0.015949	0.013947	0.0134048	0.00609756	0.0123496	0.000255762
P50446	Keratin, type II cytoskeletal 6A OS=Mus musculus GN=Krt6a PE=1 SV=3 - [K2C6A_MOUSE]	0.015949	0.013947	0.0134048	0.00609756	0.0123496	0.000255762
Q61703	Inter-alpha-trypsin inhibitor heavy chain H2 OS=Mus musculus GN=Itih2 PE=1 SV=1 - [ITIH2_MOUSE]	0.015949	0.013947	0.0134048	0.00609756	0.0123496	0.000255762
Q6GQT1	Alpha-2-macroglobulin-P OS=Mus musculus GN=A2m PE=2 SV=2 - [A2MG_MOUSE]	0.015949	0.013947	0.0134048	0.00609756	0.0123496	0.000255762
Q6TCI0	Angiostatin OS=Mus musculus GN=Plg PE=2 SV=1 - [Q6TCI0_MOUSE]	0.015949	0.013947	0.0134048	0.00609756	0.0123496	0.000255762
Q922U2	Keratin, type II cytoskeletal 5 OS=Mus musculus GN=Krt5 PE=1 SV=1 - [K2C5_MOUSE]	0.015949	0.013947	0.0134048	0.00609756	0.0123496	0.000255762
Q9QWL7	Keratin, type I cytoskeletal 17 OS=Mus musculus GN=Krt17 PE=1 SV=3 - [K1C17_MOUSE]	0.015949	0.013947	0.0134048	0.00609756	0.0123496	0.000255762
Q9Z2K1	Keratin, type I cytoskeletal 16 OS=Mus musculus GN=Krt16 PE=1 SV=3 - [K1C16_MOUSE]	0.015949	0.013947	0.0134048	0.00609756	0.0123496	0.000255762
P04104	Keratin, type II cytoskeletal 1 OS=Mus musculus GN=Krt1 PE=1 SV=4 - [K2C1_MOUSE]	0.015949	0.013947	ND	0.00609756	0.0119978	0.00442709
P07724	Serum albumin OS=Mus musculus GN=Alb PE=1 SV=3 - [ALBU_MOUSE]	0.015949	0.013947	ND	0.00609756	0.0119978	0.00442709

## Sheet: WT ATG5-GFP vs. K130R ATG5-GFP
Table S6. Surface protein proteome—fed conditions—three datasheets representing WT ATG5-GFP vs. GFP, WT ATG5-GFP vs. K130R ATG5-GFP and K130R ATG5-GFP vs. GFP
Accession	Description	Dataset (1)	Dataset (2)	Dataset (3)	Dataset (4)	Mean	p-value
Q61876	Uncharacterized protein OS=Mus musculus PE=4 SV=1 - [Q61876_MOUSE]	1.59771	ND	1.84218	100	34.48	0.297067
Q61391	Neprilysin OS=Mus musculus GN=Mme PE=1 SV=3 - [NEP_MOUSE]	8.37734	0.015949	ND	4.777	4.3901	0.947181
P40237	CD82 antigen OS=Mus musculus GN=Cd82 PE=1 SV=1 - [CD82_MOUSE]	2.12058	ND	2.66446	5.501	3.42868	0.0575462
Q71V06	Y box transcription factor (Fragment) OS=Mus musculus GN=Ybx1 PE=2 SV=1 - [Q71V06_MOUSE]	1.48545	2.64593	ND	5.172	3.10113	0.108353
P97333	Neuropilin-1 OS=Mus musculus GN=Nrp1 PE=1 SV=2 - [NRP1_MOUSE]	7.48233	0.944179	0.679045	ND	3.03518	0.558437
Q60805	Tyrosine-protein kinase Mer OS=Mus musculus GN=Mertk PE=1 SV=1 - [MERTK_MOUSE]	4.29938	1.05104	ND	2.175	2.50847	0.201955
Q01721	Growth arrest-specific protein 1 OS=Mus musculus GN=Gas1 PE=2 SV=2 - [GAS1_MOUSE]	2.921	ND	0.932361	3.411	2.42145	0.210901
P33896	Interferon alpha/beta receptor 1 OS=Mus musculus GN=Ifnar1 PE=1 SV=2 - [INAR1_MOUSE]	2.20166	0.92185	ND	3.894	2.33917	0.241724
E9PVD3	Protocadherin-16 OS=Mus musculus GN=Dchs1 PE=1 SV=1 - [PCD16_MOUSE]	2.11954	2.54067	1.95225	2.724	2.33412	0.0016836
A0A0G2JES3	60S ribosomal protein L9 (Fragment) OS=Mus musculus GN=Rpl9 PE=1 SV=1 - [A0A0G2JES3_MOUSE]	ND	3.04944	0.525199	3.339	2.30455	0.45122
G5E843	Roundabout homolog 1 OS=Mus musculus GN=Robo1 PE=1 SV=1 - [G5E843_MOUSE]	4.00104	0.808612	1.19496	3.173	2.2944	0.200402
O08644	Ephrin type-B receptor 6 OS=Mus musculus GN=Ephb6 PE=2 SV=4 - [EPHB6_MOUSE]	2.23493	0.015949	1.32228	5.345	2.22954	0.807653
P21995	Embigin OS=Mus musculus GN=Emb PE=1 SV=2 - [EMB_MOUSE]	1.2973	1.29027	1.01724	5.198	2.2007	0.239117
Q9DC11	Plexin domain-containing protein 2 OS=Mus musculus GN=Plxdc2 PE=1 SV=1 - [PXDC2_MOUSE]	3.73389	ND	1.12334	1.638	2.16508	0.211774
Q3V3R4	Integrin alpha-1 OS=Mus musculus GN=Itga1 PE=1 SV=2 - [ITA1_MOUSE]	3.78482	0.397129	1.32626	2.987	2.1238	0.445165
P55288	Cadherin-11 OS=Mus musculus GN=Cdh11 PE=1 SV=1 - [CAD11_MOUSE]	2.90541	0.470494	2.40053	2.499	2.06886	0.307258
P98156	Very low-density lipoprotein receptor OS=Mus musculus GN=Vldlr PE=1 SV=1 - [VLDLR_MOUSE]	ND	1.71292	1.75862	2.718	2.06318	0.0427208
P09405	Nucleolin OS=Mus musculus GN=Ncl PE=1 SV=2 - [NUCL_MOUSE]	1.54678	3.1563	1.43634	ND	2.04647	0.122586
Q9D5H8	Receptor protein serine/threonine kinase OS=Mus musculus GN=Tgfbr1 PE=1 SV=1 - [Q9D5H8_MOUSE]	2.75884	ND	1.30371	1.908	1.99018	0.0973064
Q5RKP3	60S ribosomal protein L13 OS=Mus musculus GN=Rpl13 PE=2 SV=1 - [Q5RKP3_MOUSE]	1.83368	1.5949	0.953581	3.561	1.98579	0.124734
Q9QXX0	Protein jagged-1 OS=Mus musculus GN=Jag1 PE=1 SV=1 - [JAG1_MOUSE]	2.22661	ND	1.33687	2.337	1.96683	0.0685928
Q91V01	Lysophospholipid acyltransferase 5 OS=Mus musculus GN=Lpcat3 PE=1 SV=1 - [MBOA5_MOUSE]	1.0395	ND	1.08355	3.74	1.95435	0.372001
Q9JJ28	Protein flightless-1 homolog OS=Mus musculus GN=Flii PE=1 SV=1 - [FLII_MOUSE]	0.628898	ND	4.60875	0.551	1.92955	0.841418
Q9JKF6	Nectin-1 OS=Mus musculus GN=Pvrl1 PE=1 SV=3 - [PVRL1_MOUSE]	1.67048	1.00797	1.28249	3.755	1.92899	0.164622
P70207	Plexin-A2 OS=Mus musculus GN=Plxna2 PE=1 SV=2 - [PLXA2_MOUSE]	2.14969	ND	1.50133	2.099	1.91667	0.0314721
Q6DFX2	Anthrax toxin receptor 2 OS=Mus musculus GN=Antxr2 PE=1 SV=1 - [ANTR2_MOUSE]	2.87838	0.577352	1.27188	2.938	1.9164	0.324039
E9Q3Q6	CD166 antigen OS=Mus musculus GN=Alcam PE=1 SV=1 - [E9Q3Q6_MOUSE]	ND	1.43222	1.48408	2.723	1.87977	0.106938
Q9DCK3	Tetraspanin-4 OS=Mus musculus GN=Tspan4 PE=1 SV=1 - [TSN4_MOUSE]	3.40333	0.427432	0.952255	2.489	1.818	0.558875
Q5NCU4	SPARC OS=Mus musculus GN=Sparc PE=1 SV=1 - [Q5NCU4_MOUSE]	5.00104	0.157895	0.885942	1.211	1.81397	0.957083
Q3TWN3	Metal transporter CNNM2 OS=Mus musculus GN=Cnnm2 PE=1 SV=3 - [CNNM2_MOUSE]	2.95946	0.015949	ND	2.454	1.8098	0.715296
Q8BTZ5	Ankyrin repeat domain-containing protein 46 OS=Mus musculus GN=Ankrd46 PE=1 SV=1 - [ANR46_MOUSE]	2.52703	1.32695	1.11008	2.203	1.79177	0.0759593
Q8QZY6	Tetraspanin-14 OS=Mus musculus GN=Tspan14 PE=1 SV=1 - [TSN14_MOUSE]	2.23909	1.04466	ND	2.077	1.78691	0.161972
Q3USI6	Putative uncharacterized protein OS=Mus musculus GN=Pcdhb18 PE=2 SV=1 - [Q3USI6_MOUSE]	2.31289	1.33014	1.66578	ND	1.76961	0.0770422
P61358	60S ribosomal protein L27 OS=Mus musculus GN=Rpl27 PE=1 SV=2 - [RL27_MOUSE]	2.16528	1.7496	0.78382	2.359	1.76443	0.148311
P27659	60S ribosomal protein L3 OS=Mus musculus GN=Rpl3 PE=1 SV=3 - [RL3_MOUSE]	1.64137	2.26156	0.956233	2.191	1.76254	0.0823221
Q8BP67	60S ribosomal protein L24 OS=Mus musculus GN=Rpl24 PE=1 SV=2 - [RL24_MOUSE]	1.90541	1.51994	ND	1.852	1.75911	0.0157382
Q9CSU2	Putative uncharacterized protein (Fragment) OS=Mus musculus GN=Psmd14 PE=2 SV=1 - [Q9CSU2_MOUSE]	0.865904	1.22329	ND	3.176	1.75506	0.407353
Q01279	Epidermal growth factor receptor OS=Mus musculus GN=Egfr PE=1 SV=1 - [EGFR_MOUSE]	3.6684	0.539075	1.32095	1.49	1.75461	0.450087
Q9JHJ8	ICOS ligand OS=Mus musculus GN=Icoslg PE=1 SV=1 - [ICOSL_MOUSE]	2.12682	1.03349	2.09947	ND	1.75326	0.165962
A2A8L5	Receptor-type tyrosine-protein phosphatase F OS=Mus musculus GN=Ptprf PE=1 SV=1 - [PTPRF_MOUSE]	0.75052	3.28389	1.34218	1.619	1.7489	0.261753
Q99JY8	Phospholipid phosphatase 3 OS=Mus musculus GN=Plpp3 PE=1 SV=1 - [PLPP3_MOUSE]	2.60395	ND	0.807692	1.805	1.73888	0.32715
O35607	Bone morphogenetic protein receptor type-2 OS=Mus musculus GN=Bmpr2 PE=1 SV=1 - [BMPR2_MOUSE]	2.43971	1.55821	1.32626	1.631	1.7388	0.0268291
H3BKR2	Guanine nucleotide-binding protein G(I)/G(S)/G(T) subunit beta-1 (Fragment) OS=Mus musculus GN=Gnb1 PE=1 SV=7 - [H3BKR2_MOUSE]	1.81289	2.29346	1.10875	ND	1.73837	0.140415
Q80UW0	Heparan-sulfate 6-O-sulfotransferase 2 OS=Mus musculus GN=Hs6st2 PE=2 SV=3 - [H6ST2_MOUSE]	4.90852	0.532695	0.893899	0.616	1.73778	0.870004
A0A0A6YY91	Neural cell adhesion molecule 1 (Fragment) OS=Mus musculus GN=Ncam1 PE=1 SV=1 - [A0A0A6YY91_MOUSE]	0.898129	2.22169	1.0252	2.754	1.72475	0.218078
P57787	Monocarboxylate transporter 4 OS=Mus musculus GN=Slc16a3 PE=1 SV=1 - [MOT4_MOUSE]	1.02287	3.45614	1.06631	1.334	1.71983	0.251298
A2ATK9	Family with sequence similarity 171, member A1 OS=Mus musculus GN=Fam171a1 PE=1 SV=1 - [A2ATK9_MOUSE]	1.26507	2.32217	1.49602	1.787	1.71757	0.0286277
Q91ZV3	Discoidin, CUB and LCCL domain-containing protein 2 OS=Mus musculus GN=Dcbld2 PE=1 SV=1 - [DCBD2_MOUSE]	ND	2.14673	1.38727	1.61	1.71467	0.055213
Q69ZQ1	Uncharacterized family 31 glucosidase KIAA1161 OS=Mus musculus GN=Kiaa1161 PE=1 SV=2 - [K1161_MOUSE]	1.30042	2.37799	ND	1.455	1.71114	0.113806
P62754	40S ribosomal protein S6 OS=Mus musculus GN=Rps6 PE=1 SV=1 - [RS6_MOUSE]	1.72661	1.80542	ND	1.591	1.70768	0.00477564
Q8R373	CXADR-like membrane protein OS=Mus musculus GN=Clmp PE=1 SV=1 - [CLMP_MOUSE]	2.12786	0.539075	1.7321	2.421	1.70501	0.336334
P67984	60S ribosomal protein L22 OS=Mus musculus GN=Rpl22 PE=1 SV=2 - [RL22_MOUSE]	2.59459	1.85965	0.954907	1.41	1.70479	0.114314
P15261	Interferon gamma receptor 1 OS=Mus musculus GN=Ifngr1 PE=1 SV=3 - [INGR1_MOUSE]	1.29938	1.03987	1.22546	3.226	1.69768	0.199225
Q9EPR5	VPS10 domain-containing receptor SorCS2 OS=Mus musculus GN=Sorcs2 PE=1 SV=2 - [SORC2_MOUSE]	1.67464	ND	1.30504	2.087	1.68889	0.0649528
Q91VD8	MCG141290 OS=Mus musculus GN=Pcdhb17 PE=1 SV=1 - [Q91VD8_MOUSE]	1.69543	1.66986	1.67374	ND	1.67967	8.30486e-05
E9QM38	Solute carrier family 12 member 2 OS=Mus musculus GN=Slc12a2 PE=1 SV=1 - [E9QM38_MOUSE]	1.68607	ND	1.43634	1.868	1.66347	0.0223277
P42703	Leukemia inhibitory factor receptor OS=Mus musculus GN=Lifr PE=1 SV=1 - [LIFR_MOUSE]	ND	1.5949	1.32626	2.042	1.65439	0.0598721
P14094	Sodium/potassium-transporting ATPase subunit beta-1 OS=Mus musculus GN=Atp1b1 PE=1 SV=1 - [AT1B1_MOUSE]	2.44906	0.988836	1.33952	1.827	1.65111	0.107575
P35456	Urokinase plasminogen activator surface receptor OS=Mus musculus GN=Plaur PE=1 SV=1 - [UPAR_MOUSE]	1.94179	1.74322	0.807692	2.092	1.64618	0.141486
P62717	60S ribosomal protein L18a OS=Mus musculus GN=Rpl18a PE=1 SV=1 - [RL18A_MOUSE]	1.80873	1.60766	1.0504	2.1	1.6417	0.0524406
P53395	Lipoamide acyltransferase component of branched-chain alpha-keto acid dehydrogenase complex, mitochondrial OS=Mus musculus GN=Dbt PE=1 SV=2 - [ODB2_MOUSE]	2.35135	1.97608	0.564987	ND	1.6308	0.548162
H6WCS3	Interleukin-6 signal transductor OS=Mus musculus GN=il6st PE=4 SV=1 - [H6WCS3_MOUSE]	3.44595	0.569378	0.742706	1.738	1.62401	0.611328
P70208	Plexin-A3 OS=Mus musculus GN=Plxna3 PE=1 SV=2 - [PLXA3_MOUSE]	0.892931	1.32536	1.36074	2.916	1.62376	0.215978
Q9D6G1	Heterogeneous nuclear ribonucleoprotein A/B, isoform CRA_b OS=Mus musculus GN=Hnrnpab PE=2 SV=1 - [Q9D6G1_MOUSE]	1.55613	1.72089	ND	1.586	1.62101	0.00407523
O89051	Integral membrane protein 2B OS=Mus musculus GN=Itm2b PE=1 SV=1 - [ITM2B_MOUSE]	1.65385	1.87879	1.32626	ND	1.61963	0.0434414
Q99KP6	Pre-mRNA-processing factor 19 OS=Mus musculus GN=Prpf19 PE=1 SV=1 - [PRP19_MOUSE]	1.80665	1.67783	1.37268	ND	1.61905	0.0285495
P97406	Proviral envelope protein OS=Mus musculus GN=D17H6S56E-5 PE=2 SV=1 - [P97406_MOUSE]	1.65489	2.44019	1.32626	1.011	1.60808	0.108158
Q8C6P3	Putative uncharacterized protein OS=Mus musculus GN=Il1r1 PE=2 SV=1 - [Q8C6P3_MOUSE]	2.25364	0.323764	ND	2.233	1.60347	0.824449
Q8K2A1	PTB domain-containing engulfment adapter protein 1 OS=Mus musculus GN=Gulp1 PE=1 SV=1 - [GULP1_MOUSE]	1.48233	ND	1.27984	1.991	1.58439	0.0763114
F8WJ41	40S ribosomal protein S15a (Fragment) OS=Mus musculus GN=Rps15a PE=1 SV=1 - [F8WJ41_MOUSE]	1.54158	2.02392	ND	1.175	1.58017	0.110118
Q7TT36	Adhesion G protein-coupled receptor A3 OS=Mus musculus GN=Adgra3 PE=2 SV=3 - [AGRA3_MOUSE]	1.9106	1.30303	1.27056	1.814	1.57455	0.0267428
Q3U4G3	Xyloside xylosyltransferase 1 OS=Mus musculus GN=Xxylt1 PE=1 SV=2 - [XXLT1_MOUSE]	1.6185	1.08134	1.17241	2.422	1.57356	0.11657
Q6P5F6	Zinc transporter ZIP10 OS=Mus musculus GN=Slc39a10 PE=1 SV=1 - [S39AA_MOUSE]	1.19127	2.25678	1.39655	1.432	1.56915	0.0549038
A2AMH5	Choline transporter-like protein 1 OS=Mus musculus GN=Slc44a1 PE=1 SV=1 - [A2AMH5_MOUSE]	1.52495	ND	1.30371	1.871	1.56655	0.0525902
Q60737	Casein kinase II subunit alpha OS=Mus musculus GN=Csnk2a1 PE=1 SV=2 - [CSK21_MOUSE]	1.6185	1.48166	1.59682	ND	1.56566	0.00374756
Q5XF89	Probable cation-transporting ATPase 13A3 OS=Mus musculus GN=Atp13a3 PE=1 SV=1 - [AT133_MOUSE]	0.889813	ND	1.59947	2.2	1.56309	0.287699
A7VL18	Gamma-aminobutyraldehyde dehydrogenase OS=Mus musculus GN=Aldh9a1 PE=2 SV=1 - [A7VL18_MOUSE]	2.37838	0.874003	1.42971	ND	1.5607	0.335869
Q8R422	CD109 antigen OS=Mus musculus GN=Cd109 PE=1 SV=1 - [CD109_MOUSE]	1.03326	0.61244	1.45756	3.125	1.55707	0.495128
Q8VIK5	Platelet endothelial aggregation receptor 1 OS=Mus musculus GN=Pear1 PE=1 SV=1 - [PEAR1_MOUSE]	1.7817	1.82775	1.33952	1.261	1.55249	0.0210613
Q3TJH1	Putative uncharacterized protein OS=Mus musculus GN=Gnai3 PE=2 SV=1 - [Q3TJH1_MOUSE]	1.97505	1.70494	1.04244	1.478	1.55011	0.0572748
D6REF7	Sphingosine-1-phosphate lyase 1 OS=Mus musculus GN=Sgpl1 PE=1 SV=1 - [D6REF7_MOUSE]	2.53015	ND	1.05305	1.067	1.55007	0.352743
A2A699	Protein FAM171A2 OS=Mus musculus GN=Fam171a2 PE=1 SV=1 - [F1712_MOUSE]	1.97089	1.17544	1.25729	1.749	1.53816	0.0476439
A0A0A1HAM8	80K protein OS=Mus musculus GN=Marcks PE=2 SV=1 - [A0A0A1HAM8_MOUSE]	2.72765	0.432217	ND	1.449	1.53629	0.77258
P14115	60S ribosomal protein L27a OS=Mus musculus GN=Rpl27a PE=1 SV=5 - [RL27A_MOUSE]	ND	1.87719	1.01061	1.707	1.5316	0.178901
Q9QZF2	Glypican-1 OS=Mus musculus GN=Gpc1 PE=1 SV=1 - [GPC1_MOUSE]	1.39189	0.553429	1.60477	2.574	1.53102	0.434697
Q8VCH6	Delta(24)-sterol reductase OS=Mus musculus GN=Dhcr24 PE=1 SV=1 - [DHC24_MOUSE]	2.24012	ND	0.893899	1.449	1.52767	0.312655
Q32MD9	Cell adhesion molecule-related/down-regulated by oncogenes OS=Mus musculus GN=Cdon PE=1 SV=2 - [CDON_MOUSE]	2.87422	0.685805	1.07427	1.449	1.52082	0.420101
Q91YK6	Rpl23a protein (Fragment) OS=Mus musculus GN=Rpl23a PE=2 SV=1 - [Q91YK6_MOUSE]	2.02911	1.68581	0.835544	ND	1.51682	0.324528
P16092	Fibroblast growth factor receptor 1 OS=Mus musculus GN=Fgfr1 PE=1 SV=2 - [FGFR1_MOUSE]	1.97505	ND	0.974801	1.598	1.51595	0.215233
O35598	Disintegrin and metalloproteinase domain-containing protein 10 OS=Mus musculus GN=Adam10 PE=1 SV=2 - [ADA10_MOUSE]	1.85655	1.10526	1.29973	1.799	1.51514	0.0531822
Q8BUE4	Apoptosis-inducing factor 2 OS=Mus musculus GN=Aifm2 PE=1 SV=1 - [AIFM2_MOUSE]	1.17152	0.637959	2.72281	ND	1.51076	0.630201
Q5FWK3	Rho GTPase-activating protein 1 OS=Mus musculus GN=Arhgap1 PE=1 SV=1 - [RHG01_MOUSE]	2.80042	0.862839	0.852785	ND	1.50535	0.603364
P40240	CD9 antigen OS=Mus musculus GN=Cd9 PE=1 SV=2 - [CD9_MOUSE]	1.33472	0.859649	1.67241	2.151	1.50445	0.166261
P29533	Vascular cell adhesion protein 1 OS=Mus musculus GN=Vcam1 PE=1 SV=1 - [VCAM1_MOUSE]	2.74116	0.754386	1.12202	1.391	1.50214	0.35747
Q8BVV4	Putative uncharacterized protein OS=Mus musculus GN=Igsf1 PE=2 SV=1 - [Q8BVV4_MOUSE]	0.880457	ND	2.36074	1.265	1.50207	0.379574
P52795	Ephrin-B1 OS=Mus musculus GN=Efnb1 PE=1 SV=1 - [EFNB1_MOUSE]	0.727651	2.79585	1.13528	1.349	1.50195	0.385017
G5E829	Plasma membrane calcium-transporting ATPase 1 OS=Mus musculus GN=Atp2b1 PE=1 SV=1 - [AT2B1_MOUSE]	1.68191	1.5933	1.22944	ND	1.50155	0.0544203
P62806	Histone H4 OS=Mus musculus GN=Hist1h4a PE=1 SV=2 - [H4_MOUSE]	1.50936	2.29984	ND	0.694	1.50107	0.49149
Q8C3Z3	Putative uncharacterized protein (Fragment) OS=Mus musculus GN=Tmod3 PE=2 SV=1 - [Q8C3Z3_MOUSE]	1.98025	1.72568	0.79443	ND	1.50012	0.362254
E9PUQ9	Piezo-type mechanosensitive ion channel component OS=Mus musculus GN=Piezo1 PE=1 SV=1 - [E9PUQ9_MOUSE]	1.87422	1.18182	1.4244	1.519	1.49986	0.0259248
O08747	Netrin receptor UNC5C OS=Mus musculus GN=Unc5c PE=1 SV=1 - [UNC5C_MOUSE]	2.72349	0.69059	0.728117	1.848	1.49755	0.545918
Q3U561	Ribosomal protein OS=Mus musculus GN=Rpl10a PE=2 SV=1 - [Q3U561_MOUSE]	1.44075	1.78947	1.18302	1.564	1.49431	0.0203584
F7BWT7	Tetraspanin-15 OS=Mus musculus GN=Tspan15 PE=1 SV=2 - [TSN15_MOUSE]	2.05613	0.76874	1.6565	ND	1.49379	0.394918
Q9D074	E3 ubiquitin-protein ligase MGRN1 OS=Mus musculus GN=Mgrn1 PE=1 SV=2 - [MGRN1_MOUSE]	1.69751	1.30941	1.32095	1.613	1.48522	0.0102426
P51660	Peroxisomal multifunctional enzyme type 2 OS=Mus musculus GN=Hsd17b4 PE=1 SV=3 - [DHB4_MOUSE]	1.98857	1.59171	1.28117	1.076	1.48436	0.0697865
P59913	Protein-L-isoaspartate O-methyltransferase domain-containing protein 1 OS=Mus musculus GN=Pcmtd1 PE=1 SV=1 - [PCMD1_MOUSE]	0.346154	1.1244	2.9748	ND	1.48179	0.94454
B0V2N1	Receptor-type tyrosine-protein phosphatase S OS=Mus musculus GN=Ptprs PE=1 SV=1 - [PTPRS_MOUSE]	1.69854	1.45295	1.02653	1.727	1.47626	0.0551364
Q9D0T1	NHP2-like protein 1 OS=Mus musculus GN=Snu13 PE=1 SV=4 - [NH2L1_MOUSE]	1.38046	2.69219	ND	0.351	1.47455	0.896086
Q8BNY0	Putative uncharacterized protein OS=Mus musculus GN=Fst PE=2 SV=1 - [Q8BNY0_MOUSE]	ND	1.59011	1.00663	1.823	1.47325	0.185156
A0A0R4J000	BTB/POZ domain-containing protein KCTD5 OS=Mus musculus GN=Kctd5 PE=1 SV=1 - [A0A0R4J000_MOUSE]	2.25572	1.10845	1.04907	ND	1.47108	0.322144
P97351	40S ribosomal protein S3a OS=Mus musculus GN=Rps3a PE=1 SV=3 - [RS3A_MOUSE]	1.8763	1.85008	0.791777	1.358	1.46904	0.201369
E9PWQ3	Protein Col6a3 OS=Mus musculus GN=Col6a3 PE=1 SV=2 - [E9PWQ3_MOUSE]	1.56653	1.11962	ND	1.712	1.46605	0.105222
Q6S390	Plectin 4 OS=Mus musculus GN=Plec PE=2 SV=1 - [Q6S390_MOUSE]	ND	2.76396	0.0132626	1.619	1.46541	0.634945
P48678	Prelamin-A/C OS=Mus musculus GN=Lmna PE=1 SV=2 - [LMNA_MOUSE]	1.19543	2.42265	ND	0.759	1.45902	0.518229
Q8C0I1	Alkyldihydroxyacetonephosphate synthase, peroxisomal OS=Mus musculus GN=Agps PE=1 SV=1 - [ADAS_MOUSE]	1.63929	1.23126	1.50398	ND	1.45818	0.0486658
Q3UXD9	Peroxisomal trans-2-enoyl-CoA reductase OS=Mus musculus GN=Pecr PE=1 SV=1 - [Q3UXD9_MOUSE]	1.93451	1.41467	1.0252	ND	1.45813	0.201478
Q6P1C6	Leucine-rich repeats and immunoglobulin-like domains protein 3 OS=Mus musculus GN=Lrig3 PE=1 SV=1 - [LRIG3_MOUSE]	1.96881	1.52632	0.877984	ND	1.4577	0.307727
Q9D8E6	60S ribosomal protein L4 OS=Mus musculus GN=Rpl4 PE=1 SV=3 - [RL4_MOUSE]	1.52703	1.73525	0.871353	1.693	1.45666	0.125941
B7ZWC4	Insulin-like growth factor 2 receptor OS=Mus musculus GN=Igf2r PE=2 SV=1 - [B7ZWC4_MOUSE]	2.17879	1.40829	1.32626	0.91	1.45584	0.164658
P24668	Cation-dependent mannose-6-phosphate receptor OS=Mus musculus GN=M6pr PE=1 SV=1 - [MPRD_MOUSE]	3.40021	0.580542	0.818302	0.983	1.44551	0.783703
P41438	Folate transporter 1 OS=Mus musculus GN=Slc19a1 PE=1 SV=1 - [S19A1_MOUSE]	1.21933	2.07974	1.03448	ND	1.44452	0.266735
O70421	Frizzled-1 OS=Mus musculus GN=Fzd1 PE=2 SV=3 - [FZD1_MOUSE]	1.64137	0.679426	1.27851	2.177	1.44408	0.336892
Q9D5T0	ATPase family AAA domain-containing protein 1 OS=Mus musculus GN=Atad1 PE=1 SV=1 - [ATAD1_MOUSE]	0.577963	2.41946	0.855438	1.921	1.44346	0.580242
Q80TR1	Adhesion G protein-coupled receptor L1 OS=Mus musculus GN=Adgrl1 PE=1 SV=2 - [AGRL1_MOUSE]	1.70166	1.23923	ND	1.38	1.4403	0.0620769
Q62165	Dystroglycan OS=Mus musculus GN=Dag1 PE=1 SV=4 - [DAG1_MOUSE]	2.24636	0.822967	1.24536	ND	1.43823	0.44074
Q6PB66	Leucine-rich PPR motif-containing protein, mitochondrial OS=Mus musculus GN=Lrpprc PE=1 SV=2 - [LPPRC_MOUSE]	2.57588	1.09888	1.23475	0.838	1.43688	0.344509
Q3TF81	Putative uncharacterized protein (Fragment) OS=Mus musculus GN=Rpp30 PE=2 SV=1 - [Q3TF81_MOUSE]	1.17775	1.33174	1.46021	1.777	1.43668	0.0271501
P14131	40S ribosomal protein S16 OS=Mus musculus GN=Rps16 PE=1 SV=4 - [RS16_MOUSE]	1.95634	2.00638	0.583554	1.2	1.43657	0.446286
A0A0R4J0A9	Low-density lipoprotein receptor-related protein 6 OS=Mus musculus GN=Lrp6 PE=1 SV=1 - [A0A0R4J0A9_MOUSE]	1.68295	0.893142	1.18966	1.975	1.43519	0.174018
Q91YQ8	Amacr protein OS=Mus musculus GN=Amacr PE=2 SV=1 - [Q91YQ8_MOUSE]	1.85863	1.15152	1.29045	ND	1.43353	0.143652
Q9JLB9	Nectin-3 OS=Mus musculus GN=Pvrl3 PE=1 SV=1 - [PVRL3_MOUSE]	1.07692	1.16427	1.23077	2.258	1.43249	0.163181
P62852	40S ribosomal protein S25 OS=Mus musculus GN=Rps25 PE=1 SV=1 - [RS25_MOUSE]	1.69439	1.71292	0.881963	ND	1.42976	0.289594
Q3V1W5	Putative uncharacterized protein OS=Mus musculus GN=Sgce PE=2 SV=1 - [Q3V1W5_MOUSE]	1.15904	1.15152	0.885942	2.514	1.42763	0.313415
Q6ZWN5	40S ribosomal protein S9 OS=Mus musculus GN=Rps9 PE=1 SV=3 - [RS9_MOUSE]	1.83368	1.86443	0.66313	1.344	1.42631	0.332795
A2A547	Ribosomal protein L19 OS=Mus musculus GN=Rpl19 PE=1 SV=1 - [A2A547_MOUSE]	1.59252	1.62041	0.708223	1.784	1.42629	0.26293
Q8C145	Zinc transporter ZIP6 OS=Mus musculus GN=Slc39a6 PE=1 SV=1 - [S39A6_MOUSE]	1.11746	1.92344	1.27719	1.384	1.42552	0.0631258
Q8VE98	CD276 antigen OS=Mus musculus GN=Cd276 PE=1 SV=1 - [CD276_MOUSE]	1.43867	0.76236	1.25597	2.238	1.42375	0.293807
Q8BNM3	Putative uncharacterized protein OS=Mus musculus GN=Pcid2 PE=2 SV=1 - [Q8BNM3_MOUSE]	1.82744	0.894737	0.949602	2.021	1.4232	0.272849
Q99J39	Malonyl-CoA decarboxylase, mitochondrial OS=Mus musculus GN=Mlycd PE=1 SV=1 - [DCMC_MOUSE]	1.28482	0.599681	2.37533	ND	1.41995	0.663091
P70424	Receptor tyrosine-protein kinase erbB-2 OS=Mus musculus GN=Erbb2 PE=1 SV=3 - [ERBB2_MOUSE]	1.67048	0.874003	1.2878	1.842	1.41857	0.159046
P47911	60S ribosomal protein L6 OS=Mus musculus GN=Rpl6 PE=1 SV=3 - [RL6_MOUSE]	1.58004	1.7193	0.954907	ND	1.41808	0.225606
Q8CGK3	Lon protease homolog, mitochondrial OS=Mus musculus GN=Lonp1 PE=1 SV=2 - [LONM_MOUSE]	2.24948	1.09888	0.900531	ND	1.4163	0.438534
Q3TP69	Putative uncharacterized protein OS=Mus musculus GN=Gpc6 PE=2 SV=1 - [Q3TP69_MOUSE]	ND	1.07815	1.32626	1.834	1.4128	0.173191
E9PX70	Collagen alpha-1(XII) chain OS=Mus musculus GN=Col12a1 PE=1 SV=1 - [E9PX70_MOUSE]	2.36383	1.5949	1.32626	0.361	1.4115	0.740887
D3YYM6	40S ribosomal protein S5 (Fragment) OS=Mus musculus GN=Rps5 PE=1 SV=1 - [D3YYM6_MOUSE]	2.01455	1.48963	0.72679	ND	1.41033	0.480548
Q545F8	40S ribosomal protein S4 OS=Mus musculus GN=Rps4x PE=2 SV=1 - [Q545F8_MOUSE]	1.80977	1.78947	0.637931	1.4	1.40929	0.358803
Q9WTP7	GTP:AMP phosphotransferase AK3, mitochondrial OS=Mus musculus GN=Ak3 PE=1 SV=3 - [KAD3_MOUSE]	1.61227	0.395534	2.21883	ND	1.40888	0.847356
Q3UHK6	Teneurin-4 OS=Mus musculus GN=Tenm4 PE=1 SV=2 - [TEN4_MOUSE]	1.7183	0.929825	1.43899	1.546	1.40828	0.100357
Q6P6I8	Signal-regulatory protein alpha OS=Mus musculus GN=Sirpa PE=1 SV=1 - [Q6P6I8_MOUSE]	1.10603	1.20096	1.24934	2.07	1.40658	0.118103
P06795	Multidrug resistance protein 1B OS=Mus musculus GN=Abcb1b PE=1 SV=1 - [MDR1B_MOUSE]	1.14449	ND	0.855438	2.216	1.40531	0.45602
P26952	Interleukin-3 receptor subunit alpha OS=Mus musculus GN=Il3ra PE=2 SV=1 - [IL3RA_MOUSE]	1.44491	1.17065	1.59682	ND	1.40413	0.0685543
Q9CR57	60S ribosomal protein L14 OS=Mus musculus GN=Rpl14 PE=1 SV=3 - [RL14_MOUSE]	1.53326	1.74641	0.87931	1.434	1.39825	0.135538
Q61090	Frizzled-7 OS=Mus musculus GN=Fzd7 PE=1 SV=2 - [FZD7_MOUSE]	1.421	1.57257	1.17772	1.414	1.39632	0.0120831
Q8CFV4	Neuritin OS=Mus musculus GN=Nrn1 PE=1 SV=1 - [NRN1_MOUSE]	ND	1.42903	1.11538	1.64	1.3948	0.104853
P35980	60S ribosomal protein L18 OS=Mus musculus GN=Rpl18 PE=1 SV=3 - [RL18_MOUSE]	1.55094	1.7177	0.97878	1.317	1.3911	0.0868333
E9Q5E1	Protocadherin-19 OS=Mus musculus GN=Pcdh19 PE=1 SV=1 - [E9Q5E1_MOUSE]	1.48025	0.811802	1.27321	1.993	1.38957	0.233252
O55135	Eukaryotic translation initiation factor 6 OS=Mus musculus GN=Eif6 PE=1 SV=2 - [IF6_MOUSE]	1.158	2.24402	ND	0.764	1.38867	0.541983
P62242	40S ribosomal protein S8 OS=Mus musculus GN=Rps8 PE=1 SV=2 - [RS8_MOUSE]	1.47921	1.70016	0.981432	ND	1.38693	0.209377
Q3TF84	Putative uncharacterized protein OS=Mus musculus GN=Lrrc59 PE=2 SV=1 - [Q3TF84_MOUSE]	1.38462	1.33174	0.958886	1.871	1.38656	0.116536
Q6P9J9	Anoctamin-6 OS=Mus musculus GN=Ano6 PE=1 SV=1 - [ANO6_MOUSE]	1.59044	1.09569	1.20292	1.656	1.38626	0.0554853
Q3TY45	Putative uncharacterized protein OS=Mus musculus GN=Slc5a6 PE=2 SV=1 - [Q3TY45_MOUSE]	0.980249	1.0622	1.27586	2.225	1.38583	0.238668
Q02257	Junction plakoglobin OS=Mus musculus GN=Jup PE=1 SV=3 - [PLAK_MOUSE]	1.14033	0.508772	1.39257	2.498	1.38492	0.630565
P12970	60S ribosomal protein L7a OS=Mus musculus GN=Rpl7a PE=1 SV=2 - [RL7A_MOUSE]	1.69231	1.74801	0.941645	1.154	1.38399	0.147828
P51863	V-type proton ATPase subunit d 1 OS=Mus musculus GN=Atp6v0d1 PE=1 SV=2 - [VA0D1_MOUSE]	2.17568	1.06858	ND	0.902	1.38209	0.456708
Q8BGT1	Leucine-rich repeat transmembrane protein FLRT3 OS=Mus musculus GN=Flrt3 PE=1 SV=1 - [FLRT3_MOUSE]	2.76923	0.499203	0.908488	1.339	1.37898	0.741412
Q03145	Ephrin type-A receptor 2 OS=Mus musculus GN=Epha2 PE=1 SV=3 - [EPHA2_MOUSE]	0.772349	2.40191	1.0305	1.311	1.37894	0.411087
Q61730	Interleukin-1 receptor accessory protein OS=Mus musculus GN=Il1rap PE=1 SV=1 - [IL1AP_MOUSE]	1.70166	0.881978	0.972149	1.942	1.37445	0.279192
F2Z4A3	Protein Fat1 OS=Mus musculus GN=Fat1 PE=1 SV=1 - [F2Z4A3_MOUSE]	1.89085	1.35726	1.01989	1.218	1.3715	0.111773
F8WJK8	Hsc70-interacting protein OS=Mus musculus GN=St13 PE=1 SV=1 - [F8WJK8_MOUSE]	1.7183	1.13397	0.884615	1.742	1.36972	0.195849
P14148	60S ribosomal protein L7 OS=Mus musculus GN=Rpl7 PE=1 SV=2 - [RL7_MOUSE]	1.46154	1.61722	0.875332	1.505	1.36477	0.136807
Q8VC94	Rpl11 protein OS=Mus musculus GN=Rpl11 PE=2 SV=1 - [Q8VC94_MOUSE]	1.60915	1.76874	0.965517	1.106	1.36235	0.152072
G3UYZ1	Immunoglobulin superfamily member 8 OS=Mus musculus GN=Igsf8 PE=1 SV=1 - [G3UYZ1_MOUSE]	1.32328	1.29346	1.37003	1.459	1.36144	0.00133379
G3X9C8	LIX1-like protein OS=Mus musculus GN=Lix1l PE=1 SV=1 - [G3X9C8_MOUSE]	1.74636	1.5949	0.740053	ND	1.36044	0.469376
P97300	Neuroplastin OS=Mus musculus GN=Nptn PE=1 SV=3 - [NPTN_MOUSE]	1.40852	0.905901	1.19231	1.927	1.35843	0.187092
Q9D8B7	Junctional adhesion molecule C OS=Mus musculus GN=Jam3 PE=1 SV=2 - [JAM3_MOUSE]	1.37006	1.0319	1.1618	1.868	1.35794	0.117655
Q64314	Hematopoietic progenitor cell antigen CD34 OS=Mus musculus GN=Cd34 PE=1 SV=1 - [CD34_MOUSE]	0.794179	1.29187	1.58488	1.749	1.35498	0.233551
P70423	Cationic amino acid transporter 3 OS=Mus musculus GN=Slc7a3 PE=2 SV=1 - [CTR3_MOUSE]	ND	1.63158	1.43236	1	1.35465	0.192945
Q5SWU9	Acetyl-CoA carboxylase 1 OS=Mus musculus GN=Acaca PE=1 SV=1 - [ACACA_MOUSE]	0.919958	1.37002	1.50265	1.624	1.35416	0.112655
A0A0A0U6W1	Envelope protein OS=Mus musculus PE=4 SV=1 - [A0A0A0U6W1_MOUSE]	0.823285	1.874	1.22944	1.472	1.34968	0.235363
P62908	40S ribosomal protein S3 OS=Mus musculus GN=Rps3 PE=1 SV=1 - [RS3_MOUSE]	1.38462	1.81818	0.880637	1.299	1.34561	0.175071
Q9EQ06	Estradiol 17-beta-dehydrogenase 11 OS=Mus musculus GN=Hsd17b11 PE=1 SV=1 - [DHB11_MOUSE]	2.28378	0.666667	1.07825	ND	1.3429	0.689955
P08752	Guanine nucleotide-binding protein G(i) subunit alpha-2 OS=Mus musculus GN=Gnai2 PE=1 SV=5 - [GNAI2_MOUSE]	1.89085	1.13557	1.11008	1.234	1.34262	0.118926
P47955	60S acidic ribosomal protein P1 OS=Mus musculus GN=Rplp1 PE=1 SV=1 - [RLA1_MOUSE]	1.48545	1.5933	0.948276	ND	1.34234	0.239227
Q9WV91	Prostaglandin F2 receptor negative regulator OS=Mus musculus GN=Ptgfrn PE=1 SV=2 - [FPRP_MOUSE]	1.15073	1.47847	1.28647	1.453	1.34217	0.0158521
Q62179	Semaphorin-4B OS=Mus musculus GN=Sema4b PE=1 SV=2 - [SEM4B_MOUSE]	1.27235	0.902711	1.05305	2.132	1.34003	0.294929
E9QAZ2	Ribosomal protein L15 OS=Mus musculus GN=Gm10020 PE=3 SV=1 - [E9QAZ2_MOUSE]	1.39189	1.7799	0.774536	1.413	1.33983	0.254583
Q3TDN0	Protein dispatched homolog 1 OS=Mus musculus GN=Disp1 PE=1 SV=2 - [DISP1_MOUSE]	1.88565	0.917065	1.13395	1.422	1.33967	0.195752
P57716	Nicastrin OS=Mus musculus GN=Ncstn PE=1 SV=3 - [NICA_MOUSE]	1.20478	0.948963	1.13793	2.065	1.33917	0.236195
P98192	Dihydroxyacetone phosphate acyltransferase OS=Mus musculus GN=Gnpat PE=1 SV=1 - [GNPAT_MOUSE]	2.12578	1.15152	0.738727	ND	1.33867	0.585345
P30412	Peptidyl-prolyl cis-trans isomerase C OS=Mus musculus GN=Ppic PE=1 SV=1 - [PPIC_MOUSE]	0.516632	1.36842	1.43899	2.03	1.33851	0.581017
Z4YK18	VWFA and cache domain-containing protein 1 OS=Mus musculus GN=Cachd1 PE=1 SV=1 - [Z4YK18_MOUSE]	1.56237	0.695375	1.22812	1.867	1.33822	0.366477
A0A0R4J268	Oncostatin-M-specific receptor subunit beta OS=Mus musculus GN=Osmr PE=1 SV=1 - [A0A0R4J268_MOUSE]	2.31497	0.732057	0.862069	1.441	1.33752	0.527601
G3X8Y8	Toll-like receptor OS=Mus musculus GN=Tlr2 PE=1 SV=1 - [G3X8Y8_MOUSE]	1.7079	0.856459	1.29178	1.492	1.33703	0.181121
P60867	40S ribosomal protein S20 OS=Mus musculus GN=Rps20 PE=1 SV=1 - [RS20_MOUSE]	1.13617	1.90271	0.981432	1.312	1.33308	0.169408
P97792	Coxsackievirus and adenovirus receptor homolog OS=Mus musculus GN=Cxadr PE=1 SV=1 - [CXAR_MOUSE]	1.45114	1.43222	1.37533	1.063	1.33042	0.0320378
Q8BKG3	Inactive tyrosine-protein kinase 7 OS=Mus musculus GN=Ptk7 PE=1 SV=1 - [PTK7_MOUSE]	1.5343	1.20734	1.25995	1.32	1.3304	0.0125247
P99027	60S acidic ribosomal protein P2 OS=Mus musculus GN=Rplp2 PE=1 SV=3 - [RLA2_MOUSE]	1.58004	1.4992	1	1.242	1.33031	0.080298
Q91XX1	Protein Pcdhgc3 OS=Mus musculus GN=Pcdhgc3 PE=1 SV=1 - [Q91XX1_MOUSE]	1.49584	0.845295	0.98939	1.99	1.33013	0.326622
A0A0R4J0H8	Fibronectin type III domain-containing protein 3B OS=Mus musculus GN=Fndc3b PE=1 SV=1 - [A0A0R4J0H8_MOUSE]	1.63098	ND	1.47878	0.879	1.32959	0.321618
A0AUM9	Eif2b3 protein OS=Mus musculus GN=Eif2b3 PE=2 SV=2 - [A0AUM9_MOUSE]	1.17152	1.92982	0.884615	ND	1.32865	0.417707
Q3TCZ2	Solute carrier family 29 (Nucleoside transporters), member 1, isoform CRA_a OS=Mus musculus GN=Slc29a1 PE=2 SV=1 - [Q3TCZ2_MOUSE]	1.40021	1.14673	ND	1.439	1.32865	0.0598686
Q149L3	Frizzled homolog 5 (Drosophila) OS=Mus musculus GN=Fzd5 PE=2 SV=1 - [Q149L3_MOUSE]	1.0395	ND	1.64854	1.296	1.32801	0.183869
Q8K2J7	RELT-like protein 1 OS=Mus musculus GN=Rell1 PE=2 SV=2 - [RELL1_MOUSE]	1.89085	1.00319	1.24536	1.167	1.3266	0.158368
P62918	60S ribosomal protein L8 OS=Mus musculus GN=Rpl8 PE=1 SV=2 - [RL8_MOUSE]	1.46985	1.57097	0.864721	1.397	1.32564	0.155968
Q3TWT5	Putative uncharacterized protein OS=Mus musculus GN=Asah1 PE=2 SV=1 - [Q3TWT5_MOUSE]	2.20894	1.11005	1.38462	0.592	1.3239	0.568827
Q9CQW9	Interferon-induced transmembrane protein 3 OS=Mus musculus GN=Ifitm3 PE=1 SV=1 - [IFM3_MOUSE]	ND	0.194577	1.54377	2.233	1.32378	0.876993
Q80WG5	Volume-regulated anion channel subunit LRRC8A OS=Mus musculus GN=Lrrc8a PE=1 SV=1 - [LRC8A_MOUSE]	2.47297	0.623604	ND	0.87	1.32219	0.835348
E9PXY1	Cullin-4B OS=Mus musculus GN=Cul4b PE=1 SV=2 - [E9PXY1_MOUSE]	1.40541	1.23285	1.32626	ND	1.32151	0.0181652
Q3UM23	Putative uncharacterized protein OS=Mus musculus GN=Rnh1 PE=2 SV=1 - [Q3UM23_MOUSE]	1.79418	0.594896	1.46684	1.428	1.32098	0.472656
B2RWX2	Complement component 4B (Childo blood group) OS=Mus musculus GN=C4b PE=2 SV=1 - [B2RWX2_MOUSE]	1.0395	1.5949	1.32626	ND	1.32022	0.168274
Q6IFX2	Keratin, type I cytoskeletal 42 OS=Mus musculus GN=Krt42 PE=1 SV=1 - [K1C42_MOUSE]	1.0395	1.5949	1.32626	ND	1.32022	0.168274
P97797	Tyrosine-protein phosphatase non-receptor type substrate 1 OS=Mus musculus GN=Sirpa PE=1 SV=1 - [SHPS1_MOUSE]	ND	0.859649	1.64456	1.456	1.32007	0.350237
Q3UWP6	Putative uncharacterized protein OS=Mus musculus GN=Golph3 PE=2 SV=1 - [Q3UWP6_MOUSE]	1.40852	ND	1.62069	0.926	1.3184	0.276106
P82347	Delta-sarcoglycan OS=Mus musculus GN=Sgcd PE=1 SV=1 - [SGCD_MOUSE]	1.20062	1.27273	1.1618	1.634	1.31729	0.0410534
A4FUV7	Met protein (Fragment) OS=Mus musculus GN=Met PE=2 SV=1 - [A4FUV7_MOUSE]	1.66736	1.21372	1.17639	1.204	1.31537	0.0503021
P49817	Caveolin-1 OS=Mus musculus GN=Cav1 PE=1 SV=1 - [CAV1_MOUSE]	1.96985	1.85167	0.884615	0.548	1.31354	0.67465
N0E4C0	Casein kinase II subunit beta OS=Mus musculus GN=Csnk2b PE=2 SV=1 - [N0E4C0_MOUSE]	1.24012	1.51196	1.17241	ND	1.30817	0.0765477
P41105	60S ribosomal protein L28 OS=Mus musculus GN=Rpl28 PE=1 SV=2 - [RL28_MOUSE]	ND	1.73684	0.929708	1.256	1.30752	0.321501
P59222	Scavenger receptor class F member 2 OS=Mus musculus GN=Scarf2 PE=1 SV=1 - [SREC2_MOUSE]	1.08108	1.01914	1.29841	1.821	1.30491	0.164246
Q91V98	Endosialin OS=Mus musculus GN=Cd248 PE=1 SV=1 - [CD248_MOUSE]	1.29626	0.4689	1.6618	1.792	1.30474	0.664729
Q62371	Discoidin domain-containing receptor 2 OS=Mus musculus GN=Ddr2 PE=1 SV=2 - [DDR2_MOUSE]	1.06965	1.00319	1.50265	1.641	1.30412	0.140444
P27048	Small nuclear ribonucleoprotein-associated protein B OS=Mus musculus GN=Snrpb PE=1 SV=1 - [RSMB_MOUSE]	1.09356	2.13078	ND	0.686	1.30345	0.681366
Q3UY05	Putative uncharacterized protein OS=Mus musculus GN=Ndufs8 PE=2 SV=1 - [Q3UY05_MOUSE]	1.25572	1.01754	1.6313	ND	1.30152	0.21478
O55234	Proteasome subunit beta type-5 OS=Mus musculus GN=Psmb5 PE=1 SV=3 - [PSB5_MOUSE]	1.78586	1.23126	1.09814	1.088	1.30082	0.129374
B9EKJ3	Mon2 protein OS=Mus musculus GN=Mon2 PE=1 SV=1 - [B9EKJ3_MOUSE]	1.0395	ND	1.43767	1.422	1.29972	0.141884
G5E8C4	MCG142017, isoform CRA_a OS=Mus musculus GN=Tmtc3 PE=1 SV=1 - [G5E8C4_MOUSE]	1.08732	1.5949	1.21485	ND	1.29902	0.160789
I7HLV2	60S ribosomal protein L10 (Fragment) OS=Mus musculus GN=Rpl10 PE=1 SV=1 - [I7HLV2_MOUSE]	1.47193	1.63158	0.830239	1.26	1.29844	0.21896
P35979	60S ribosomal protein L12 OS=Mus musculus GN=Rpl12 PE=1 SV=2 - [RL12_MOUSE]	1.47921	1.76396	0.895225	1.053	1.29785	0.242196
Q80UL3	Galactokinase 1 OS=Mus musculus GN=Galk1 PE=2 SV=1 - [Q80UL3_MOUSE]	1.30042	1.29506	ND	1.297	1.29749	2.14822e-05
Q922J9	Fatty acyl-CoA reductase 1 OS=Mus musculus GN=Far1 PE=1 SV=1 - [FACR1_MOUSE]	0.912682	1.08293	1.35809	1.836	1.29743	0.232548
B2RXS4	Plexin-B2 OS=Mus musculus GN=Plxnb2 PE=1 SV=1 - [PLXB2_MOUSE]	1.49168	1.01276	1.23342	1.447	1.29622	0.0683201
Q61469	Phospholipid phosphatase 1 OS=Mus musculus GN=Plpp1 PE=1 SV=1 - [PLPP1_MOUSE]	2.17983	0.692185	0.932361	1.38	1.29609	0.552309
Q8R010	Aminoacyl tRNA synthase complex-interacting multifunctional protein 2 OS=Mus musculus GN=Aimp2 PE=1 SV=2 - [AIMP2_MOUSE]	0.876299	1.1866	1.06897	2.044	1.29397	0.339791
Q9D0G0	28S ribosomal protein S30, mitochondrial OS=Mus musculus GN=Mrps30 PE=1 SV=1 - [RT30_MOUSE]	1.39397	1.17225	1.30637	ND	1.29086	0.0377121
O35632	Hyaluronidase-2 OS=Mus musculus GN=Hyal2 PE=1 SV=2 - [HYAL2_MOUSE]	1.75676	0.848485	1.26393	ND	1.28972	0.42133
Q9CZT5	Vasorin OS=Mus musculus GN=Vasn PE=2 SV=2 - [VASN_MOUSE]	1.74116	0.472089	1.13395	1.807	1.28855	0.704315
Q8VIJ6	Splicing factor, proline- and glutamine-rich OS=Mus musculus GN=Sfpq PE=1 SV=1 - [SFPQ_MOUSE]	1.13098	1.49442	ND	1.24	1.28846	0.0949796
P02469	Laminin subunit beta-1 OS=Mus musculus GN=Lamb1 PE=1 SV=3 - [LAMB1_MOUSE]	1.0894	2.37799	1.11406	0.568	1.28736	0.701367
Q3TJ55	Syntaxin-2 OS=Mus musculus GN=Stx2 PE=1 SV=1 - [Q3TJ55_MOUSE]	2.0894	0.897927	0.874005	ND	1.28711	0.622713
F6TWM7	FXYD domain-containing ion transport regulator 5 (Fragment) OS=Mus musculus GN=Fxyd5 PE=1 SV=1 - [F6TWM7_MOUSE]	ND	1.23764	1.24005	1.382	1.28656	0.0205079
Q9EPT5	Solute carrier organic anion transporter family member 2A1 OS=Mus musculus GN=Slco2a1 PE=1 SV=2 - [SO2A1_MOUSE]	0.515593	1.4689	1.28647	1.873	1.28599	0.630691
E9QB01	Neural cell adhesion molecule 1 OS=Mus musculus GN=Ncam1 PE=1 SV=2 - [E9QB01_MOUSE]	0.841996	1.37799	1.28647	1.636	1.28561	0.2118
Q3UQD0	Putative uncharacterized protein (Fragment) OS=Mus musculus GN=Tomm40 PE=2 SV=1 - [Q3UQD0_MOUSE]	0.293139	1.3445	0.809019	2.695	1.28541	0.940402
O88455	7-dehydrocholesterol reductase OS=Mus musculus GN=Dhcr7 PE=1 SV=1 - [DHCR7_MOUSE]	1.61746	ND	1.11141	1.126	1.28496	0.196084
Q3UHE0	Putative uncharacterized protein OS=Mus musculus GN=Ubr2 PE=2 SV=1 - [Q3UHE0_MOUSE]	0.994802	ND	0.791777	2.062	1.28286	0.631773
P82349	Beta-sarcoglycan OS=Mus musculus GN=Sgcb PE=1 SV=1 - [SGCB_MOUSE]	1.16112	1.2823	1.02918	1.648	1.28015	0.103468
Q9DB25	Dolichyl-phosphate beta-glucosyltransferase OS=Mus musculus GN=Alg5 PE=1 SV=1 - [ALG5_MOUSE]	2.10083	0.845295	1.07427	1.098	1.2796	0.413184
A0PJE6	Pccb protein (Fragment) OS=Mus musculus GN=Pccb PE=2 SV=1 - [A0PJE6_MOUSE]	0.839917	ND	0.98939	2.009	1.27944	0.588566
Q9QZM4	Tumor necrosis factor receptor superfamily member 10B OS=Mus musculus GN=Tnfrsf10b PE=2 SV=3 - [TR10B_MOUSE]	1.70374	1.02073	1.07029	1.322	1.27919	0.149966
Q91XY9	Protein Pcdhga10 OS=Mus musculus GN=Pcdhga10 PE=2 SV=1 - [Q91XY9_MOUSE]	0.799376	1.73844	1.24801	1.327	1.27821	0.286385
Q566I6	Complement component 1, r subcomponent OS=Mus musculus GN=C1ra PE=2 SV=1 - [Q566I6_MOUSE]	ND	1.5949	1.45889	0.779	1.27759	0.471998
Q3THB3	Putative uncharacterized protein OS=Mus musculus GN=Hnrnpm PE=1 SV=1 - [Q3THB3_MOUSE]	1.79002	1.0303	ND	1.01	1.27677	0.384079
Q497D7	Rpl30 protein OS=Mus musculus GN=Rpl30 PE=2 SV=1 - [Q497D7_MOUSE]	1.52807	1.6571	0.897878	1.018	1.27526	0.256883
P26231	Catenin alpha-1 OS=Mus musculus GN=Ctnna1 PE=1 SV=1 - [CTNA1_MOUSE]	1.43139	0.716108	1.09682	1.843	1.27183	0.433759
Q3TR93	Putative uncharacterized protein OS=Mus musculus GN=Decr2 PE=2 SV=1 - [Q3TR93_MOUSE]	1.2474	1.22807	ND	1.33	1.26849	0.0104103
Q80W68	Kin of IRRE-like protein 1 OS=Mus musculus GN=Kirrel PE=1 SV=1 - [KIRR1_MOUSE]	1.60499	0.945774	0.997347	1.503	1.26278	0.229517
Q6NXM5	4632419I22Rik protein OS=Mus musculus GN=Brip1os PE=2 SV=1 - [Q6NXM5_MOUSE]	1.32121	1.51356	0.933687	1.281	1.26236	0.122596
Q91X78	Erlin-1 OS=Mus musculus GN=Erlin1 PE=1 SV=1 - [ERLN1_MOUSE]	1.12578	1.37799	1.27984	ND	1.2612	0.0607153
Q3UFR4	Amino acid transporter OS=Mus musculus GN=Slc1a5 PE=2 SV=1 - [Q3UFR4_MOUSE]	0.690229	1.88995	1.10477	1.356	1.26024	0.484849
Q62426	Cystatin-B OS=Mus musculus GN=Cstb PE=1 SV=1 - [CYTB_MOUSE]	0.87422	1.27911	1.98806	0.892	1.25835	0.440392
Q91X76	5'-nucleotidase domain containing 2 OS=Mus musculus GN=Nt5dc2 PE=1 SV=1 - [Q91X76_MOUSE]	2.1289	0.682616	0.961538	ND	1.25768	0.772086
Q02248	Catenin beta-1 OS=Mus musculus GN=Ctnnb1 PE=1 SV=1 - [CTNB1_MOUSE]	1.44387	0.698565	1.06233	1.82	1.25619	0.478954
Q99MR8	Methylcrotonoyl-CoA carboxylase subunit alpha, mitochondrial OS=Mus musculus GN=Mccc1 PE=1 SV=2 - [MCCA_MOUSE]	1.07484	1.18022	1.12069	1.649	1.25619	0.117129
A0A0B4J1F2	Microtubule-associated protein OS=Mus musculus GN=Map4 PE=1 SV=1 - [A0A0B4J1F2_MOUSE]	1.81185	0.966507	1.12599	1.119	1.25584	0.243884
P10852	4F2 cell-surface antigen heavy chain OS=Mus musculus GN=Slc3a2 PE=1 SV=1 - [4F2_MOUSE]	1.33576	1.11643	1.11804	1.452	1.25556	0.0438506
Q3TNH0	Putative uncharacterized protein OS=Mus musculus GN=Tmpo PE=2 SV=1 - [Q3TNH0_MOUSE]	1.3659	1.41627	0.984085	ND	1.25542	0.205021
Q3TVX7	Putative uncharacterized protein OS=Mus musculus GN=Sypl PE=2 SV=1 - [Q3TVX7_MOUSE]	1.21414	0.62201	1.18435	1.999	1.25487	0.586646
O08543	Ephrin-A5 OS=Mus musculus GN=Efna5 PE=1 SV=1 - [EFNA5_MOUSE]	2.06653	0.392344	1.02918	1.522	1.25251	0.879098
Q9CZV9	Putative uncharacterized protein OS=Mus musculus GN=Tmem206 PE=2 SV=1 - [Q9CZV9_MOUSE]	1.65904	0.593301	1.24138	1.516	1.25243	0.556206
Q99LC8	Translation initiation factor eIF-2B subunit alpha OS=Mus musculus GN=Eif2b1 PE=1 SV=1 - [EI2BA_MOUSE]	ND	1.43062	1.12334	1.201	1.25165	0.0932811
Q8VHY0	Chondroitin sulfate proteoglycan 4 OS=Mus musculus GN=Cspg4 PE=1 SV=3 - [CSPG4_MOUSE]	1.35031	0.642743	1.37798	1.622	1.24826	0.481432
Q9DCN2	NADH-cytochrome b5 reductase 3 OS=Mus musculus GN=Cyb5r3 PE=1 SV=3 - [NB5R3_MOUSE]	1.88358	ND	1.08886	0.772	1.24815	0.615094
O70309	Integrin beta-5 OS=Mus musculus GN=Itgb5 PE=1 SV=2 - [ITB5_MOUSE]	1.16736	ND	1.30106	1.269	1.24581	0.0217423
G3X9U9	Fission 1 (Mitochondrial outer membrane) homolog (Yeast), isoform CRA_c OS=Mus musculus GN=Fis1 PE=1 SV=1 - [G3X9U9_MOUSE]	2.52911	ND	0.614058	0.591	1.24472	0.957791
Q922F4	Tubulin beta-6 chain OS=Mus musculus GN=Tubb6 PE=1 SV=1 - [TBB6_MOUSE]	0.992723	1.00319	1.47745	1.504	1.24434	0.185204
P35762	CD81 antigen OS=Mus musculus GN=Cd81 PE=1 SV=2 - [CD81_MOUSE]	1.09459	1.07018	ND	1.566	1.24359	0.242668
Q99LC5	Electron transfer flavoprotein subunit alpha, mitochondrial OS=Mus musculus GN=Etfa PE=1 SV=2 - [ETFA_MOUSE]	2.2578	0.851675	0.62069	ND	1.24339	0.893305
Q3UQM7	Putative uncharacterized protein OS=Mus musculus GN=Slc7a5 PE=2 SV=1 - [Q3UQM7_MOUSE]	1.32017	1.12281	1.14854	1.376	1.24188	0.024263
D3Z6S1	Transmembrane protein 214 OS=Mus musculus GN=Tmem214 PE=1 SV=3 - [D3Z6S1_MOUSE]	2.40644	0.642743	0.675066	ND	1.24142	0.976444
Q8QZY1	Eukaryotic translation initiation factor 3 subunit L OS=Mus musculus GN=Eif3l PE=1 SV=1 - [EIF3L_MOUSE]	0.966736	2.10845	0.897878	0.991	1.24102	0.511013
A2A513	Keratin, type I cytoskeletal 10 OS=Mus musculus GN=Krt10 PE=1 SV=1 - [A2A513_MOUSE]	1.0395	1.5949	1.32626	1	1.24016	0.169928
A8DUN2	Beta-globin OS=Mus musculus GN=Hbbt1 PE=3 SV=1 - [A8DUN2_MOUSE]	1.0395	1.5949	1.32626	1	1.24016	0.169928
B2RTP7	Krt2 protein OS=Mus musculus GN=Krt2 PE=2 SV=1 - [B2RTP7_MOUSE]	1.0395	1.5949	1.32626	1	1.24016	0.169928
E9Q1Y3	Apolipoprotein B-100 (Fragment) OS=Mus musculus GN=Apob PE=1 SV=1 - [E9Q1Y3_MOUSE]	1.0395	1.5949	1.32626	1	1.24016	0.169928
H7BX99	Prothrombin OS=Mus musculus GN=F2 PE=1 SV=1 - [H7BX99_MOUSE]	1.0395	1.5949	1.32626	1	1.24016	0.169928
O88783	Coagulation factor V OS=Mus musculus GN=F5 PE=1 SV=1 - [FA5_MOUSE]	1.0395	1.5949	1.32626	1	1.24016	0.169928
P01027	Complement C3 OS=Mus musculus GN=C3 PE=1 SV=3 - [CO3_MOUSE]	1.0395	1.5949	1.32626	1	1.24016	0.169928
P32261	Antithrombin-III OS=Mus musculus GN=Serpinc1 PE=1 SV=1 - [ANT3_MOUSE]	1.0395	1.5949	1.32626	1	1.24016	0.169928
P50446	Keratin, type II cytoskeletal 6A OS=Mus musculus GN=Krt6a PE=1 SV=3 - [K2C6A_MOUSE]	1.0395	1.5949	1.32626	1	1.24016	0.169928
Q61703	Inter-alpha-trypsin inhibitor heavy chain H2 OS=Mus musculus GN=Itih2 PE=1 SV=1 - [ITIH2_MOUSE]	1.0395	1.5949	1.32626	1	1.24016	0.169928
Q6GQT1	Alpha-2-macroglobulin-P OS=Mus musculus GN=A2m PE=2 SV=2 - [A2MG_MOUSE]	1.0395	1.5949	1.32626	1	1.24016	0.169928
Q6TCI0	Angiostatin OS=Mus musculus GN=Plg PE=2 SV=1 - [Q6TCI0_MOUSE]	1.0395	1.5949	1.32626	1	1.24016	0.169928
Q922U2	Keratin, type II cytoskeletal 5 OS=Mus musculus GN=Krt5 PE=1 SV=1 - [K2C5_MOUSE]	1.0395	1.5949	1.32626	1	1.24016	0.169928
Q9QWL7	Keratin, type I cytoskeletal 17 OS=Mus musculus GN=Krt17 PE=1 SV=3 - [K1C17_MOUSE]	1.0395	1.5949	1.32626	1	1.24016	0.169928
Q9Z2K1	Keratin, type I cytoskeletal 16 OS=Mus musculus GN=Krt16 PE=1 SV=3 - [K1C16_MOUSE]	1.0395	1.5949	1.32626	1	1.24016	0.169928
Q3THW7	Eukaryotic translation initiation factor 3 subunit H OS=Mus musculus GN=Eif3h PE=2 SV=1 - [Q3THW7_MOUSE]	1.11123	1.79426	ND	0.813	1.23949	0.556681
M4TKR7	Tyrosine-protein kinase receptor OS=Mus musculus GN=Insr PE=2 SV=1 - [M4TKR7_MOUSE]	0.81289	1.39394	1.42971	1.32	1.23913	0.249629
Q3TDB6	Putative uncharacterized protein OS=Mus musculus GN=Slc31a1 PE=2 SV=1 - [Q3TDB6_MOUSE]	1.30561	0.650718	1.36737	1.631	1.23868	0.487227
Q8BMF4	Dihydrolipoyllysine-residue acetyltransferase component of pyruvate dehydrogenase complex, mitochondrial OS=Mus musculus GN=Dlat PE=1 SV=2 - [ODP2_MOUSE]	1.48025	1.7799	0.728117	0.953	1.23532	0.512825
P70206	Plexin-A1 OS=Mus musculus GN=Plxna1 PE=1 SV=1 - [PLXA1_MOUSE]	1.12474	1.22648	1.15252	1.435	1.23468	0.0327892
Q8BLF1	Neutral cholesterol ester hydrolase 1 OS=Mus musculus GN=Nceh1 PE=1 SV=1 - [NCEH1_MOUSE]	1.28586	1.16746	1.24138	ND	1.23157	0.0180041
A0A0N4SVQ1	Cytochrome c oxidase subunit NDUFA4 OS=Mus musculus GN=Ndufa4 PE=1 SV=1 - [A0A0N4SVQ1_MOUSE]	0.977131	0.883573	1.01724	2.048	1.23149	0.50094
D3YUT3	40S ribosomal protein S19 (Fragment) OS=Mus musculus GN=Rps19 PE=1 SV=2 - [D3YUT3_MOUSE]	ND	1.8118	0.644562	1.237	1.23112	0.723837
Q9D023	Mitochondrial pyruvate carrier 2 OS=Mus musculus GN=Mpc2 PE=1 SV=1 - [MPC2_MOUSE]	1.13721	ND	1.55305	1	1.23009	0.283935
P62774	Myotrophin OS=Mus musculus GN=Mtpn PE=1 SV=2 - [MTPN_MOUSE]	1.31393	1.5949	0.786472	1.218	1.22832	0.327706
P60710	Actin, cytoplasmic 1 OS=Mus musculus GN=Actb PE=1 SV=1 - [ACTB_MOUSE]	1.36902	1.57576	0.992042	0.975	1.22796	0.221003
E9QKK8	Phospholipid-transporting ATPase OS=Mus musculus GN=Atp11c PE=1 SV=1 - [E9QKK8_MOUSE]	1.06237	0.709729	0.96817	2.17	1.22757	0.659714
Q91ZV8	Adhesion G protein-coupled receptor A2 OS=Mus musculus GN=Adgra2 PE=1 SV=2 - [AGRA2_MOUSE]	0.965696	1.34131	1.22149	1.381	1.22737	0.0950939
Q8VI75	Importin-4 OS=Mus musculus GN=Ipo4 PE=1 SV=1 - [IPO4_MOUSE]	0.952183	1.22488	1.15252	1.561	1.22265	0.166723
P54754	Ephrin type-B receptor 3 OS=Mus musculus GN=Ephb3 PE=1 SV=2 - [EPHB3_MOUSE]	1.58004	0.569378	1.27586	1.465	1.22257	0.619222
Q64430	Copper-transporting ATPase 1 OS=Mus musculus GN=Atp7a PE=1 SV=3 - [ATP7A_MOUSE]	1.05094	1.43062	1.18435	ND	1.22197	0.165464
Q8R2Y2	Cell surface glycoprotein MUC18 OS=Mus musculus GN=Mcam PE=1 SV=1 - [MUC18_MOUSE]	1.42308	1.35885	1.08488	1.021	1.22195	0.102652
Q3TQP7	Putative uncharacterized protein OS=Mus musculus GN=Acat1 PE=2 SV=1 - [Q3TQP7_MOUSE]	1.81705	1.08134	ND	0.767	1.2218	0.640201
Q7TMG7	Natriuretic peptide receptor 3 OS=Mus musculus GN=Npr3 PE=2 SV=1 - [Q7TMG7_MOUSE]	2.76091	0.015949	0.433687	1.669	1.21989	0.511567
B0F2B4	Neuroligin 4-like OS=Mus musculus GN=Nlgn4l PE=1 SV=1 - [NLGN4_MOUSE]	1.0447	1.14514	1.19363	1.495	1.21962	0.0884234
P97299	Secreted frizzled-related protein 2 OS=Mus musculus GN=Sfrp2 PE=2 SV=2 - [SFRP2_MOUSE]	1.47089	ND	0.462865	1.72	1.21792	0.910466
P61022	Calcineurin B homologous protein 1 OS=Mus musculus GN=Chp1 PE=1 SV=2 - [CHP1_MOUSE]	1.05717	0.982456	1.15517	1.676	1.2177	0.2374
Q922Q4	Pyrroline-5-carboxylate reductase 2 OS=Mus musculus GN=Pycr2 PE=1 SV=1 - [P5CR2_MOUSE]	1.19023	1.17065	1.2878	ND	1.21623	0.0220378
Q9JJI8	60S ribosomal protein L38 OS=Mus musculus GN=Rpl38 PE=1 SV=3 - [RL38_MOUSE]	1.11538	1.51515	0.950928	1.282	1.21587	0.166202
Q9Z2X1	Heterogeneous nuclear ribonucleoprotein F OS=Mus musculus GN=Hnrnpf PE=1 SV=3 - [HNRPF_MOUSE]	1.24948	1.27751	1.12732	1.203	1.21433	0.00586293
Q5RKP0	Vat1 protein (Fragment) OS=Mus musculus GN=Vat1 PE=2 SV=1 - [Q5RKP0_MOUSE]	0.901247	1.03509	1.70557	ND	1.21397	0.508043
A2AVJ7	Ribosome-binding protein 1 OS=Mus musculus GN=Rrbp1 PE=1 SV=1 - [A2AVJ7_MOUSE]	0.970894	1.03828	1.62865	ND	1.21261	0.415947
Q9DBH5	Vesicular integral-membrane protein VIP36 OS=Mus musculus GN=Lman2 PE=1 SV=2 - [LMAN2_MOUSE]	1.97401	1.07656	0.977454	0.822	1.21251	0.533104
P38060	Hydroxymethylglutaryl-CoA lyase, mitochondrial OS=Mus musculus GN=Hmgcl PE=1 SV=2 - [HMGCL_MOUSE]	1.0343	1.66348	0.938992	ND	1.21226	0.46108
Q8C3R1	BRCA1-associated ATM activator 1 OS=Mus musculus GN=Brat1 PE=1 SV=1 - [BRAT1_MOUSE]	0.720374	ND	1.29045	1.625	1.21194	0.62728
P04104	Keratin, type II cytoskeletal 1 OS=Mus musculus GN=Krt1 PE=1 SV=4 - [K2C1_MOUSE]	1.0395	1.5949	ND	1	1.21147	0.376877
P07724	Serum albumin OS=Mus musculus GN=Alb PE=1 SV=3 - [ALBU_MOUSE]	1.0395	1.5949	ND	1	1.21147	0.376877
Q3UHH8	Glucoside xylosyltransferase 1 OS=Mus musculus GN=Gxylt1 PE=1 SV=2 - [GXLT1_MOUSE]	1.27339	0.76555	1.59416	ND	1.21103	0.568064
Q3UIB5	Putative uncharacterized protein OS=Mus musculus GN=Dhrs4 PE=2 SV=1 - [Q3UIB5_MOUSE]	1.95322	0.665072	1.01459	ND	1.21096	0.796691
P17742	Peptidyl-prolyl cis-trans isomerase A OS=Mus musculus GN=Ppia PE=1 SV=2 - [PPIA_MOUSE]	0.902287	0.899522	1.09284	1.94	1.20866	0.508908
Q8BLU0	Leucine-rich repeat transmembrane protein FLRT2 OS=Mus musculus GN=Flrt2 PE=1 SV=1 - [FLRT2_MOUSE]	1.16216	ND	1.02653	1.436	1.20823	0.208555
Q7TQG5	Neogenin OS=Mus musculus GN=Neo1 PE=2 SV=1 - [Q7TQG5_MOUSE]	0.908524	1.54864	0.909814	1.465	1.208	0.360986
Q3TZP9	Putative uncharacterized protein OS=Mus musculus GN=Ror2 PE=2 SV=1 - [Q3TZP9_MOUSE]	ND	1.04625	1.07029	1.505	1.20718	0.277113
P53798	Squalene synthase OS=Mus musculus GN=Fdft1 PE=1 SV=2 - [FDFT_MOUSE]	1.17775	ND	1.11804	1.316	1.20393	0.0624419
P62962	Profilin-1 OS=Mus musculus GN=Pfn1 PE=1 SV=2 - [PROF1_MOUSE]	0.928274	0.835726	1.08355	1.968	1.20389	0.557628
Q3TEW6	Myelin protein zero-like protein 1 OS=Mus musculus GN=Mpzl1 PE=1 SV=1 - [MPZL1_MOUSE]	1.93451	0.910686	0.765252	ND	1.20348	0.759826
P54823	Probable ATP-dependent RNA helicase DDX6 OS=Mus musculus GN=Ddx6 PE=1 SV=1 - [DDX6_MOUSE]	1.21206	1.33014	ND	1.068	1.2034	0.104375
P28571	Sodium- and chloride-dependent glycine transporter 1 OS=Mus musculus GN=Slc6a9 PE=1 SV=3 - [SC6A9_MOUSE]	0.441788	1.09888	1.15252	2.12	1.2033	0.903301
P98203	Armadillo repeat protein deleted in velo-cardio-facial syndrome homolog OS=Mus musculus GN=Arvcf PE=1 SV=2 - [ARVC_MOUSE]	1.85031	0.617225	1.14191	ND	1.20315	0.806714
P48036	Annexin A5 OS=Mus musculus GN=Anxa5 PE=1 SV=1 - [ANXA5_MOUSE]	1.25988	1.58214	1.08753	0.883	1.20314	0.278009
Q8BH95	Enoyl-CoA hydratase, mitochondrial OS=Mus musculus GN=Echs1 PE=1 SV=1 - [ECHM_MOUSE]	1.86798	0.822967	1.21353	0.908	1.20312	0.525392
P53986	Monocarboxylate transporter 1 OS=Mus musculus GN=Slc16a1 PE=1 SV=1 - [MOT1_MOUSE]	1.30665	ND	1.12599	1.174	1.20222	0.0543804
G5E8J0	Neurogenic locus notch homolog protein 2 OS=Mus musculus GN=Notch2 PE=1 SV=1 - [G5E8J0_MOUSE]	1.47297	0.945774	1.15915	1.23	1.20197	0.156849
Q61072	Disintegrin and metalloproteinase domain-containing protein 9 OS=Mus musculus GN=Adam9 PE=1 SV=2 - [ADAM9_MOUSE]	1.14761	1.17863	1.27719	ND	1.20114	0.0297447
Q9CQE1	Protein NipSnap homolog 3B OS=Mus musculus GN=Nipsnap3b PE=1 SV=1 - [NPS3B_MOUSE]	1.10707	1.32217	1.17109	ND	1.20011	0.0755493
Q61074	Protein phosphatase 1G OS=Mus musculus GN=Ppm1g PE=1 SV=3 - [PPM1G_MOUSE]	0.898129	1.5949	1.1061	ND	1.19971	0.457213
Q61165	Sodium/hydrogen exchanger 1 OS=Mus musculus GN=Slc9a1 PE=1 SV=1 - [SL9A1_MOUSE]	1.05925	0.893142	0.944297	1.898	1.19867	0.501566
Q9CTC7	Putative uncharacterized protein (Fragment) OS=Mus musculus GN=Slc25a11 PE=2 SV=1 - [Q9CTC7_MOUSE]	1.37734	ND	1.01724	1.199	1.19786	0.187075
E9QMH7	Inhibitor of nuclear factor kappa-B kinase-interacting protein OS=Mus musculus GN=Ikbip PE=1 SV=1 - [E9QMH7_MOUSE]	1.49896	1.17703	1.4244	0.686	1.1966	0.501629
Q9ESW4	Acylglycerol kinase, mitochondrial OS=Mus musculus GN=Agk PE=1 SV=1 - [AGK_MOUSE]	1.05509	0.980861	1.09019	1.66	1.19654	0.278136
Q04857	Collagen alpha-1(VI) chain OS=Mus musculus GN=Col6a1 PE=1 SV=1 - [CO6A1_MOUSE]	1.34927	0.511962	2.34483	0.576	1.19552	0.96474
Q80TD8	MKIAA1423 protein (Fragment) OS=Mus musculus GN=mKIAA1423 PE=4 SV=3 - [Q80TD8_MOUSE]	1.39501	1.07974	ND	1.11	1.19492	0.169263
O35379	Multidrug resistance-associated protein 1 OS=Mus musculus GN=Abcc1 PE=1 SV=1 - [MRP1_MOUSE]	1.02183	1.20255	0.912467	1.642	1.19471	0.31797
P36895	Bone morphogenetic protein receptor type-1A OS=Mus musculus GN=Bmpr1a PE=2 SV=1 - [BMR1A_MOUSE]	1.95946	0.507177	1.11671	ND	1.19445	0.937491
P50543	Protein S100-A11 OS=Mus musculus GN=S100a11 PE=1 SV=1 - [S10AB_MOUSE]	1.35031	1.42584	1.14456	0.85	1.19268	0.270004
B9EIU3	Attractin OS=Mus musculus GN=Atrn PE=2 SV=1 - [B9EIU3_MOUSE]	ND	1.16427	1.32626	1.087	1.19251	0.0977511
Q02013	Aquaporin-1 OS=Mus musculus GN=Aqp1 PE=1 SV=3 - [AQP1_MOUSE]	1.2422	ND	0.736074	1.597	1.19176	0.635742
Q08879	Fibulin-1 OS=Mus musculus GN=Fbln1 PE=1 SV=2 - [FBLN1_MOUSE]	1.47089	ND	1.32626	0.777	1.19138	0.555837
P47802	Metaxin-1 OS=Mus musculus GN=Mtx1 PE=1 SV=1 - [MTX1_MOUSE]	1.09252	1.32695	1	1.345	1.19112	0.106748
Q3TXK6	Putative uncharacterized protein OS=Mus musculus GN=Tsnax PE=2 SV=1 - [Q3TXK6_MOUSE]	0.766112	1.37959	1.42706	ND	1.19092	0.567512
Q8BIJ6	Isoleucine--tRNA ligase, mitochondrial OS=Mus musculus GN=Iars2 PE=1 SV=1 - [SYIM_MOUSE]	1.12786	1.14354	1.29973	ND	1.19038	0.0623919
P62869	Transcription elongation factor B polypeptide 2 OS=Mus musculus GN=Tceb2 PE=1 SV=1 - [ELOB_MOUSE]	0.880457	1.21691	0.953581	1.705	1.18899	0.419071
P29341	Polyadenylate-binding protein 1 OS=Mus musculus GN=Pabpc1 PE=1 SV=2 - [PABP1_MOUSE]	1.21518	1.68262	0.823607	1.025	1.1866	0.431921
O35737	Heterogeneous nuclear ribonucleoprotein H OS=Mus musculus GN=Hnrnph1 PE=1 SV=3 - [HNRH1_MOUSE]	1.2474	1.41786	0.924403	1.156	1.18642	0.174312
B2CY77	Laminin receptor (Fragment) OS=Mus musculus GN=Rpsa PE=2 SV=1 - [B2CY77_MOUSE]	ND	1.91707	0.724138	0.918	1.1864	0.808621
Q3TJN6	Putative uncharacterized protein OS=Mus musculus GN=Snx5 PE=2 SV=1 - [Q3TJN6_MOUSE]	1.18711	1.41467	ND	0.957	1.18626	0.296655
P62267	40S ribosomal protein S23 OS=Mus musculus GN=Rps23 PE=1 SV=3 - [RS23_MOUSE]	1.51143	ND	0.823607	1.223	1.18601	0.513507
Q3UGQ1	Cellular tumor antigen p53 (Fragment) OS=Mus musculus GN=Trp53 PE=2 SV=1 - [Q3UGQ1_MOUSE]	1.39709	1.04944	1.11008	ND	1.18554	0.204766
Q01705	Neurogenic locus notch homolog protein 1 OS=Mus musculus GN=Notch1 PE=1 SV=3 - [NOTC1_MOUSE]	1.30353	1.0319	1.0756	1.33	1.18526	0.0865354
Q9CQE8	UPF0568 protein C14orf166 homolog OS=Mus musculus PE=1 SV=1 - [CN166_MOUSE]	1.29938	1.39553	ND	0.858	1.1843	0.433756
P51655	Glypican-4 OS=Mus musculus GN=Gpc4 PE=1 SV=2 - [GPC4_MOUSE]	1.41996	0.545455	1.05703	1.708	1.18261	0.759779
Q6PE80	Axl protein OS=Mus musculus GN=Axl PE=1 SV=1 - [Q6PE80_MOUSE]	1.20062	1.21691	1.11273	1.2	1.18257	0.00377891
Q80X71	Transmembrane protein 106B OS=Mus musculus GN=Tmem106b PE=1 SV=1 - [T106B_MOUSE]	0.588358	ND	1.2931	1.665	1.18215	0.824829
Q6VVW5	Atrial natriuretic peptide receptor 2 OS=Mus musculus GN=Npr2 PE=1 SV=2 - [ANPRB_MOUSE]	0.989605	1.0925	1.45623	ND	1.17945	0.321595
P16045	Galectin-1 OS=Mus musculus GN=Lgals1 PE=1 SV=3 - [LEG1_MOUSE]	0.797297	1.03828	1.21883	1.663	1.17935	0.461796
P14576	Signal recognition particle 54 kDa protein OS=Mus musculus GN=Srp54 PE=1 SV=2 - [SRP54_MOUSE]	ND	0.894737	0.770557	1.872	1.1791	0.785916
B2M1R7	Poly(RC) binding protein 2 OS=Mus musculus GN=Pcbp2 PE=2 SV=1 - [B2M1R7_MOUSE]	1.18607	1.17065	0.93634	1.422	1.17877	0.1704
Q3ULD5	Methylcrotonoyl-CoA carboxylase beta chain, mitochondrial OS=Mus musculus GN=Mccc2 PE=1 SV=1 - [MCCB_MOUSE]	0.982328	1.2504	1.18568	1.294	1.1781	0.0818915
Q9D2G2	Dihydrolipoyllysine-residue succinyltransferase component of 2-oxoglutarate dehydrogenase complex, mitochondrial OS=Mus musculus GN=Dlst PE=1 SV=1 - [ODO2_MOUSE]	0.596674	2.14833	ND	0.789	1.178	0.993143
P62830	60S ribosomal protein L23 OS=Mus musculus GN=Rpl23 PE=1 SV=1 - [RL23_MOUSE]	1.17983	1.23285	0.97878	1.319	1.17762	0.0904866
P23198	Chromobox protein homolog 3 OS=Mus musculus GN=Cbx3 PE=1 SV=2 - [CBX3_MOUSE]	0.871102	1.80861	ND	0.852	1.17724	0.729842
O35639	Annexin A3 OS=Mus musculus GN=Anxa3 PE=1 SV=4 - [ANXA3_MOUSE]	1.33888	1.47368	1.02653	0.862	1.17527	0.338653
Q91V35	Receptor-type tyrosine-protein phosphatase OS=Mus musculus GN=Ptpra PE=1 SV=1 - [Q91V35_MOUSE]	1.90437	0.432217	1.11406	1.248	1.17466	0.920984
Q3TC09	Putative uncharacterized protein (Fragment) OS=Mus musculus GN=Clcf1 PE=2 SV=1 - [Q3TC09_MOUSE]	ND	0.644338	0.758621	2.121	1.17465	0.977187
P25444	40S ribosomal protein S2 OS=Mus musculus GN=Rps2 PE=1 SV=3 - [RS2_MOUSE]	1.29314	ND	0.636605	1.59	1.17325	0.776845
Q3UVK0	Endoplasmic reticulum metallopeptidase 1 OS=Mus musculus GN=Ermp1 PE=1 SV=2 - [ERMP1_MOUSE]	0.971933	1.53429	1.01326	ND	1.17316	0.444764
Q3V009	Transmembrane emp24 domain-containing protein 1 OS=Mus musculus GN=Tmed1 PE=1 SV=1 - [TMED1_MOUSE]	1.85967	0.786284	0.872679	ND	1.17288	0.792768
Q3UAZ7	Putative uncharacterized protein (Fragment) OS=Mus musculus GN=Hmgb2 PE=2 SV=1 - [Q3UAZ7_MOUSE]	1.06861	0.808612	1.32891	1.479	1.17128	0.393962
P09055	Integrin beta-1 OS=Mus musculus GN=Itgb1 PE=1 SV=1 - [ITB1_MOUSE]	0.966736	1.45774	1.12202	1.134	1.17012	0.184969
P58242	Acid sphingomyelinase-like phosphodiesterase 3b OS=Mus musculus GN=Smpdl3b PE=1 SV=1 - [ASM3B_MOUSE]	1.47609	0.6874	0.819629	1.696	1.16978	0.722116
Q9CWJ9	Bifunctional purine biosynthesis protein PURH OS=Mus musculus GN=Atic PE=1 SV=2 - [PUR9_MOUSE]	ND	1.52632	0.871353	1.105	1.16756	0.512323
D3Z636	Inorganic pyrophosphatase 2, mitochondrial OS=Mus musculus GN=Ppa2 PE=1 SV=1 - [D3Z636_MOUSE]	1.28482	1.31419	0.903183	ND	1.1674	0.3663
A0A0R4J0I9	Low density lipoprotein receptor-related protein 1 OS=Mus musculus GN=Lrp1 PE=1 SV=1 - [A0A0R4J0I9_MOUSE]	0.944906	0.781499	1.2069	1.736	1.16733	0.571424
Q8C0Z1	Protein FAM234A OS=Mus musculus GN=Fam234a PE=1 SV=1 - [F234A_MOUSE]	1.2422	1.02233	1.13395	1.268	1.16662	0.0550667
Q9CYN2	Signal peptidase complex subunit 2 OS=Mus musculus GN=Spcs2 PE=1 SV=1 - [SPCS2_MOUSE]	1.84927	0.797448	0.846154	ND	1.16429	0.810936
P50516	V-type proton ATPase catalytic subunit A OS=Mus musculus GN=Atp6v1a PE=1 SV=2 - [VATA_MOUSE]	1.29314	0.960128	1.2374	ND	1.16356	0.262886
P68373	Tubulin alpha-1C chain OS=Mus musculus GN=Tuba1c PE=1 SV=1 - [TBA1C_MOUSE]	1.43035	ND	1.05968	1	1.16335	0.337772
A2AS45	Plakophilin-4 OS=Mus musculus GN=Pkp4 PE=1 SV=1 - [A2AS45_MOUSE]	1.28586	1.09569	0.860743	1.41	1.16307	0.302837
Q62009	Periostin OS=Mus musculus GN=Postn PE=1 SV=2 - [POSTN_MOUSE]	ND	1.5949	1.32626	0.567	1.16272	0.86667
S4R1N6	40S ribosomal protein S18 OS=Mus musculus GN=Rps18 PE=3 SV=1 - [S4R1N6_MOUSE]	ND	1.58852	0.583554	1.315	1.16236	0.849788
Q2PZL6	Protocadherin Fat 4 OS=Mus musculus GN=Fat4 PE=1 SV=2 - [FAT4_MOUSE]	1.60707	ND	0.640584	1.238	1.16188	0.795534
Q8BMK4	Cytoskeleton-associated protein 4 OS=Mus musculus GN=Ckap4 PE=1 SV=2 - [CKAP4_MOUSE]	1.71622	0.984051	1.00133	0.939	1.16015	0.475619
Q8BY89	Choline transporter-like protein 2 OS=Mus musculus GN=Slc44a2 PE=1 SV=2 - [CTL2_MOUSE]	1.25676	0.961722	1.14324	1.275	1.15918	0.117117
P20060	Beta-hexosaminidase subunit beta OS=Mus musculus GN=Hexb PE=1 SV=2 - [HEXB_MOUSE]	0.64657	1.09888	1.78515	1.103	1.1584	0.712845
D3YU17	Nicalin OS=Mus musculus GN=Ncln PE=1 SV=1 - [D3YU17_MOUSE]	1.43659	0.907496	1.12865	ND	1.15758	0.434174
Q6ZQ83	MKIAA0620 protein (Fragment) OS=Mus musculus GN=Plxnd1 PE=2 SV=1 - [Q6ZQ83_MOUSE]	1.49896	1.23285	0.738727	ND	1.15685	0.671537
P63101	14-3-3 protein zeta/delta OS=Mus musculus GN=Ywhaz PE=1 SV=1 - [1433Z_MOUSE]	1.34927	1.08612	1.04509	1.146	1.15662	0.0876673
Q9CQU3	Protein RER1 OS=Mus musculus GN=Rer1 PE=1 SV=1 - [RER1_MOUSE]	1.44699	ND	0.819629	1.201	1.15587	0.55394
P54763	Ephrin type-B receptor 2 OS=Mus musculus GN=Ephb2 PE=1 SV=3 - [EPHB2_MOUSE]	1.09771	0.963317	1.00133	1.559	1.15534	0.336321
Q8VHR0	Protocadherin 18 OS=Mus musculus GN=Pcdh18 PE=1 SV=2 - [PCD18_MOUSE]	1.7817	ND	0.578249	1.103	1.15432	0.907961
G3UXX3	Sepiapterin reductase OS=Mus musculus GN=Spr PE=1 SV=1 - [G3UXX3_MOUSE]	ND	0.61882	1.44164	1.402	1.15415	0.81322
Q3V1M1	Immunoglobulin superfamily member 10 OS=Mus musculus GN=Igsf10 PE=2 SV=2 - [IGS10_MOUSE]	0.691268	0.015949	2.75464	ND	1.15395	0.528259
F8VQJ3	Laminin subunit gamma-1 OS=Mus musculus GN=Lamc1 PE=1 SV=1 - [F8VQJ3_MOUSE]	1.6185	1.17863	1.1366	0.682	1.15393	0.622408
P51480	Cyclin-dependent kinase inhibitor 2A OS=Mus musculus GN=Cdkn2a PE=1 SV=2 - [CDN2A_MOUSE]	2.17152	0.601276	0.688329	ND	1.15371	0.938346
Q8R3X4	Timm44 protein (Fragment) OS=Mus musculus GN=Timm44 PE=2 SV=1 - [Q8R3X4_MOUSE]	1.55094	0.864434	1.04244	ND	1.1526	0.583726
Q9CZX9	ER membrane protein complex subunit 4 OS=Mus musculus GN=Emc4 PE=1 SV=1 - [EMC4_MOUSE]	1.50624	0.979266	0.972149	ND	1.15255	0.493857
D3YWF6	Ubiquitin thioesterase OTUB1 OS=Mus musculus GN=Otub1 PE=1 SV=1 - [D3YWF6_MOUSE]	0.940748	1.05263	1.37003	1.235	1.1496	0.219513
Q3U9G9	Lamin-B receptor OS=Mus musculus GN=Lbr PE=1 SV=2 - [LBR_MOUSE]	1.44699	0.998405	1.21618	0.935	1.14914	0.299029
Q8BGK6	Y+L amino acid transporter 2 OS=Mus musculus GN=Slc7a6 PE=1 SV=1 - [YLAT2_MOUSE]	1.19751	0.832536	1	1.566	1.14901	0.468884
P28828	Receptor-type tyrosine-protein phosphatase mu OS=Mus musculus GN=Ptprm PE=1 SV=2 - [PTPRM_MOUSE]	1.04678	0.917065	1.35942	1.271	1.14856	0.254838
P53994	Ras-related protein Rab-2A OS=Mus musculus GN=Rab2a PE=1 SV=1 - [RAB2A_MOUSE]	0.920998	1.26794	1.24668	1.155	1.14766	0.175676
A2A813	Protein deglycase DJ-1 OS=Mus musculus GN=Park7 PE=1 SV=1 - [A2A813_MOUSE]	0.597713	1.68581	1.15915	ND	1.14756	0.88013
P57780	Alpha-actinin-4 OS=Mus musculus GN=Actn4 PE=1 SV=1 - [ACTN4_MOUSE]	0.644491	1.57895	1.21618	ND	1.14654	0.814433
Q32NY4	Metal transporter CNNM3 OS=Mus musculus GN=Cnnm3 PE=1 SV=2 - [CNNM3_MOUSE]	0.982328	1.29825	1.15782	ND	1.14613	0.24964
Q6ZWZ6	40S ribosomal protein S12 OS=Mus musculus GN=Rps12 PE=1 SV=1 - [Q6ZWZ6_MOUSE]	1.09563	1.72408	0.615385	ND	1.14503	0.881822
P17879	Heat shock 70 kDa protein 1B OS=Mus musculus GN=Hspa1b PE=1 SV=3 - [HS71B_MOUSE]	ND	0.869219	1.40584	1.16	1.14502	0.492766
Q9Z0L0	Trophoblast glycoprotein OS=Mus musculus GN=Tpbg PE=1 SV=3 - [TPBG_MOUSE]	0.948025	0.8437	1.27984	1.505	1.14414	0.476757
P35564	Calnexin OS=Mus musculus GN=Canx PE=1 SV=1 - [CALX_MOUSE]	1.63721	0.958533	1.17374	0.807	1.14412	0.560873
O54890	Integrin beta-3 OS=Mus musculus GN=Itgb3 PE=1 SV=2 - [ITB3_MOUSE]	1.05821	0.676236	1.39125	1.449	1.14367	0.637614
Q69ZF7	Metal transporter CNNM4 OS=Mus musculus GN=Cnnm4 PE=1 SV=2 - [CNNM4_MOUSE]	0.716216	1.5311	1.17772	ND	1.14168	0.73878
Q6ZWQ7	Signal peptidase complex subunit 3 OS=Mus musculus GN=Spcs3 PE=1 SV=1 - [Q6ZWQ7_MOUSE]	1.8815	0.893142	0.998674	0.793	1.14158	0.73545
B7ZP45	Lrig1 protein OS=Mus musculus GN=Lrig1 PE=2 SV=1 - [B7ZP45_MOUSE]	ND	1.25199	1.15252	1.02	1.1415	0.162857
Q07417	Short-chain specific acyl-CoA dehydrogenase, mitochondrial OS=Mus musculus GN=Acads PE=1 SV=2 - [ACADS_MOUSE]	1.27027	0.904306	1.24934	ND	1.1413	0.38999
B2RWT9	Plexin B1 OS=Mus musculus GN=Plxnb1 PE=2 SV=1 - [B2RWT9_MOUSE]	1.921	0.279107	1.22149	ND	1.14053	0.831166
Q14C53	Solute carrier family 39 (Zinc transporter), member 7 OS=Mus musculus GN=Slc39a7 PE=2 SV=1 - [Q14C53_MOUSE]	1.36279	0.781499	1.27719	ND	1.14049	0.618216
Q62470	Integrin alpha-3 OS=Mus musculus GN=Itga3 PE=1 SV=1 - [ITA3_MOUSE]	0.64553	1.75598	1.1366	1.023	1.14028	0.758973
Q3UNJ3	Putative uncharacterized protein OS=Mus musculus GN=Fkbp10 PE=2 SV=1 - [Q3UNJ3_MOUSE]	1.70374	1.22329	1.14589	0.481	1.13848	0.905918
E9QNX9	Tyrosine-protein kinase receptor OS=Mus musculus GN=Igf1r PE=1 SV=1 - [E9QNX9_MOUSE]	0.539501	1.45455	1.27056	1.287	1.1379	0.802717
B7STB7	Annexin OS=Mus musculus GN=Anxa1 PE=2 SV=1 - [B7STB7_MOUSE]	1.33992	1.07656	1.02255	1.11	1.13725	0.127602
Q8C7C4	Putative uncharacterized protein (Fragment) OS=Mus musculus PE=2 SV=1 - [Q8C7C4_MOUSE]	1.04678	0.84689	1.01724	1.635	1.13648	0.537006
O54833	Casein kinase II subunit alpha' OS=Mus musculus GN=Csnk2a2 PE=1 SV=1 - [CSK22_MOUSE]	1.25572	1.30941	0.838196	ND	1.13444	0.530606
Q8VEK0	Cell cycle control protein 50A OS=Mus musculus GN=Tmem30a PE=1 SV=1 - [CC50A_MOUSE]	1.4553	0.877193	1.06764	ND	1.13338	0.556173
P04925	Major prion protein OS=Mus musculus GN=Prnp PE=1 SV=2 - [PRIO_MOUSE]	1.08836	0.636364	1.17374	1.635	1.13337	0.740095
Q9WUK4	Replication factor C subunit 2 OS=Mus musculus GN=Rfc2 PE=1 SV=1 - [RFC2_MOUSE]	ND	1.10845	1.23873	1.052	1.13306	0.125935
Q5FWI3	Transmembrane protein 2 OS=Mus musculus GN=Tmem2 PE=1 SV=1 - [TMEM2_MOUSE]	1.58212	0.454545	0.992042	1.496	1.13118	0.958439
P97363	Serine palmitoyltransferase 2 OS=Mus musculus GN=Sptlc2 PE=1 SV=2 - [SPTC2_MOUSE]	1.25884	0.819777	1.33422	1.111	1.13096	0.399981
P60229	Eukaryotic translation initiation factor 3 subunit E OS=Mus musculus GN=Eif3e PE=1 SV=1 - [EIF3E_MOUSE]	1.02703	1.46252	ND	0.902	1.13052	0.555897
P32067	Lupus La protein homolog OS=Mus musculus GN=Ssb PE=1 SV=1 - [LA_MOUSE]	1.0395	1.72727	0.624668	ND	1.13048	0.908268
B1AT92	Growth factor receptor-bound protein 2 OS=Mus musculus GN=Grb2 PE=1 SV=1 - [B1AT92_MOUSE]	1.49584	0.674641	1.12732	1.224	1.13045	0.658837
P38647	Stress-70 protein, mitochondrial OS=Mus musculus GN=Hspa9 PE=1 SV=3 - [GRP75_MOUSE]	0.601871	1.65869	0.736074	1.519	1.12891	0.920926
Q3TN35	Small glutamine-rich tetratricopeptide repeat (TPR)-containing, alpha, isoform CRA_b OS=Mus musculus GN=Sgta PE=2 SV=1 - [Q3TN35_MOUSE]	1.14345	0.567783	1.01989	1.784	1.12878	0.871021
P16675	Lysosomal protective protein OS=Mus musculus GN=Ctsa PE=1 SV=1 - [PPGB_MOUSE]	1.0395	1.06061	1.22016	1.189	1.12732	0.0613908
Q8R2G6	Coiled-coil domain-containing protein 80 OS=Mus musculus GN=Ccdc80 PE=1 SV=2 - [CCD80_MOUSE]	0.596674	1.5949	1.08355	1.23	1.12628	0.793823
Q8K0C4	Lanosterol 14-alpha demethylase OS=Mus musculus GN=Cyp51a1 PE=1 SV=1 - [CP51A_MOUSE]	1.75468	ND	1.04111	0.583	1.12626	0.953382
Q922Q1	Mitochondrial amidoxime reducing component 2 OS=Mus musculus GN=Marc2 PE=1 SV=1 - [MARC2_MOUSE]	1.33888	1.08772	1.29178	0.786	1.12609	0.480224
Q3TJD7	PDZ and LIM domain protein 7 OS=Mus musculus GN=Pdlim7 PE=1 SV=1 - [PDLI7_MOUSE]	1.04158	ND	0.895225	1.441	1.12594	0.555754
Q3U1J4	DNA damage-binding protein 1 OS=Mus musculus GN=Ddb1 PE=1 SV=2 - [DDB1_MOUSE]	1.17672	1.2807	0.919098	ND	1.12551	0.389154
Q99JX4	Eukaryotic translation initiation factor 3 subunit M OS=Mus musculus GN=Eif3m PE=1 SV=1 - [EIF3M_MOUSE]	1	1.55024	0.82626	ND	1.1255	0.701074
P52800	Ephrin-B2 OS=Mus musculus GN=Efnb2 PE=1 SV=1 - [EFNB2_MOUSE]	1.32952	1.18022	0.866048	ND	1.12526	0.507476
A0A087WQE6	Transcription elongation factor B polypeptide 1 (Fragment) OS=Mus musculus GN=Tceb1 PE=1 SV=1 - [A0A087WQE6_MOUSE]	0.796258	1.5311	1.16711	1	1.12362	0.566411
Q80YX1	Tenascin OS=Mus musculus GN=Tnc PE=1 SV=1 - [TENA_MOUSE]	1.5104	ND	0.677719	1.181	1.12304	0.814614
Q8VDN2	Sodium/potassium-transporting ATPase subunit alpha-1 OS=Mus musculus GN=Atp1a1 PE=1 SV=1 - [AT1A1_MOUSE]	0.87422	1.20415	1.15119	1.262	1.12289	0.28769
Q3TV94	Putative uncharacterized protein OS=Mus musculus GN=Ssr1 PE=2 SV=1 - [Q3TV94_MOUSE]	1.59044	0.862839	0.911141	ND	1.12147	0.73978
Q3TJG5	Putative uncharacterized protein OS=Mus musculus GN=Slc12a4 PE=2 SV=1 - [Q3TJG5_MOUSE]	1.69958	0.518341	1.15119	1.107	1.11903	0.914617
A0A0A0MQM0	Eukaryotic translation initiation factor 5A (Fragment) OS=Mus musculus GN=Eif5a PE=1 SV=1 - [A0A0A0MQM0_MOUSE]	0.793139	0.862839	1.35146	1.466	1.11836	0.657645
Q8K4Z3	NAD(P)H-hydrate epimerase OS=Mus musculus GN=Apoa1bp PE=1 SV=1 - [NNRE_MOUSE]	0.888773	1.5311	0.932361	ND	1.11741	0.692904
P13439	Uridine 5'-monophosphate synthase OS=Mus musculus GN=Umps PE=1 SV=3 - [UMPS_MOUSE]	1.04678	0.805423	1.22281	1.393	1.117	0.498302
P61982	14-3-3 protein gamma OS=Mus musculus GN=Ywhag PE=1 SV=2 - [1433G_MOUSE]	1.2183	ND	0.970822	1.159	1.11604	0.266541
P04202	Transforming growth factor beta-1 OS=Mus musculus GN=Tgfb1 PE=1 SV=1 - [TGFB1_MOUSE]	1.52391	ND	0.680371	1.142	1.11543	0.833557
Q9D0J2	Putative uncharacterized protein OS=Mus musculus GN=Atp5d PE=2 SV=1 - [Q9D0J2_MOUSE]	1.09979	1.2504	ND	0.996	1.1154	0.252278
P18760	Cofilin-1 OS=Mus musculus GN=Cfl1 PE=1 SV=3 - [COF1_MOUSE]	0.972973	1.0303	1.14324	1.315	1.11538	0.218837
Q9DCW4	Electron transfer flavoprotein subunit beta OS=Mus musculus GN=Etfb PE=1 SV=3 - [ETFB_MOUSE]	2.21414	0.743222	0.5	1	1.11434	0.886814
Q60943	Interleukin-17 receptor A OS=Mus musculus GN=Il17ra PE=1 SV=1 - [I17RA_MOUSE]	0.713098	1.01116	1.37798	1.344	1.11156	0.67026
O35566	CD151 antigen OS=Mus musculus GN=Cd151 PE=1 SV=2 - [CD151_MOUSE]	0.772349	1.44179	1.14058	1.091	1.11143	0.571435
P11688	Integrin alpha-5 OS=Mus musculus GN=Itga5 PE=1 SV=3 - [ITA5_MOUSE]	1.02391	1.21691	1.08223	1.118	1.11026	0.0655727
Q80VY6	Cdh3 protein (Fragment) OS=Mus musculus GN=Cdh3 PE=2 SV=1 - [Q80VY6_MOUSE]	1.26923	1.05901	0.920424	1.191	1.10992	0.264069
O08529	Calpain-2 catalytic subunit OS=Mus musculus GN=Capn2 PE=1 SV=4 - [CAN2_MOUSE]	0.744283	1.12121	1.17109	1.403	1.1099	0.596989
Q8BXZ1	Protein disulfide-isomerase TMX3 OS=Mus musculus GN=Tmx3 PE=1 SV=2 - [TMX3_MOUSE]	1.40956	0.875598	0.965517	1.188	1.10967	0.474393
Q3TJ01	tRNA-splicing ligase RtcB homolog OS=Mus musculus GN=Rtcb PE=2 SV=1 - [Q3TJ01_MOUSE]	1.10187	1.29665	0.977454	1.06	1.10899	0.197349
Q8R502	Volume-regulated anion channel subunit LRRC8C OS=Mus musculus GN=Lrrc8c PE=1 SV=1 - [LRC8C_MOUSE]	1.45114	1.19936	0.807692	0.975	1.1083	0.578423
P97370	Sodium/potassium-transporting ATPase subunit beta-3 OS=Mus musculus GN=Atp1b3 PE=1 SV=1 - [AT1B3_MOUSE]	0.772349	1.26475	1.19894	1.196	1.10801	0.51658
P99024	Tubulin beta-5 chain OS=Mus musculus GN=Tubb5 PE=1 SV=1 - [TBB5_MOUSE]	1.33992	1.07018	1.20955	0.808	1.10691	0.496437
Q9DBV4	Matrix-remodeling-associated protein 8 OS=Mus musculus GN=Mxra8 PE=1 SV=1 - [MXRA8_MOUSE]	1.41684	0.599681	1.03448	1.373	1.106	0.828609
Q3UJW9	Putative uncharacterized protein OS=Mus musculus GN=Akr1a1 PE=2 SV=1 - [Q3UJW9_MOUSE]	0.449064	ND	1.09416	1.774	1.10574	0.919793
E9PZF0	Nucleoside diphosphate kinase OS=Mus musculus GN=Gm20390 PE=3 SV=1 - [E9PZF0_MOUSE]	0.752599	1.23923	1.05438	1.374	1.10505	0.607613
O35245	Polycystin-2 OS=Mus musculus GN=Pkd2 PE=1 SV=2 - [PKD2_MOUSE]	1.54782	ND	0.748011	1.019	1.10494	0.818139
Q3TH64	Putative uncharacterized protein OS=Mus musculus GN=Cyb5b PE=2 SV=1 - [Q3TH64_MOUSE]	1.03326	0.885167	1.39257	ND	1.10367	0.605946
E9Q035	Protein Gm20425 OS=Mus musculus GN=Gm20425 PE=4 SV=1 - [E9Q035_MOUSE]	1.40125	0.909091	ND	1	1.10345	0.601363
P08030	Adenine phosphoribosyltransferase OS=Mus musculus GN=Aprt PE=1 SV=2 - [APT_MOUSE]	1.16528	0.85327	1.29178	ND	1.10344	0.572224
O35874	Neutral amino acid transporter A OS=Mus musculus GN=Slc1a4 PE=1 SV=1 - [SATT_MOUSE]	0.933472	0.830941	1.06631	1.575	1.10143	0.666974
Q922Z3	Trap1 protein (Fragment) OS=Mus musculus GN=Trap1 PE=2 SV=1 - [Q922Z3_MOUSE]	1.33264	1.09091	0.876658	ND	1.10007	0.572645
Q3UJL7	Putative uncharacterized protein OS=Mus musculus GN=Srm PE=2 SV=1 - [Q3UJL7_MOUSE]	0.784823	1.70175	0.848806	1.063	1.0996	0.806054
Q9CQX5	Claudin domain-containing protein 1 OS=Mus musculus GN=Cldnd1 PE=1 SV=1 - [CLDN1_MOUSE]	0.83264	1.08931	0.942971	1.53	1.09873	0.64407
Q8BK67	Protein RCC2 OS=Mus musculus GN=Rcc2 PE=1 SV=1 - [RCC2_MOUSE]	0.855509	1.24242	1.06499	1.229	1.09798	0.412448
Q922W5	Pyrroline-5-carboxylate reductase 1, mitochondrial OS=Mus musculus GN=Pycr1 PE=1 SV=1 - [P5CR1_MOUSE]	1.3659	0.926635	0.993369	ND	1.0953	0.588257
Q9WV60	Glycogen synthase kinase-3 beta OS=Mus musculus GN=Gsk3b PE=1 SV=2 - [GSK3B_MOUSE]	0.859667	0.77193	1.68435	1.065	1.09524	0.817158
Q3TWN8	Putative uncharacterized protein OS=Mus musculus GN=Aldh18a1 PE=2 SV=1 - [Q3TWN8_MOUSE]	2.10915	0.582137	0.801061	0.881	1.09334	0.904727
P52293	Importin subunit alpha-1 OS=Mus musculus GN=Kpna2 PE=1 SV=2 - [IMA1_MOUSE]	1.40956	1.12759	0.925729	0.91	1.09322	0.527494
Q9D0L7	Armadillo repeat-containing protein 10 OS=Mus musculus GN=Armc10 PE=1 SV=1 - [ARM10_MOUSE]	1.09875	1.49601	0.993369	0.784	1.09303	0.676071
P06869	Urokinase-type plasminogen activator OS=Mus musculus GN=Plau PE=1 SV=1 - [UROK_MOUSE]	1.67568	0.926635	0.67374	ND	1.09202	0.960202
Q9DCM0	Persulfide dioxygenase ETHE1, mitochondrial OS=Mus musculus GN=Ethe1 PE=1 SV=2 - [ETHE1_MOUSE]	0.814969	1.53589	0.923077	ND	1.09131	0.826994
Q8CJ26	Death domain-containing membrane protein NRADD OS=Mus musculus GN=Nradd PE=1 SV=1 - [NRADD_MOUSE]	1.31393	0.733652	1.03316	1.282	1.09068	0.681382
Q60597	2-oxoglutarate dehydrogenase, mitochondrial OS=Mus musculus GN=Ogdh PE=1 SV=3 - [ODO1_MOUSE]	0.778586	1.52791	0.965517	ND	1.09067	0.837934
P14152	Malate dehydrogenase, cytoplasmic OS=Mus musculus GN=Mdh1 PE=1 SV=3 - [MDHC_MOUSE]	0.967775	1.04306	1.17241	1.169	1.08806	0.180756
P35917	Vascular endothelial growth factor receptor 3 OS=Mus musculus GN=Flt4 PE=1 SV=1 - [VGFR3_MOUSE]	ND	0.744817	1.07692	1.442	1.08791	0.823374
P12787	Cytochrome c oxidase subunit 5A, mitochondrial OS=Mus musculus GN=Cox5a PE=1 SV=2 - [COX5A_MOUSE]	1.04366	1.57257	0.985411	0.75	1.08791	0.772896
Q9D880	Mitochondrial import inner membrane translocase subunit TIM50 OS=Mus musculus GN=Timm50 PE=1 SV=1 - [TIM50_MOUSE]	1.16528	1.1563	0.954907	1.075	1.08787	0.177059
P68368	Tubulin alpha-4A chain OS=Mus musculus GN=Tuba4a PE=1 SV=1 - [TBA4A_MOUSE]	1.0395	1.0622	1.14191	1.107	1.08765	0.0285598
Q9CRD2	ER membrane protein complex subunit 2 OS=Mus musculus GN=Emc2 PE=1 SV=1 - [EMC2_MOUSE]	1.25468	1.02073	0.986737	ND	1.08738	0.407841
P07356	Annexin A2 OS=Mus musculus GN=Anxa2 PE=1 SV=2 - [ANXA2_MOUSE]	0.89605	1.38756	1.04775	1.017	1.08709	0.501133
P09528	Ferritin heavy chain OS=Mus musculus GN=Fth1 PE=1 SV=2 - [FRIH_MOUSE]	0.744283	1.02073	1.28117	1.302	1.08705	0.681025
P43406	Integrin alpha-V OS=Mus musculus GN=Itgav PE=1 SV=2 - [ITAV_MOUSE]	1.06653	0.856459	1.25066	1.174	1.08691	0.440992
P53811	Phosphatidylinositol transfer protein beta isoform OS=Mus musculus GN=Pitpnb PE=1 SV=2 - [PIPNB_MOUSE]	0.760915	1.26635	1.27851	1.041	1.08669	0.643823
P56391	Cytochrome c oxidase subunit 6B1 OS=Mus musculus GN=Cox6b1 PE=1 SV=2 - [CX6B1_MOUSE]	1.342	1.05423	0.860743	ND	1.08566	0.659837
Q9CWG1	Glioma pathogenesis-related protein 1 OS=Mus musculus GN=Glipr1 PE=2 SV=1 - [GLIP1_MOUSE]	1.09771	1.00797	1.14987	ND	1.08518	0.172869
O35188	Fractalkine OS=Mus musculus GN=Cx3cl1 PE=1 SV=3 - [X3CL1_MOUSE]	1.23701	0.636364	1.32626	1.14	1.08491	0.812379
Q9D0B6	Protein PBDC1 OS=Mus musculus GN=Pbdc1 PE=1 SV=1 - [PBDC1_MOUSE]	0.801455	1.11324	1.37666	1.046	1.08434	0.613256
A0A0B4J1P7	Cystine/glutamate transporter OS=Mus musculus GN=Slc7a11 PE=1 SV=1 - [A0A0B4J1P7_MOUSE]	0.411642	1.34131	1.15385	1.43	1.0842	0.941356
Q8BYU6	Torsin-1A-interacting protein 2 OS=Mus musculus GN=Tor1aip2 PE=1 SV=1 - [TOIP2_MOUSE]	1.63202	ND	1.24005	0.376	1.08269	0.858527
Q8R464	Cell adhesion molecule 4 OS=Mus musculus GN=Cadm4 PE=1 SV=1 - [CADM4_MOUSE]	0.246362	2.48804	1.19231	0.402	1.08218	0.599207
Q8C140	Putative uncharacterized protein OS=Mus musculus GN=Slc25a13 PE=2 SV=1 - [Q8C140_MOUSE]	1.32432	1.38278	0.916446	0.705	1.08214	0.809569
Q9R118	Serine protease HTRA1 OS=Mus musculus GN=Htra1 PE=1 SV=2 - [HTRA1_MOUSE]	1.59044	1.21372	0.659151	0.863	1.08158	0.911117
Q14AX9	Mannose receptor, C type 2 OS=Mus musculus GN=Mrc2 PE=2 SV=1 - [Q14AX9_MOUSE]	1.12058	0.76236	1.04111	1.402	1.08151	0.69084
Q3V471	Galectin (Fragment) OS=Mus musculus GN=Lgals3 PE=2 SV=1 - [Q3V471_MOUSE]	0.699584	1.02711	1.32626	1.273	1.08149	0.763051
Q8R1I1	Cytochrome b-c1 complex subunit 9 OS=Mus musculus GN=Uqcr10 PE=1 SV=1 - [QCR9_MOUSE]	1.14345	1.14673	0.953581	ND	1.08125	0.346569
A2AQ17	Complex I intermediate-associated protein 30, mitochondrial OS=Mus musculus GN=Ndufaf1 PE=1 SV=1 - [A2AQ17_MOUSE]	1.21622	1.17225	0.854111	ND	1.08086	0.617593
Q69ZN7	Myoferlin OS=Mus musculus GN=Myof PE=1 SV=2 - [MYOF_MOUSE]	1.22765	1.38596	0.95756	0.752	1.08079	0.733387
Q9D883	Splicing factor U2AF 35 kDa subunit OS=Mus musculus GN=U2af1 PE=1 SV=4 - [U2AF1_MOUSE]	0.887734	1.42743	0.925729	ND	1.0803	0.75946
P23506	Protein-L-isoaspartate(D-aspartate) O-methyltransferase OS=Mus musculus GN=Pcmt1 PE=1 SV=3 - [PIMT_MOUSE]	0.787942	ND	1.08223	1.369	1.07972	0.777779
G5E8R3	Pyruvate carboxylase OS=Mus musculus GN=Pcx PE=1 SV=1 - [G5E8R3_MOUSE]	1.03534	0.69378	1.01061	1.577	1.07918	0.853242
P26516	26S proteasome non-ATPase regulatory subunit 7 OS=Mus musculus GN=Psmd7 PE=1 SV=2 - [PSMD7_MOUSE]	0.704782	1.5311	1.00133	ND	1.07907	0.918888
Q3TUI9	Proteasome subunit alpha type OS=Mus musculus GN=Psma5 PE=2 SV=1 - [Q3TUI9_MOUSE]	1.03119	1.19139	1.01459	ND	1.07905	0.286934
Q3TET5	Putative uncharacterized protein (Fragment) OS=Mus musculus GN=Pmpcb PE=2 SV=1 - [Q3TET5_MOUSE]	1.16112	1	0.965517	1.189	1.07891	0.263386
Q08093	Calponin-2 OS=Mus musculus GN=Cnn2 PE=1 SV=1 - [CNN2_MOUSE]	1.76923	0.732057	0.921751	0.89	1.07826	0.942026
Q3TWV4	AP-2 complex subunit mu OS=Mus musculus GN=Ap2m1 PE=1 SV=1 - [Q3TWV4_MOUSE]	1.10395	1.06539	ND	1.062	1.07711	0.0269268
P41233	ATP-binding cassette sub-family A member 1 OS=Mus musculus GN=Abca1 PE=1 SV=4 - [ABCA1_MOUSE]	1.06549	1.34928	1.02255	0.868	1.07633	0.551185
Q8K009	Mitochondrial 10-formyltetrahydrofolate dehydrogenase OS=Mus musculus GN=Aldh1l2 PE=1 SV=2 - [AL1L2_MOUSE]	1.2817	1.18979	0.929708	0.903	1.07605	0.53195
P62827	GTP-binding nuclear protein Ran OS=Mus musculus GN=Ran PE=1 SV=3 - [RAN_MOUSE]	0.912682	1.11802	1.0252	1.248	1.07598	0.388689
Q8BHS6	Armadillo repeat-containing X-linked protein 3 OS=Mus musculus GN=Armcx3 PE=1 SV=1 - [ARMX3_MOUSE]	1.14345	0.657097	0.998674	1.502	1.07531	0.873276
P48962	ADP/ATP translocase 1 OS=Mus musculus GN=Slc25a4 PE=1 SV=4 - [ADT1_MOUSE]	1.2578	0.923445	1.01459	1.105	1.07521	0.38865
P61082	NEDD8-conjugating enzyme Ubc12 OS=Mus musculus GN=Ube2m PE=1 SV=1 - [UBC12_MOUSE]	1.21518	ND	1.12997	0.88	1.07505	0.584806
P68040	Receptor of activated protein C kinase 1 OS=Mus musculus GN=Rack1 PE=1 SV=3 - [RACK1_MOUSE]	1.02287	1.75439	0.523873	0.996	1.07428	0.951145
P68510	14-3-3 protein eta OS=Mus musculus GN=Ywhah PE=1 SV=2 - [1433F_MOUSE]	1.23181	0.84689	1.02122	1.196	1.07398	0.532277
P57680	Ellis-van Creveld syndrome protein homolog OS=Mus musculus GN=Evc PE=1 SV=2 - [EVC_MOUSE]	ND	0.61244	1.32626	1.28	1.0729	0.9636
Q9R1T2	SUMO-activating enzyme subunit 1 OS=Mus musculus GN=Sae1 PE=1 SV=1 - [SAE1_MOUSE]	0.910603	1.21053	0.863395	1.306	1.07263	0.632825
G3XA25	Acetyl-CoA acetyltransferase, cytosolic OS=Mus musculus GN=Acat2 PE=1 SV=1 - [G3XA25_MOUSE]	0.89501	ND	1.33422	0.988	1.07241	0.691227
Q3TCN2	Putative phospholipase B-like 2 OS=Mus musculus GN=Plbd2 PE=1 SV=2 - [PLBL2_MOUSE]	0.911642	0.869219	1.54377	0.963	1.07191	0.777826
Q8BG51	Mitochondrial Rho GTPase 1 OS=Mus musculus GN=Rhot1 PE=1 SV=1 - [MIRO1_MOUSE]	1.00624	1.05263	1.32626	0.901	1.07153	0.521295
Q8R5L1	Complement component 1 Q subcomponent-binding protein, mitochondrial OS=Mus musculus GN=C1qbp PE=1 SV=1 - [Q8R5L1_MOUSE]	0.992723	1.31419	0.907162	ND	1.07136	0.664762
P62141	Serine/threonine-protein phosphatase PP1-beta catalytic subunit OS=Mus musculus GN=Ppp1cb PE=1 SV=3 - [PP1B_MOUSE]	1.04366	1.01754	ND	1.152	1.07107	0.217853
P09411	Phosphoglycerate kinase 1 OS=Mus musculus GN=Pgk1 PE=1 SV=4 - [PGK1_MOUSE]	ND	1.07815	1.06366	1.067	1.0696	0.00367437
P49718	DNA replication licensing factor MCM5 OS=Mus musculus GN=Mcm5 PE=1 SV=1 - [MCM5_MOUSE]	0.714137	ND	1.12732	1.366	1.06915	0.884305
Q3TSX8	Putative uncharacterized protein OS=Mus musculus GN=Tomm70a PE=2 SV=1 - [Q3TSX8_MOUSE]	0.527027	1.5949	1.29178	0.86	1.06843	0.948495
Q61468	Mesothelin OS=Mus musculus GN=Msln PE=1 SV=1 - [MSLN_MOUSE]	1.0395	0.92823	1.2374	ND	1.06838	0.55297
Q8JZU2	Tricarboxylate transport protein, mitochondrial OS=Mus musculus GN=Slc25a1 PE=1 SV=1 - [TXTP_MOUSE]	1.39293	0.834131	1.03316	1.011	1.0678	0.678662
Q9CXX1	Putative uncharacterized protein OS=Mus musculus GN=Napa PE=2 SV=1 - [Q9CXX1_MOUSE]	1.09667	ND	1.25862	0.846	1.0671	0.700569
Q9CQF3	Cleavage and polyadenylation specificity factor subunit 5 OS=Mus musculus GN=Nudt21 PE=1 SV=1 - [CPSF5_MOUSE]	0.664241	1.50877	1.02785	ND	1.06695	0.970518
Q3TVT6	Putative uncharacterized protein OS=Mus musculus GN=Pcyox1 PE=2 SV=1 - [Q3TVT6_MOUSE]	1.38773	0.76555	1.04642	ND	1.06657	0.856228
Q9D024	Coiled-coil domain-containing protein 47 OS=Mus musculus GN=Ccdc47 PE=1 SV=2 - [CCD47_MOUSE]	1.26195	1.01595	0.921751	ND	1.06655	0.609674
Q9CYN9	Renin receptor OS=Mus musculus GN=Atp6ap2 PE=1 SV=2 - [RENR_MOUSE]	1.44595	0.893142	0.859416	ND	1.06617	0.854747
Q9JKZ2	Sodium/myo-inositol cotransporter OS=Mus musculus GN=Slc5a3 PE=1 SV=2 - [SC5A3_MOUSE]	0.298337	1.50399	1.30902	1.153	1.06609	0.811624
Q80UE5	Epb4.1l2 protein OS=Mus musculus GN=Epb41l2 PE=2 SV=1 - [Q80UE5_MOUSE]	1.35967	0.425837	1.41114	ND	1.06555	0.879791
P68254	14-3-3 protein theta OS=Mus musculus GN=Ywhaq PE=1 SV=1 - [1433T_MOUSE]	1.01871	1.0319	1.10477	1.105	1.0651	0.0641731
Q8VCN5	Cystathionine gamma-lyase OS=Mus musculus GN=Cth PE=1 SV=1 - [CGL_MOUSE]	0.742204	1.75917	0.832891	0.926	1.06507	0.993358
O55126	Protein NipSnap homolog 2 OS=Mus musculus GN=Gbas PE=1 SV=1 - [NIPS2_MOUSE]	1.19854	1.11324	0.883289	ND	1.06502	0.611851
Q8R1Q8	Cytoplasmic dynein 1 light intermediate chain 1 OS=Mus musculus GN=Dync1li1 PE=1 SV=1 - [DC1L1_MOUSE]	0.777547	ND	0.87931	1.536	1.06429	0.944998
Q3ULZ3	Phosphoserine aminotransferase OS=Mus musculus GN=Psat1 PE=2 SV=1 - [Q3ULZ3_MOUSE]	0.581081	1.11005	1.01857	1.547	1.06417	0.985313
Q9EST4	Proteasome assembly chaperone 2 OS=Mus musculus GN=Psmg2 PE=1 SV=1 - [PSMG2_MOUSE]	ND	0.971292	1.35013	0.868	1.06314	0.775579
Q9CQ62	2,4-dienoyl-CoA reductase, mitochondrial OS=Mus musculus GN=Decr1 PE=1 SV=1 - [DECR_MOUSE]	0.468815	1.66348	1.05703	ND	1.06311	0.878016
Q9D819	Inorganic pyrophosphatase OS=Mus musculus GN=Ppa1 PE=1 SV=1 - [IPYR_MOUSE]	1	0.870813	ND	1.318	1.06294	0.742407
Q9JKR6	Hypoxia up-regulated protein 1 OS=Mus musculus GN=Hyou1 PE=1 SV=1 - [HYOU1_MOUSE]	1.342	1.07337	1.13528	0.69	1.06016	0.845158
Q922P8	Transmembrane protein 132A OS=Mus musculus GN=Tmem132a PE=1 SV=2 - [T132A_MOUSE]	1.65489	0.719298	0.718833	1.147	1.06	0.982974
D3Z2E8	Calcium homeostasis modulator protein 2 OS=Mus musculus GN=Calhm2 PE=1 SV=1 - [D3Z2E8_MOUSE]	1.14137	0.350877	1.19894	1.548	1.0598	0.837175
Q6ZQI3	Malectin OS=Mus musculus GN=Mlec PE=1 SV=2 - [MLEC_MOUSE]	1.84615	0.84051	0.966844	0.582	1.05888	0.896916
O88792	Junctional adhesion molecule A OS=Mus musculus GN=F11r PE=1 SV=2 - [JAM1_MOUSE]	1.09044	0.894737	1.18966	1.057	1.05796	0.454276
A2AFG7	Neural cell adhesion molecule L1 OS=Mus musculus GN=L1cam PE=1 SV=1 - [A2AFG7_MOUSE]	0.774428	1.7193	1.15782	0.575	1.05664	0.907468
Q6ZQ38	Cullin-associated NEDD8-dissociated protein 1 OS=Mus musculus GN=Cand1 PE=1 SV=2 - [CAND1_MOUSE]	0.730769	1.03668	1.18302	1.276	1.05662	0.803443
A0A0R4J097	Transforming growth factor beta receptor type 3 OS=Mus musculus GN=Tgfbr3 PE=1 SV=1 - [A0A0R4J097_MOUSE]	1.47193	0.811802	0.806366	1.135	1.05628	0.887383
P48759	Pentraxin-related protein PTX3 OS=Mus musculus GN=Ptx3 PE=1 SV=2 - [PTX3_MOUSE]	0.910603	1.17384	0.751989	1.388	1.05611	0.852824
Q99LD8	N(G),N(G)-dimethylarginine dimethylaminohydrolase 2 OS=Mus musculus GN=Ddah2 PE=1 SV=1 - [DDAH2_MOUSE]	1.2526	0.398724	1.07294	1.5	1.05607	0.865562
Q8BFZ9	Erlin-2 OS=Mus musculus GN=Erlin2 PE=1 SV=1 - [ERLN2_MOUSE]	0.890852	1.12121	1.15252	1.057	1.0554	0.458174
P62715	Serine/threonine-protein phosphatase 2A catalytic subunit beta isoform OS=Mus musculus GN=Ppp2cb PE=1 SV=1 - [PP2AB_MOUSE]	1.0447	ND	1.12334	0.996	1.05468	0.275402
H7BWZ3	Actin-related protein 2/3 complex subunit 3 OS=Mus musculus GN=Arpc3 PE=1 SV=1 - [H7BWZ3_MOUSE]	1.05821	1.09569	1.00928	ND	1.0544	0.158664
Q05DV1	NADPH--cytochrome P450 reductase OS=Mus musculus GN=Por PE=1 SV=1 - [Q05DV1_MOUSE]	1.10499	0.948963	1.10875	ND	1.05424	0.430893
Q62351	Transferrin receptor protein 1 OS=Mus musculus GN=Tfrc PE=1 SV=1 - [TFR1_MOUSE]	1.18711	0.62201	1.15252	1.255	1.05416	0.926732
Q80X85	28S ribosomal protein S7, mitochondrial OS=Mus musculus GN=Mrps7 PE=1 SV=1 - [RT07_MOUSE]	1.43451	1.09091	0.635279	ND	1.05357	0.994232
P17918	Proliferating cell nuclear antigen OS=Mus musculus GN=Pcna PE=1 SV=2 - [PCNA_MOUSE]	1.01351	1.05742	1.08886	ND	1.05326	0.131981
Q8BVF6	Putative uncharacterized protein OS=Mus musculus GN=Pvr PE=2 SV=1 - [Q8BVF6_MOUSE]	0.702703	1.60606	0.920424	0.983	1.05305	0.977709
Q3TJ10	Putative uncharacterized protein OS=Mus musculus GN=Adpgk PE=2 SV=1 - [Q3TJ10_MOUSE]	1.35447	1.00478	0.799735	ND	1.053	0.870226
Q3TLL6	Putative uncharacterized protein OS=Mus musculus GN=Eif4a1 PE=2 SV=1 - [Q3TLL6_MOUSE]	0.848233	1.07496	ND	1.235	1.05273	0.752706
P99026	Proteasome subunit beta type-4 OS=Mus musculus GN=Psmb4 PE=1 SV=1 - [PSB4_MOUSE]	0.837838	1.24402	1.07427	ND	1.05204	0.774933
Q61982	Neurogenic locus notch homolog protein 3 OS=Mus musculus GN=Notch3 PE=1 SV=1 - [NOTC3_MOUSE]	0.639293	1.27273	1.27586	1.02	1.05197	0.935465
P49717	DNA replication licensing factor MCM4 OS=Mus musculus GN=Mcm4 PE=1 SV=1 - [MCM4_MOUSE]	0.886694	ND	1.02122	1.247	1.05164	0.721944
Q9CZJ2	Heat shock 70 kDa protein 12B OS=Mus musculus GN=Hspa12b PE=1 SV=1 - [HS12B_MOUSE]	1.0395	0.791069	1.27188	1.103	1.05136	0.743311
Q9CQV8	14-3-3 protein beta/alpha OS=Mus musculus GN=Ywhab PE=1 SV=3 - [1433B_MOUSE]	1.28378	0.822967	0.984085	1.113	1.05096	0.724616
Q9QUM9	Proteasome subunit alpha type-6 OS=Mus musculus GN=Psma6 PE=1 SV=1 - [PSA6_MOUSE]	0.991684	1.16108	1.0557	0.995	1.05087	0.287398
Q09143	High affinity cationic amino acid transporter 1 OS=Mus musculus GN=Slc7a1 PE=1 SV=1 - [CTR1_MOUSE]	0.779626	0.942584	1.15782	1.321	1.05026	0.817178
Q8C129	Leucyl-cystinyl aminopeptidase OS=Mus musculus GN=Lnpep PE=1 SV=1 - [LCAP_MOUSE]	1.06965	0.848485	1.02918	1.252	1.04983	0.658146
Q8BMD8	Calcium-binding mitochondrial carrier protein SCaMC-1 OS=Mus musculus GN=Slc25a24 PE=1 SV=1 - [SCMC1_MOUSE]	0.954262	1.70016	0.982759	0.562	1.0498	0.911076
Q9QZD8	Mitochondrial dicarboxylate carrier OS=Mus musculus GN=Slc25a10 PE=1 SV=2 - [DIC_MOUSE]	0.961538	0.92185	1.07427	1.239	1.04916	0.575896
Q9DCJ5	NADH dehydrogenase [ubiquinone] 1 alpha subcomplex subunit 8 OS=Mus musculus GN=Ndufa8 PE=1 SV=3 - [NDUA8_MOUSE]	1.0499	1.09888	1.38196	0.664	1.04869	0.93187
Q925I1	ATPase family AAA domain-containing protein 3 OS=Mus musculus GN=Atad3 PE=1 SV=1 - [ATAD3_MOUSE]	ND	1.51356	0.637931	0.994	1.0485	0.961211
Q9D0I9	Arginine--tRNA ligase, cytoplasmic OS=Mus musculus GN=Rars PE=1 SV=2 - [SYRC_MOUSE]	0.900208	1.25199	1.14058	0.9	1.0482	0.693639
Q80ZP8	Armet protein OS=Mus musculus GN=Manf PE=1 SV=1 - [Q80ZP8_MOUSE]	1.09356	1.08134	0.96817	ND	1.04769	0.36563
Q9DB73	NADH-cytochrome b5 reductase 1 OS=Mus musculus GN=Cyb5r1 PE=1 SV=1 - [NB5R1_MOUSE]	1.01247	0.992026	1.1366	ND	1.04703	0.406781
P51150	Ras-related protein Rab-7a OS=Mus musculus GN=Rab7a PE=1 SV=2 - [RAB7A_MOUSE]	1.55301	0.851675	0.736074	ND	1.04692	0.972387
Q9CQQ7	ATP synthase F(0) complex subunit B1, mitochondrial OS=Mus musculus GN=Atp5f1 PE=1 SV=1 - [AT5F1_MOUSE]	1.06237	1.18979	0.888594	ND	1.04692	0.693269
P60335	Poly(rC)-binding protein 1 OS=Mus musculus GN=Pcbp1 PE=1 SV=1 - [PCBP1_MOUSE]	0.908524	0.948963	1.08886	1.238	1.04609	0.629564
P62259	14-3-3 protein epsilon OS=Mus musculus GN=Ywhae PE=1 SV=1 - [1433E_MOUSE]	1.17048	0.985646	1.01592	1.012	1.04601	0.352157
B1ARW4	NADH dehydrogenase [ubiquinone] iron-sulfur protein 5 (Fragment) OS=Mus musculus GN=Ndufs5 PE=1 SV=1 - [B1ARW4_MOUSE]	1.27339	0.665072	1.19761	ND	1.04536	0.983892
Q4TVN0	TBC1 domain family member 15 OS=Mus musculus GN=Tbc1d15 PE=2 SV=1 - [Q4TVN0_MOUSE]	0.715177	ND	1.12865	1.292	1.04527	0.944773
Q8BHE8	Uncharacterized protein C2orf47 homolog, mitochondrial OS=Mus musculus PE=1 SV=1 - [CB047_MOUSE]	0.817048	0.720893	0.997347	1.645	1.04507	0.965354
G3X9S2	Ectonucleotide pyrophosphatase/phosphodiesterase 1, isoform CRA_d OS=Mus musculus GN=Enpp1 PE=1 SV=1 - [G3X9S2_MOUSE]	0.961538	0.770335	1.32228	1.125	1.04479	0.846744
P49722	Proteasome subunit alpha type-2 OS=Mus musculus GN=Psma2 PE=1 SV=3 - [PSA2_MOUSE]	1.0395	1.14514	0.949602	ND	1.04475	0.528733
E0CX79	Zinc finger protein-like 1 (Fragment) OS=Mus musculus GN=Zfpl1 PE=1 SV=1 - [E0CX79_MOUSE]	ND	0.636364	1.00265	1.492	1.04367	0.952926
P59999	Actin-related protein 2/3 complex subunit 4 OS=Mus musculus GN=Arpc4 PE=1 SV=3 - [ARPC4_MOUSE]	0.950104	1.20255	1.02918	0.986	1.04196	0.526792
Q9EP72	ER membrane protein complex subunit 7 OS=Mus musculus GN=Emc7 PE=1 SV=1 - [EMC7_MOUSE]	1.18607	0.980861	0.958886	ND	1.04194	0.642936
E9Q7G1	Protein Tmed7 OS=Mus musculus GN=Tmed7 PE=1 SV=1 - [E9Q7G1_MOUSE]	1.42931	0.988836	0.944297	0.805	1.04186	0.891895
Q9JIP6	Frizzled-2 OS=Mus musculus GN=Fzd2 PE=2 SV=1 - [FZD2_MOUSE]	1.342	0.430622	1.1618	1.23	1.04111	0.868986
P58044	Isopentenyl-diphosphate Delta-isomerase 1 OS=Mus musculus GN=Idi1 PE=1 SV=1 - [IDI1_MOUSE]	1.19958	0.773525	1.14987	ND	1.04099	0.891306
Q3U468	Putative uncharacterized protein OS=Mus musculus GN=Cd44 PE=2 SV=1 - [Q3U468_MOUSE]	0.617464	1.82297	0.938992	0.782	1.04036	0.850759
A0A0R4J088	Tissue factor OS=Mus musculus GN=F3 PE=1 SV=1 - [A0A0R4J088_MOUSE]	1.95738	0.385965	1.06897	0.749	1.04033	0.735742
Q9Z2I9	Succinyl-CoA ligase [ADP-forming] subunit beta, mitochondrial OS=Mus musculus GN=Sucla2 PE=1 SV=2 - [SUCB1_MOUSE]	1.24012	0.77193	0.850133	1.299	1.0403	0.922484
Q61425	Hydroxyacyl-coenzyme A dehydrogenase, mitochondrial OS=Mus musculus GN=Hadh PE=1 SV=2 - [HCDH_MOUSE]	1.18815	1.59649	0.864721	0.51	1.03984	0.866619
Q91V61	Sideroflexin-3 OS=Mus musculus GN=Sfxn3 PE=1 SV=1 - [SFXN3_MOUSE]	1.45322	0.606061	1.07427	1.022	1.03889	0.966028
Q9Z247	Peptidyl-prolyl cis-trans isomerase FKBP9 OS=Mus musculus GN=Fkbp9 PE=1 SV=1 - [FKBP9_MOUSE]	1.59979	1.01276	1.06499	0.478	1.03888	0.860508
F6RJV6	LanC-like protein 2 (Fragment) OS=Mus musculus GN=Lancl2 PE=1 SV=1 - [F6RJV6_MOUSE]	0.879418	0.816587	1.22944	1.228	1.03836	0.863905
Q8K2I1	Protein farnesyltransferase subunit beta OS=Mus musculus GN=Fntb PE=1 SV=1 - [FNTB_MOUSE]	0.872141	0.899522	ND	1.34	1.03722	0.915135
E9Q616	Protein Ahnak OS=Mus musculus GN=Ahnak PE=1 SV=1 - [E9Q616_MOUSE]	0.58316	1.21053	1.32626	1.025	1.03624	0.958945
Q8BLG5	Putative uncharacterized protein OS=Mus musculus GN=Poglut1 PE=2 SV=1 - [Q8BLG5_MOUSE]	1.43763	1.00478	0.664456	ND	1.03562	0.956684
Q9CYA0	Cysteine-rich with EGF-like domain protein 2 OS=Mus musculus GN=Creld2 PE=1 SV=1 - [CREL2_MOUSE]	1.27027	0.945774	0.885942	ND	1.034	0.86851
Q9CRY0	Putative uncharacterized protein (Fragment) OS=Mus musculus GN=Sec62 PE=2 SV=1 - [Q9CRY0_MOUSE]	1.52391	0.800638	ND	0.777	1.03385	0.942824
Q3U3L3	Putative uncharacterized protein OS=Mus musculus GN=Serpinb6a PE=2 SV=1 - [Q3U3L3_MOUSE]	0.643451	1.20734	1.28382	1	1.03365	0.996876
P33610	DNA primase large subunit OS=Mus musculus GN=Prim2 PE=1 SV=1 - [PRI2_MOUSE]	1.0104	0.889952	1.19894	ND	1.0331	0.798941
Q0QEZ4	Succinate dehydrogenase [ubiquinone] iron-sulfur subunit, mitochondrial (Fragment) OS=Mus musculus GN=Sdhb PE=2 SV=1 - [Q0QEZ4_MOUSE]	0.949064	1.06858	0.998674	1.116	1.03308	0.455925
P42125	Enoyl-CoA delta isomerase 1, mitochondrial OS=Mus musculus GN=Eci1 PE=1 SV=2 - [ECI1_MOUSE]	1.20894	1.22648	0.66313	ND	1.03285	0.980349
Q8BLN5	Lanosterol synthase OS=Mus musculus GN=Lss PE=1 SV=2 - [ERG7_MOUSE]	1.29522	ND	1.32228	0.48	1.0325	0.863189
Q8K411	Presequence protease, mitochondrial OS=Mus musculus GN=Pitrm1 PE=1 SV=1 - [PREP_MOUSE]	1.08628	1.42265	1.03581	0.585	1.03243	0.93549
Q01853	Transitional endoplasmic reticulum ATPase OS=Mus musculus GN=Vcp PE=1 SV=4 - [TERA_MOUSE]	0.917879	1.22967	0.94695	ND	1.0315	0.833208
E9PWE8	Dihydropyrimidinase-related protein 3 OS=Mus musculus GN=Dpysl3 PE=1 SV=1 - [E9PWE8_MOUSE]	0.461538	1.3748	1.25729	ND	1.03121	0.849544
Q7TPR4	Alpha-actinin-1 OS=Mus musculus GN=Actn1 PE=1 SV=1 - [ACTN1_MOUSE]	0.788981	1.13078	1.17374	ND	1.03117	0.914533
Q8CF89	TGF-beta-activated kinase 1 and MAP3K7-binding protein 1 OS=Mus musculus GN=Tab1 PE=1 SV=2 - [TAB1_MOUSE]	0.834719	0.770335	1.48541	ND	1.03016	0.947758
Q5SX74	Putative uncharacterized protein OS=Mus musculus GN=P4ha2 PE=2 SV=1 - [Q5SX74_MOUSE]	1.2869	0.948963	1.0504	0.834	1.03007	0.865527
Q3UJS6	Putative uncharacterized protein OS=Mus musculus GN=Cpne3 PE=2 SV=1 - [Q3UJS6_MOUSE]	0.782744	1.49601	0.809019	ND	1.02926	0.939594
Q91ZA3	Propionyl-CoA carboxylase alpha chain, mitochondrial OS=Mus musculus GN=Pcca PE=1 SV=2 - [PCCA_MOUSE]	0.856549	1.26156	0.96817	ND	1.02876	0.907243
Q60605	Myosin light polypeptide 6 OS=Mus musculus GN=Myl6 PE=1 SV=3 - [MYL6_MOUSE]	1.23701	1.05263	0.997347	0.828	1.02875	0.8405
Q3UW32	Putative uncharacterized protein (Fragment) OS=Mus musculus GN=Anp32b PE=2 SV=1 - [Q3UW32_MOUSE]	0.623701	1.26475	1.19363	ND	1.02736	0.937505
F6RPJ9	Insulin-degrading enzyme (Fragment) OS=Mus musculus GN=Ide PE=1 SV=1 - [F6RPJ9_MOUSE]	0.83368	1.16746	1.0809	ND	1.02735	0.883431
Q9CPP6	NADH dehydrogenase [ubiquinone] 1 alpha subcomplex subunit 5 OS=Mus musculus GN=Ndufa5 PE=1 SV=3 - [NDUA5_MOUSE]	1.15593	0.969697	0.954907	ND	1.02684	0.747003
P62192	26S protease regulatory subunit 4 OS=Mus musculus GN=Psmc1 PE=1 SV=1 - [PRS4_MOUSE]	1.07173	0.896332	1.07958	1.055	1.02566	0.646298
P17182	Alpha-enolase OS=Mus musculus GN=Eno1 PE=1 SV=3 - [ENOA_MOUSE]	0.635135	1.27113	1.00133	1.194	1.0254	0.958547
Q3TWH2	Putative uncharacterized protein OS=Mus musculus GN=Nnt PE=2 SV=1 - [Q3TWH2_MOUSE]	1.20374	1.07656	1.13528	0.68	1.02389	0.999413
Q9EPK7	Exportin-7 OS=Mus musculus GN=Xpo7 PE=1 SV=3 - [XPO7_MOUSE]	1.0104	1.31738	1.07825	0.689	1.02376	0.984837
Q62348	Translin OS=Mus musculus GN=Tsn PE=1 SV=1 - [TSN_MOUSE]	0.738046	1.21053	1.07825	1.068	1.02371	0.951422
P97807	Fumarate hydratase, mitochondrial OS=Mus musculus GN=Fh PE=1 SV=3 - [FUMH_MOUSE]	1.02911	1.21372	1.07294	0.779	1.02369	0.915771
P24547	Inosine-5'-monophosphate dehydrogenase 2 OS=Mus musculus GN=Impdh2 PE=1 SV=2 - [IMDH2_MOUSE]	1.06237	1.23604	1.11406	0.68	1.02312	0.992711
Q3TEU8	Coronin OS=Mus musculus GN=Coro1c PE=2 SV=1 - [Q3TEU8_MOUSE]	1.10291	0.909091	1.0557	ND	1.02257	0.776763
O70152	Dolichol-phosphate mannosyltransferase subunit 1 OS=Mus musculus GN=Dpm1 PE=1 SV=1 - [DPM1_MOUSE]	1.41684	0.894737	1.04775	0.73	1.02233	0.95947
P63017	Heat shock cognate 71 kDa protein OS=Mus musculus GN=Hspa8 PE=1 SV=1 - [HSP7C_MOUSE]	0.97817	1.10048	0.98939	1.019	1.02176	0.496867
Q684Q6	Membrane protein, palmitoylated (Fragment) OS=Mus musculus GN=Mpp1 PE=2 SV=1 - [Q684Q6_MOUSE]	ND	0.417863	1.11406	1.533	1.02164	0.80075
Q9JM06	EGF-containing fibulin-like extracellular matrix protein 2 OS=Mus musculus GN=Efemp2 PE=2 SV=1 - [Q9JM06_MOUSE]	1.13929	0.247209	1.49602	1.204	1.02163	0.709112
E9QMJ5	Protein Adgre5 OS=Mus musculus GN=Adgre5 PE=1 SV=1 - [E9QMJ5_MOUSE]	ND	0.427432	1.39257	1.244	1.02134	0.815046
Q5RKP4	Dolichyl-diphosphooligosaccharide--protein glycosyltransferase subunit 1 (Fragment) OS=Mus musculus GN=Rpn1 PE=2 SV=1 - [Q5RKP4_MOUSE]	1.40541	0.933014	1.01857	0.728	1.02125	0.962063
Q9R059	Four and a half LIM domains protein 3 OS=Mus musculus GN=Fhl3 PE=1 SV=2 - [FHL3_MOUSE]	0.72973	0.91547	1.13926	1.296	1.02011	0.980003
A0A0J9YUS5	Eukaryotic translation initiation factor 4 gamma 1 OS=Mus musculus GN=Eif4g1 PE=1 SV=1 - [A0A0J9YUS5_MOUSE]	0.424116	1.46093	ND	1.173	1.01935	0.806319
A1L2Z3	C230096C10Rik protein OS=Mus musculus GN=Emc1 PE=2 SV=1 - [A1L2Z3_MOUSE]	1.39605	1.10686	1.09284	0.476	1.01794	0.831966
Q3UVI9	Putative uncharacterized protein OS=Mus musculus GN=Abcf2 PE=2 SV=1 - [Q3UVI9_MOUSE]	0.448025	ND	1.00133	1.604	1.01778	0.79606
Q3TFD2	Lysophosphatidylcholine acyltransferase 1 OS=Mus musculus GN=Lpcat1 PE=1 SV=1 - [PCAT1_MOUSE]	1.11642	0.858054	0.919098	1.176	1.01739	0.915701
Q8C1V4	Lysine--tRNA ligase OS=Mus musculus GN=Kars PE=2 SV=1 - [Q8C1V4_MOUSE]	1.17983	1.19617	1.04509	0.648	1.01727	0.942351
Q99JI4	26S proteasome non-ATPase regulatory subunit 6 OS=Mus musculus GN=Psmd6 PE=1 SV=1 - [PSMD6_MOUSE]	0.938669	0.944179	0.920424	1.263	1.01657	0.927567
P35278	Ras-related protein Rab-5C OS=Mus musculus GN=Rab5c PE=1 SV=2 - [RAB5C_MOUSE]	0.85343	1.03828	1.26525	0.908	1.01624	0.962414
O54734	Dolichyl-diphosphooligosaccharide--protein glycosyltransferase 48 kDa subunit OS=Mus musculus GN=Ddost PE=1 SV=2 - [OST48_MOUSE]	1.45114	0.980861	0.953581	0.679	1.01615	0.903773
Q8C3X8	Lipase maturation factor 2 OS=Mus musculus GN=Lmf2 PE=1 SV=1 - [LMF2_MOUSE]	1.54054	0.658692	0.848806	ND	1.01601	0.861611
Q3UDG9	Putative uncharacterized protein (Fragment) OS=Mus musculus GN=Myd88 PE=2 SV=1 - [Q3UDG9_MOUSE]	0.630977	ND	1.22546	1.191	1.01581	0.91075
O35129	Prohibitin-2 OS=Mus musculus GN=Phb2 PE=1 SV=1 - [PHB2_MOUSE]	0.956341	1.45774	0.907162	0.742	1.01581	0.917853
Q61102	ATP-binding cassette sub-family B member 7, mitochondrial OS=Mus musculus GN=Abcb7 PE=1 SV=3 - [ABCB7_MOUSE]	1.14969	ND	1.32626	0.571	1.01565	0.875592
Q3TGJ9	Putative uncharacterized protein OS=Mus musculus GN=Gsn PE=2 SV=1 - [Q3TGJ9_MOUSE]	1.0395	0.695375	1.32626	1	1.01528	0.941839
Q62186	Translocon-associated protein subunit delta OS=Mus musculus GN=Ssr4 PE=1 SV=1 - [SSRD_MOUSE]	1.01455	0.848485	1.17905	ND	1.01403	0.963218
Q99KI0	Aconitate hydratase, mitochondrial OS=Mus musculus GN=Aco2 PE=1 SV=1 - [ACON_MOUSE]	1.17672	1.37959	0.852785	0.645	1.01352	0.877922
P47941	Crk-like protein OS=Mus musculus GN=Crkl PE=1 SV=2 - [CRKL_MOUSE]	0.620582	0.977671	1.3992	1.051	1.01211	0.87632
A0A0R4J0D3	Dolichyl-diphosphooligosaccharide--protein glycosyltransferase subunit STT3B OS=Mus musculus GN=Stt3b PE=1 SV=1 - [A0A0R4J0D3_MOUSE]	1.73597	0.749601	0.953581	0.608	1.01179	0.776451
O55023	Inositol monophosphatase 1 OS=Mus musculus GN=Impa1 PE=1 SV=1 - [IMPA1_MOUSE]	0.712058	1.34609	ND	0.975	1.01105	0.913514
P46978	Dolichyl-diphosphooligosaccharide--protein glycosyltransferase subunit STT3A OS=Mus musculus GN=Stt3a PE=1 SV=1 - [STT3A_MOUSE]	1.36279	0.902711	0.953581	0.825	1.01102	0.94541
P11499	Heat shock protein HSP 90-beta OS=Mus musculus GN=Hsp90ab1 PE=1 SV=3 - [HS90B_MOUSE]	0.855509	1.31898	1.02918	0.84	1.01092	0.956603
P23242	Gap junction alpha-1 protein OS=Mus musculus GN=Gja1 PE=1 SV=2 - [CXA1_MOUSE]	1.0395	ND	0.461538	1.529	1.01001	0.797405
Q99J62	Replication factor C subunit 4 OS=Mus musculus GN=Rfc4 PE=1 SV=1 - [RFC4_MOUSE]	0.931393	0.807018	0.924403	1.377	1.00995	0.929615
Q8BH97	Reticulocalbin-3 OS=Mus musculus GN=Rcn3 PE=1 SV=1 - [RCN3_MOUSE]	1.62786	0.757576	0.643236	ND	1.00956	0.812608
G3UZ26	Serine hydroxymethyltransferase (Fragment) OS=Mus musculus GN=Shmt1 PE=1 SV=1 - [G3UZ26_MOUSE]	0.892931	1.09569	1.03714	ND	1.00859	0.943794
P30416	Peptidyl-prolyl cis-trans isomerase FKBP4 OS=Mus musculus GN=Fkbp4 PE=1 SV=5 - [FKBP4_MOUSE]	0.935551	0.995215	0.814324	1.287	1.00802	0.953051
Q9JLN9	Serine/threonine-protein kinase mTOR OS=Mus musculus GN=Mtor PE=1 SV=2 - [MTOR_MOUSE]	0.5842	ND	1.27056	1.169	1.00792	0.865423
Q3TUP8	Putative uncharacterized protein (Fragment) OS=Mus musculus GN=Vti1b PE=2 SV=1 - [Q3TUP8_MOUSE]	1.0395	ND	0.834218	1.15	1.00791	0.99314
A0A0G2JDV8	Calponin OS=Mus musculus GN=Cnn3 PE=1 SV=1 - [A0A0G2JDV8_MOUSE]	1.23909	1.05582	0.689655	1.044	1.00714	0.912441
P10493	Nidogen-1 OS=Mus musculus GN=Nid1 PE=1 SV=2 - [NID1_MOUSE]	0.255717	2.08931	0.539788	1.143	1.00695	0.585698
Q9R1R9	UBE-1a OS=Mus musculus GN=Rdh11 PE=2 SV=1 - [Q9R1R9_MOUSE]	1.25572	0.586922	1.17772	ND	1.00679	0.864248
P70452	Syntaxin-4 OS=Mus musculus GN=Stx4 PE=1 SV=1 - [STX4_MOUSE]	1.09044	0.763955	1.16578	ND	1.00672	0.947467
Q9R1P3	Proteasome subunit beta type-2 OS=Mus musculus GN=Psmb2 PE=1 SV=1 - [PSB2_MOUSE]	0.919958	1.22488	0.874005	ND	1.00628	0.965785
Q9Z1Z2	Serine-threonine kinase receptor-associated protein OS=Mus musculus GN=Strap PE=1 SV=2 - [STRAP_MOUSE]	1.13306	0.912281	0.806366	1.173	1.00618	0.953648
Q9D1D4	Transmembrane emp24 domain-containing protein 10 OS=Mus musculus GN=Tmed10 PE=1 SV=1 - [TMEDA_MOUSE]	1.51143	0.923445	0.864721	0.723	1.00565	0.842866
P21956	Lactadherin OS=Mus musculus GN=Mfge8 PE=1 SV=3 - [MFGM_MOUSE]	1.69231	0.824561	0.786472	0.719	1.00559	0.783494
P97465	Docking protein 1 OS=Mus musculus GN=Dok1 PE=1 SV=2 - [DOK1_MOUSE]	ND	0.647528	1.07958	1.289	1.00537	0.881878
P62204	Calmodulin OS=Mus musculus GN=Calm1 PE=1 SV=2 - [CALM_MOUSE]	0.977131	1.0303	ND	1.007	1.00481	0.794144
O88441	Metaxin-2 OS=Mus musculus GN=Mtx2 PE=1 SV=1 - [MTX2_MOUSE]	0.778586	1.10686	1.12732	ND	1.00426	0.943519
Q5HZI9	Solute carrier family 25 member 51 OS=Mus musculus GN=Slc25a51 PE=1 SV=1 - [S2551_MOUSE]	0.981289	1.11802	0.912467	ND	1.00393	0.995758
Q9WVA4	Transgelin-2 OS=Mus musculus GN=Tagln2 PE=1 SV=4 - [TAGL2_MOUSE]	1.20998	0.998405	0.996021	0.808	1.0031	0.937315
Q3TAW4	Putative uncharacterized protein OS=Mus musculus GN=Sec23b PE=2 SV=1 - [Q3TAW4_MOUSE]	1.09356	0.692185	1.22281	ND	1.00285	0.895884
Q99KE1	NAD-dependent malic enzyme, mitochondrial OS=Mus musculus GN=Me2 PE=1 SV=1 - [MAOM_MOUSE]	0.964657	1.32057	0.806366	0.914	1.0014	0.890069
P97314	Cysteine and glycine-rich protein 2 OS=Mus musculus GN=Csrp2 PE=1 SV=3 - [CSRP2_MOUSE]	0.595634	0.881978	1.27851	1.247	1.00078	0.820648
Q61833	Ribophorin OS=Mus musculus GN=Rpn2 PE=2 SV=1 - [Q61833_MOUSE]	1.46778	0.845295	0.965517	0.723	1.0004	0.828168
Q9QZ23	NFU1 iron-sulfur cluster scaffold homolog, mitochondrial OS=Mus musculus GN=Nfu1 PE=1 SV=2 - [NFU1_MOUSE]	1.89397	0.926635	0.762599	0.416	0.999801	0.671221
P42932	T-complex protein 1 subunit theta OS=Mus musculus GN=Cct8 PE=1 SV=3 - [TCPQ_MOUSE]	0.756757	1.14992	1.09151	ND	0.999396	0.908257
Q03265	ATP synthase subunit alpha, mitochondrial OS=Mus musculus GN=Atp5a1 PE=1 SV=1 - [ATPA_MOUSE]	1.158	1.22329	0.835544	0.779	0.998958	0.869715
P42208	Septin-2 OS=Mus musculus GN=Sept2 PE=1 SV=2 - [SEPT2_MOUSE]	0.893971	1.10367	0.996021	ND	0.997887	0.932626
Q8BX02	KN motif and ankyrin repeat domain-containing protein 2 OS=Mus musculus GN=Kank2 PE=1 SV=1 - [KANK2_MOUSE]	0.748441	ND	0.884615	1.356	0.996352	0.857829
Q3TG21	Putative uncharacterized protein OS=Mus musculus GN=Atp6v1c1 PE=2 SV=1 - [Q3TG21_MOUSE]	1.38358	0.76236	0.840849	ND	0.995595	0.848473
P57759	Endoplasmic reticulum resident protein 29 OS=Mus musculus GN=Erp29 PE=1 SV=2 - [ERP29_MOUSE]	1.30042	0.84689	0.835544	ND	0.994283	0.866251
P67778	Prohibitin OS=Mus musculus GN=Phb PE=1 SV=1 - [PHB_MOUSE]	0.967775	1.40351	0.911141	0.694	0.994106	0.81008
Q3TYW6	Putative uncharacterized protein OS=Mus musculus GN=Unc5b PE=2 SV=1 - [Q3TYW6_MOUSE]	0.725572	1.09091	ND	1.165	0.993827	0.872054
A0A0R4J0K1	15 kDa selenoprotein OS=Mus musculus GN=Sep15 PE=1 SV=1 - [A0A0R4J0K1_MOUSE]	0.878378	1.0941	1.00796	ND	0.993478	0.88373
Q9D6J6	NADH dehydrogenase [ubiquinone] flavoprotein 2, mitochondrial OS=Mus musculus GN=Ndufv2 PE=1 SV=2 - [NDUV2_MOUSE]	0.997921	1.12121	0.856764	ND	0.991966	0.873134
Q8VDD5	Myosin-9 OS=Mus musculus GN=Myh9 PE=1 SV=4 - [MYH9_MOUSE]	1.0395	1.04785	0.954907	0.924	0.991564	0.771102
Q3UL43	Putative uncharacterized protein OS=Mus musculus GN=Nup155 PE=2 SV=1 - [Q3UL43_MOUSE]	0.731809	0.91547	1.23342	1.085	0.991425	0.824559
Q9DBE8	Alpha-1,3/1,6-mannosyltransferase ALG2 OS=Mus musculus GN=Alg2 PE=1 SV=2 - [ALG2_MOUSE]	1.03326	0.703349	1.2374	ND	0.991338	0.85146
Q9CPQ8	ATP synthase subunit g, mitochondrial OS=Mus musculus GN=Atp5l PE=1 SV=1 - [ATP5L_MOUSE]	1.01455	1.12919	0.830239	ND	0.991326	0.870108
P08113	Endoplasmin OS=Mus musculus GN=Hsp90b1 PE=1 SV=2 - [ENPL_MOUSE]	1.3659	0.956938	1.00265	0.639	0.991124	0.794623
Q6PHZ2	Calcium/calmodulin-dependent protein kinase type II subunit delta OS=Mus musculus GN=Camk2d PE=1 SV=1 - [KCC2D_MOUSE]	0.618503	0.92823	1.31432	1.103	0.991014	0.794539
Q9QZN4	F-box only protein 6 OS=Mus musculus GN=Fbxo6 PE=1 SV=1 - [FBX6_MOUSE]	1.2422	0.864434	0.960212	0.897	0.990962	0.826636
Q8BWT1	3-ketoacyl-CoA thiolase, mitochondrial OS=Mus musculus GN=Acaa2 PE=1 SV=3 - [THIM_MOUSE]	1.27859	0.805423	0.887268	ND	0.990426	0.850545
P54822	Adenylosuccinate lyase OS=Mus musculus GN=Adsl PE=1 SV=2 - [PUR8_MOUSE]	0.844075	0.99681	1.04377	1.076	0.990163	0.810581
Q8BFY6	Peflin OS=Mus musculus GN=Pef1 PE=1 SV=1 - [PEF1_MOUSE]	0.902287	1.01914	0.875332	1.163	0.989939	0.815401
O08553	Dihydropyrimidinase-related protein 2 OS=Mus musculus GN=Dpysl2 PE=1 SV=2 - [DPYL2_MOUSE]	0.890852	0.883573	1.29178	0.893	0.989801	0.812887
O08547	Vesicle-trafficking protein SEC22b OS=Mus musculus GN=Sec22b PE=1 SV=3 - [SC22B_MOUSE]	1.26091	0.945774	0.924403	0.828	0.989773	0.815679
P46061	Ran GTPase-activating protein 1 OS=Mus musculus GN=Rangap1 PE=1 SV=2 - [RAGP1_MOUSE]	1.06757	1.2488	0.728117	0.913	0.989372	0.810087
P11438	Lysosome-associated membrane glycoprotein 1 OS=Mus musculus GN=Lamp1 PE=1 SV=2 - [LAMP1_MOUSE]	1.16424	0.368421	1.37931	1.043	0.988743	0.712801
Q9CRB9	MICOS complex subunit Mic19 OS=Mus musculus GN=Chchd3 PE=1 SV=1 - [MIC19_MOUSE]	0.819127	1.43062	0.970822	0.734	0.988643	0.778031
Q3TCE7	Putative uncharacterized protein OS=Mus musculus GN=Arpc1b PE=2 SV=1 - [Q3TCE7_MOUSE]	0.774428	ND	1.07427	1.117	0.988566	0.852775
Q3TFD0	Serine hydroxymethyltransferase OS=Mus musculus GN=Shmt2 PE=2 SV=1 - [Q3TFD0_MOUSE]	1.0447	1.4673	0.960212	0.48	0.988054	0.73556
Q9JHW2	Omega-amidase NIT2 OS=Mus musculus GN=Nit2 PE=1 SV=1 - [NIT2_MOUSE]	0.798337	0.838915	1.32626	ND	0.987837	0.829644
Q91WQ3	Tyrosine--tRNA ligase, cytoplasmic OS=Mus musculus GN=Yars PE=1 SV=3 - [SYYC_MOUSE]	0.648649	1.29346	1.02122	ND	0.987777	0.822967
P05064	Fructose-bisphosphate aldolase A OS=Mus musculus GN=Aldoa PE=1 SV=2 - [ALDOA_MOUSE]	0.623701	1.31738	1.02122	ND	0.987435	0.814852
Q3UWP8	Putative uncharacterized protein (Fragment) OS=Mus musculus GN=Calr PE=2 SV=1 - [Q3UWP8_MOUSE]	0.861746	0.773525	1.32626	ND	0.987177	0.826324
D3YU15	Dimethylarginine dimethylaminohydrolase 1, isoform CRA_a OS=Mus musculus GN=Ddah1 PE=1 SV=1 - [D3YU15_MOUSE]	0.7079	0.791069	1.46021	ND	0.986394	0.793832
Q9ER41	Torsin-1B OS=Mus musculus GN=Tor1b PE=1 SV=2 - [TOR1B_MOUSE]	1.41892	0.660287	0.87931	ND	0.986172	0.799443
Q3UUX9	Putative uncharacterized protein OS=Mus musculus GN=Gdi2 PE=2 SV=1 - [Q3UUX9_MOUSE]	0.744283	1	0.891247	1.309	0.986132	0.784905
O70591	Prefoldin subunit 2 OS=Mus musculus GN=Pfdn2 PE=1 SV=2 - [PFD2_MOUSE]	1.11435	1.11324	0.840849	0.873	0.985358	0.778586
Q3TFP8	Putative uncharacterized protein OS=Mus musculus GN=Pgrmc1 PE=2 SV=1 - [Q3TFP8_MOUSE]	1.64553	0.623604	1.32626	0.346	0.985349	0.635067
Q60692	Proteasome subunit beta type-6 OS=Mus musculus GN=Psmb6 PE=1 SV=3 - [PSB6_MOUSE]	0.97817	1.1563	0.997347	0.809	0.985204	0.775421
Q9CRT8	Exportin-T OS=Mus musculus GN=Xpot PE=1 SV=3 - [XPOT_MOUSE]	0.801455	0.917065	1.04907	1.167	0.983648	0.767532
Q99JB2	Stomatin-like protein 2, mitochondrial OS=Mus musculus GN=Stoml2 PE=1 SV=1 - [STML2_MOUSE]	1.0052	1.58373	0.712202	0.633	0.983533	0.713973
A0A0R3P9C8	NADH dehydrogenase [ubiquinone] 1 alpha subcomplex subunit 9, mitochondrial OS=Mus musculus GN=Ndufa9 PE=1 SV=1 - [A0A0R3P9C8_MOUSE]	0.960499	1.15311	0.835544	ND	0.983051	0.807779
Q91VT4	Carbonyl reductase family member 4 OS=Mus musculus GN=Cbr4 PE=1 SV=2 - [CBR4_MOUSE]	1.23701	0.814992	0.896552	ND	0.98285	0.814534
Q60767	Lymphocyte antigen 75 OS=Mus musculus GN=Ly75 PE=1 SV=2 - [LY75_MOUSE]	0.725572	1.21053	1.07692	0.917	0.982505	0.769276
Q9ERS2	NADH dehydrogenase [ubiquinone] 1 alpha subcomplex subunit 13 OS=Mus musculus GN=Ndufa13 PE=1 SV=3 - [NDUAD_MOUSE]	0.938669	1.1547	0.850133	ND	0.981169	0.790969
P51881	ADP/ATP translocase 2 OS=Mus musculus GN=Slc25a5 PE=1 SV=3 - [ADT2_MOUSE]	0.863825	0.980861	0.985411	1.093	0.980774	0.667314
A2AWF8	Receptor-type tyrosine-protein phosphatase eta OS=Mus musculus GN=Ptprj PE=1 SV=1 - [A2AWF8_MOUSE]	1.0395	0.980861	0.921751	ND	0.980704	0.611645
Q6ZWQ9	MCG5400 OS=Mus musculus GN=Myl12a PE=1 SV=1 - [Q6ZWQ9_MOUSE]	ND	1.05104	0.965517	0.925	0.980518	0.630726
Q9R0B9	Procollagen-lysine,2-oxoglutarate 5-dioxygenase 2 OS=Mus musculus GN=Plod2 PE=1 SV=2 - [PLOD2_MOUSE]	0.530146	1.15949	1.32626	0.905	0.980224	0.732103
Q99K70	Ras-related GTP-binding protein C OS=Mus musculus GN=Rragc PE=1 SV=1 - [RRAGC_MOUSE]	0.695426	0.698565	1.54509	ND	0.979695	0.753076
Q3T9X3	Dynamin-2 OS=Mus musculus GN=Dnm2 PE=1 SV=1 - [Q3T9X3_MOUSE]	0.733888	0.794258	1.40849	ND	0.978878	0.779259
Q3TIC8	Putative uncharacterized protein OS=Mus musculus GN=Uqcrc1 PE=2 SV=1 - [Q3TIC8_MOUSE]	0.990644	1.19458	0.909814	0.82	0.978759	0.72192
Q6IRU2	Tropomyosin alpha-4 chain OS=Mus musculus GN=Tpm4 PE=1 SV=3 - [TPM4_MOUSE]	0.93659	1.23285	0.855438	0.889	0.978471	0.720701
Q9R1J0	Sterol-4-alpha-carboxylate 3-dehydrogenase, decarboxylating OS=Mus musculus GN=Nsdhl PE=1 SV=1 - [NSDHL_MOUSE]	1.29522	0.484848	1.15517	ND	0.978413	0.763063
Q8BKE6	Cytochrome P450 20A1 OS=Mus musculus GN=Cyp20a1 PE=1 SV=1 - [CP20A_MOUSE]	1.67879	0.682616	0.771883	0.778	0.977823	0.681002
A0A0U1RP13	CDP-diacylglycerol--inositol 3-phosphatidyltransferase OS=Mus musculus GN=Cdipt PE=1 SV=1 - [A0A0U1RP13_MOUSE]	ND	0.966507	0.95756	1.009	0.977689	0.292409
Q9R1P4	Proteasome subunit alpha type-1 OS=Mus musculus GN=Psma1 PE=1 SV=1 - [PSA1_MOUSE]	0.996881	1.14354	0.928382	0.84	0.977201	0.680914
Q9CQU0	Thioredoxin domain-containing protein 12 OS=Mus musculus GN=Txndc12 PE=1 SV=1 - [TXD12_MOUSE]	0.738046	1.05423	1.13926	ND	0.977177	0.792051
P56480	ATP synthase subunit beta, mitochondrial OS=Mus musculus GN=Atp5b PE=1 SV=2 - [ATPB_MOUSE]	1.14969	1.19139	0.84748	0.719	0.976889	0.735362
B2M1R6	Heterogeneous nuclear ribonucleoprotein K OS=Mus musculus GN=Hnrnpk PE=1 SV=1 - [B2M1R6_MOUSE]	0.939709	1.02233	0.981432	0.963	0.976617	0.267888
O09061	Proteasome subunit beta type-1 OS=Mus musculus GN=Psmb1 PE=1 SV=1 - [PSB1_MOUSE]	0.966736	1.07974	0.883289	ND	0.97659	0.686962
Q6QHF0	TNF receptor superfamily, member 1A (Fragment) OS=Mus musculus GN=Tnfrsf1a PE=2 SV=1 - [Q6QHF0_MOUSE]	0.900208	0.532695	0.798408	1.671	0.975578	0.669253
P49769	Presenilin-1 OS=Mus musculus GN=Psen1 PE=1 SV=1 - [PSN1_MOUSE]	1.19854	0.69697	1.0305	ND	0.975339	0.786376
P05202	Aspartate aminotransferase, mitochondrial OS=Mus musculus GN=Got2 PE=1 SV=1 - [AATM_MOUSE]	1.05094	1.44338	0.984085	0.422	0.9751	0.689886
O70306	T-box transcription factor TBX15 OS=Mus musculus GN=Tbx15 PE=1 SV=2 - [TBX15_MOUSE]	1.02287	0.494418	0.988064	1.394	0.974838	0.707242
E9QPE2	Platelet-derived growth factor receptor beta OS=Mus musculus GN=Pdgfrb PE=1 SV=1 - [E9QPE2_MOUSE]	ND	0.523126	1.04244	1.358	0.974522	0.758403
Q9CQ54	NADH dehydrogenase [ubiquinone] 1 subunit C2 OS=Mus musculus GN=Ndufc2 PE=1 SV=1 - [NDUC2_MOUSE]	0.926195	1.08612	0.911141	ND	0.974487	0.655901
Q3TN31	Proteasome subunit alpha type OS=Mus musculus GN=Psma7 PE=2 SV=1 - [Q3TN31_MOUSE]	1.02391	1.14833	0.820955	0.903	0.974047	0.670911
Q76MZ3	Serine/threonine-protein phosphatase 2A 65 kDa regulatory subunit A alpha isoform OS=Mus musculus GN=Ppp2r1a PE=1 SV=3 - [2AAA_MOUSE]	0.790021	0.950558	1.03979	1.115	0.973842	0.673899
Q9CZP5	Mitochondrial chaperone BCS1 OS=Mus musculus GN=Bcs1l PE=1 SV=1 - [BCS1_MOUSE]	0.699584	1.45136	0.770557	ND	0.973832	0.754953
Q3THU8	Putative uncharacterized protein OS=Mus musculus GN=Slc25a3 PE=2 SV=1 - [Q3THU8_MOUSE]	0.849272	1.08453	1.01194	0.948	0.973435	0.593678
P80316	T-complex protein 1 subunit epsilon OS=Mus musculus GN=Cct5 PE=1 SV=1 - [TCPE_MOUSE]	0.776507	1.13238	1.14854	0.832	0.972356	0.698445
Q9WV55	Vesicle-associated membrane protein-associated protein A OS=Mus musculus GN=Vapa PE=1 SV=2 - [VAPA_MOUSE]	0.941788	1.04625	1.16048	0.738	0.971629	0.691324
E9Q6R1	Protein Itga10 OS=Mus musculus GN=Itga10 PE=1 SV=1 - [E9Q6R1_MOUSE]	0.599792	ND	1.32626	0.988	0.971351	0.761901
P80313	T-complex protein 1 subunit eta OS=Mus musculus GN=Cct7 PE=1 SV=1 - [TCPH_MOUSE]	0.757796	1.15152	1.07692	0.899	0.971309	0.684916
P17047	Lysosome-associated membrane glycoprotein 2 OS=Mus musculus GN=Lamp2 PE=1 SV=2 - [LAMP2_MOUSE]	ND	0.338118	1.32626	1.249	0.971126	0.707044
Q9WVL3	Solute carrier family 12 member 7 OS=Mus musculus GN=Slc12a7 PE=1 SV=1 - [S12A7_MOUSE]	1.45218	ND	0.737401	0.723	0.970861	0.74556
P29758	Ornithine aminotransferase, mitochondrial OS=Mus musculus GN=Oat PE=1 SV=1 - [OAT_MOUSE]	1.04262	1.24402	1.04244	0.547	0.96902	0.704683
Q3U7I9	Putative uncharacterized protein OS=Mus musculus GN=Ctsd PE=2 SV=1 - [Q3U7I9_MOUSE]	1.0395	0.637959	1.22812	ND	0.968525	0.76095
Q99KI3	ER membrane protein complex subunit 3 OS=Mus musculus GN=Emc3 PE=1 SV=3 - [EMC3_MOUSE]	1.36486	0.960128	1.15385	0.395	0.96846	0.672611
P52019	Squalene monooxygenase OS=Mus musculus GN=Sqle PE=2 SV=1 - [ERG1_MOUSE]	0.490644	ND	1.12599	1.288	0.968213	0.743169
P80318	T-complex protein 1 subunit gamma OS=Mus musculus GN=Cct3 PE=1 SV=1 - [TCPG_MOUSE]	0.719335	1.14514	1.07294	0.934	0.967854	0.673304
P80315	T-complex protein 1 subunit delta OS=Mus musculus GN=Cct4 PE=1 SV=3 - [TCPD_MOUSE]	0.719335	1.12281	1.09814	0.93	0.967571	0.671393
Q3V1L4	Cytosolic purine 5'-nucleotidase OS=Mus musculus GN=Nt5c2 PE=1 SV=2 - [5NTC_MOUSE]	0.865904	ND	1.1817	0.855	0.967534	0.714619
Q6P2K2	Acyl-CoA thioesterase 2 OS=Mus musculus GN=Acot2 PE=2 SV=1 - [Q6P2K2_MOUSE]	1.12162	1.02871	0.751989	ND	0.96744	0.734401
Q6F3F9	G-protein coupled receptor 126 OS=Mus musculus GN=Gpr126 PE=1 SV=1 - [GP126_MOUSE]	1.90748	0.015949	0.97878	ND	0.967404	0.515621
Q3U6U7	Putative uncharacterized protein OS=Mus musculus GN=Wars PE=2 SV=1 - [Q3U6U7_MOUSE]	0.648649	1.38756	1.12732	0.702	0.966382	0.675859
Q921M3	Splicing factor 3B subunit 3 OS=Mus musculus GN=Sf3b3 PE=1 SV=1 - [SF3B3_MOUSE]	1.07484	ND	1.00928	0.813	0.965709	0.669524
Q3UJ70	Putative uncharacterized protein OS=Mus musculus GN=Hmgcs1 PE=2 SV=1 - [Q3UJ70_MOUSE]	0.714137	ND	1.08355	1.099	0.965564	0.739237
Q62086	Serum paraoxonase/arylesterase 2 OS=Mus musculus GN=Pon2 PE=1 SV=2 - [PON2_MOUSE]	1.05925	1.04785	0.789125	ND	0.965408	0.691672
Q8VCE7	Transmembrane emp24 protein transport domain containing 5 OS=Mus musculus GN=Tmed5 PE=2 SV=1 - [Q8VCE7_MOUSE]	1.04158	1.02871	0.823607	ND	0.964632	0.639645
D3YVN7	Elongation factor Tu OS=Mus musculus GN=Gm9755 PE=3 SV=1 - [D3YVN7_MOUSE]	0.780665	1.02233	1.09019	ND	0.964393	0.694657
Q68FL6	Methionine--tRNA ligase, cytoplasmic OS=Mus musculus GN=Mars PE=1 SV=1 - [SYMC_MOUSE]	0.775468	0.982456	0.708223	1.39	0.964037	0.665369
Q9CQC6	Basic leucine zipper and W2 domain-containing protein 1 OS=Mus musculus GN=Bzw1 PE=1 SV=1 - [BZW1_MOUSE]	0.769231	0.902711	1.26127	0.92	0.963304	0.637877
Q8BY71	Histone acetyltransferase type B catalytic subunit OS=Mus musculus GN=Hat1 PE=1 SV=1 - [HAT1_MOUSE]	0.914761	1.02233	0.884615	1.031	0.963176	0.380745
P62748	Hippocalcin-like protein 1 OS=Mus musculus GN=Hpcal1 PE=1 SV=2 - [HPCL1_MOUSE]	0.525988	1.03509	ND	1.328	0.963025	0.733711
Q3UIQ2	Putative uncharacterized protein OS=Mus musculus GN=Ndufs1 PE=2 SV=1 - [Q3UIQ2_MOUSE]	0.963617	1.00797	0.916446	ND	0.962679	0.293735
Q8VEE4	Replication protein A 70 kDa DNA-binding subunit OS=Mus musculus GN=Rpa1 PE=1 SV=1 - [RFA1_MOUSE]	0.844075	0.821372	0.893899	1.291	0.962586	0.632853
D3Z7C6	Prostaglandin E synthase 3 OS=Mus musculus GN=Ptges3 PE=1 SV=1 - [D3Z7C6_MOUSE]	0.869023	1.14992	0.6313	1.2	0.962561	0.671331
Q3TTN3	Putative uncharacterized protein OS=Mus musculus GN=Vdac3 PE=2 SV=1 - [Q3TTN3_MOUSE]	0.857588	1.02711	0.924403	1.04	0.962276	0.430632
Q3TL79	Putative uncharacterized protein OS=Mus musculus GN=Ahsa1 PE=2 SV=1 - [Q3TL79_MOUSE]	0.743243	1.07496	0.932361	1.098	0.962141	0.614931
P09671	Superoxide dismutase [Mn], mitochondrial OS=Mus musculus GN=Sod2 PE=1 SV=3 - [SODM_MOUSE]	0.988565	1.0622	0.835544	ND	0.962103	0.602206
P61620	Protein transport protein Sec61 subunit alpha isoform 1 OS=Mus musculus GN=Sec61a1 PE=1 SV=2 - [S61A1_MOUSE]	1.30769	0.562998	0.953581	1.023	0.961818	0.672557
O70433	Four and a half LIM domains protein 2 OS=Mus musculus GN=Fhl2 PE=1 SV=1 - [FHL2_MOUSE]	0.730769	0.99362	1.09416	1.028	0.961639	0.612865
Q61553	Fascin OS=Mus musculus GN=Fscn1 PE=1 SV=4 - [FSCN1_MOUSE]	0.873181	0.695375	0.982759	1.295	0.961579	0.652633
Q8BP47	Asparagine--tRNA ligase, cytoplasmic OS=Mus musculus GN=Nars PE=1 SV=2 - [SYNC_MOUSE]	0.528067	1.07177	1.07162	1.174	0.961364	0.678721
E9Q2H8	Hydroxyacylglutathione hydrolase, mitochondrial (Fragment) OS=Mus musculus GN=Hagh PE=1 SV=1 - [E9Q2H8_MOUSE]	0.923077	ND	1.26658	0.693	0.960885	0.72607
Q5D098	Proteasome subunit beta type (Fragment) OS=Mus musculus GN=Psmb7 PE=2 SV=1 - [Q5D098_MOUSE]	0.933472	1.18501	0.763926	ND	0.960802	0.701506
Q60932	Voltage-dependent anion-selective channel protein 1 OS=Mus musculus GN=Vdac1 PE=1 SV=3 - [VDAC1_MOUSE]	0.83368	1.00478	0.985411	1.019	0.960719	0.422904
Q9DBS1	Transmembrane protein 43 OS=Mus musculus GN=Tmem43 PE=1 SV=1 - [TMM43_MOUSE]	1.11746	0.712919	1.05438	0.958	0.96069	0.624309
Q8K274	Ketosamine-3-kinase OS=Mus musculus GN=Fn3krp PE=1 SV=2 - [KT3K_MOUSE]	1.02079	0.829346	1.18833	0.802	0.960116	0.60204
Q80T21	ADAMTS-like protein 4 OS=Mus musculus GN=Adamtsl4 PE=2 SV=1 - [ATL4_MOUSE]	1.40541	0.744817	0.728117	ND	0.959446	0.715284
E5Q371	Integrin-associated protein OS=Mus musculus GN=Cd47 PE=2 SV=1 - [E5Q371_MOUSE]	1.03742	0.578947	1.10875	1.112	0.959281	0.666945
P23116	Eukaryotic translation initiation factor 3 subunit A OS=Mus musculus GN=Eif3a PE=1 SV=5 - [EIF3A_MOUSE]	1.01247	ND	0.896552	0.968	0.959009	0.348531
Q99N15	17beta-hydroxysteroid dehydrogenase type 10/short chain L-3-hydroxyacyl-CoA dehydrogenase OS=Mus musculus GN=Hsd17b10 PE=1 SV=1 - [Q99N15_MOUSE]	1.42931	0.594896	0.851459	ND	0.958556	0.713355
P40336	Vacuolar protein sorting-associated protein 26A OS=Mus musculus GN=Vps26a PE=1 SV=1 - [VP26A_MOUSE]	ND	0.692185	1.26393	0.918	0.958037	0.715203
P31230	Aminoacyl tRNA synthase complex-interacting multifunctional protein 1 OS=Mus musculus GN=Aimp1 PE=1 SV=2 - [AIMP1_MOUSE]	1.02807	0.937799	1.15119	0.715	0.958015	0.609239
Q61239	Protein farnesyltransferase/geranylgeranyltransferase type-1 subunit alpha OS=Mus musculus GN=Fnta PE=1 SV=1 - [FNTA_MOUSE]	1.02495	0.700159	1.14854	ND	0.957883	0.708744
Q8CFE2	UPF0609 protein C4orf27 homolog OS=Mus musculus PE=1 SV=1 - [CD027_MOUSE]	0.450104	0.84689	ND	1.576	0.957665	0.684907
Q9CXU4	MCG11298 OS=Mus musculus GN=Timm23 PE=1 SV=1 - [Q9CXU4_MOUSE]	0.774428	1.30622	ND	0.792	0.957549	0.707207
P62814	V-type proton ATPase subunit B, brain isoform OS=Mus musculus GN=Atp6v1b2 PE=1 SV=1 - [VATB2_MOUSE]	1.06861	0.736842	1.06631	ND	0.957254	0.683635
O35459	Delta(3,5)-Delta(2,4)-dienoyl-CoA isomerase, mitochondrial OS=Mus musculus GN=Ech1 PE=1 SV=1 - [ECH1_MOUSE]	0.778586	1.37959	0.709549	ND	0.955907	0.705692
Q8CBM2	Aspartyl/asparaginyl beta-hydroxylase OS=Mus musculus GN=Asph PE=1 SV=1 - [Q8CBM2_MOUSE]	1.22557	ND	0.919098	0.723	0.95589	0.697654
Q6PB52	Lrpap1 protein (Fragment) OS=Mus musculus GN=Lrpap1 PE=2 SV=1 - [Q6PB52_MOUSE]	1.0738	0.778309	1.01061	ND	0.954241	0.626112
O89001	Carboxypeptidase D OS=Mus musculus GN=Cpd PE=1 SV=2 - [CBPD_MOUSE]	0.849272	1.07815	0.875332	1.014	0.954188	0.432924
Q8BGX2	Uncharacterized protein C19orf52 homolog OS=Mus musculus PE=1 SV=1 - [CS052_MOUSE]	1.14865	1.06858	0.64191	ND	0.953046	0.706647
Q3UNB9	Putative uncharacterized protein OS=Mus musculus GN=Steap1 PE=2 SV=1 - [Q3UNB9_MOUSE]	0.426195	1.12121	1.04642	1.217	0.952707	0.646989
Q64433	10 kDa heat shock protein, mitochondrial OS=Mus musculus GN=Hspe1 PE=1 SV=2 - [CH10_MOUSE]	0.899168	1.60287	0.814324	0.494	0.952591	0.611812
Q3TF87	Putative uncharacterized protein OS=Mus musculus GN=Dars PE=2 SV=1 - [Q3TF87_MOUSE]	0.901247	0.963317	1.22016	0.725	0.952431	0.581604
P36552	Oxygen-dependent coproporphyrinogen-III oxidase, mitochondrial OS=Mus musculus GN=Cpox PE=1 SV=2 - [HEM6_MOUSE]	0.371102	1.47528	1.24005	0.723	0.952359	0.607062
D3YWT0	Signal peptidase complex catalytic subunit SEC11 OS=Mus musculus GN=Sec11a PE=1 SV=1 - [D3YWT0_MOUSE]	1.43451	0.875598	0.844828	0.65	0.951234	0.613247
G3X9L6	MCG55033 OS=Mus musculus GN=Gm10250 PE=4 SV=1 - [G3X9L6_MOUSE]	1.05509	1.22648	0.851459	0.667	0.950007	0.60195
Q3TEZ2	Putative uncharacterized protein OS=Mus musculus GN=Wdr6 PE=2 SV=1 - [Q3TEZ2_MOUSE]	0.885655	ND	0.828912	1.135	0.949856	0.589973
Q9DCC4	Pyrroline-5-carboxylate reductase 3 OS=Mus musculus GN=Pycrl PE=1 SV=2 - [P5CR3_MOUSE]	0.616424	1.08931	1.29045	0.801	0.949297	0.616359
Q7TMI0	Psmd11 protein (Fragment) OS=Mus musculus GN=Psmd11 PE=2 SV=1 - [Q7TMI0_MOUSE]	ND	0.880383	0.977454	0.987	0.948279	0.275276
Q8R0J7	Vacuolar protein sorting-associated protein 37B OS=Mus musculus GN=Vps37b PE=1 SV=1 - [VP37B_MOUSE]	0.699584	0.952153	1.19231	ND	0.948015	0.668451
Q9CPY7	Cytosol aminopeptidase OS=Mus musculus GN=Lap3 PE=1 SV=3 - [AMPL_MOUSE]	0.984407	0.748006	0.87931	1.18	0.947931	0.533436
P06151	L-lactate dehydrogenase A chain OS=Mus musculus GN=Ldha PE=1 SV=3 - [LDHA_MOUSE]	0.617464	1.53748	0.996021	0.639	0.947491	0.599107
Q9CY27	Very-long-chain enoyl-CoA reductase OS=Mus musculus GN=Tecr PE=1 SV=1 - [TECR_MOUSE]	0.940748	ND	1.11936	0.782	0.947371	0.595672
P61804	Dolichyl-diphosphooligosaccharide--protein glycosyltransferase subunit DAD1 OS=Mus musculus GN=Dad1 PE=1 SV=3 - [DAD1_MOUSE]	1.10291	ND	1.12202	0.616	0.946976	0.691238
A0A0R4J1Y3	Probable tRNA N6-adenosine threonylcarbamoyltransferase OS=Mus musculus GN=Osgep PE=1 SV=1 - [A0A0R4J1Y3_MOUSE]	0.762994	ND	0.973475	1.104	0.946823	0.603937
P20934	Protein EVI2A OS=Mus musculus GN=Evi2a PE=1 SV=2 - [EVI2A_MOUSE]	1.24324	0.62201	0.901857	1.02	0.946777	0.600119
P68037	Ubiquitin-conjugating enzyme E2 L3 OS=Mus musculus GN=Ube2l3 PE=1 SV=1 - [UB2L3_MOUSE]	0.97817	1	ND	0.862	0.946723	0.344045
O70435	Proteasome subunit alpha type-3 OS=Mus musculus GN=Psma3 PE=1 SV=3 - [PSA3_MOUSE]	0.95842	1.11164	0.769231	0.947	0.946573	0.463956
Q0VBD0	Integrin beta OS=Mus musculus GN=Itgb8 PE=1 SV=1 - [Q0VBD0_MOUSE]	1.15489	0.623604	1.05438	ND	0.944289	0.679908
P46664	Adenylosuccinate synthetase isozyme 2 OS=Mus musculus GN=Adss PE=1 SV=2 - [PURA2_MOUSE]	0.745322	1.11643	1.02122	0.894	0.944242	0.491228
B1AU25	Apoptosis-inducing factor 1, mitochondrial OS=Mus musculus GN=Aifm1 PE=1 SV=1 - [B1AU25_MOUSE]	0.897089	0.960128	0.921751	0.997	0.943992	0.0858918
E9Q421	GPI-anchor transamidase OS=Mus musculus GN=Pigk PE=1 SV=1 - [E9Q421_MOUSE]	1.3711	0.937799	ND	0.522	0.943634	0.682722
A0A0R4J1Z3	Transmembrane protein 33 OS=Mus musculus GN=Tmem33 PE=1 SV=1 - [A0A0R4J1Z3_MOUSE]	0.950104	0.824561	1.03979	0.96	0.943613	0.292156
Q3TKC5	Putative uncharacterized protein (Fragment) OS=Mus musculus GN=Ppat PE=2 SV=1 - [Q3TKC5_MOUSE]	ND	1.19298	0.838196	0.798	0.94306	0.612723
P41731	CD63 antigen OS=Mus musculus GN=Cd63 PE=1 SV=2 - [CD63_MOUSE]	1.00624	0.626794	1.19496	ND	0.942664	0.67343
B2RRF0	Ptprk protein OS=Mus musculus GN=Ptprk PE=2 SV=1 - [B2RRF0_MOUSE]	0.828482	0.872408	1.12997	0.937	0.941966	0.397173
P70677	Caspase-3 OS=Mus musculus GN=Casp3 PE=1 SV=1 - [CASP3_MOUSE]	0.745322	0.413078	1.66844	0.941	0.941959	0.573948
Q9R0E1	Procollagen-lysine,2-oxoglutarate 5-dioxygenase 3 OS=Mus musculus GN=Plod3 PE=1 SV=1 - [PLOD3_MOUSE]	0.970894	0.886762	0.96817	ND	0.941942	0.178231
D3YYT0	Cadherin-2 OS=Mus musculus GN=Cdh2 PE=1 SV=1 - [D3YYT0_MOUSE]	0.923077	0.585327	0.964191	1.295	0.941899	0.590782
Q61559	IgG receptor FcRn large subunit p51 OS=Mus musculus GN=Fcgrt PE=1 SV=1 - [FCGRN_MOUSE]	ND	0.488038	1.08488	1.252	0.94164	0.686069
Q8R3C0	Mini-chromosome maintenance complex-binding protein OS=Mus musculus GN=Mcmbp PE=1 SV=1 - [MCMBP_MOUSE]	0.698545	0.950558	1.17507	ND	0.94139	0.638787
O35316	Sodium- and chloride-dependent taurine transporter OS=Mus musculus GN=Slc6a6 PE=1 SV=2 - [SC6A6_MOUSE]	0.626819	0.652313	1.03183	1.454	0.94124	0.585246
Q9WVJ2	26S proteasome non-ATPase regulatory subunit 13 OS=Mus musculus GN=Psmd13 PE=1 SV=1 - [PSD13_MOUSE]	0.919958	0.945774	1.01459	0.884	0.94108	0.122261
P11983	T-complex protein 1 subunit alpha OS=Mus musculus GN=Tcp1 PE=1 SV=3 - [TCPA_MOUSE]	0.744283	1.14354	1	0.874	0.940456	0.47999
Q9JL15	Galectin-8 OS=Mus musculus GN=Lgals8 PE=1 SV=1 - [LEG8_MOUSE]	0.751559	1.1866	0.785146	1.034	0.939327	0.51503
P28658	Ataxin-10 OS=Mus musculus GN=Atxn10 PE=1 SV=2 - [ATX10_MOUSE]	1.26819	0.832536	0.785146	0.868	0.938468	0.503695
O35239	Tyrosine-protein phosphatase non-receptor type 9 OS=Mus musculus GN=Ptpn9 PE=1 SV=2 - [PTN9_MOUSE]	0.87422	ND	1.187	0.754	0.938408	0.602798
P80317	T-complex protein 1 subunit zeta OS=Mus musculus GN=Cct6a PE=1 SV=3 - [TCPZ_MOUSE]	0.703742	1.08931	1.07692	0.882	0.937995	0.496663
P54071	Isocitrate dehydrogenase [NADP], mitochondrial OS=Mus musculus GN=Idh2 PE=1 SV=3 - [IDHP_MOUSE]	1.30042	0.950558	0.917772	0.583	0.937936	0.575857
Q6GQT9	Nodal modulator 1 OS=Mus musculus GN=Nomo1 PE=1 SV=1 - [NOMO1_MOUSE]	1.44906	0.794258	1.01592	0.49	0.937309	0.584077
Q99JY0	Trifunctional enzyme subunit beta, mitochondrial OS=Mus musculus GN=Hadhb PE=1 SV=1 - [ECHB_MOUSE]	0.751559	0.692185	0.66313	1.642	0.937219	0.5546
G3UX26	Voltage-dependent anion-selective channel protein 2 (Fragment) OS=Mus musculus GN=Vdac2 PE=1 SV=1 - [G3UX26_MOUSE]	0.83264	1.11962	0.965517	0.831	0.937194	0.382635
Z4YKT6	Dehydrogenase/reductase SDR family member 7B OS=Mus musculus GN=Dhrs7b PE=1 SV=1 - [Z4YKT6_MOUSE]	1.0395	0.945774	0.903183	0.86	0.937114	0.193433
Q3TWF3	Putative uncharacterized protein OS=Mus musculus GN=App PE=2 SV=1 - [Q3TWF3_MOUSE]	1.10707	0.441786	0.925729	1.273	0.936896	0.599809
Q8VBT0	Thioredoxin-related transmembrane protein 1 OS=Mus musculus GN=Tmx1 PE=1 SV=1 - [TMX1_MOUSE]	0.952183	0.767145	1.09019	ND	0.936505	0.535509
A8C756	Thyroid adenoma-associated protein homolog OS=Mus musculus GN=Thada PE=1 SV=1 - [THADA_MOUSE]	1.0052	ND	0.793103	1.011	0.936434	0.463541
Q6P2B1	Transportin-3 OS=Mus musculus GN=Tnpo3 PE=1 SV=1 - [TNPO3_MOUSE]	0.691268	0.992026	1.16844	0.892	0.935932	0.501201
P43247	DNA mismatch repair protein Msh2 OS=Mus musculus GN=Msh2 PE=1 SV=1 - [MSH2_MOUSE]	0.39605	1.24242	1.37666	0.726	0.935283	0.579361
P80314	T-complex protein 1 subunit beta OS=Mus musculus GN=Cct2 PE=1 SV=4 - [TCPB_MOUSE]	0.723493	1.13876	1.05438	0.823	0.934906	0.485604
P07901	Heat shock protein HSP 90-alpha OS=Mus musculus GN=Hsp90aa1 PE=1 SV=4 - [HS90A_MOUSE]	0.668399	1.30303	0.984085	0.782	0.934379	0.540428
Q3TF25	Putative uncharacterized protein OS=Mus musculus GN=Atp5o PE=2 SV=1 - [Q3TF25_MOUSE]	1.10395	ND	0.812997	0.885	0.933982	0.488469
Q3U9R7	Putative uncharacterized protein (Fragment) OS=Mus musculus GN=Gsr PE=2 SV=1 - [Q3U9R7_MOUSE]	0.765073	0.963317	1.07294	ND	0.933778	0.514907
P45878	Peptidyl-prolyl cis-trans isomerase FKBP2 OS=Mus musculus GN=Fkbp2 PE=1 SV=1 - [FKBP2_MOUSE]	1.35551	0.663477	0.779841	ND	0.932942	0.639438
Q8JZN5	Acyl-CoA dehydrogenase family member 9, mitochondrial OS=Mus musculus GN=Acad9 PE=1 SV=2 - [ACAD9_MOUSE]	0.929314	1.06699	0.802387	ND	0.932896	0.452126
Q9CR00	26S proteasome non-ATPase regulatory subunit 9 OS=Mus musculus GN=Psmd9 PE=1 SV=1 - [PSMD9_MOUSE]	0.743243	0.858054	1.19629	ND	0.932528	0.587735
Q9WU78	Programmed cell death 6-interacting protein OS=Mus musculus GN=Pdcd6ip PE=1 SV=3 - [PDC6I_MOUSE]	0.800416	1.06061	1.0756	0.792	0.932155	0.410205
Q07832	Serine/threonine-protein kinase PLK1 OS=Mus musculus GN=Plk1 PE=1 SV=2 - [PLK1_MOUSE]	1.80977	0.642743	0.523873	0.751	0.931847	0.525821
Q99M71	Mammalian ependymin-related protein 1 OS=Mus musculus GN=Epdr1 PE=1 SV=1 - [EPDR1_MOUSE]	0.671518	1.72089	0.697613	0.634	0.931006	0.531118
Q3THQ5	Putative uncharacterized protein OS=Mus musculus GN=Stip1 PE=2 SV=1 - [Q3THQ5_MOUSE]	0.743243	1.17863	1.01459	0.787	0.930865	0.469756
P81117	Nucleobindin-2 OS=Mus musculus GN=Nucb2 PE=1 SV=2 - [NUCB2_MOUSE]	0.954262	0.913876	0.924403	ND	0.930847	0.0309343
Q3URM4	Putative uncharacterized protein OS=Mus musculus GN=Erp44 PE=2 SV=1 - [Q3URM4_MOUSE]	1.02911	0.886762	0.8687	ND	0.92819	0.284079
Q6IRT4	Eukaryotic translation initiation factor 3 subunit F OS=Mus musculus GN=Eif3f PE=2 SV=1 - [Q6IRT4_MOUSE]	0.898129	1.39394	0.490716	ND	0.927595	0.645234
Q9D0M3	Cytochrome c1, heme protein, mitochondrial OS=Mus musculus GN=Cyc1 PE=1 SV=1 - [CY1_MOUSE]	1.2027	1.14673	0.737401	0.623	0.927458	0.53356
E9Q1S3	Protein transport protein Sec23A OS=Mus musculus GN=Sec23a PE=1 SV=1 - [E9Q1S3_MOUSE]	0.83368	0.54386	1.23077	1.099	0.926827	0.549371
Q3UG37	Histone deacetylase 6 (Fragment) OS=Mus musculus GN=Hdac6 PE=1 SV=1 - [Q3UG37_MOUSE]	0.753638	0.637959	1.38859	ND	0.92673	0.62638
I7HJQ8	CD99 antigen-like protein 2 OS=Mus musculus GN=Cd99l2 PE=1 SV=1 - [I7HJQ8_MOUSE]	0.953222	0.647528	1.27719	0.825	0.925735	0.503695
Q9D379	Epoxide hydrolase 1 OS=Mus musculus GN=Ephx1 PE=1 SV=2 - [HYEP_MOUSE]	1.11642	0.738437	0.919098	ND	0.924653	0.519607
P14685	26S proteasome non-ATPase regulatory subunit 3 OS=Mus musculus GN=Psmd3 PE=1 SV=3 - [PSMD3_MOUSE]	0.909563	0.818182	0.884615	1.086	0.92459	0.255367
F8VQD7	Receptor-type tyrosine-protein phosphatase gamma OS=Mus musculus GN=Ptprg PE=1 SV=1 - [F8VQD7_MOUSE]	0.873181	0.698565	1.187	0.937	0.923937	0.439802
Q8K2B3	Succinate dehydrogenase [ubiquinone] flavoprotein subunit, mitochondrial OS=Mus musculus GN=Sdha PE=1 SV=1 - [SDHA_MOUSE]	0.950104	1.03828	0.912467	0.794	0.923712	0.229703
Q7TMB8	Cytoplasmic FMR1-interacting protein 1 OS=Mus musculus GN=Cyfip1 PE=1 SV=1 - [CYFP1_MOUSE]	0.881497	0.760766	1.2122	0.84	0.923616	0.413538
Q3V1L7	Putative uncharacterized protein OS=Mus musculus GN=Pofut2 PE=2 SV=1 - [Q3V1L7_MOUSE]	1.25052	0.671451	0.848806	ND	0.923592	0.597071
Q9EPL8	Importin-7 OS=Mus musculus GN=Ipo7 PE=1 SV=2 - [IPO7_MOUSE]	0.685031	1.06858	0.945623	0.995	0.923559	0.412817
P34022	Ran-specific GTPase-activating protein OS=Mus musculus GN=Ranbp1 PE=1 SV=2 - [RANG_MOUSE]	0.685031	1.05104	1.07825	0.878	0.923079	0.427441
Q9JLV5	Cullin-3 OS=Mus musculus GN=Cul3 PE=1 SV=1 - [CUL3_MOUSE]	0.669439	1.15152	0.948276	ND	0.923077	0.577995
Q8C2D7	Putative uncharacterized protein OS=Mus musculus GN=Prmt1 PE=2 SV=1 - [Q8C2D7_MOUSE]	0.820166	0.961722	1.06101	0.849	0.922974	0.244111
Q9JKN1	Zinc transporter 7 OS=Mus musculus GN=Slc30a7 PE=1 SV=1 - [ZNT7_MOUSE]	1.21518	0.744817	0.807692	ND	0.922562	0.561799
Q9QZD9	Eukaryotic translation initiation factor 3 subunit I OS=Mus musculus GN=Eif3i PE=1 SV=1 - [EIF3I_MOUSE]	0.831601	1.4051	0.546419	0.907	0.922531	0.531432
Q9D0F3	Protein ERGIC-53 OS=Mus musculus GN=Lman1 PE=1 SV=1 - [LMAN1_MOUSE]	1.34096	0.862839	0.954907	0.531	0.922426	0.536179
Q8BQ47	Protein canopy homolog 4 OS=Mus musculus GN=Cnpy4 PE=1 SV=1 - [CNPY4_MOUSE]	1.08836	0.657097	1.02122	ND	0.922225	0.576964
Q8BXV2	BRI3-binding protein OS=Mus musculus GN=Bri3bp PE=1 SV=1 - [BRI3B_MOUSE]	1.2526	0.987241	0.702918	0.746	0.922189	0.47688
E9QPI5	Sister chromatid cohesion protein PDS5 homolog A OS=Mus musculus GN=Pds5a PE=1 SV=1 - [E9QPI5_MOUSE]	0.644491	ND	0.998674	1.123	0.922055	0.587507
P98083	SHC-transforming protein 1 OS=Mus musculus GN=Shc1 PE=1 SV=3 - [SHC1_MOUSE]	0.75052	0.872408	1.30106	0.763	0.921747	0.462328
P46935	E3 ubiquitin-protein ligase NEDD4 OS=Mus musculus GN=Nedd4 PE=1 SV=3 - [NEDD4_MOUSE]	1.17568	0.663477	0.965517	0.882	0.921667	0.452999
O70378	ER membrane protein complex subunit 8 OS=Mus musculus GN=Emc8 PE=1 SV=1 - [EMC8_MOUSE]	1.25572	0.834131	0.675066	ND	0.921638	0.590799
Q9D8N0	Elongation factor 1-gamma OS=Mus musculus GN=Eef1g PE=1 SV=3 - [EF1G_MOUSE]	0.641372	1.0925	1.01592	0.936	0.921448	0.454638
O55143	Sarcoplasmic/endoplasmic reticulum calcium ATPase 2 OS=Mus musculus GN=Atp2a2 PE=1 SV=2 - [AT2A2_MOUSE]	0.919958	0.848485	1.00531	0.912	0.921437	0.0952592
Q8BP92	Reticulocalbin-2 OS=Mus musculus GN=Rcn2 PE=1 SV=1 - [RCN2_MOUSE]	1.0395	1.00319	1.31963	0.321	0.92083	0.564753
Q8C2Q8	ATP synthase subunit gamma OS=Mus musculus GN=Atp5c1 PE=1 SV=1 - [Q8C2Q8_MOUSE]	1.19127	1.14673	0.754642	0.59	0.92066	0.51671
Q9CZW4	Long-chain-fatty-acid--CoA ligase 3 OS=Mus musculus GN=Acsl3 PE=1 SV=2 - [ACSL3_MOUSE]	0.675676	ND	1.08488	1	0.920185	0.552195
A0A0R4J049	Protein arginine N-methyltransferase 5 OS=Mus musculus GN=Prmt5 PE=1 SV=1 - [A0A0R4J049_MOUSE]	0.742204	1.27273	0.762599	0.902	0.919883	0.448852
P10126	Elongation factor 1-alpha 1 OS=Mus musculus GN=Eef1a1 PE=1 SV=3 - [EF1A1_MOUSE]	0.761954	1.02392	ND	0.973	0.919626	0.419841
Q8BVQ5	Protein phosphatase methylesterase 1 OS=Mus musculus GN=Ppme1 PE=1 SV=5 - [PPME1_MOUSE]	0.857588	ND	1.21883	0.682	0.919474	0.572806
O09172	Glutamate--cysteine ligase regulatory subunit OS=Mus musculus GN=Gclm PE=1 SV=1 - [GSH0_MOUSE]	0.516632	0.896332	ND	1.345	0.919321	0.626613
A0A0A6YW80	N-alpha-acetyltransferase 15, NatA auxiliary subunit OS=Mus musculus GN=Naa15 PE=1 SV=1 - [A0A0A6YW80_MOUSE]	0.705821	1.0303	1.01989	ND	0.918673	0.507355
Q3U3I6	Putative uncharacterized protein OS=Mus musculus PE=2 SV=1 - [Q3U3I6_MOUSE]	0.567568	1.1547	1.33952	0.611	0.918199	0.527382
Q9R0P5	Destrin OS=Mus musculus GN=Dstn PE=1 SV=3 - [DEST_MOUSE]	1.37318	0.870813	ND	0.51	0.917998	0.622838
E9QKZ2	Importin-9 OS=Mus musculus GN=Ipo9 PE=1 SV=1 - [E9QKZ2_MOUSE]	0.77131	0.800638	1.14589	0.953	0.917709	0.357405
P47754	F-actin-capping protein subunit alpha-2 OS=Mus musculus GN=Capza2 PE=1 SV=3 - [CAZA2_MOUSE]	0.751559	1.08293	1.00133	0.835	0.917705	0.33196
Q6PE15	Mycophenolic acid acyl-glucuronide esterase, mitochondrial OS=Mus musculus GN=Abhd10 PE=1 SV=1 - [ABHDA_MOUSE]	0.900208	1.05104	0.799735	ND	0.916993	0.36102
D3Z0F5	COP9 signalosome complex subunit 6 OS=Mus musculus GN=Cops6 PE=1 SV=1 - [D3Z0F5_MOUSE]	0.747401	1.08772	0.839523	0.99	0.916161	0.326269
Q80UU9	Membrane-associated progesterone receptor component 2 OS=Mus musculus GN=Pgrmc2 PE=1 SV=2 - [PGRC2_MOUSE]	1.14137	0.789474	0.954907	0.778	0.915938	0.34839
Q9D7B7	Probable glutathione peroxidase 8 OS=Mus musculus GN=Gpx8 PE=1 SV=1 - [GPX8_MOUSE]	0.865904	0.716108	1.02785	1.053	0.915716	0.346039
Q3U716	Putative uncharacterized protein OS=Mus musculus GN=Cars PE=2 SV=1 - [Q3U716_MOUSE]	0.908524	1.1547	1.00398	0.593	0.915052	0.472698
P58281	Dynamin-like 120 kDa protein, mitochondrial OS=Mus musculus GN=Opa1 PE=1 SV=1 - [OPA1_MOUSE]	0.261954	ND	1.54509	0.938	0.915016	0.603406
Q9ET30	Transmembrane 9 superfamily member 3 OS=Mus musculus GN=Tm9sf3 PE=1 SV=1 - [TM9S3_MOUSE]	0.945946	0.814992	0.984085	ND	0.915008	0.249947
Q8K298	Actin-binding protein anillin OS=Mus musculus GN=Anln PE=1 SV=2 - [ANLN_MOUSE]	ND	1.31579	0.372679	1.055	0.91449	0.62909
P35235	Tyrosine-protein phosphatase non-receptor type 11 OS=Mus musculus GN=Ptpn11 PE=1 SV=2 - [PTN11_MOUSE]	0.683992	0.808612	1.16048	1.003	0.91402	0.414564
P06745	Glucose-6-phosphate isomerase OS=Mus musculus GN=Gpi PE=1 SV=4 - [G6PI_MOUSE]	0.647609	1.14195	0.950928	ND	0.913494	0.555305
P04184	Thymidine kinase, cytosolic OS=Mus musculus GN=Tk1 PE=1 SV=3 - [KITH_MOUSE]	1.54886	0.424242	0.503979	1.176	0.913269	0.510067
Q7TMF3	NADH dehydrogenase [ubiquinone] 1 alpha subcomplex subunit 12 OS=Mus musculus GN=Ndufa12 PE=1 SV=2 - [NDUAC_MOUSE]	1.28794	1.08931	0.819629	0.456	0.913221	0.529931
Q7TMY2	Acyl-Coenzyme A dehydrogenase, short/branched chain OS=Mus musculus GN=Acadsb PE=2 SV=1 - [Q7TMY2_MOUSE]	1.12162	0.802233	0.81565	ND	0.913168	0.444172
Q9CQZ5	NADH dehydrogenase [ubiquinone] 1 alpha subcomplex subunit 6 OS=Mus musculus GN=Ndufa6 PE=1 SV=1 - [NDUA6_MOUSE]	0.959459	1.14035	0.901857	0.65	0.912917	0.414664
Q3UK68	Putative uncharacterized protein OS=Mus musculus GN=Naca PE=2 SV=1 - [Q3UK68_MOUSE]	0.892931	1.11962	0.724138	ND	0.912229	0.482283
Q9DC70	NADH dehydrogenase [ubiquinone] iron-sulfur protein 7, mitochondrial OS=Mus musculus GN=Ndufs7 PE=1 SV=1 - [NDUS7_MOUSE]	0.995842	0.896332	0.896552	0.858	0.911681	0.0591871
Q9DB77	Cytochrome b-c1 complex subunit 2, mitochondrial OS=Mus musculus GN=Uqcrc2 PE=1 SV=1 - [QCR2_MOUSE]	1.02911	1.1244	0.799735	0.692	0.911311	0.392949
Q3UF82	Mitogen-activated protein kinase OS=Mus musculus GN=Mapk1 PE=2 SV=1 - [Q3UF82_MOUSE]	0.954262	0.714514	1.06499	ND	0.911254	0.464766
Q9DC16	Endoplasmic reticulum-Golgi intermediate compartment protein 1 OS=Mus musculus GN=Ergic1 PE=1 SV=1 - [ERGI1_MOUSE]	1.12578	0.897927	0.974801	0.639	0.909377	0.406964
B7ZWF1	Ddx3x protein OS=Mus musculus GN=Ddx3x PE=2 SV=1 - [B7ZWF1_MOUSE]	0.959459	ND	0.944297	0.823	0.908919	0.182303
P43346	Deoxycytidine kinase OS=Mus musculus GN=Dck PE=1 SV=1 - [DCK_MOUSE]	0.463617	1.29346	ND	0.967	0.908026	0.612215
Q61081	Hsp90 co-chaperone Cdc37 OS=Mus musculus GN=Cdc37 PE=1 SV=1 - [CDC37_MOUSE]	0.663202	1.29506	0.830239	0.843	0.907874	0.429848
P58021	Transmembrane 9 superfamily member 2 OS=Mus musculus GN=Tm9sf2 PE=1 SV=1 - [TM9S2_MOUSE]	1.3659	ND	0.782493	0.575	0.907799	0.587198
Q9D6R2	Isocitrate dehydrogenase [NAD] subunit alpha, mitochondrial OS=Mus musculus GN=Idh3a PE=1 SV=1 - [IDH3A_MOUSE]	0.983368	0.990431	0.87931	0.775	0.907027	0.173549
Q3TDG9	Putative uncharacterized protein OS=Mus musculus GN=Stx12 PE=2 SV=1 - [Q3TDG9_MOUSE]	0.580042	0.666667	0.984085	1.394	0.906198	0.48226
Q99KV1	DnaJ homolog subfamily B member 11 OS=Mus musculus GN=Dnajb11 PE=1 SV=1 - [DJB11_MOUSE]	1.0104	0.811802	1.04775	0.753	0.905736	0.272141
O70475	UDP-glucose 6-dehydrogenase OS=Mus musculus GN=Ugdh PE=1 SV=1 - [UGDH_MOUSE]	0.697505	0.856459	0.973475	1.094	0.90536	0.325403
P61202	COP9 signalosome complex subunit 2 OS=Mus musculus GN=Cops2 PE=1 SV=1 - [CSN2_MOUSE]	0.752599	0.947368	1.01194	ND	0.903968	0.349153
Q3TG12	Putative uncharacterized protein (Fragment) OS=Mus musculus GN=Farsb PE=2 SV=1 - [Q3TG12_MOUSE]	0.635135	1.0941	0.692308	1.194	0.903885	0.447908
Q68FD5	Clathrin heavy chain 1 OS=Mus musculus GN=Cltc PE=1 SV=3 - [CLH1_MOUSE]	1.00624	0.848485	0.923077	0.833	0.9027	0.0935719
P18828	Syndecan-1 OS=Mus musculus GN=Sdc1 PE=1 SV=1 - [SDC1_MOUSE]	0.898129	ND	0.324934	1.485	0.902688	0.59652
Q02053	Ubiquitin-like modifier-activating enzyme 1 OS=Mus musculus GN=Uba1 PE=1 SV=1 - [UBA1_MOUSE]	0.799376	0.886762	0.899204	1.025	0.902586	0.128097
Q5SS80	Dehydrogenase/reductase SDR family member 13 OS=Mus musculus GN=Dhrs13 PE=1 SV=1 - [DHR13_MOUSE]	0.968815	0.437002	1.24536	0.956	0.901794	0.505626
Q93092	Transaldolase OS=Mus musculus GN=Taldo1 PE=1 SV=2 - [TALDO_MOUSE]	0.663202	0.937799	1.17905	0.826	0.901511	0.373981
P40142	Transketolase OS=Mus musculus GN=Tkt PE=1 SV=1 - [TKT_MOUSE]	0.695426	0.953748	0.986737	0.97	0.901478	0.266876
Q3TL95	Proteasome subunit alpha type (Fragment) OS=Mus musculus GN=Psma4 PE=2 SV=1 - [Q3TL95_MOUSE]	1.09252	1.13557	ND	0.474	0.900694	0.597959
Q80T06	Elongation factor 1-delta OS=Mus musculus GN=Eef1d PE=1 SV=1 - [Q80T06_MOUSE]	0.635135	1.2185	1.06631	0.681	0.900237	0.438604
Q6A009	E3 ubiquitin-protein ligase listerin OS=Mus musculus GN=Ltn1 PE=1 SV=3 - [LTN1_MOUSE]	0.651767	1.14035	0.908488	ND	0.900202	0.504886
Q80X90	Filamin-B OS=Mus musculus GN=Flnb PE=1 SV=3 - [FLNB_MOUSE]	0.590437	1.26316	0.945623	0.799	0.899554	0.433637
P24369	Peptidyl-prolyl cis-trans isomerase B OS=Mus musculus GN=Ppib PE=1 SV=2 - [PPIB_MOUSE]	1.0395	0.810207	0.840849	0.905	0.898889	0.136463
P63038	60 kDa heat shock protein, mitochondrial OS=Mus musculus GN=Hspd1 PE=1 SV=1 - [CH60_MOUSE]	0.712058	1.43222	0.839523	0.611	0.898699	0.446694
Q8BMS1	Trifunctional enzyme subunit alpha, mitochondrial OS=Mus musculus GN=Hadha PE=1 SV=1 - [ECHA_MOUSE]	0.766112	0.950558	0.976127	ND	0.897599	0.276317
Q9CZD3	Glycine--tRNA ligase OS=Mus musculus GN=Gars PE=1 SV=1 - [SYG_MOUSE]	0.634096	1.07496	0.960212	0.919	0.897067	0.347496
Q3V1Z7	Putative uncharacterized protein OS=Mus musculus GN=Ddx1 PE=2 SV=1 - [Q3V1Z7_MOUSE]	1.0894	0.784689	ND	0.816	0.896695	0.365661
O08734	Bcl-2 homologous antagonist/killer OS=Mus musculus GN=Bak1 PE=1 SV=3 - [BAK_MOUSE]	0.893971	1.05104	0.814324	0.827	0.896583	0.145047
P47738	Aldehyde dehydrogenase, mitochondrial OS=Mus musculus GN=Aldh2 PE=1 SV=1 - [ALDH2_MOUSE]	1.26819	0.77193	0.718833	0.827	0.896488	0.366555
Q3US29	Putative uncharacterized protein OS=Mus musculus GN=Fdps PE=2 SV=1 - [Q3US29_MOUSE]	0.641372	0.786284	1.26127	ND	0.89631	0.530027
P52875	Transmembrane protein 165 OS=Mus musculus GN=Tmem165 PE=1 SV=2 - [TM165_MOUSE]	0.876299	0.30303	0.881963	1.523	0.896073	0.501095
Q9ES97	Reticulon-3 OS=Mus musculus GN=Rtn3 PE=1 SV=2 - [RTN3_MOUSE]	ND	0.698565	0.981432	1.007	0.895666	0.404637
A2AMW0	Capping protein (Actin filament) muscle Z-line, beta, isoform CRA_a OS=Mus musculus GN=Capzb PE=1 SV=1 - [A2AMW0_MOUSE]	0.703742	1.16268	0.844828	0.871	0.895562	0.309022
Q3UXP2	RuvB-like helicase OS=Mus musculus GN=Ruvbl2 PE=2 SV=1 - [Q3UXP2_MOUSE]	0.601871	1.03828	0.925729	1.012	0.89447	0.369376
P35700	Peroxiredoxin-1 OS=Mus musculus GN=Prdx1 PE=1 SV=1 - [PRDX1_MOUSE]	0.575884	0.808612	1.02255	1.17	0.894261	0.415707
Q9DCL9	Multifunctional protein ADE2 OS=Mus musculus GN=Paics PE=1 SV=4 - [PUR6_MOUSE]	0.743243	0.875598	1.00928	0.945	0.893281	0.168151
Q07076	Annexin A7 OS=Mus musculus GN=Anxa7 PE=1 SV=2 - [ANXA7_MOUSE]	0.996881	1.04147	ND	0.64	0.892783	0.473363
P17809	Solute carrier family 2, facilitated glucose transporter member 1 OS=Mus musculus GN=Slc2a1 PE=1 SV=4 - [GTR1_MOUSE]	0.381497	0.84689	1.0252	1.317	0.892646	0.495105
A0A0R4J083	Long-chain-specific acyl-CoA dehydrogenase, mitochondrial OS=Mus musculus GN=Acadl PE=1 SV=1 - [A0A0R4J083_MOUSE]	1.19958	0.569378	1.13263	0.666	0.891897	0.441322
Q9CQM9	Glutaredoxin-3 OS=Mus musculus GN=Glrx3 PE=1 SV=1 - [GLRX3_MOUSE]	0.491684	1.09569	1.08223	ND	0.889869	0.567456
Q3UA06	Pachytene checkpoint protein 2 homolog OS=Mus musculus GN=Trip13 PE=1 SV=1 - [PCH2_MOUSE]	0.733888	1.05263	0.693634	1.079	0.889788	0.324579
P08249	Malate dehydrogenase, mitochondrial OS=Mus musculus GN=Mdh2 PE=1 SV=3 - [MDHM_MOUSE]	0.975052	1.23126	0.883289	0.469	0.88965	0.459449
Q5XJY5	Coatomer subunit delta OS=Mus musculus GN=Arcn1 PE=1 SV=2 - [COPD_MOUSE]	0.723493	0.904306	1.04111	ND	0.889638	0.350524
P35282	Ras-related protein Rab-21 OS=Mus musculus GN=Rab21 PE=1 SV=4 - [RAB21_MOUSE]	0.575884	1.19298	ND	0.899	0.889289	0.527727
Q99KJ8	Dynactin subunit 2 OS=Mus musculus GN=Dctn2 PE=1 SV=3 - [DCTN2_MOUSE]	0.755717	0.956938	0.953581	ND	0.888745	0.253644
Q80SW1	Putative adenosylhomocysteinase 2 OS=Mus musculus GN=Ahcyl1 PE=1 SV=1 - [SAHH2_MOUSE]	ND	1.33971	0.79443	0.528	0.887381	0.549839
Q6P1F6	Serine/threonine-protein phosphatase 2A 55 kDa regulatory subunit B alpha isoform OS=Mus musculus GN=Ppp2r2a PE=1 SV=1 - [2ABA_MOUSE]	0.682952	0.963317	1.01459	ND	0.886953	0.391348
P63028	Translationally-controlled tumor protein OS=Mus musculus GN=Tpt1 PE=1 SV=1 - [TCTP_MOUSE]	0.634096	0.668262	1.35809	ND	0.886816	0.53151
Q3UGJ7	Putative uncharacterized protein OS=Mus musculus GN=Nup62 PE=2 SV=1 - [Q3UGJ7_MOUSE]	0.930353	ND	0.572944	1.157	0.886766	0.519088
Q91VA7	Isocitrate dehydrogenase [NAD] subunit, mitochondrial OS=Mus musculus GN=Idh3b PE=1 SV=1 - [Q91VA7_MOUSE]	0.918919	0.969697	0.903183	0.755	0.8867	0.105646
Q9WTI7	Unconventional myosin-Ic OS=Mus musculus GN=Myo1c PE=1 SV=2 - [MYO1C_MOUSE]	0.804574	0.716108	1.00796	1.018	0.88666	0.226683
A0A087WS46	Elongation factor 1-beta OS=Mus musculus GN=Eef1b2 PE=1 SV=1 - [A0A087WS46_MOUSE]	0.679834	1.0925	ND	0.886	0.886113	0.416422
A0A0R4J1Y7	Thioredoxin domain-containing protein 5 OS=Mus musculus GN=Txndc5 PE=1 SV=1 - [A0A0R4J1Y7_MOUSE]	ND	0.880383	0.94695	0.831	0.886111	0.0836165
A0A075DC90	Cytochrome c oxidase subunit 2 OS=Mus musculus GN=COX2 PE=3 SV=1 - [A0A075DC90_MOUSE]	1.00624	1.07177	0.885942	0.578	0.885487	0.363886
P61205	ADP-ribosylation factor 3 OS=Mus musculus GN=Arf3 PE=2 SV=2 - [ARF3_MOUSE]	0.897089	0.714514	ND	1.042	0.884534	0.344788
Q8BHX1	HAUS augmin-like complex subunit 1 OS=Mus musculus GN=Haus1 PE=1 SV=2 - [HAUS1_MOUSE]	0.572765	0.728868	1.17109	1.065	0.88443	0.399596
Q8BP95	Putative uncharacterized protein (Fragment) OS=Mus musculus GN=Ate1 PE=2 SV=1 - [Q8BP95_MOUSE]	ND	0.760766	1.1313	0.76	0.884022	0.397188
P83887	Tubulin gamma-1 chain OS=Mus musculus GN=Tubg1 PE=1 SV=1 - [TBG1_MOUSE]	1.05717	0.891547	0.701592	ND	0.883437	0.36602
Q9DCT2	NADH dehydrogenase [ubiquinone] iron-sulfur protein 3, mitochondrial OS=Mus musculus GN=Ndufs3 PE=1 SV=2 - [NDUS3_MOUSE]	0.897089	1.12121	0.899204	0.615	0.883126	0.324307
Q61753	D-3-phosphoglycerate dehydrogenase OS=Mus musculus GN=Phgdh PE=1 SV=3 - [SERA_MOUSE]	0.570686	1.0622	1.06366	0.835	0.882887	0.369205
Q3V1T4	Prolyl 3-hydroxylase 1 OS=Mus musculus GN=P3h1 PE=1 SV=2 - [P3H1_MOUSE]	0.785863	0.69059	1.17109	ND	0.882513	0.442172
Q9D1M0	Protein SEC13 homolog OS=Mus musculus GN=Sec13 PE=1 SV=3 - [SEC13_MOUSE]	0.773389	1.10686	1.0809	0.567	0.882037	0.383065
Q9DBJ1	Phosphoglycerate mutase 1 OS=Mus musculus GN=Pgam1 PE=1 SV=3 - [PGAM1_MOUSE]	0.671518	0.893142	1.06499	0.898	0.881912	0.241979
B7FAU9	Filamin, alpha OS=Mus musculus GN=Flna PE=1 SV=1 - [B7FAU9_MOUSE]	0.696466	0.969697	0.95756	0.903	0.881681	0.180409
Q8VDK1	Nitrilase homolog 1 OS=Mus musculus GN=Nit1 PE=1 SV=2 - [NIT1_MOUSE]	0.81289	1.05742	0.771883	ND	0.88073	0.295611
P20029	78 kDa glucose-regulated protein OS=Mus musculus GN=Hspa5 PE=1 SV=3 - [GRP78_MOUSE]	1.10187	0.936204	0.982759	0.502	0.880708	0.409889
Q9JMH6	Thioredoxin reductase 1, cytoplasmic OS=Mus musculus GN=Txnrd1 PE=1 SV=3 - [TRXR1_MOUSE]	0.512474	1.01116	0.941645	1.054	0.879821	0.397906
Q9CZU6	Citrate synthase, mitochondrial OS=Mus musculus GN=Cs PE=1 SV=1 - [CISY_MOUSE]	0.929314	1.12281	0.876658	0.59	0.879695	0.336973
Q9WVH9	Fibulin-5 OS=Mus musculus GN=Fbln5 PE=1 SV=1 - [FBLN5_MOUSE]	0.744283	ND	1.43369	0.461	0.879657	0.546744
P00493	Hypoxanthine-guanine phosphoribosyltransferase OS=Mus musculus GN=Hprt1 PE=1 SV=3 - [HPRT_MOUSE]	0.486486	1.05582	1.00398	0.968	0.878572	0.412907
Q80U95	Ubiquitin-protein ligase E3C OS=Mus musculus GN=Ube3c PE=1 SV=2 - [UBE3C_MOUSE]	0.627859	ND	0.635279	1.372	0.878379	0.518479
Q64727	Vinculin OS=Mus musculus GN=Vcl PE=1 SV=4 - [VINC_MOUSE]	0.754678	0.948963	0.818302	0.991	0.878236	0.122037
Q8CGC7	Bifunctional glutamate/proline--tRNA ligase OS=Mus musculus GN=Eprs PE=1 SV=4 - [SYEP_MOUSE]	0.746362	0.942584	1.13395	0.689	0.877974	0.278429
Q8CHH9	Septin-8 OS=Mus musculus GN=Sept8 PE=1 SV=4 - [SEPT8_MOUSE]	0.371102	1.40989	0.850133	ND	0.877041	0.559411
Q9QXT0	Protein canopy homolog 2 OS=Mus musculus GN=Cnpy2 PE=1 SV=1 - [CNPY2_MOUSE]	1.02703	0.711324	0.892573	ND	0.876975	0.314369
O35704	Serine palmitoyltransferase 1 OS=Mus musculus GN=Sptlc1 PE=1 SV=2 - [SPTC1_MOUSE]	1.04678	0.779904	0.767905	0.911	0.876397	0.150699
O54946	DnaJ homolog subfamily B member 6 OS=Mus musculus GN=Dnajb6 PE=1 SV=4 - [DNJB6_MOUSE]	0.864865	0.977671	ND	0.786	0.876179	0.163784
Q6P8X1	Sorting nexin-6 OS=Mus musculus GN=Snx6 PE=1 SV=2 - [SNX6_MOUSE]	0.680873	1.07337	ND	0.873	0.875746	0.372936
P08003	Protein disulfide-isomerase A4 OS=Mus musculus GN=Pdia4 PE=1 SV=3 - [PDIA4_MOUSE]	0.893971	1.19617	1.11936	0.292	0.875377	0.482436
P35293	Ras-related protein Rab-18 OS=Mus musculus GN=Rab18 PE=1 SV=2 - [RAB18_MOUSE]	0.808732	0.977671	0.998674	0.715	0.875019	0.17123
Q501J6	Probable ATP-dependent RNA helicase DDX17 OS=Mus musculus GN=Ddx17 PE=1 SV=1 - [DDX17_MOUSE]	0.752599	1.25678	ND	0.614	0.874459	0.484843
Q9DC23	DnaJ homolog subfamily C member 10 OS=Mus musculus GN=Dnajc10 PE=1 SV=2 - [DJC10_MOUSE]	0.614345	0.858054	1.17639	0.849	0.874448	0.313181
Q3TFE8	Putative uncharacterized protein OS=Mus musculus GN=Kpnb1 PE=2 SV=1 - [Q3TFE8_MOUSE]	0.695426	ND	1.03581	0.89	0.873745	0.329968
P63005	Platelet-activating factor acetylhydrolase IB subunit alpha OS=Mus musculus GN=Pafah1b1 PE=1 SV=2 - [LIS1_MOUSE]	0.773389	1.08134	0.534483	1.104	0.873303	0.377029
Q9D3K4	Putative uncharacterized protein OS=Mus musculus GN=Spint1 PE=2 SV=1 - [Q9D3K4_MOUSE]	0.428274	0.85008	1.38859	0.825	0.872987	0.431818
Q8BH64	EH domain-containing protein 2 OS=Mus musculus GN=Ehd2 PE=1 SV=1 - [EHD2_MOUSE]	0.683992	1.0622	0.871353	ND	0.872515	0.353832
Q9R0X4	Acyl-coenzyme A thioesterase 9, mitochondrial OS=Mus musculus GN=Acot9 PE=1 SV=1 - [ACOT9_MOUSE]	0.97921	1.02552	0.899204	0.584	0.871983	0.30267
O08749	Dihydrolipoyl dehydrogenase, mitochondrial OS=Mus musculus GN=Dld PE=1 SV=2 - [DLDH_MOUSE]	0.697505	1.37321	0.905836	0.508	0.871137	0.402051
P26041	Moesin OS=Mus musculus GN=Msn PE=1 SV=3 - [MOES_MOUSE]	0.580042	1.02233	1.00928	ND	0.870551	0.456379
Q3UDR2	Protein disulfide-isomerase (Fragment) OS=Mus musculus GN=P4hb PE=2 SV=1 - [Q3UDR2_MOUSE]	0.769231	0.896332	1.12467	0.69	0.870058	0.23627
Q9D6J5	NADH dehydrogenase [ubiquinone] 1 beta subcomplex subunit 8, mitochondrial OS=Mus musculus GN=Ndufb8 PE=1 SV=1 - [NDUB8_MOUSE]	1.15385	1.16108	0.710875	0.451	0.869202	0.419459
P16858	Glyceraldehyde-3-phosphate dehydrogenase OS=Mus musculus GN=Gapdh PE=1 SV=2 - [G3P_MOUSE]	0.493763	0.956938	0.964191	1.06	0.868723	0.37747
Q9JHU4	Cytoplasmic dynein 1 heavy chain 1 OS=Mus musculus GN=Dync1h1 PE=1 SV=2 - [DYHC1_MOUSE]	0.769231	0.728868	0.974801	1	0.868225	0.15821
Q8CFX1	GDH/6PGL endoplasmic bifunctional protein OS=Mus musculus GN=H6pd PE=1 SV=2 - [G6PE_MOUSE]	0.946985	0.889952	0.766578	ND	0.867839	0.145931
G3UXL2	Protein Prps1l3 OS=Mus musculus GN=Prps1l3 PE=3 SV=1 - [G3UXL2_MOUSE]	0.671518	1.08293	0.891247	0.825	0.867675	0.21143
Q8CG48	Structural maintenance of chromosomes protein 2 OS=Mus musculus GN=Smc2 PE=1 SV=2 - [SMC2_MOUSE]	0.709979	0.984051	0.83687	0.938	0.867225	0.130295
P56564	Excitatory amino acid transporter 1 OS=Mus musculus GN=Slc1a3 PE=1 SV=2 - [EAA1_MOUSE]	0.638254	ND	0.87931	1.084	0.867188	0.394648
Q7TPT7	Valyl-tRNA synthetase OS=Mus musculus GN=Vars PE=2 SV=1 - [Q7TPT7_MOUSE]	0.639293	1.08931	1.06631	0.673	0.86698	0.314278
Q8BFW7	Lipoma-preferred partner homolog OS=Mus musculus GN=Lpp PE=1 SV=1 - [LPP_MOUSE]	ND	0.448166	1.02255	1.129	0.866571	0.531472
Q05186	Reticulocalbin-1 OS=Mus musculus GN=Rcn1 PE=1 SV=1 - [RCN1_MOUSE]	0.775468	0.990431	1.32626	0.373	0.86629	0.438152
O54984	ATPase Asna1 OS=Mus musculus GN=Asna1 PE=1 SV=2 - [ASNA_MOUSE]	0.744283	0.956938	0.896552	ND	0.865924	0.185467
Q8BKC5	Importin-5 OS=Mus musculus GN=Ipo5 PE=1 SV=3 - [IPO5_MOUSE]	0.677755	0.810207	0.932361	1.043	0.865831	0.190423
P49615	Cyclin-dependent-like kinase 5 OS=Mus musculus GN=Cdk5 PE=1 SV=1 - [CDK5_MOUSE]	0.764033	0.845295	ND	0.986	0.865109	0.179641
Q9CQB5	CDGSH iron-sulfur domain-containing protein 2 OS=Mus musculus GN=Cisd2 PE=1 SV=1 - [CISD2_MOUSE]	1.01663	0.971292	ND	0.607	0.864975	0.409366
Q8K2V6	Importin-11 OS=Mus musculus GN=Ipo11 PE=1 SV=1 - [IPO11_MOUSE]	1.0395	0.644338	0.909814	ND	0.864551	0.366276
Q3TTY6	Putative uncharacterized protein (Fragment) OS=Mus musculus GN=Lin7c PE=2 SV=1 - [Q3TTY6_MOUSE]	0.722453	0.751196	ND	1.12	0.86455	0.357875
O54950	5'-AMP-activated protein kinase subunit gamma-1 OS=Mus musculus GN=Prkag1 PE=1 SV=2 - [AAKG1_MOUSE]	0.633056	0.728868	0.97878	1.117	0.864426	0.281546
Q9WVA3	Mitotic checkpoint protein BUB3 OS=Mus musculus GN=Bub3 PE=1 SV=2 - [BUB3_MOUSE]	0.744283	0.920255	1.03448	0.751	0.862505	0.144966
Q9ER73	Elongator complex protein 4 OS=Mus musculus GN=Elp4 PE=1 SV=2 - [ELP4_MOUSE]	0.803534	0.934609	0.594164	1.117	0.862327	0.28383
Q99L04	Dehydrogenase/reductase SDR family member 1 OS=Mus musculus GN=Dhrs1 PE=1 SV=1 - [DHRS1_MOUSE]	0.803534	0.685805	1.14987	0.808	0.861802	0.222795
Q9R1P1	Proteasome subunit beta type-3 OS=Mus musculus GN=Psmb3 PE=1 SV=1 - [PSB3_MOUSE]	0.925156	1.14673	0.777188	0.595	0.861019	0.289665
Q684I8	Isocitrate dehydrogenase [NAD] subunit, mitochondrial (Fragment) OS=Mus musculus GN=Idh3g PE=2 SV=1 - [Q684I8_MOUSE]	0.818087	0.934609	0.828912	ND	0.860536	0.0696512
Q8C3Y4	Kinetochore-associated protein 1 OS=Mus musculus GN=Kntc1 PE=1 SV=2 - [KNTC1_MOUSE]	0.753638	0.912281	0.929708	0.84	0.858907	0.0474736
Q3U0V1	Far upstream element-binding protein 2 OS=Mus musculus GN=Khsrp PE=1 SV=2 - [FUBP2_MOUSE]	0.740125	0.835726	0.855438	1.002	0.858322	0.0840481
Q8BR63	Protein FAM177A1 OS=Mus musculus GN=Fam177a1 PE=1 SV=1 - [F177A_MOUSE]	0.859667	0.548644	1.16313	ND	0.857147	0.456021
Q8CG19	Latent-transforming growth factor beta-binding protein 1 OS=Mus musculus GN=Ltbp1 PE=1 SV=2 - [LTBP1_MOUSE]	0.556133	1.24242	ND	0.77	0.856186	0.462642
P17751	Triosephosphate isomerase OS=Mus musculus GN=Tpi1 PE=1 SV=4 - [TPIS_MOUSE]	0.606029	0.76236	0.992042	1.063	0.855858	0.257088
P61027	Ras-related protein Rab-10 OS=Mus musculus GN=Rab10 PE=1 SV=1 - [RAB10_MOUSE]	0.642412	1.00319	0.945623	0.831	0.855556	0.184129
Q8VBV7	COP9 signalosome complex subunit 8 OS=Mus musculus GN=Cops8 PE=1 SV=1 - [CSN8_MOUSE]	0.620582	0.948963	0.994695	ND	0.854747	0.356726
Q9QYB1	Chloride intracellular channel protein 4 OS=Mus musculus GN=Clic4 PE=1 SV=3 - [CLIC4_MOUSE]	0.661123	0.91866	0.984085	ND	0.854623	0.297039
O09005	Sphingolipid delta(4)-desaturase DES1 OS=Mus musculus GN=Degs1 PE=1 SV=1 - [DEGS1_MOUSE]	0.913721	0.701754	0.945623	ND	0.8537	0.218753
P20108	Thioredoxin-dependent peroxide reductase, mitochondrial OS=Mus musculus GN=Prdx3 PE=1 SV=1 - [PRDX3_MOUSE]	0.939709	1.07974	0.830239	0.565	0.853673	0.274612
Q8BFY9	Transportin-1 OS=Mus musculus GN=Tnpo1 PE=1 SV=2 - [TNPO1_MOUSE]	0.717256	0.99362	0.850133	ND	0.85367	0.217935
Q3TQP6	Malic enzyme OS=Mus musculus GN=Me1 PE=1 SV=1 - [Q3TQP6_MOUSE]	0.787942	0.842105	1.26923	0.514	0.853319	0.34019
Q3TZZ7	Extended synaptotagmin-2 OS=Mus musculus GN=Esyt2 PE=1 SV=1 - [ESYT2_MOUSE]	1.25988	0.722488	0.920424	0.509	0.852947	0.347135
P40124	Adenylyl cyclase-associated protein 1 OS=Mus musculus GN=Cap1 PE=1 SV=4 - [CAP1_MOUSE]	0.530146	1.04944	0.992042	0.839	0.852657	0.302188
P54116	Erythrocyte band 7 integral membrane protein OS=Mus musculus GN=Stom PE=1 SV=3 - [STOM_MOUSE]	1.17983	0.472089	0.905836	ND	0.852586	0.49031
P37172	Activin receptor type-1 OS=Mus musculus GN=Acvr1 PE=2 SV=2 - [ACVR1_MOUSE]	1.0395	0.341308	0.738727	1.29	0.852384	0.420949
Q9D6M3	Mitochondrial glutamate carrier 1 OS=Mus musculus GN=Slc25a22 PE=1 SV=1 - [GHC1_MOUSE]	0.735967	0.966507	0.912467	0.792	0.851735	0.0768548
O54692	Centromere/kinetochore protein zw10 homolog OS=Mus musculus GN=Zw10 PE=1 SV=3 - [ZW10_MOUSE]	0.840956	0.69378	0.855438	1.014	0.851043	0.115841
Q3THK7	GMP synthase [glutamine-hydrolyzing] OS=Mus musculus GN=Gmps PE=1 SV=2 - [GUAA_MOUSE]	0.52183	1.03987	1.00265	0.838	0.850589	0.303593
Q8BH59	Calcium-binding mitochondrial carrier protein Aralar1 OS=Mus musculus GN=Slc25a12 PE=1 SV=1 - [CMC1_MOUSE]	1.079	0.787879	0.895225	0.638	0.850027	0.200464
Q9JIF7	Coatomer subunit beta OS=Mus musculus GN=Copb1 PE=1 SV=1 - [COPB_MOUSE]	0.827443	0.904306	0.81565	ND	0.849133	0.0363547
Q8BTF0	Coatomer subunit alpha OS=Mus musculus GN=Copa PE=2 SV=1 - [Q8BTF0_MOUSE]	0.715177	0.725678	0.883289	1.071	0.848786	0.15858
E9PZ88	Alpha-mannosidase OS=Mus musculus GN=Man2c1 PE=1 SV=1 - [E9PZ88_MOUSE]	0.564449	0.728868	1.25199	ND	0.848435	0.445752
Q9R0E2	Procollagen-lysine,2-oxoglutarate 5-dioxygenase 1 OS=Mus musculus GN=Plod1 PE=1 SV=1 - [PLOD1_MOUSE]	0.964657	0.746411	0.832891	ND	0.847987	0.14878
Q78KL9	Rexo2 protein OS=Mus musculus GN=Rexo2 PE=2 SV=1 - [Q78KL9_MOUSE]	1.02391	0.789474	0.938992	0.636	0.847094	0.181716
Q64521	Glycerol-3-phosphate dehydrogenase, mitochondrial OS=Mus musculus GN=Gpd2 PE=1 SV=2 - [GPDM_MOUSE]	0.83368	0.987241	1.00928	0.554	0.846051	0.256883
Q3TL58	Putative uncharacterized protein OS=Mus musculus GN=Skp1a PE=2 SV=1 - [Q3TL58_MOUSE]	0.719335	1.08134	0.732095	ND	0.844257	0.293759
Q9JI39	ATP-binding cassette sub-family B member 10, mitochondrial OS=Mus musculus GN=Abcb10 PE=1 SV=1 - [ABCBA_MOUSE]	1.00728	ND	0.899204	0.626	0.84416	0.318033
Q6P7V9	Structural maintenance of chromosomes protein OS=Mus musculus GN=Smc4 PE=2 SV=1 - [Q6P7V9_MOUSE]	0.996881	0.338118	1.02255	1.016	0.843386	0.409089
Q60710	Deoxynucleoside triphosphate triphosphohydrolase SAMHD1 OS=Mus musculus GN=Samhd1 PE=1 SV=2 - [SAMH1_MOUSE]	0.673597	0.824561	1.03183	ND	0.843329	0.270877
A0A0J9YTY0	Septin-11 OS=Mus musculus GN=Sept11 PE=1 SV=1 - [A0A0J9YTY0_MOUSE]	0.919958	0.848485	0.962865	0.639	0.842577	0.140159
P62137	Serine/threonine-protein phosphatase PP1-alpha catalytic subunit OS=Mus musculus GN=Ppp1ca PE=1 SV=1 - [PP1A_MOUSE]	1.02287	0.897927	0.602122	ND	0.840973	0.341163
O70503	Very-long-chain 3-oxoacyl-CoA reductase OS=Mus musculus GN=Hsd17b12 PE=1 SV=1 - [DHB12_MOUSE]	1.22245	0.610845	0.993369	0.537	0.840917	0.323825
P35486	Pyruvate dehydrogenase E1 component subunit alpha, somatic form, mitochondrial OS=Mus musculus GN=Pdha1 PE=1 SV=1 - [ODPA_MOUSE]	0.641372	1.27751	0.600796	ND	0.839893	0.430828
D3YW87	Filamin-C OS=Mus musculus GN=Flnc PE=1 SV=2 - [D3YW87_MOUSE]	0.366944	1.45295	0.807692	0.731	0.839647	0.380951
P19783	Cytochrome c oxidase subunit 4 isoform 1, mitochondrial OS=Mus musculus GN=Cox4i1 PE=1 SV=2 - [COX41_MOUSE]	1.10811	1.08772	0.827586	0.331	0.838603	0.401478
Q61699	Heat shock protein 105 kDa OS=Mus musculus GN=Hsph1 PE=1 SV=2 - [HS105_MOUSE]	0.758836	ND	1.04775	0.709	0.838527	0.253596
D3YUM1	NADH dehydrogenase [ubiquinone] flavoprotein 1, mitochondrial OS=Mus musculus GN=Ndufv1 PE=1 SV=1 - [D3YUM1_MOUSE]	0.839917	1.02073	0.87931	0.611	0.83774	0.17052
O88544	COP9 signalosome complex subunit 4 OS=Mus musculus GN=Cops4 PE=1 SV=1 - [CSN4_MOUSE]	0.659044	0.910686	0.940318	ND	0.836683	0.235006
O08807	Peroxiredoxin-4 OS=Mus musculus GN=Prdx4 PE=1 SV=1 - [PRDX4_MOUSE]	0.943867	0.845295	0.928382	0.628	0.836386	0.135931
P35821	Tyrosine-protein phosphatase non-receptor type 1 OS=Mus musculus GN=Ptpn1 PE=1 SV=2 - [PTN1_MOUSE]	ND	0.741627	0.856764	0.91	0.83613	0.0950132
Q3TJ43	Putative uncharacterized protein OS=Mus musculus GN=Vps35 PE=2 SV=1 - [Q3TJ43_MOUSE]	0.703742	0.738437	1.05836	ND	0.833512	0.261751
Q9QZE5	Coatomer subunit gamma-1 OS=Mus musculus GN=Copg1 PE=1 SV=1 - [COPG1_MOUSE]	0.807692	0.77193	0.919098	ND	0.832907	0.0709972
Q4PZA2	Endothelin-converting enzyme 1 OS=Mus musculus GN=Ece1 PE=1 SV=1 - [ECE1_MOUSE]	0.781705	0.374801	1.03979	1.134	0.832573	0.368174
B1AQR8	Galectin OS=Mus musculus GN=Lgals9 PE=1 SV=1 - [B1AQR8_MOUSE]	ND	0.881978	0.812997	0.8	0.831658	0.0255495
P46471	26S protease regulatory subunit 7 OS=Mus musculus GN=Psmc2 PE=1 SV=5 - [PRS7_MOUSE]	0.703742	0.866029	0.791777	0.964	0.831387	0.0643691
P07141	Macrophage colony-stimulating factor 1 OS=Mus musculus GN=Csf1 PE=1 SV=2 - [CSF1_MOUSE]	0.464657	1.48644	0.895225	0.479	0.831331	0.354067
Q9JKY0	Cell differentiation protein RCD1 homolog OS=Mus musculus GN=Rqcd1 PE=1 SV=1 - [RCD1_MOUSE]	0.677755	0.976077	0.797082	0.87	0.830228	0.085106
Q00612	Glucose-6-phosphate 1-dehydrogenase X OS=Mus musculus GN=G6pdx PE=1 SV=3 - [G6PD1_MOUSE]	ND	0.735247	0.887268	0.865	0.829172	0.0835091
Q9Z1Z0	General vesicular transport factor p115 OS=Mus musculus GN=Uso1 PE=1 SV=2 - [USO1_MOUSE]	0.592516	0.917065	1.09151	0.715	0.829023	0.209522
O35864	COP9 signalosome complex subunit 5 OS=Mus musculus GN=Cops5 PE=1 SV=3 - [CSN5_MOUSE]	0.757796	0.937799	0.958886	0.659	0.82837	0.11179
Q8R164	Valacyclovir hydrolase OS=Mus musculus GN=Bphl PE=1 SV=1 - [BPHL_MOUSE]	1.04574	0.842105	0.596817	ND	0.82822	0.319589
Q9WVG6	Histone-arginine methyltransferase CARM1 OS=Mus musculus GN=Carm1 PE=1 SV=2 - [CARM1_MOUSE]	0.628898	ND	0.915119	0.94	0.828006	0.255185
Q4FE56	Probable ubiquitin carboxyl-terminal hydrolase FAF-X OS=Mus musculus GN=Usp9x PE=1 SV=1 - [Q4FE56_MOUSE]	0.701663	ND	0.799735	0.981	0.827466	0.178085
P26040	Ezrin OS=Mus musculus GN=Ezr PE=1 SV=3 - [EZRI_MOUSE]	0.820166	1.06858	ND	0.588	0.825582	0.329324
O89079	Coatomer subunit epsilon OS=Mus musculus GN=Cope PE=1 SV=3 - [COPE_MOUSE]	0.747401	0.800638	0.927056	ND	0.825032	0.090602
P61164	Alpha-centractin OS=Mus musculus GN=Actr1a PE=1 SV=1 - [ACTZ_MOUSE]	0.560291	0.99681	0.916446	ND	0.824516	0.339961
Q3TD49	Signal peptide peptidase-like 2B OS=Mus musculus GN=Sppl2b PE=1 SV=2 - [SPP2B_MOUSE]	0.755717	0.652313	ND	1.065	0.824343	0.27726
Q8BPB0	MOB kinase activator 1B OS=Mus musculus GN=Mob1b PE=1 SV=3 - [MOB1B_MOUSE]	0.673597	0.84051	0.95756	ND	0.823889	0.185184
A4QPF5	Layn protein OS=Mus musculus GN=Layn PE=2 SV=1 - [A4QPF5_MOUSE]	0.622661	0.604466	0.791777	1.271	0.822476	0.252642
Q3U026	Putative uncharacterized protein OS=Mus musculus GN=Mogs PE=2 SV=1 - [Q3U026_MOUSE]	1.48337	0.598086	0.381963	ND	0.821139	0.461479
Q3UW53	Protein Niban OS=Mus musculus GN=Fam129a PE=1 SV=2 - [NIBAN_MOUSE]	0.649688	ND	1.03581	0.772	0.819166	0.250098
Q8BY26	Putative uncharacterized protein OS=Mus musculus GN=Rfc3 PE=2 SV=1 - [Q8BY26_MOUSE]	1.10499	ND	0.419098	0.931	0.818363	0.44695
Q3UK08	Putative uncharacterized protein OS=Mus musculus GN=Tsg101 PE=2 SV=1 - [Q3UK08_MOUSE]	0.621622	0.866029	ND	0.967	0.818217	0.242918
Q922D4	Serine/threonine-protein phosphatase 6 regulatory subunit 3 OS=Mus musculus GN=Ppp6r3 PE=1 SV=1 - [PP6R3_MOUSE]	0.917879	ND	0.407162	1.126	0.817014	0.451078
Q99JR1	Sideroflexin-1 OS=Mus musculus GN=Sfxn1 PE=1 SV=3 - [SFXN1_MOUSE]	1.20166	0.786284	0.973475	0.304	0.816355	0.370728
P63037	DnaJ homolog subfamily A member 1 OS=Mus musculus GN=Dnaja1 PE=1 SV=1 - [DNJA1_MOUSE]	0.549896	0.950558	0.885942	0.879	0.816349	0.17175
Q6P9L9	Eef2 protein (Fragment) OS=Mus musculus GN=Eef2 PE=2 SV=1 - [Q6P9L9_MOUSE]	0.582121	0.77193	ND	1.094	0.816017	0.324034
P35585	AP-1 complex subunit mu-1 OS=Mus musculus GN=Ap1m1 PE=1 SV=3 - [AP1M1_MOUSE]	0.609148	1.0319	0.806366	ND	0.815804	0.275247
A2RRJ4	Exportin 5 OS=Mus musculus GN=Xpo5 PE=2 SV=1 - [A2RRJ4_MOUSE]	ND	0.709729	0.846154	0.891	0.815628	0.0939657
P97315	Cysteine and glycine-rich protein 1 OS=Mus musculus GN=Csrp1 PE=1 SV=3 - [CSRP1_MOUSE]	ND	0.947368	0.746684	0.75	0.814684	0.115051
P70202	Latexin OS=Mus musculus GN=Lxn PE=1 SV=2 - [LXN_MOUSE]	1.11019	0.580542	0.753316	ND	0.814682	0.329327
P14069	Protein S100-A6 OS=Mus musculus GN=S100a6 PE=1 SV=3 - [S10A6_MOUSE]	0.468815	0.76236	1.11538	0.911	0.81439	0.264982
A0A0B4J1F0	Integrin alpha-11 OS=Mus musculus GN=Itga11 PE=1 SV=1 - [A0A0B4J1F0_MOUSE]	0.54158	0.470494	1.16976	1.074	0.813959	0.308431
E9Q3G7	Phospholipid-transporting ATPase OS=Mus musculus GN=Atp11a PE=1 SV=1 - [E9Q3G7_MOUSE]	0.809771	0.644338	0.985411	ND	0.813174	0.212609
Q8CD10	Calcium uptake protein 2, mitochondrial OS=Mus musculus GN=Micu2 PE=1 SV=2 - [MICU2_MOUSE]	0.766112	0.845295	1.24536	0.394	0.812691	0.316762
Q99LS3	Phosphoserine phosphatase OS=Mus musculus GN=Psph PE=1 SV=1 - [SERB_MOUSE]	0.537422	1.00478	0.974801	0.732	0.812252	0.201251
Q8CHP8	Glycerol-3-phosphate phosphatase OS=Mus musculus GN=Pgp PE=1 SV=1 - [PGP_MOUSE]	0.538462	0.476874	1.17241	1.058	0.811437	0.301346
Q6P5F9	Exportin-1 OS=Mus musculus GN=Xpo1 PE=1 SV=1 - [XPO1_MOUSE]	0.643451	0.751196	0.859416	0.991	0.811266	0.095654
Q9CWG8	NADH dehydrogenase [ubiquinone] complex I, assembly factor 7 OS=Mus musculus GN=Ndufaf7 PE=1 SV=4 - [NDUF7_MOUSE]	0.64657	0.835726	0.823607	0.939	0.811226	0.0687504
P26443	Glutamate dehydrogenase 1, mitochondrial OS=Mus musculus GN=Glud1 PE=1 SV=1 - [DHE3_MOUSE]	0.545738	1.36842	0.883289	0.447	0.811112	0.310813
P52480	Pyruvate kinase PKM OS=Mus musculus GN=Pkm PE=1 SV=4 - [KPYM_MOUSE]	0.299376	0.870813	1.00928	1.063	0.810618	0.36468
Q9EP69	Phosphatidylinositide phosphatase SAC1 OS=Mus musculus GN=Sacm1l PE=1 SV=1 - [SAC1_MOUSE]	0.928274	0.475279	0.949602	0.888	0.810289	0.233512
H7BWY2	AP-3 complex subunit mu-1 OS=Mus musculus GN=Ap3m1 PE=1 SV=1 - [H7BWY2_MOUSE]	ND	0.564593	1.00398	0.862	0.810191	0.299931
Q9ERK4	Exportin-2 OS=Mus musculus GN=Cse1l PE=1 SV=1 - [XPO2_MOUSE]	0.599792	0.821372	0.937666	0.881	0.809957	0.108427
Q9ES74	Serine/threonine-protein kinase Nek7 OS=Mus musculus GN=Nek7 PE=1 SV=1 - [NEK7_MOUSE]	0.611227	0.671451	1.14589	ND	0.809522	0.327545
Q6GU23	Signal transducer and activator of transcription 3 OS=Mus musculus GN=Stat3 PE=2 SV=1 - [Q6GU23_MOUSE]	0.820166	ND	0.835544	0.772	0.809237	0.0124251
Q8BMJ2	Leucine--tRNA ligase, cytoplasmic OS=Mus musculus GN=Lars PE=1 SV=2 - [SYLC_MOUSE]	0.573805	0.829346	1.01857	ND	0.807239	0.28702
Q3TFQ8	Alpha-1,4 glucan phosphorylase OS=Mus musculus GN=Pygb PE=2 SV=1 - [Q3TFQ8_MOUSE]	0.634096	1.15152	ND	0.635	0.80687	0.326147
Q8BH58	TIP41-like protein OS=Mus musculus GN=Tiprl PE=1 SV=1 - [TIPRL_MOUSE]	0.404366	1.02871	0.574271	1.217	0.806086	0.313811
D3Z6W2	Tyrosine-protein phosphatase non-receptor type OS=Mus musculus GN=Ptpn2 PE=1 SV=1 - [D3Z6W2_MOUSE]	0.390852	1.04306	1.11538	0.673	0.805575	0.308502
P97447	Four and a half LIM domains protein 1 OS=Mus musculus GN=Fhl1 PE=1 SV=3 - [FHL1_MOUSE]	0.693347	0.803828	0.644562	1.08	0.805434	0.1299
Q3URS9	Coiled-coil domain-containing protein 51 OS=Mus musculus GN=Ccdc51 PE=1 SV=1 - [CCD51_MOUSE]	0.446985	0.964912	1.00133	ND	0.804408	0.398582
Q9D9V3	Ethylmalonyl-CoA decarboxylase OS=Mus musculus GN=Echdc1 PE=1 SV=2 - [ECHD1_MOUSE]	0.66632	0.614035	1.1313	ND	0.803885	0.312019
P25206	DNA replication licensing factor MCM3 OS=Mus musculus GN=Mcm3 PE=1 SV=2 - [MCM3_MOUSE]	0.626819	0.642743	ND	1.142	0.803854	0.317422
E9PWG6	Protein Ncapg OS=Mus musculus GN=Ncapg PE=1 SV=1 - [E9PWG6_MOUSE]	0.823285	ND	0.65252	0.934	0.803268	0.160085
D3Z0Y2	Peroxiredoxin-6 OS=Mus musculus GN=Prdx6 PE=1 SV=1 - [D3Z0Y2_MOUSE]	0.52183	1.18979	0.851459	0.648	0.80277	0.229569
Q9DC50	Peroxisomal carnitine O-octanoyltransferase OS=Mus musculus GN=Crot PE=1 SV=1 - [OCTC_MOUSE]	0.844075	0.69697	0.866048	ND	0.802364	0.081694
Q9D1H7	Golgi to ER traffic protein 4 homolog OS=Mus musculus GN=Get4 PE=1 SV=2 - [GET4_MOUSE]	0.683992	0.893142	0.82626	ND	0.801131	0.102571
Q3TIP8	Chloride intracellular channel protein OS=Mus musculus GN=Clic1 PE=2 SV=1 - [Q3TIP8_MOUSE]	0.912682	0.799043	ND	0.691	0.800908	0.104651
Q9CYD3	Cartilage-associated protein OS=Mus musculus GN=Crtap PE=1 SV=3 - [CRTAP_MOUSE]	0.851351	0.6874	0.860743	0.804	0.800874	0.0222978
Q3V3R1	Monofunctional C1-tetrahydrofolate synthase, mitochondrial OS=Mus musculus GN=Mthfd1l PE=1 SV=2 - [C1TM_MOUSE]	0.518711	0.931419	0.777188	0.976	0.80083	0.179295
A8CVP4	LIM and senescent cell antigen-like domains 1 isoform B OS=Mus musculus GN=Lims1 PE=2 SV=1 - [A8CVP4_MOUSE]	0.698545	ND	1.04907	0.654	0.800539	0.238951
Q62356	Follistatin-related protein 1 OS=Mus musculus GN=Fstl1 PE=1 SV=2 - [FSTL1_MOUSE]	1.0395	0.591707	0.769231	ND	0.800146	0.265132
Q8BH80	Vesicle-associated membrane protein, associated protein B and C OS=Mus musculus GN=Vapb PE=1 SV=1 - [Q8BH80_MOUSE]	0.951143	0.821372	0.627321	ND	0.799945	0.190415
O08795	Glucosidase 2 subunit beta OS=Mus musculus GN=Prkcsh PE=1 SV=1 - [GLU2B_MOUSE]	0.923077	1.05263	0.897878	0.322	0.798897	0.330713
Q91VK1	Basic leucine zipper and W2 domain-containing protein 2 OS=Mus musculus GN=Bzw2 PE=1 SV=1 - [BZW2_MOUSE]	0.408524	0.717703	0.680371	1.384	0.79765	0.288713
Q3U7R1	Extended synaptotagmin-1 OS=Mus musculus GN=Esyt1 PE=1 SV=2 - [ESYT1_MOUSE]	1.05925	0.829346	0.834218	0.466	0.797204	0.221491
Q8K273	Membrane magnesium transporter 1 OS=Mus musculus GN=Mmgt1 PE=1 SV=1 - [MMGT1_MOUSE]	1.15177	0.69378	ND	0.546	0.797182	0.335801
B9EKT6	IQ motif containing GTPase activating protein 3 OS=Mus musculus GN=Iqgap3 PE=2 SV=1 - [B9EKT6_MOUSE]	0.913721	ND	0.596817	0.881	0.797179	0.214875
P28660	Nck-associated protein 1 OS=Mus musculus GN=Nckap1 PE=1 SV=2 - [NCKP1_MOUSE]	0.858628	0.508772	0.919098	0.896	0.795624	0.167019
Q3TFF0	Putative uncharacterized protein OS=Mus musculus GN=Dnaja2 PE=2 SV=1 - [Q3TFF0_MOUSE]	0.317048	0.944179	0.954907	0.966	0.795533	0.327567
Q0VF62	Bcas3 protein OS=Mus musculus GN=Bcas3 PE=1 SV=1 - [Q0VF62_MOUSE]	0.522869	0.53429	1.32626	ND	0.794473	0.393418
Q9CXW3	Calcyclin-binding protein OS=Mus musculus GN=Cacybp PE=1 SV=1 - [CYBP_MOUSE]	0.443867	0.985646	0.907162	0.841	0.794419	0.229258
P10605	Cathepsin B OS=Mus musculus GN=Ctsb PE=1 SV=2 - [CATB_MOUSE]	0.514553	0.867624	1.27984	0.515	0.794254	0.261261
Q3THA0	Eukaryotic translation initiation factor 3 subunit G OS=Mus musculus GN=Eif3g PE=2 SV=1 - [Q3THA0_MOUSE]	0.724532	0.663477	0.994695	ND	0.794235	0.183493
Q3U6X7	Cyclin-dependent kinase 2, isoform CRA_b OS=Mus musculus GN=Cdk2 PE=2 SV=1 - [Q3U6X7_MOUSE]	0.761954	0.491228	0.96817	0.955	0.794088	0.192477
G3UVV4	Hexokinase OS=Mus musculus GN=Hk1 PE=1 SV=1 - [G3UVV4_MOUSE]	0.962578	1.11483	0.714854	0.382	0.793566	0.286436
D3Z7P3	Glutaminase kidney isoform, mitochondrial OS=Mus musculus GN=Gls PE=1 SV=1 - [GLSK_MOUSE]	1.16008	0.53748	0.781167	0.695	0.793433	0.189331
Q8BH04	Phosphoenolpyruvate carboxykinase [GTP], mitochondrial OS=Mus musculus GN=Pck2 PE=1 SV=1 - [PCKGM_MOUSE]	1.09459	ND	0.746684	0.534	0.79176	0.314132
O88543	COP9 signalosome complex subunit 3 OS=Mus musculus GN=Cops3 PE=1 SV=3 - [CSN3_MOUSE]	0.548857	0.902711	0.920424	ND	0.790664	0.261929
Q9D8X5	CCR4-NOT transcription complex subunit 8 OS=Mus musculus GN=Cnot8 PE=2 SV=1 - [CNOT8_MOUSE]	0.56341	0.826156	0.980106	ND	0.789891	0.25109
Q9CQA1	Trafficking protein particle complex subunit 5 OS=Mus musculus GN=Trappc5 PE=1 SV=1 - [TPPC5_MOUSE]	ND	0.701754	0.970822	0.695	0.789192	0.151349
A0A0U1RNK7	Dedicator of cytokinesis protein 7 OS=Mus musculus GN=Dock7 PE=1 SV=1 - [A0A0U1RNK7_MOUSE]	0.565489	ND	0.8687	0.931	0.788396	0.236425
Q8K1J6	CCA tRNA nucleotidyltransferase 1, mitochondrial OS=Mus musculus GN=Trnt1 PE=1 SV=1 - [TRNT1_MOUSE]	0.876299	0.869219	0.618037	ND	0.787852	0.160758
O35286	Pre-mRNA-splicing factor ATP-dependent RNA helicase DHX15 OS=Mus musculus GN=Dhx15 PE=1 SV=2 - [DHX15_MOUSE]	0.566528	0.901116	0.782493	0.901	0.787784	0.101725
P19096	Fatty acid synthase OS=Mus musculus GN=Fasn PE=1 SV=2 - [FAS_MOUSE]	0.522869	0.591707	1.13528	0.9	0.787464	0.209167
Q8C5J1	Aldehyde dehydrogenase OS=Mus musculus PE=2 SV=1 - [Q8C5J1_MOUSE]	0.977131	0.953748	1.04642	0.171	0.787075	0.383611
Q3U3C4	Putative uncharacterized protein OS=Mus musculus GN=Sh3gl1 PE=2 SV=1 - [Q3U3C4_MOUSE]	0.822245	0.695375	1.09416	0.535	0.786696	0.165702
S4R1E5	Glutathione peroxidase OS=Mus musculus GN=Gpx4 PE=1 SV=1 - [S4R1E5_MOUSE]	0.685031	0.666667	1.05968	0.73	0.785345	0.094612
Q11011	Puromycin-sensitive aminopeptidase OS=Mus musculus GN=Npepps PE=1 SV=2 - [PSA_MOUSE]	0.515593	1.11802	0.720159	ND	0.784591	0.321131
F8WGB3	Succinate dehydrogenase cytochrome b560 subunit, mitochondrial OS=Mus musculus GN=Sdhc PE=1 SV=1 - [F8WGB3_MOUSE]	0.462578	1.38437	0.506631	ND	0.784526	0.397227
Q9QYF9	Protein NDRG3 OS=Mus musculus GN=Ndrg3 PE=1 SV=1 - [NDRG3_MOUSE]	0.826403	0.727273	ND	0.798	0.783892	0.0233846
Q3UMR5	Calcium uniporter protein, mitochondrial OS=Mus musculus GN=Mcu PE=1 SV=2 - [MCU_MOUSE]	0.828482	0.936204	0.786472	0.584	0.78379	0.0820664
Q8K297	Procollagen galactosyltransferase 1 OS=Mus musculus GN=Colgalt1 PE=1 SV=2 - [GT251_MOUSE]	1.00728	0.800638	0.917772	0.407	0.783172	0.239869
P50247	Adenosylhomocysteinase OS=Mus musculus GN=Ahcy PE=1 SV=3 - [SAHH_MOUSE]	0.608108	0.893142	ND	0.847	0.78275	0.164299
P27773	Protein disulfide-isomerase A3 OS=Mus musculus GN=Pdia3 PE=1 SV=2 - [PDIA3_MOUSE]	0.95738	0.767145	0.988064	0.418	0.782647	0.231742
P19157	Glutathione S-transferase P 1 OS=Mus musculus GN=Gstp1 PE=1 SV=2 - [GSTP1_MOUSE]	0.820166	0.574163	0.950928	ND	0.781752	0.215601
Q9CZ04	COP9 signalosome complex subunit 7a OS=Mus musculus GN=Cops7a PE=1 SV=2 - [CSN7A_MOUSE]	0.697505	0.8437	0.803714	ND	0.78164	0.0485392
Q3TJF2	Obg-like ATPase 1 OS=Mus musculus GN=Ola1 PE=2 SV=1 - [Q3TJF2_MOUSE]	0.823285	0.947368	ND	0.574	0.781551	0.214486
Q922R1	UPF0183 protein C16orf70 homolog OS=Mus musculus PE=1 SV=2 - [CP070_MOUSE]	0.480249	0.658692	1.20557	ND	0.781504	0.356135
Q3UF75	Alpha-parvin OS=Mus musculus GN=Parva PE=1 SV=1 - [Q3UF75_MOUSE]	0.661123	0.550239	0.875332	1.038	0.781173	0.145761
O70252	Heme oxygenase 2 OS=Mus musculus GN=Hmox2 PE=1 SV=1 - [HMOX2_MOUSE]	0.522869	0.720893	1.09814	ND	0.780635	0.304609
Q3UDI8	DNA helicase OS=Mus musculus GN=Mcm7 PE=2 SV=1 - [Q3UDI8_MOUSE]	0.653846	0.91866	0.767905	ND	0.780137	0.119531
Q9Z2Q6	Septin-5 OS=Mus musculus GN=Sept5 PE=1 SV=2 - [SEPT5_MOUSE]	0.700624	0.722488	0.915119	ND	0.77941	0.093298
Q6P5E4	UDP-glucose:glycoprotein glucosyltransferase 1 OS=Mus musculus GN=Uggt1 PE=1 SV=4 - [UGGG1_MOUSE]	0.872141	0.889952	1.00928	0.344	0.778844	0.278824
Q3UB60	Putative uncharacterized protein OS=Mus musculus GN=Ppid PE=2 SV=1 - [Q3UB60_MOUSE]	0.451143	1.02711	0.85809	ND	0.778782	0.343434
Q3UPL0	Protein transport protein Sec31A OS=Mus musculus GN=Sec31a PE=1 SV=2 - [SC31A_MOUSE]	0.480249	ND	0.948276	0.903	0.777175	0.308973
P62196	26S protease regulatory subunit 8 OS=Mus musculus GN=Psmc5 PE=1 SV=1 - [PRS8_MOUSE]	0.600832	0.980861	ND	0.748	0.776564	0.193926
Q3U4W8	Ubiquitin carboxyl-terminal hydrolase 5 OS=Mus musculus GN=Usp5 PE=1 SV=1 - [Q3U4W8_MOUSE]	0.519751	0.950558	0.534483	1.096	0.775198	0.206737
P97384	Annexin A11 OS=Mus musculus GN=Anxa11 PE=1 SV=2 - [ANX11_MOUSE]	0.425156	1.21531	0.83687	0.623	0.775084	0.237317
O35887	Calumenin OS=Mus musculus GN=Calu PE=1 SV=1 - [CALU_MOUSE]	ND	0.99681	0.807692	0.52	0.774834	0.26926
Q9D2R0	Acetoacetyl-CoA synthetase OS=Mus musculus GN=Aacs PE=1 SV=1 - [AACS_MOUSE]	0.650728	0.623604	0.965517	0.85	0.772462	0.0796387
P10711	Transcription elongation factor A protein 1 OS=Mus musculus GN=Tcea1 PE=1 SV=2 - [TCEA1_MOUSE]	0.577963	0.960128	0.774536	ND	0.770875	0.19579
Q80X95	Ras-related GTP-binding protein A OS=Mus musculus GN=Rraga PE=1 SV=1 - [RRAGA_MOUSE]	0.679834	0.633174	1.11273	0.649	0.768685	0.116983
Q8BU30	Isoleucine--tRNA ligase, cytoplasmic OS=Mus musculus GN=Iars PE=1 SV=2 - [SYIC_MOUSE]	0.560291	0.942584	0.98939	0.579	0.767816	0.145558
Q8BGH2	Sorting and assembly machinery component 50 homolog OS=Mus musculus GN=Samm50 PE=1 SV=1 - [SAM50_MOUSE]	ND	1.00957	0.816976	0.476	0.767515	0.298441
Q8BRF7	Sec1 family domain-containing protein 1 OS=Mus musculus GN=Scfd1 PE=1 SV=1 - [SCFD1_MOUSE]	0.700624	ND	1.08753	0.514	0.767386	0.287237
P47856	Glutamine--fructose-6-phosphate aminotransferase [isomerizing] 1 OS=Mus musculus GN=Gfpt1 PE=1 SV=3 - [GFPT1_MOUSE]	0.484407	0.8437	0.973475	ND	0.767194	0.285711
P70698	CTP synthase 1 OS=Mus musculus GN=Ctps1 PE=1 SV=2 - [PYRG1_MOUSE]	0.413721	0.748006	0.866048	1.039	0.766694	0.207152
Q3TPD9	Amine oxidase [flavin-containing] (Fragment) OS=Mus musculus GN=Maoa PE=2 SV=1 - [Q3TPD9_MOUSE]	0.980249	0.822967	0.931034	0.328	0.765563	0.266898
Q9D051	Pyruvate dehydrogenase E1 component subunit beta, mitochondrial OS=Mus musculus GN=Pdhb PE=1 SV=1 - [ODPB_MOUSE]	0.743243	0.933014	0.619363	ND	0.765207	0.140604
O08915	AH receptor-interacting protein OS=Mus musculus GN=Aip PE=1 SV=1 - [AIP_MOUSE]	0.536383	0.45933	0.992042	1.071	0.764689	0.215188
Q6NXX7	Abce1 protein (Fragment) OS=Mus musculus GN=Abce1 PE=2 SV=1 - [Q6NXX7_MOUSE]	0.507277	0.85327	1.03183	0.663	0.763844	0.143049
Q8CE18	Putative uncharacterized protein OS=Mus musculus PE=2 SV=1 - [Q8CE18_MOUSE]	0.651767	0.460925	0.855438	1.081	0.762282	0.179076
A2AUR3	Phosphotriesterase-related protein (Fragment) OS=Mus musculus GN=Pter PE=1 SV=2 - [A2AUR3_MOUSE]	0.242204	0.92185	1.12069	ND	0.761581	0.438642
Q3TDN2	FAS-associated factor 2 OS=Mus musculus GN=Faf2 PE=1 SV=2 - [FAF2_MOUSE]	0.933472	0.606061	0.722812	0.782	0.761086	0.050076
Q8K1G2	Limbin OS=Mus musculus GN=Evc2 PE=1 SV=1 - [LBN_MOUSE]	0.690229	0.588517	1.00398	ND	0.760908	0.199554
Q3TUQ7	Prkaa1 protein OS=Mus musculus GN=Prkaa1 PE=2 SV=1 - [Q3TUQ7_MOUSE]	0.779626	0.69697	1.06101	0.506	0.760901	0.137361
Q6PDI5	Proteasome-associated protein ECM29 homolog OS=Mus musculus GN=Ecm29 PE=1 SV=3 - [ECM29_MOUSE]	0.471933	ND	0.807692	0.997	0.758875	0.284513
D3Z0B9	Aldehyde dehydrogenase family 16 member A1 OS=Mus musculus GN=Aldh16a1 PE=1 SV=1 - [D3Z0B9_MOUSE]	0.725572	0.877193	0.668435	ND	0.757067	0.071382
Q9JKF1	Ras GTPase-activating-like protein IQGAP1 OS=Mus musculus GN=Iqgap1 PE=1 SV=2 - [IQGA1_MOUSE]	0.5	0.835726	0.863395	0.829	0.75703	0.104249
A2A6U3	Septin-9 OS=Mus musculus GN=Sept9 PE=1 SV=1 - [A2A6U3_MOUSE]	0.384615	0.988836	0.891247	0.763	0.756924	0.209979
Q9CQ65	S-methyl-5'-thioadenosine phosphorylase OS=Mus musculus GN=Mtap PE=1 SV=1 - [MTAP_MOUSE]	0.428274	0.797448	0.969496	0.831	0.756555	0.171175
D3YXP6	Phosphomevalonate kinase OS=Mus musculus GN=Pmvk PE=1 SV=1 - [D3YXP6_MOUSE]	0.695426	ND	0.986737	0.587	0.756388	0.185953
Q3TW74	Putative uncharacterized protein OS=Mus musculus GN=Mthfd1 PE=2 SV=1 - [Q3TW74_MOUSE]	0.502079	1.03668	0.566313	0.92	0.756269	0.164345
Q99JW7	Cdc2a protein (Fragment) OS=Mus musculus GN=Cdk1 PE=2 SV=1 - [Q99JW7_MOUSE]	0.697505	0.891547	0.789125	0.638	0.754044	0.0283888
P70296	Phosphatidylethanolamine-binding protein 1 OS=Mus musculus GN=Pebp1 PE=1 SV=3 - [PEBP1_MOUSE]	0.547817	0.725678	1.19761	0.526	0.749277	0.165248
Q8R138	Transmembrane protein 119 OS=Mus musculus GN=Tmem119 PE=1 SV=1 - [TM119_MOUSE]	ND	0.328549	1.0756	0.841	0.748382	0.379408
O35685	Nuclear migration protein nudC OS=Mus musculus GN=Nudc PE=1 SV=1 - [NUDC_MOUSE]	0.659044	0.6874	0.713528	0.927	0.746743	0.0295591
Q8R050	Eukaryotic peptide chain release factor GTP-binding subunit ERF3A OS=Mus musculus GN=Gspt1 PE=1 SV=2 - [ERF3A_MOUSE]	0.572765	0.720893	0.938992	ND	0.744217	0.157535
Q8R0M2	Ugp2 protein (Fragment) OS=Mus musculus GN=Ugp2 PE=2 SV=1 - [Q8R0M2_MOUSE]	0.66632	0.633174	0.927056	ND	0.742183	0.120119
E9PVA8	eIF-2-alpha kinase activator GCN1 OS=Mus musculus GN=Gcn1 PE=1 SV=1 - [GCN1_MOUSE]	0.461538	0.61563	0.888594	1.002	0.741941	0.147121
Q3TCK3	Putative uncharacterized protein (Fragment) OS=Mus musculus GN=Ehd1 PE=2 SV=1 - [Q3TCK3_MOUSE]	0.545738	0.763955	0.78382	0.874	0.741878	0.054141
Q69ZK9	Neuroligin-2 OS=Mus musculus GN=Nlgn2 PE=1 SV=2 - [NLGN2_MOUSE]	0.621622	0.409888	ND	1.192	0.74117	0.329311
B7ZCF3	Zinc transporter ZIP13 (Fragment) OS=Mus musculus GN=Slc39a13 PE=1 SV=1 - [B7ZCF3_MOUSE]	0.807692	ND	0.98939	0.425	0.740694	0.293087
O55222	Integrin-linked protein kinase OS=Mus musculus GN=Ilk PE=1 SV=2 - [ILK_MOUSE]	0.830561	ND	0.623342	0.767	0.740301	0.0692828
Q61768	Kinesin-1 heavy chain OS=Mus musculus GN=Kif5b PE=1 SV=3 - [KINH_MOUSE]	0.367983	0.527911	1.02387	1.041	0.740192	0.22243
Q543K9	Purine nucleoside phosphorylase OS=Mus musculus GN=Pnp PE=1 SV=1 - [Q543K9_MOUSE]	0.593555	0.524721	1.09814	ND	0.738806	0.257903
Q9Z2I0	LETM1 and EF-hand domain-containing protein 1, mitochondrial OS=Mus musculus GN=Letm1 PE=1 SV=1 - [LETM1_MOUSE]	0.717256	1.01754	0.481432	ND	0.738744	0.248154
E9QAI5	CAD protein OS=Mus musculus GN=Cad PE=1 SV=1 - [E9QAI5_MOUSE]	0.548857	0.770335	ND	0.897	0.73873	0.155927
A2RSX9	Arfip1 protein OS=Mus musculus GN=Arfip1 PE=1 SV=1 - [A2RSX9_MOUSE]	0.450104	0.963317	0.801061	ND	0.738161	0.263859
Q8BK29	Putative uncharacterized protein OS=Mus musculus GN=Prpsap1 PE=2 SV=1 - [Q8BK29_MOUSE]	0.331601	0.773525	0.828912	1.008	0.73551	0.215551
P26039	Talin-1 OS=Mus musculus GN=Tln1 PE=1 SV=2 - [TLN1_MOUSE]	0.613306	0.842105	0.871353	0.608	0.733691	0.0454851
P31938	Dual specificity mitogen-activated protein kinase kinase 1 OS=Mus musculus GN=Map2k1 PE=1 SV=2 - [MP2K1_MOUSE]	0.661123	0.749601	0.790451	0.731	0.733044	0.00360613
P08074	Carbonyl reductase [NADPH] 2 OS=Mus musculus GN=Cbr2 PE=1 SV=1 - [CBR2_MOUSE]	1.08108	0.440191	0.677719	ND	0.732997	0.283181
Q9DBT5	AMP deaminase 2 OS=Mus musculus GN=Ampd2 PE=1 SV=1 - [AMPD2_MOUSE]	0.408524	0.955343	0.830239	ND	0.731369	0.289291
Q6ZWS7	Putative uncharacterized protein OS=Mus musculus GN=Camk2g PE=2 SV=1 - [Q6ZWS7_MOUSE]	0.459459	ND	0.846154	0.882	0.729204	0.232639
Q8R349	Cell division cycle protein 16 homolog OS=Mus musculus GN=Cdc16 PE=1 SV=1 - [CDC16_MOUSE]	0.452183	0.582137	1.15119	ND	0.728505	0.289964
F8VQC1	Signal recognition particle subunit SRP72 OS=Mus musculus GN=Srp72 PE=1 SV=1 - [F8VQC1_MOUSE]	0.635135	0.732057	0.814324	ND	0.727172	0.0460542
D3Z1Z8	Stathmin (Fragment) OS=Mus musculus GN=Stmn1 PE=1 SV=1 - [D3Z1Z8_MOUSE]	0.559252	0.572568	1.03846	ND	0.723427	0.211597
Q61166	Microtubule-associated protein RP/EB family member 1 OS=Mus musculus GN=Mapre1 PE=1 SV=3 - [MARE1_MOUSE]	0.490644	0.767145	0.912467	ND	0.723419	0.193726
P19324	Serpin H1 OS=Mus musculus GN=Serpinh1 PE=1 SV=3 - [SERPH_MOUSE]	0.628898	0.673046	0.986737	0.604	0.72317	0.0550368
A0A067XG53	Peripheral plasma membrane protein CASK (Fragment) OS=Mus musculus GN=Cask PE=1 SV=1 - [A0A067XG53_MOUSE]	0.672557	0.578947	0.912467	ND	0.721324	0.123334
F6SQH7	Polymerase delta-interacting protein 2 (Fragment) OS=Mus musculus GN=Poldip2 PE=1 SV=1 - [F6SQH7_MOUSE]	ND	0.700159	0.938992	0.518	0.719051	0.171667
E9Q855	Secretory carrier-associated membrane protein 3 OS=Mus musculus GN=Scamp3 PE=1 SV=1 - [E9Q855_MOUSE]	0.690229	0.593301	0.767905	0.798	0.712359	0.0137413
Q9D6U8	Protein FAM162A OS=Mus musculus GN=Fam162a PE=1 SV=1 - [F162A_MOUSE]	0.480249	1.20734	0.656499	0.499	0.710771	0.146239
Q810S1	Calcium uniporter regulatory subunit MCUb, mitochondrial OS=Mus musculus GN=Ccdc109b PE=1 SV=1 - [MCUB_MOUSE]	0.58316	0.814992	0.732095	ND	0.710083	0.0704259
A0A0R4J0H7	Condensin complex subunit 1 OS=Mus musculus GN=Ncapd2 PE=1 SV=1 - [A0A0R4J0H7_MOUSE]	0.819127	0.594896	0.667109	0.753	0.708533	0.015143
Q9D071	MMS19 nucleotide excision repair protein homolog OS=Mus musculus GN=Mms19 PE=1 SV=1 - [MMS19_MOUSE]	0.659044	0.6874	0.774536	ND	0.706993	0.018653
O88587	Catechol O-methyltransferase OS=Mus musculus GN=Comt PE=1 SV=2 - [COMT_MOUSE]	ND	0.629984	0.69496	0.789	0.704648	0.0321857
P97429	Annexin A4 OS=Mus musculus GN=Anxa4 PE=1 SV=4 - [ANXA4_MOUSE]	0.660083	0.854864	0.702918	0.6	0.704466	0.0172325
Q3U047	Putative uncharacterized protein OS=Mus musculus GN=Pigt PE=2 SV=1 - [Q3U047_MOUSE]	ND	1.06539	0.704244	0.34	0.703212	0.305784
Q8BJY1	26S proteasome non-ATPase regulatory subunit 5 OS=Mus musculus GN=Psmd5 PE=1 SV=4 - [PSMD5_MOUSE]	0.610187	0.732057	0.765252	ND	0.702499	0.0355064
Q923D2	Flavin reductase (NADPH) OS=Mus musculus GN=Blvrb PE=1 SV=3 - [BLVRB_MOUSE]	0.293139	0.596491	1.21751	ND	0.702379	0.336396
Q61398	Procollagen C-endopeptidase enhancer 1 OS=Mus musculus GN=Pcolce PE=1 SV=2 - [PCOC1_MOUSE]	ND	0.464115	0.976127	0.653	0.697747	0.199396
A0A0R4J0U7	COMM domain-containing protein 5 OS=Mus musculus GN=Commd5 PE=1 SV=1 - [A0A0R4J0U7_MOUSE]	0.477131	0.652313	0.962865	ND	0.697436	0.186549
Q5XW48	Tapasin (Fragment) OS=Mus musculus GN=Tapbp PE=2 SV=1 - [Q5XW48_MOUSE]	0.534304	0.422648	1.13395	ND	0.696968	0.266679
Q9WTN0	Geranylgeranyl pyrophosphate synthase OS=Mus musculus GN=Ggps1 PE=1 SV=1 - [GGPPS_MOUSE]	0.408524	0.730463	0.948276	ND	0.695754	0.232949
P60122	RuvB-like 1 OS=Mus musculus GN=Ruvbl1 PE=1 SV=1 - [RUVB1_MOUSE]	0.551975	1.02233	0.546419	0.657	0.694431	0.0724327
O55029	Coatomer subunit beta' OS=Mus musculus GN=Copb2 PE=1 SV=2 - [COPB2_MOUSE]	0.779626	0.703349	0.823607	0.457	0.690896	0.0598824
Q9JIG7	Coiled-coil domain-containing protein 22 OS=Mus musculus GN=Ccdc22 PE=1 SV=1 - [CCD22_MOUSE]	0.689189	0.519936	0.860743	ND	0.689956	0.115
P70303	CTP synthase 2 OS=Mus musculus GN=Ctps2 PE=1 SV=1 - [PYRG2_MOUSE]	0.64657	0.515152	0.887268	0.708	0.689247	0.0401796
B1AY13	Ubiquitin carboxyl-terminal hydrolase 24 OS=Mus musculus GN=Usp24 PE=1 SV=1 - [UBP24_MOUSE]	0.37422	ND	0.770557	0.915	0.686592	0.246388
Q8R2Q8	Bone marrow stromal antigen 2 OS=Mus musculus GN=Bst2 PE=1 SV=1 - [BST2_MOUSE]	0.364865	0.366826	1.17905	0.835	0.686434	0.18602
Q64337	Sequestosome-1 OS=Mus musculus GN=Sqstm1 PE=1 SV=1 - [SQSTM_MOUSE]	ND	0.61882	0.343501	1.096	0.686107	0.284152
P26043	Radixin OS=Mus musculus GN=Rdx PE=1 SV=3 - [RADI_MOUSE]	0.717256	ND	0.746684	0.592	0.685313	0.0332553
C9K0Z7	FK-506-binding protein 38 OS=Mus musculus GN=Fkbp8 PE=2 SV=1 - [C9K0Z7_MOUSE]	0.519751	0.716108	0.81565	ND	0.683836	0.0972629
Q8BYL4	Tyrosine--tRNA ligase, mitochondrial OS=Mus musculus GN=Yars2 PE=1 SV=2 - [SYYM_MOUSE]	0.277547	0.913876	0.859416	ND	0.683613	0.320238
Q8CFE6	Sodium-coupled neutral amino acid transporter 2 OS=Mus musculus GN=Slc38a2 PE=1 SV=1 - [S38A2_MOUSE]	0.615385	0.488038	1.05703	0.573	0.683363	0.0845987
O55013	Trafficking protein particle complex subunit 3 OS=Mus musculus GN=Trappc3 PE=1 SV=1 - [TPPC3_MOUSE]	0.607069	0.61244	0.819629	ND	0.679712	0.0567764
Q3UDS4	Putative uncharacterized protein OS=Mus musculus GN=Sqrdl PE=2 SV=1 - [Q3UDS4_MOUSE]	0.424116	0.767145	0.84748	ND	0.679581	0.185223
O70310	Glycylpeptide N-tetradecanoyltransferase 1 OS=Mus musculus GN=Nmt1 PE=1 SV=1 - [NMT1_MOUSE]	0.389813	0.751196	0.896552	ND	0.679187	0.220544
Q6PDY2	2-aminoethanethiol dioxygenase OS=Mus musculus GN=Ado PE=1 SV=2 - [AEDO_MOUSE]	0.809771	0.015949	1.20159	ND	0.675771	0.420156
O78207	H-2D cell surface glycoprotein (Fragment) OS=Mus musculus GN=H2-D1 PE=2 SV=1 - [O78207_MOUSE]	0.810811	0.629984	0.685676	0.569	0.673868	0.0125685
P70302	Stromal interaction molecule 1 OS=Mus musculus GN=Stim1 PE=1 SV=2 - [STIM1_MOUSE]	0.908524	0.650718	0.65252	0.478	0.67244	0.0484652
A2AWA9	Rab GTPase-activating protein 1 OS=Mus musculus GN=Rabgap1 PE=1 SV=1 - [RBGP1_MOUSE]	0.731809	0.591707	0.904509	0.449	0.669256	0.0623554
Q9DBX5	Phospholipase A2 OS=Mus musculus GN=Pla2g4a PE=1 SV=1 - [Q9DBX5_MOUSE]	0.509356	0.789474	0.704244	ND	0.667691	0.0851414
Q922H4	Mannose-1-phosphate guanyltransferase alpha OS=Mus musculus GN=Gmppa PE=1 SV=1 - [GMPPA_MOUSE]	ND	0.350877	1.05438	0.582	0.662418	0.248708
P45952	Medium-chain specific acyl-CoA dehydrogenase, mitochondrial OS=Mus musculus GN=Acadm PE=1 SV=1 - [ACADM_MOUSE]	0.716216	0.599681	0.669761	ND	0.661886	0.0151867
Q3UAG2	6-phosphogluconate dehydrogenase, decarboxylating OS=Mus musculus GN=Pgd PE=2 SV=1 - [Q3UAG2_MOUSE]	0.43763	0.816587	0.625995	0.763	0.660803	0.0509794
Q8VCX5	Calcium uptake protein 1, mitochondrial OS=Mus musculus GN=Micu1 PE=1 SV=1 - [MICU1_MOUSE]	0.64553	0.874003	ND	0.459	0.659511	0.136532
Q8BZA9	Fructose-2,6-bisphosphatase TIGAR OS=Mus musculus GN=Tigar PE=1 SV=1 - [TIGAR_MOUSE]	0.339917	0.45933	0.915119	0.916	0.657592	0.135142
Q01730	Ras suppressor protein 1 OS=Mus musculus GN=Rsu1 PE=1 SV=3 - [RSU1_MOUSE]	0.637214	0.561404	0.762599	ND	0.653739	0.0396281
Q80UW2	F-box only protein 2 OS=Mus musculus GN=Fbxo2 PE=1 SV=1 - [FBX2_MOUSE]	ND	0.899522	0.587533	0.468	0.651685	0.135558
Q61171	Peroxiredoxin-2 OS=Mus musculus GN=Prdx2 PE=1 SV=3 - [PRDX2_MOUSE]	0.274428	0.712919	0.921751	0.696	0.651274	0.145983
Q9CQ43	Deoxyuridine triphosphatase OS=Mus musculus GN=Dut PE=1 SV=1 - [Q9CQ43_MOUSE]	0.464657	0.907496	0.659151	0.562	0.648326	0.0465824
G3UXZ5	Proteasome activator complex subunit 1 (Fragment) OS=Mus musculus GN=Psme1 PE=1 SV=1 - [G3UXZ5_MOUSE]	0.733888	0.547049	0.740053	0.561	0.645498	0.0122907
P28301	Protein-lysine 6-oxidase OS=Mus musculus GN=Lox PE=1 SV=1 - [LYOX_MOUSE]	ND	0.015949	1.06101	0.826	0.634319	0.404938
Q91V12	Cytosolic acyl coenzyme A thioester hydrolase OS=Mus musculus GN=Acot7 PE=1 SV=2 - [BACH_MOUSE]	0.355509	0.585327	0.915119	0.681	0.634239	0.0815124
Q9CR39	WD repeat domain phosphoinositide-interacting protein 3 OS=Mus musculus GN=Wdr45b PE=1 SV=2 - [WIPI3_MOUSE]	0.476091	0.385965	1.0252	ND	0.629085	0.20177
P01887	Beta-2-microglobulin OS=Mus musculus GN=B2m PE=1 SV=2 - [B2MG_MOUSE]	0.851351	0.457735	0.769231	0.432	0.627579	0.0610585
P50544	Very long-chain specific acyl-CoA dehydrogenase, mitochondrial OS=Mus musculus GN=Acadvl PE=1 SV=3 - [ACADV_MOUSE]	0.325364	0.69697	0.838196	ND	0.620177	0.196188
P27046	Alpha-mannosidase 2 OS=Mus musculus GN=Man2a1 PE=1 SV=2 - [MA2A1_MOUSE]	0.828482	0.586922	0.55305	0.512	0.620114	0.0185917
A2AMC3	GDP-fucose protein O-fucosyltransferase 1 OS=Mus musculus GN=Pofut1 PE=1 SV=1 - [A2AMC3_MOUSE]	0.801455	0.441786	0.604775	ND	0.616005	0.0962172
Q62087	Serum paraoxonase/lactonase 3 OS=Mus musculus GN=Pon3 PE=1 SV=2 - [PON3_MOUSE]	0.651767	0.54386	0.546419	0.687	0.607261	0.00355953
Q91VE0	Long-chain fatty acid transport protein 4 OS=Mus musculus GN=Slc27a4 PE=1 SV=1 - [S27A4_MOUSE]	0.705821	ND	0.5	0.595	0.600274	0.0347023
Q64339	Ubiquitin-like protein ISG15 OS=Mus musculus GN=Isg15 PE=1 SV=4 - [ISG15_MOUSE]	1.0395	0.314195	0.38992	0.564	0.576904	0.0866335
Q91WS0	CDGSH iron-sulfur domain-containing protein 1 OS=Mus musculus GN=Cisd1 PE=1 SV=1 - [CISD1_MOUSE]	0.471933	0.862839	ND	0.363	0.565924	0.130783
A0A0R4IZY0	Thimet oligopeptidase OS=Mus musculus GN=Thop1 PE=1 SV=1 - [A0A0R4IZY0_MOUSE]	0.600832	0.599681	1.04377	0.01	0.56357	0.285935
F6VQ81	Tumor protein D54 (Fragment) OS=Mus musculus GN=Tpd52l2 PE=1 SV=1 - [F6VQ81_MOUSE]	0.592516	0.424242	ND	0.637	0.551253	0.039552
D0ESZ5	Serine or cysteine peptidase inhibitor clade E member 1 (Fragment) OS=Mus musculus GN=Serpine1 PE=2 SV=1 - [D0ESZ5_MOUSE]	0.310811	0.647528	ND	0.63	0.529446	0.103249
Q6PAM1	Alpha-taxilin OS=Mus musculus GN=Txlna PE=1 SV=1 - [TXLNA_MOUSE]	0.010395	0.614035	0.938992	ND	0.521141	0.356748
G3UZP7	H-2 class I histocompatibility antigen, D-K alpha chain (Fragment) OS=Mus musculus GN=H2-D1 PE=4 SV=1 - [G3UZP7_MOUSE]	ND	0.642743	0.606101	0.311	0.519948	0.0942746
P10649	Glutathione S-transferase Mu 1 OS=Mus musculus GN=Gstm1 PE=1 SV=2 - [GSTM1_MOUSE]	0.60499	0.331738	0.583554	ND	0.506761	0.0667406
Q8C5P5	5'-nucleotidase domain-containing protein 1 OS=Mus musculus GN=Nt5dc1 PE=1 SV=2 - [NT5D1_MOUSE]	0.385655	0.354067	0.734748	ND	0.49149	0.0797296
P12382	ATP-dependent 6-phosphofructokinase, liver type OS=Mus musculus GN=Pfkl PE=1 SV=4 - [PFKAL_MOUSE]	0.211019	0.416268	0.834218	ND	0.487168	0.15932
J7NUP1	Immunity-related GTPase family, M, isoform CRA_a OS=Mus musculus GN=Irgm1 PE=4 SV=1 - [J7NUP1_MOUSE]	0.173597	0.23126	0.905836	0.626	0.484173	0.0958365
Q9D786	HAUS augmin-like complex subunit 5 OS=Mus musculus GN=Haus5 PE=1 SV=1 - [HAUS5_MOUSE]	0.528067	0.015949	0.867374	ND	0.470463	0.322134
Q3UVL4	Vacuolar protein sorting-associated protein 51 homolog OS=Mus musculus GN=Vps51 PE=1 SV=2 - [VPS51_MOUSE]	0.454262	0.015949	0.660477	ND	0.376896	0.271408
A1L0V6	Ddx58 protein (Fragment) OS=Mus musculus GN=Ddx58 PE=2 SV=1 - [A1L0V6_MOUSE]	0.10395	ND	0.594164	0.41	0.369372	0.147016
Q64669	NAD(P)H dehydrogenase [quinone] 1 OS=Mus musculus GN=Nqo1 PE=1 SV=3 - [NQO1_MOUSE]	0.467775	0.197767	0.720159	0.01	0.348925	0.154051
E9PV48	Protein Ifit3b OS=Mus musculus GN=Ifit3b PE=1 SV=1 - [E9PV48_MOUSE]	0.012474	0.015949	ND	0.01	0.0128077	0.000947879

## Sheet: K130R ATG5-GFP vs. GFP
Table S6. Surface protein proteome—fed conditions—three datasheets representing WT ATG5-GFP vs. GFP, WT ATG5-GFP vs. K130R ATG5-GFP and K130R ATG5-GFP vs. GFP
Accession	Description	Dataset (1)	Dataset (2)	Dataset (3)	Dataset (4)	Mean	T-TEST
A0A0A1HAM8	80K protein OS=Mus musculus GN=Marcks PE=2 SV=1 - [A0A0A1HAM8_MOUSE]	0.691489	ND	101.112	59.2066	53.6701	0.221007
Q8CIN4	Serine/threonine-protein kinase PAK 2 OS=Mus musculus GN=Pak2 PE=1 SV=1 - [PAK2_MOUSE]	ND	66.0066	0.877654	59.2066	42.0303	0.196656
Q9JJF9	Signal peptide peptidase-like 2A OS=Mus musculus GN=Sppl2a PE=1 SV=2 - [SPP2A_MOUSE]	0.699088	ND	101.112	1.20249	34.3379	0.446462
Q61292	Laminin subunit beta-2 OS=Mus musculus GN=Lamb2 PE=1 SV=2 - [LAMB2_MOUSE]	0.718845	66.0066	1.61173	ND	22.7791	0.408018
P63001	Ras-related C3 botulinum toxin substrate 1 OS=Mus musculus GN=Rac1 PE=1 SV=1 - [RAC1_MOUSE]	0.913374	66.0066	ND	0.446418	22.4555	0.554552
Q8CFE2	UPF0609 protein C4orf27 homolog OS=Mus musculus PE=1 SV=1 - [CD027_MOUSE]	4.42401	0.838944	ND	59.2066	21.4899	0.283806
Q8K2I1	Protein farnesyltransferase subunit beta OS=Mus musculus GN=Fntb PE=1 SV=1 - [FNTB_MOUSE]	1.21277	1.04818	ND	59.2066	20.4892	0.389424
Q69ZK9	Neuroligin-2 OS=Mus musculus GN=Nlgn2 PE=1 SV=2 - [NLGN2_MOUSE]	1.07599	1.0033	ND	59.2066	20.4286	0.411917
Q8BUK6	Protein Hook homolog 3 OS=Mus musculus GN=Hook3 PE=1 SV=2 - [HOOK3_MOUSE]	0.683891	1.19934	ND	59.2066	20.3633	0.45359
Q7TMG7	Natriuretic peptide receptor 3 OS=Mus musculus GN=Npr3 PE=2 SV=1 - [Q7TMG7_MOUSE]	1.34498	66.0066	4.52781	0.545293	18.1062	0.286505
P50544	Very long-chain specific acyl-CoA dehydrogenase, mitochondrial OS=Mus musculus GN=Acadvl PE=1 SV=3 - [ACADV_MOUSE]	2.8693	2.47525	1.0364	59.2066	16.3969	0.183794
Q9D0L8	mRNA cap guanine-N7 methyltransferase OS=Mus musculus GN=Rnmt PE=1 SV=1 - [MCES_MOUSE]	ND	0.861386	2.05056	45.9313	16.2811	0.34868
Q64669	NAD(P)H dehydrogenase [quinone] 1 OS=Mus musculus GN=Nqo1 PE=1 SV=3 - [NQO1_MOUSE]	0.910334	2.25215	1.6633	59.2066	16.0081	0.251753
A0A0R4IZY0	Thimet oligopeptidase OS=Mus musculus GN=Thop1 PE=1 SV=1 - [A0A0R4IZY0_MOUSE]	1.48328	1.19208	1.37614	59.2066	15.8145	0.280949
Q3U3I6	Putative uncharacterized protein OS=Mus musculus PE=2 SV=1 - [Q3U3I6_MOUSE]	1.81459	0.854125	0.624874	59.2066	15.6251	0.404997
A2A6U3	Septin-9 OS=Mus musculus GN=Sept9 PE=1 SV=1 - [A2A6U3_MOUSE]	0.963526	0.946535	0.843276	59.2066	15.49	0.427371
Q6ZWS7	Putative uncharacterized protein OS=Mus musculus GN=Camk2g PE=2 SV=1 - [Q6ZWS7_MOUSE]	1.17933	0.734653	0.696663	59.2066	15.4543	0.464306
F8WIT2	Annexin OS=Mus musculus GN=Anxa6 PE=1 SV=1 - [F8WIT2_MOUSE]	1.01672	0.00858086	1.00101	59.2066	15.3082	0.933045
Q80VD1	Protein FAM98B OS=Mus musculus GN=Fam98b PE=1 SV=1 - [FA98B_MOUSE]	0.864742	0.825743	ND	43.7963	15.1623	0.475158
Q9DCC4	Pyrroline-5-carboxylate reductase 3 OS=Mus musculus GN=Pycrl PE=1 SV=2 - [P5CR3_MOUSE]	1.66109	1.09043	0.920121	56.5027	15.0436	0.327654
Q3UDH4	Putative uncharacterized protein (Fragment) OS=Mus musculus GN=Sec24b PE=2 SV=1 - [Q3UDH4_MOUSE]	ND	1.48251	1.35592	42.206	15.0148	0.320918
A1L0V6	Ddx58 protein (Fragment) OS=Mus musculus GN=Ddx58 PE=2 SV=1 - [A1L0V6_MOUSE]	1.25228	1.03168	0.854398	50.328	13.3666	0.378549
Q9R1R9	UBE-1a OS=Mus musculus GN=Rdh11 PE=2 SV=1 - [Q9R1R9_MOUSE]	0.910334	1.91353	1.16886	45.2439	12.3092	0.300969
Q9JHJ8	ICOS ligand OS=Mus musculus GN=Icoslg PE=1 SV=1 - [ICOSL_MOUSE]	2.62006	2.87063	5.34378	ND	3.61149	0.031519
Q8VHB5	Carbonic anhydrase 9 OS=Mus musculus GN=Ca9 PE=2 SV=2 - [CAH9_MOUSE]	7.25532	0.845545	0.136502	ND	2.74579	0.963597
B2RWZ0	Abi3bp protein OS=Mus musculus GN=Abi3bp PE=2 SV=1 - [B2RWZ0_MOUSE]	ND	2.92211	1.96158	2.13973	2.34114	0.020331
P52800	Ephrin-B2 OS=Mus musculus GN=Efnb2 PE=1 SV=1 - [EFNB2_MOUSE]	2.7386	0.912211	3.08999	ND	2.24693	0.221314
Q3TC09	Putative uncharacterized protein (Fragment) OS=Mus musculus GN=Clcf1 PE=2 SV=1 - [Q3TC09_MOUSE]	ND	2.44488	3.47624	0.657194	2.19277	0.37535
Q3TZU7	Sorting nexin OS=Mus musculus GN=Snx9 PE=2 SV=1 - [Q3TZU7_MOUSE]	1.83283	0.884488	ND	3.33925	2.01886	0.280382
D0ESZ5	Serine or cysteine peptidase inhibitor clade E member 1 (Fragment) OS=Mus musculus GN=Serpine1 PE=2 SV=1 - [D0ESZ5_MOUSE]	3.7386	1.41452	ND	0.838958	1.99736	0.374314
Q8R2G6	Coiled-coil domain-containing protein 80 OS=Mus musculus GN=Ccdc80 PE=1 SV=2 - [CCD80_MOUSE]	2.85106	2.07921	2.51668	0.527531	1.99362	0.278324
Q9D4H8	Cullin-2 OS=Mus musculus GN=Cul2 PE=1 SV=2 - [CUL2_MOUSE]	3.05471	1.50297	1.41759	ND	1.99176	0.127076
Q9CQ62	2,4-dienoyl-CoA reductase, mitochondrial OS=Mus musculus GN=Decr1 PE=1 SV=1 - [DECR_MOUSE]	1.97568	2.2132	1.44793	ND	1.87894	0.0399712
Q4FJZ3	Ero1l protein OS=Mus musculus GN=Ero1l PE=2 SV=1 - [Q4FJZ3_MOUSE]	1.37386	2.48911	ND	1.68917	1.85071	0.0784789
Q3UAZ7	Putative uncharacterized protein (Fragment) OS=Mus musculus GN=Hmgb2 PE=2 SV=1 - [Q3UAZ7_MOUSE]	1.04863	ND	0.729019	3.67732	1.81833	0.554934
Q99J39	Malonyl-CoA decarboxylase, mitochondrial OS=Mus musculus GN=Mlycd PE=1 SV=1 - [DCMC_MOUSE]	1.78116	1.6429	2.01517	ND	1.81308	0.00993045
Q64314	Hematopoietic progenitor cell antigen CD34 OS=Mus musculus GN=Cd34 PE=1 SV=1 - [CD34_MOUSE]	1.77052	1.17624	3.28918	0.992303	1.80706	0.170022
Q8VCN5	Cystathionine gamma-lyase OS=Mus musculus GN=Cth PE=1 SV=1 - [CGL_MOUSE]	1.09271	0.865347	1.01517	4.20545	1.79467	0.410545
P83887	Tubulin gamma-1 chain OS=Mus musculus GN=Tubg1 PE=1 SV=1 - [TBG1_MOUSE]	1.2234	0.928713	3.18807	ND	1.78006	0.36979
Q9D051	Pyruvate dehydrogenase E1 component subunit beta, mitochondrial OS=Mus musculus GN=Pdhb PE=1 SV=1 - [ODPB_MOUSE]	1.40426	2.64092	1.13852	ND	1.7279	0.198006
Q0VBD0	Integrin beta OS=Mus musculus GN=Itgb8 PE=1 SV=1 - [Q0VBD0_MOUSE]	1.27052	1.27459	2.57634	ND	1.70715	0.180129
P20934	Protein EVI2A OS=Mus musculus GN=Evi2a PE=1 SV=2 - [EVI2A_MOUSE]	0.776596	2.39406	1.90293	ND	1.6912	0.344878
G5E829	Plasma membrane calcium-transporting ATPase 1 OS=Mus musculus GN=Atp2b1 PE=1 SV=1 - [AT2B1_MOUSE]	0.475684	3.03894	2.94338	0.30077	1.68969	0.925153
Q8BYA0	Tubulin-specific chaperone D OS=Mus musculus GN=Tbcd PE=1 SV=1 - [TBCD_MOUSE]	1.11398	1.11485	1.10617	3.41504	1.68751	0.262208
P06869	Urokinase-type plasminogen activator OS=Mus musculus GN=Plau PE=1 SV=1 - [UROK_MOUSE]	0.483283	ND	3.8726	0.660746	1.67221	0.922963
Q8BVQ5	Protein phosphatase methylesterase 1 OS=Mus musculus GN=Ppme1 PE=1 SV=5 - [PPME1_MOUSE]	1.10182	1.31287	2.53286	1.7087	1.66406	0.0851469
P20060	Beta-hexosaminidase subunit beta OS=Mus musculus GN=Hexb PE=1 SV=2 - [HEXB_MOUSE]	2.67173	2.79802	0.418605	0.717584	1.65149	0.700094
Q3UAG2	6-phosphogluconate dehydrogenase, decarboxylating OS=Mus musculus GN=Pgd PE=2 SV=1 - [Q3UAG2_MOUSE]	1.29635	1.55446	1.53994	2.14506	1.63395	0.0203635
P36552	Oxygen-dependent coproporphyrinogen-III oxidase, mitochondrial OS=Mus musculus GN=Cpox PE=1 SV=2 - [HEM6_MOUSE]	2.44377	1.00924	1.39939	ND	1.61747	0.250843
Q9EPS3	D-glucuronyl C5-epimerase OS=Mus musculus GN=Glce PE=1 SV=2 - [GLCE_MOUSE]	1.03343	1.53729	2.26795	ND	1.61289	0.200393
Q8BYL4	Tyrosine--tRNA ligase, mitochondrial OS=Mus musculus GN=Yars2 PE=1 SV=2 - [SYYM_MOUSE]	1.96201	1.65941	1.21436	ND	1.61192	0.0826251
A2AHQ2	Adhesion G-protein-coupled receptor G2 OS=Mus musculus GN=Adgrg2 PE=1 SV=1 - [A2AHQ2_MOUSE]	0.794833	ND	3.23458	0.79929	1.60957	0.658298
Q3THH0	Putative uncharacterized protein OS=Mus musculus GN=Cmtm7 PE=2 SV=1 - [Q3THH0_MOUSE]	ND	1.12673	0.637007	3.04144	1.60173	0.626323
Q810S1	Calcium uniporter regulatory subunit MCUb, mitochondrial OS=Mus musculus GN=Ccdc109b PE=1 SV=1 - [MCUB_MOUSE]	1.61246	2.26403	0.914055	ND	1.59685	0.268283
Q3UNB9	Putative uncharacterized protein OS=Mus musculus GN=Steap1 PE=2 SV=1 - [Q3UNB9_MOUSE]	1.79635	1.34785	2.34378	0.880995	1.59225	0.150466
Q62087	Serum paraoxonase/lactonase 3 OS=Mus musculus GN=Pon3 PE=1 SV=2 - [PON3_MOUSE]	1.44833	2.68713	0.63094	ND	1.5888	0.549655
Q8BZA9	Fructose-2,6-bisphosphatase TIGAR OS=Mus musculus GN=Tigar PE=1 SV=1 - [TIGAR_MOUSE]	1.77812	0.859406	1.56522	2.1119	1.57866	0.12992
D3YU17	Nicalin OS=Mus musculus GN=Ncln PE=1 SV=1 - [D3YU17_MOUSE]	0.945289	1.93003	0.941355	2.46596	1.57066	0.240383
P08030	Adenine phosphoribosyltransferase OS=Mus musculus GN=Aprt PE=1 SV=2 - [APT_MOUSE]	1.72036	1.62706	1.35086	ND	1.5661	0.0261245
Q3TKC5	Putative uncharacterized protein (Fragment) OS=Mus musculus GN=Ppat PE=2 SV=1 - [Q3TKC5_MOUSE]	ND	0.869307	2.29626	1.51806	1.56121	0.31956
P33610	DNA primase large subunit OS=Mus musculus GN=Prim2 PE=1 SV=1 - [PRI2_MOUSE]	0.8769	0.759076	1.12133	3.48313	1.56011	0.539446
Q9QXB9	Developmentally-regulated GTP-binding protein 2 OS=Mus musculus GN=Drg2 PE=1 SV=1 - [DRG2_MOUSE]	1.43921	1.65281	1.13043	2.01658	1.55976	0.0402071
Q99JR1	Sideroflexin-1 OS=Mus musculus GN=Sfxn1 PE=1 SV=3 - [SFXN1_MOUSE]	1.04407	2.04752	1.21234	1.93191	1.55896	0.0957488
Q3TFF0	Putative uncharacterized protein OS=Mus musculus GN=Dnaja2 PE=2 SV=1 - [Q3TFF0_MOUSE]	3.0304	1.01716	1.3003	0.886323	1.55855	0.333503
P62204	Calmodulin OS=Mus musculus GN=Calm1 PE=1 SV=2 - [CALM_MOUSE]	0.910334	1.07525	ND	2.68147	1.55568	0.439217
Q9DB73	NADH-cytochrome b5 reductase 1 OS=Mus musculus GN=Cyb5r1 PE=1 SV=1 - [NB5R1_MOUSE]	1.21733	2.833	0.61274	ND	1.55436	0.630001
Q8CHP8	Glycerol-3-phosphate phosphatase OS=Mus musculus GN=Pgp PE=1 SV=1 - [PGP_MOUSE]	1.31459	1.40066	1.13145	2.36945	1.55404	0.0891494
Q3U3L3	Putative uncharacterized protein OS=Mus musculus GN=Serpinb6a PE=2 SV=1 - [Q3U3L3_MOUSE]	2.16413	1.14653	1.31041	ND	1.54036	0.179154
Q9ERS2	NADH dehydrogenase [ubiquinone] 1 alpha subcomplex subunit 13 OS=Mus musculus GN=Ndufa13 PE=1 SV=3 - [NDUAD_MOUSE]	1.73556	2.0132	0.856421	ND	1.53506	0.300153
Q6A009	E3 ubiquitin-protein ligase listerin OS=Mus musculus GN=Ltn1 PE=1 SV=3 - [LTN1_MOUSE]	1.16413	1.22112	1.20829	2.53286	1.5316	0.144851
Q9CYD3	Cartilage-associated protein OS=Mus musculus GN=Crtap PE=1 SV=3 - [CRTAP_MOUSE]	1.38602	1.81584	0.899899	2.01776	1.52988	0.125422
Q9CQ54	NADH dehydrogenase [ubiquinone] 1 subunit C2 OS=Mus musculus GN=Ndufc2 PE=1 SV=1 - [NDUC2_MOUSE]	1.6155	2.28779	0.669363	ND	1.52422	0.495866
Q9EPR5	VPS10 domain-containing receptor SorCS2 OS=Mus musculus GN=Sorcs2 PE=1 SV=2 - [SORC2_MOUSE]	0.770517	2.92343	1.90597	0.489047	1.52224	0.68116
P26040	Ezrin OS=Mus musculus GN=Ezr PE=1 SV=3 - [EZRI_MOUSE]	0.776596	1.21452	ND	2.5672	1.51944	0.487015
Q9CXW3	Calcyclin-binding protein OS=Mus musculus GN=Cacybp PE=1 SV=1 - [CYBP_MOUSE]	1.33283	0.883168	1.08089	2.74956	1.51161	0.295196
Q8BNU0	Armadillo repeat-containing protein 6 OS=Mus musculus GN=Armc6 PE=1 SV=1 - [ARMC6_MOUSE]	1.84347	1.6132	ND	1.07519	1.51062	0.139386
Q6PE15	Mycophenolic acid acyl-glucuronide esterase, mitochondrial OS=Mus musculus GN=Abhd10 PE=1 SV=1 - [ABHDA_MOUSE]	1.69605	1.74059	1.08089	ND	1.50584	0.129565
F6VQ81	Tumor protein D54 (Fragment) OS=Mus musculus GN=Tpd52l2 PE=1 SV=1 - [F6VQ81_MOUSE]	1.18693	1.30297	ND	2.00888	1.49959	0.14505
Q8CFE6	Sodium-coupled neutral amino acid transporter 2 OS=Mus musculus GN=Slc38a2 PE=1 SV=1 - [S38A2_MOUSE]	1.13526	1.033	3.0637	0.705151	1.48428	0.511814
D3YUM1	NADH dehydrogenase [ubiquinone] flavoprotein 1, mitochondrial OS=Mus musculus GN=Ndufv1 PE=1 SV=1 - [D3YUM1_MOUSE]	1.83283	1.96568	1.3276	0.784488	1.47765	0.212416
Q9CZV9	Putative uncharacterized protein OS=Mus musculus GN=Tmem206 PE=2 SV=1 - [Q9CZV9_MOUSE]	0.952888	1.3835	2.38625	1.18176	1.4761	0.192545
B7ZCF3	Zinc transporter ZIP13 (Fragment) OS=Mus musculus GN=Slc39a13 PE=1 SV=1 - [B7ZCF3_MOUSE]	1.2766	ND	0.620829	2.52516	1.4742	0.625641
Q3UWP8	Putative uncharacterized protein (Fragment) OS=Mus musculus GN=Calr PE=2 SV=1 - [Q3UWP8_MOUSE]	1.39818	2.34125	0.674419	ND	1.47128	0.540734
Q61171	Peroxiredoxin-2 OS=Mus musculus GN=Prdx2 PE=1 SV=3 - [PRDX2_MOUSE]	2.59119	1.32475	0.965622	1.00059	1.47054	0.281238
Q9ERK4	Exportin-2 OS=Mus musculus GN=Cse1l PE=1 SV=1 - [XPO2_MOUSE]	1.13526	0.887789	1.0728	2.76081	1.46416	0.358804
D3Z1Z8	Stathmin (Fragment) OS=Mus musculus GN=Stmn1 PE=1 SV=1 - [D3Z1Z8_MOUSE]	0.951368	2.00924	1.41557	ND	1.45873	0.264231
A2AP93	Mitogen-activated protein kinase kinase kinase 7 OS=Mus musculus GN=Map3k7 PE=1 SV=1 - [A2AP93_MOUSE]	1.12462	2.49505	0.755308	ND	1.45833	0.549952
P37172	Activin receptor type-1 OS=Mus musculus GN=Acvr1 PE=2 SV=2 - [ACVR1_MOUSE]	ND	1.00264	2.2457	1.12433	1.45756	0.343986
D3YW87	Filamin-C OS=Mus musculus GN=Flnc PE=1 SV=2 - [D3YW87_MOUSE]	2.22644	0.793399	1.62285	1.18532	1.457	0.259601
Q99J62	Replication factor C subunit 4 OS=Mus musculus GN=Rfc4 PE=1 SV=1 - [RFC4_MOUSE]	1.07751	0.864026	2.78362	1.07993	1.45127	0.396593
Q3UJW9	Putative uncharacterized protein OS=Mus musculus GN=Akr1a1 PE=2 SV=1 - [Q3UJW9_MOUSE]	2.11398	1.1901	0.789687	1.70574	1.44988	0.252403
Q9WVH9	Fibulin-5 OS=Mus musculus GN=Fbln5 PE=1 SV=1 - [FBLN5_MOUSE]	1.95745	0.840924	1.04651	1.94079	1.44642	0.256441
P35486	Pyruvate dehydrogenase E1 component subunit alpha, somatic form, mitochondrial OS=Mus musculus GN=Pdha1 PE=1 SV=1 - [ODPA_MOUSE]	1.8921	1.76964	0.930233	1.18769	1.44491	0.147061
Q62186	Translocon-associated protein subunit delta OS=Mus musculus GN=Ssr4 PE=1 SV=1 - [SSRD_MOUSE]	1.40729	1.53201	ND	1.39372	1.44434	0.00664683
A0A0R4J1Y3	Probable tRNA N6-adenosine threonylcarbamoyltransferase OS=Mus musculus GN=Osgep PE=1 SV=1 - [A0A0R4J1Y3_MOUSE]	1.21125	ND	1.14358	1.96684	1.44056	0.191545
A0A0U1RP13	CDP-diacylglycerol--inositol 3-phosphatidyltransferase OS=Mus musculus GN=Cdipt PE=1 SV=1 - [A0A0U1RP13_MOUSE]	ND	2.46139	1.2821	0.573712	1.43907	0.684743
Q3V1T4	Prolyl 3-hydroxylase 1 OS=Mus musculus GN=P3h1 PE=1 SV=2 - [P3H1_MOUSE]	1.45593	2.00924	0.845298	ND	1.43682	0.354756
Q8BGX2	Uncharacterized protein C19orf52 homolog OS=Mus musculus PE=1 SV=1 - [CS052_MOUSE]	1.3617	1.34389	1.5996	ND	1.43506	0.023599
Q8BMF4	Dihydrolipoyllysine-residue acetyltransferase component of pyruvate dehydrogenase complex, mitochondrial OS=Mus musculus GN=Dlat PE=1 SV=2 - [ODP2_MOUSE]	2.06231	1.27657	0.958544	ND	1.43247	0.301465
P10605	Cathepsin B OS=Mus musculus GN=Ctsb PE=1 SV=2 - [CATB_MOUSE]	1.31915	1.02706	0.742164	2.6347	1.43077	0.431787
Q00612	Glucose-6-phosphate 1-dehydrogenase X OS=Mus musculus GN=G6pdx PE=1 SV=3 - [G6PD1_MOUSE]	ND	1.82904	1.16582	1.29663	1.4305	0.130098
Q5RKP0	Vat1 protein (Fragment) OS=Mus musculus GN=Vat1 PE=2 SV=1 - [Q5RKP0_MOUSE]	1.68389	1.80396	1.46916	0.748372	1.42635	0.231814
Q9D0J2	Putative uncharacterized protein OS=Mus musculus GN=Atp5d PE=2 SV=1 - [Q9D0J2_MOUSE]	1.28723	2.06139	1.03539	1.31972	1.42593	0.112087
E9Q5E1	Protocadherin-19 OS=Mus musculus GN=Pcdh19 PE=1 SV=1 - [E9Q5E1_MOUSE]	0.790274	1.14587	3.15167	0.598579	1.4216	0.736921
P53811	Phosphatidylinositol transfer protein beta isoform OS=Mus musculus GN=Pitpnb PE=1 SV=2 - [PIPNB_MOUSE]	1.11702	2.0363	0.927199	1.60036	1.42022	0.183801
Q8C5P5	5'-nucleotidase domain-containing protein 1 OS=Mus musculus GN=Nt5dc1 PE=1 SV=2 - [NT5D1_MOUSE]	1.29787	1.49373	1.46006	ND	1.41722	0.015404
Q91YN9	BAG family molecular chaperone regulator 2 OS=Mus musculus GN=Bag2 PE=1 SV=1 - [BAG2_MOUSE]	1.35258	0.941254	1.95652	ND	1.41679	0.286484
Q9R1P4	Proteasome subunit alpha type-1 OS=Mus musculus GN=Psma1 PE=1 SV=1 - [PSA1_MOUSE]	0.957447	1.05875	1.33771	2.31143	1.41633	0.242924
D3Z7P3	Glutaminase kidney isoform, mitochondrial OS=Mus musculus GN=Gls PE=1 SV=1 - [GLSK_MOUSE]	1.11702	2.56568	1.03539	0.946714	1.4162	0.344174
Q9JMH6	Thioredoxin reductase 1, cytoplasmic OS=Mus musculus GN=Txnrd1 PE=1 SV=3 - [TRXR1_MOUSE]	1.14438	1.45149	1.65116	ND	1.41567	0.0886016
Q3UGL7	Poly [ADP-ribose] polymerase OS=Mus musculus GN=Parp3 PE=2 SV=1 - [Q3UGL7_MOUSE]	ND	1.70231	1.01213	1.52931	1.41458	0.178479
Q99K70	Ras-related GTP-binding protein C OS=Mus musculus GN=Rragc PE=1 SV=1 - [RRAGC_MOUSE]	2.43769	1.00792	0.795753	ND	1.41379	0.579199
P19783	Cytochrome c oxidase subunit 4 isoform 1, mitochondrial OS=Mus musculus GN=Cox4i1 PE=1 SV=2 - [COX41_MOUSE]	1.35714	2.08845	0.789687	ND	1.41176	0.440549
P48759	Pentraxin-related protein PTX3 OS=Mus musculus GN=Ptx3 PE=1 SV=2 - [PTX3_MOUSE]	2.08207	1.16502	1.69363	0.691533	1.40806	0.359589
Q9Z2I0	LETM1 and EF-hand domain-containing protein 1, mitochondrial OS=Mus musculus GN=Letm1 PE=1 SV=1 - [LETM1_MOUSE]	1.66261	1.62376	0.935288	ND	1.40722	0.24215
D6REF7	Sphingosine-1-phosphate lyase 1 OS=Mus musculus GN=Sgpl1 PE=1 SV=1 - [D6REF7_MOUSE]	0.544073	1.33069	0.371082	3.3659	1.40294	0.962445
A0A0R3P9C8	NADH dehydrogenase [ubiquinone] 1 alpha subcomplex subunit 9, mitochondrial OS=Mus musculus GN=Ndufa9 PE=1 SV=1 - [A0A0R3P9C8_MOUSE]	1.59878	1.53465	1.06977	ND	1.40107	0.127964
Q80YX1	Tenascin OS=Mus musculus GN=Tnc PE=1 SV=1 - [TENA_MOUSE]	3.03191	0.50429	1.65319	0.407934	1.39933	0.988248
Q61398	Procollagen C-endopeptidase enhancer 1 OS=Mus musculus GN=Pcolce PE=1 SV=2 - [PCOC1_MOUSE]	ND	0.746535	1.67543	1.76732	1.39643	0.443021
Q9Z1Z0	General vesicular transport factor p115 OS=Mus musculus GN=Uso1 PE=1 SV=2 - [USO1_MOUSE]	1.25228	0.917492	1.1729	2.24216	1.39621	0.240201
Q01705	Neurogenic locus notch homolog protein 1 OS=Mus musculus GN=Notch1 PE=1 SV=3 - [NOTC1_MOUSE]	0.817629	1.33729	1.43883	1.97869	1.39311	0.218122
D3YVN7	Elongation factor Tu OS=Mus musculus GN=Gm9755 PE=3 SV=1 - [D3YVN7_MOUSE]	1.59726	1.56238	1.0182	ND	1.39261	0.167966
A2A8L5	Receptor-type tyrosine-protein phosphatase F OS=Mus musculus GN=Ptprf PE=1 SV=1 - [PTPRF_MOUSE]	1.67933	0.568317	2.15167	1.16815	1.39187	0.505233
P97384	Annexin A11 OS=Mus musculus GN=Anxa11 PE=1 SV=2 - [ANX11_MOUSE]	2.30547	1.26997	0.749242	1.22913	1.38845	0.359925
O70252	Heme oxygenase 2 OS=Mus musculus GN=Hmox2 PE=1 SV=1 - [HMOX2_MOUSE]	1.07447	1.20462	0.91001	2.36057	1.38742	0.308889
Q8BJY1	26S proteasome non-ATPase regulatory subunit 5 OS=Mus musculus GN=Psmd5 PE=1 SV=4 - [PSMD5_MOUSE]	1.05623	1.14125	1.22245	2.12256	1.38562	0.170268
P09411	Phosphoglycerate kinase 1 OS=Mus musculus GN=Pgk1 PE=1 SV=4 - [PGK1_MOUSE]	1.24924	1.01782	0.799798	2.4624	1.38232	0.412463
Q9R0P5	Destrin OS=Mus musculus GN=Dstn PE=1 SV=3 - [DEST_MOUSE]	1.86018	0.783498	ND	1.50148	1.38172	0.421072
P40142	Transketolase OS=Mus musculus GN=Tkt PE=1 SV=1 - [TKT_MOUSE]	1.09422	1.26667	1.20324	1.94139	1.37638	0.103606
Q61521	Proepiregulin OS=Mus musculus GN=Ereg PE=1 SV=1 - [EREG_MOUSE]	ND	0.549175	1.67139	1.9029	1.37449	0.683809
B7ZWC0	N-myc downstream regulated gene 1 OS=Mus musculus GN=Ndrg1 PE=2 SV=1 - [B7ZWC0_MOUSE]	0.87538	1.25743	1.98281	ND	1.37187	0.386081
Q9DC70	NADH dehydrogenase [ubiquinone] iron-sulfur protein 7, mitochondrial OS=Mus musculus GN=Ndufs7 PE=1 SV=1 - [NDUS7_MOUSE]	1.46505	2.13927	1.1001	0.782712	1.37178	0.329067
Q9CR39	WD repeat domain phosphoinositide-interacting protein 3 OS=Mus musculus GN=Wdr45b PE=1 SV=2 - [WIPI3_MOUSE]	1.43009	1.60594	1.07685	ND	1.37096	0.126095
P97299	Secreted frizzled-related protein 2 OS=Mus musculus GN=Sfrp2 PE=2 SV=2 - [SFRP2_MOUSE]	1.11246	1.16436	2.00607	1.20071	1.3709	0.131581
O35864	COP9 signalosome complex subunit 5 OS=Mus musculus GN=Cops5 PE=1 SV=3 - [CSN5_MOUSE]	1.12918	0.908911	1.02932	2.41385	1.37032	0.365965
Q3U716	Putative uncharacterized protein OS=Mus musculus GN=Cars PE=2 SV=1 - [Q3U716_MOUSE]	0.995441	ND	1.37007	1.73357	1.36636	0.216317
Q3U890	Putative uncharacterized protein OS=Mus musculus GN=Hars PE=2 SV=1 - [Q3U890_MOUSE]	1.72188	1.18284	1.19414	ND	1.36629	0.138765
B2CY77	Laminin receptor (Fragment) OS=Mus musculus GN=Rpsa PE=2 SV=1 - [B2CY77_MOUSE]	1.7462	1.57624	1.26795	0.858496	1.36222	0.179247
Q9D6J6	NADH dehydrogenase [ubiquinone] flavoprotein 2, mitochondrial OS=Mus musculus GN=Ndufv2 PE=1 SV=2 - [NDUV2_MOUSE]	1.53191	1.60594	0.948433	ND	1.3621	0.235211
Q91V12	Cytosolic acyl coenzyme A thioester hydrolase OS=Mus musculus GN=Acot7 PE=1 SV=2 - [BACH_MOUSE]	1.45441	ND	1.59454	1.03316	1.3607	0.158119
J7NUP1	Immunity-related GTPase family, M, isoform CRA_a OS=Mus musculus GN=Irgm1 PE=4 SV=1 - [J7NUP1_MOUSE]	1.59271	1.14917	0.950455	1.7312	1.35588	0.144023
Q8C7C4	Putative uncharacterized protein (Fragment) OS=Mus musculus PE=2 SV=1 - [Q8C7C4_MOUSE]	1.20517	0.880528	0.9636	2.36116	1.35261	0.39576
Q9ES97	Reticulon-3 OS=Mus musculus GN=Rtn3 PE=1 SV=2 - [RTN3_MOUSE]	1.06231	1.02904	1.30839	2.00474	1.35112	0.184917
Q9DCT2	NADH dehydrogenase [ubiquinone] iron-sulfur protein 3, mitochondrial OS=Mus musculus GN=Ndufs3 PE=1 SV=2 - [NDUS3_MOUSE]	1.60942	1.8231	0.989889	0.970989	1.34835	0.210285
P07141	Macrophage colony-stimulating factor 1 OS=Mus musculus GN=Csf1 PE=1 SV=2 - [CSF1_MOUSE]	1.52432	0.70231	1.29525	1.85968	1.34539	0.341828
Q9D5H8	Receptor protein serine/threonine kinase OS=Mus musculus GN=Tgfbr1 PE=1 SV=1 - [Q9D5H8_MOUSE]	0.322188	ND	1.68959	2.02427	1.34535	0.960905
P26043	Radixin OS=Mus musculus GN=Rdx PE=1 SV=3 - [RADI_MOUSE]	0.820669	1.19274	1.37816	1.97573	1.34182	0.270305
P19324	Serpin H1 OS=Mus musculus GN=Serpinh1 PE=1 SV=3 - [SERPH_MOUSE]	1.39818	1.95578	1.15268	0.850207	1.33921	0.252973
Q9CQ43	Deoxyuridine triphosphatase OS=Mus musculus GN=Dut PE=1 SV=1 - [Q9CQ43_MOUSE]	1.46049	1.37426	1.48231	1.03316	1.33755	0.0447269
S4R1L5	Baculoviral IAP repeat-containing protein 6 OS=Mus musculus GN=Birc6 PE=1 SV=1 - [S4R1L5_MOUSE]	1.45593	1.00924	1.76542	1.11012	1.33518	0.130027
P70698	CTP synthase 1 OS=Mus musculus GN=Ctps1 PE=1 SV=2 - [PYRG1_MOUSE]	1.65805	0.948515	1.27199	1.46063	1.3348	0.111376
P12815	Programmed cell death protein 6 OS=Mus musculus GN=Pdcd6 PE=1 SV=2 - [PDCD6_MOUSE]	0.87234	1.02706	ND	2.1048	1.33473	0.516271
Q61553	Fascin OS=Mus musculus GN=Fscn1 PE=1 SV=4 - [FSCN1_MOUSE]	1.13222	1.77558	1.41254	1.01835	1.33467	0.120584
Q9ESP1	Stromal cell-derived factor 2-like protein 1 OS=Mus musculus GN=Sdf2l1 PE=1 SV=2 - [SDF2L_MOUSE]	1.33131	1.74587	0.924166	ND	1.33378	0.300874
Q3UHK6	Teneurin-4 OS=Mus musculus GN=Tenm4 PE=1 SV=2 - [TEN4_MOUSE]	1.54407	1.2132	1.6087	0.965068	1.33276	0.109673
Q9Z2I9	Succinyl-CoA ligase [ADP-forming] subunit beta, mitochondrial OS=Mus musculus GN=Sucla2 PE=1 SV=2 - [SUCB1_MOUSE]	1.03647	2.32343	0.629929	ND	1.32995	0.749921
P35700	Peroxiredoxin-1 OS=Mus musculus GN=Prdx1 PE=1 SV=1 - [PRDX1_MOUSE]	1.40122	1.38482	1.20324	ND	1.32976	0.028688
Q9R1P1	Proteasome subunit beta type-3 OS=Mus musculus GN=Psmb3 PE=1 SV=1 - [PSB3_MOUSE]	0.960486	1.05215	1.20425	2.10065	1.32938	0.273457
P19157	Glutathione S-transferase P 1 OS=Mus musculus GN=Gstp1 PE=1 SV=2 - [GSTP1_MOUSE]	1.07447	1.95644	1.14965	1.13499	1.32889	0.17022
O08795	Glucosidase 2 subunit beta OS=Mus musculus GN=Prkcsh PE=1 SV=1 - [GLU2B_MOUSE]	1.09422	1.73597	0.831143	1.65246	1.32845	0.264983
Q3U8R9	Putative uncharacterized protein OS=Mus musculus GN=Txnl1 PE=2 SV=1 - [Q3U8R9_MOUSE]	1.31003	1.22508	1.44894	ND	1.32802	0.0287701
Q3TUQ7	Prkaa1 protein OS=Mus musculus GN=Prkaa1 PE=2 SV=1 - [Q3TUQ7_MOUSE]	1.24164	1.03498	1.05662	1.97454	1.32695	0.199245
Q922R1	UPF0183 protein C16orf70 homolog OS=Mus musculus PE=1 SV=2 - [CP070_MOUSE]	1.31155	1.63168	1.02932	ND	1.32419	0.186471
Q9CQ65	S-methyl-5'-thioadenosine phosphorylase OS=Mus musculus GN=Mtap PE=1 SV=1 - [MTAP_MOUSE]	1.59422	0.90495	1.47624	1.3209	1.32408	0.131582
Q8R0M2	Ugp2 protein (Fragment) OS=Mus musculus GN=Ugp2 PE=2 SV=1 - [Q8R0M2_MOUSE]	1.4772	1.4033	1.08797	ND	1.32282	0.103178
D3YXP6	Phosphomevalonate kinase OS=Mus musculus GN=Pmvk PE=1 SV=1 - [D3YXP6_MOUSE]	1.20517	ND	0.927199	1.83481	1.32239	0.35177
Q9R0X4	Acyl-coenzyme A thioesterase 9, mitochondrial OS=Mus musculus GN=Acot9 PE=1 SV=1 - [ACOT9_MOUSE]	1.51216	1.5835	0.870576	ND	1.32208	0.330673
P14069	Protein S100-A6 OS=Mus musculus GN=S100a6 PE=1 SV=3 - [S10A6_MOUSE]	1.45593	0.968977	1.01011	1.84251	1.31938	0.213939
Q9DCJ5	NADH dehydrogenase [ubiquinone] 1 alpha subcomplex subunit 8 OS=Mus musculus GN=Ndufa8 PE=1 SV=3 - [NDUA8_MOUSE]	1.4924	1.93069	0.960566	0.892244	1.31898	0.305507
Q4PZA2	Endothelin-converting enzyme 1 OS=Mus musculus GN=Ece1 PE=1 SV=1 - [ECE1_MOUSE]	1.1535	1.84026	1.32356	0.957963	1.31882	0.170236
Q9JIK9	28S ribosomal protein S34, mitochondrial OS=Mus musculus GN=Mrps34 PE=1 SV=1 - [RT34_MOUSE]	0.992401	1.7736	1.17897	ND	1.31499	0.293109
Q9CZP5	Mitochondrial chaperone BCS1 OS=Mus musculus GN=Bcs1l PE=1 SV=1 - [BCS1_MOUSE]	1.97568	1.25017	0.717897	ND	1.31458	0.581159
Q99JY0	Trifunctional enzyme subunit beta, mitochondrial OS=Mus musculus GN=Hadhb PE=1 SV=1 - [ECHB_MOUSE]	1.74468	1.64158	0.967644	0.902309	1.31405	0.276088
Q8C3Y4	Kinetochore-associated protein 1 OS=Mus musculus GN=Kntc1 PE=1 SV=2 - [KNTC1_MOUSE]	0.925532	1.26667	1.28615	1.77738	1.31393	0.16148
Q3UDS4	Putative uncharacterized protein OS=Mus musculus GN=Sqrdl PE=2 SV=1 - [Q3UDS4_MOUSE]	1.77356	1.30363	0.86451	ND	1.3139	0.382896
P00493	Hypoxanthine-guanine phosphoribosyltransferase OS=Mus musculus GN=Hprt1 PE=1 SV=3 - [HPRT_MOUSE]	1.53951	0.982178	1.41962	ND	1.31377	0.206953
A0A0U1RNT6	S-adenosylmethionine synthase isoform type-2 OS=Mus musculus GN=Mat2a PE=1 SV=1 - [A0A0U1RNT6_MOUSE]	1.29787	ND	1.33569	1.30669	1.31342	0.00101016
Q8JZN5	Acyl-CoA dehydrogenase family member 9, mitochondrial OS=Mus musculus GN=Acad9 PE=1 SV=2 - [ACAD9_MOUSE]	1.4772	1.70429	0.75632	ND	1.3126	0.481616
Q8R164	Valacyclovir hydrolase OS=Mus musculus GN=Bphl PE=1 SV=1 - [BPHL_MOUSE]	1.31763	1.92805	0.690597	ND	1.31209	0.595612
Q3TN31	Proteasome subunit alpha type OS=Mus musculus GN=Psma7 PE=2 SV=1 - [Q3TN31_MOUSE]	0.980243	1.2363	1.17492	1.85494	1.3116	0.168945
Q8K297	Procollagen galactosyltransferase 1 OS=Mus musculus GN=Colgalt1 PE=1 SV=2 - [GT251_MOUSE]	1.3921	1.51287	1.02629	ND	1.31042	0.161284
O08749	Dihydrolipoyl dehydrogenase, mitochondrial OS=Mus musculus GN=Dld PE=1 SV=2 - [DLDH_MOUSE]	1.86018	1.2495	0.908999	1.21729	1.30899	0.206662
P46664	Adenylosuccinate synthetase isozyme 2 OS=Mus musculus GN=Adss PE=1 SV=2 - [PURA2_MOUSE]	1.08511	0.968977	1.21031	1.96921	1.3084	0.237519
G3UXZ5	Proteasome activator complex subunit 1 (Fragment) OS=Mus musculus GN=Psme1 PE=1 SV=1 - [G3UXZ5_MOUSE]	0.638298	1.17558	ND	2.10953	1.3078	0.700707
Q8K274	Ketosamine-3-kinase OS=Mus musculus GN=Fn3krp PE=1 SV=2 - [KT3K_MOUSE]	1.23708	1.04422	1.25177	1.69213	1.3063	0.0871852
Q99JI4	26S proteasome non-ATPase regulatory subunit 6 OS=Mus musculus GN=Psmd6 PE=1 SV=1 - [PSMD6_MOUSE]	0.855623	1.09505	1.60971	1.66015	1.30513	0.245999
Q9D6R2	Isocitrate dehydrogenase [NAD] subunit alpha, mitochondrial OS=Mus musculus GN=Idh3a PE=1 SV=1 - [IDH3A_MOUSE]	1.56839	1.4198	0.927199	ND	1.30513	0.272601
A0A0R4J023	Methylglutaconyl-CoA hydratase, mitochondrial OS=Mus musculus GN=Auh PE=1 SV=1 - [A0A0R4J023_MOUSE]	1.49392	1.40726	1.28008	1.03908	1.30508	0.048153
P56391	Cytochrome c oxidase subunit 6B1 OS=Mus musculus GN=Cox6b1 PE=1 SV=2 - [CX6B1_MOUSE]	1.21884	1.90495	0.786653	ND	1.30348	0.513982
Q6IRU2	Tropomyosin alpha-4 chain OS=Mus musculus GN=Tpm4 PE=1 SV=3 - [TPM4_MOUSE]	1.02584	1.11023	1.3185	1.75666	1.30281	0.134581
P68372	Tubulin beta-4B chain OS=Mus musculus GN=Tubb4b PE=1 SV=1 - [TBB4B_MOUSE]	1.24164	1.24686	1.66026	1.05802	1.3017	0.0758597
Q7TMI0	Psmd11 protein (Fragment) OS=Mus musculus GN=Psmd11 PE=2 SV=1 - [Q7TMI0_MOUSE]	ND	1.11551	1.53589	1.24689	1.29943	0.114185
A2RRJ4	Exportin 5 OS=Mus musculus GN=Xpo5 PE=2 SV=1 - [A2RRJ4_MOUSE]	ND	1.05809	1.39636	1.44346	1.2993	0.124368
P61750	ADP-ribosylation factor 4 OS=Mus musculus GN=Arf4 PE=1 SV=2 - [ARF4_MOUSE]	1.26292	1.49307	ND	1.1415	1.29916	0.0824274
Q8BH58	TIP41-like protein OS=Mus musculus GN=Tiprl PE=1 SV=1 - [TIPRL_MOUSE]	1.24316	1.34257	1.31041	ND	1.29872	0.00749283
Q6NXX7	Abce1 protein (Fragment) OS=Mus musculus GN=Abce1 PE=2 SV=1 - [Q6NXX7_MOUSE]	1.78419	1.01188	1.09606	ND	1.29738	0.327928
Q8C0E2	Vacuolar protein sorting-associated protein 26B OS=Mus musculus GN=Vps26b PE=1 SV=1 - [VP26B_MOUSE]	0.986322	1.69307	1.02831	1.46951	1.2943	0.180203
P38647	Stress-70 protein, mitochondrial OS=Mus musculus GN=Hspa9 PE=1 SV=3 - [GRP75_MOUSE]	1.83131	1.21518	1.12538	1.00178	1.29341	0.177881
P26516	26S proteasome non-ATPase regulatory subunit 7 OS=Mus musculus GN=Psmd7 PE=1 SV=2 - [PSMD7_MOUSE]	1.21429	1.31815	1.3458	ND	1.29275	0.0147327
Q9DCW4	Electron transfer flavoprotein subunit beta OS=Mus musculus GN=Etfb PE=1 SV=3 - [ETFB_MOUSE]	0.794833	1.95182	1.12639	ND	1.29101	0.550576
Q8BWT1	3-ketoacyl-CoA thiolase, mitochondrial OS=Mus musculus GN=Acaa2 PE=1 SV=3 - [THIM_MOUSE]	1.2538	1.69967	0.918099	ND	1.29052	0.335273
Q0VF62	Bcas3 protein OS=Mus musculus GN=Bcas3 PE=1 SV=1 - [Q0VF62_MOUSE]	1.28267	1.53861	1.04146	ND	1.28758	0.166903
A0A075DC90	Cytochrome c oxidase subunit 2 OS=Mus musculus GN=COX2 PE=3 SV=1 - [A0A075DC90_MOUSE]	1.48328	1.74257	0.833165	1.09059	1.2874	0.283823
Q91XY9	Protein Pcdhga10 OS=Mus musculus GN=Pcdhga10 PE=2 SV=1 - [Q91XY9_MOUSE]	2.49696	0.440924	0.915066	ND	1.28432	0.996515
E9PZF0	Nucleoside diphosphate kinase OS=Mus musculus GN=Gm20390 PE=3 SV=1 - [E9PZF0_MOUSE]	1.31307	1.30891	1.10516	1.40912	1.28406	0.0175079
Q8BFY6	Peflin OS=Mus musculus GN=Pef1 PE=1 SV=1 - [PEF1_MOUSE]	1.67325	1.1736	ND	1.00355	1.28347	0.273471
G3XA25	Acetyl-CoA acetyltransferase, cytosolic OS=Mus musculus GN=Acat2 PE=1 SV=1 - [G3XA25_MOUSE]	0.729483	ND	1.0273	2.09236	1.28305	0.676712
P98203	Armadillo repeat protein deleted in velo-cardio-facial syndrome homolog OS=Mus musculus GN=Arvcf PE=1 SV=2 - [ARVC_MOUSE]	0.93921	1.25545	1.65116	ND	1.28194	0.305949
Q91VA7	Isocitrate dehydrogenase [NAD] subunit, mitochondrial OS=Mus musculus GN=Idh3b PE=1 SV=1 - [Q91VA7_MOUSE]	1.4696	1.36832	0.949444	1.32623	1.2784	0.0966103
Q922P8	Transmembrane protein 132A OS=Mus musculus GN=Tmem132a PE=1 SV=2 - [T132A_MOUSE]	0.507599	1.61056	2.16684	0.82238	1.27684	0.792702
A1L2Z3	C230096C10Rik protein OS=Mus musculus GN=Emc1 PE=2 SV=1 - [A1L2Z3_MOUSE]	1.08511	1.66139	0.800809	1.5595	1.2767	0.318301
Q8BGT1	Leucine-rich repeat transmembrane protein FLRT3 OS=Mus musculus GN=Flrt3 PE=1 SV=1 - [FLRT3_MOUSE]	1.03951	1.14389	1.82305	1.09947	1.27648	0.191667
Q6P3E7	Histone deacetylase 10 OS=Mus musculus GN=Hdac10 PE=2 SV=2 - [HDA10_MOUSE]	1.38754	1.09835	1.34176	ND	1.27588	0.0822463
Q9QYB1	Chloride intracellular channel protein 4 OS=Mus musculus GN=Clic4 PE=1 SV=3 - [CLIC4_MOUSE]	1.30699	1.22838	1.29221	ND	1.27586	0.00608683
O08915	AH receptor-interacting protein OS=Mus musculus GN=Aip PE=1 SV=1 - [AIP_MOUSE]	1.23556	1.67789	0.921132	1.26643	1.27525	0.169362
Q9CPQ8	ATP synthase subunit g, mitochondrial OS=Mus musculus GN=Atp5l PE=1 SV=1 - [ATP5L_MOUSE]	1.04559	1.96502	0.808898	ND	1.27317	0.586567
A0A0R4J088	Tissue factor OS=Mus musculus GN=F3 PE=1 SV=1 - [A0A0R4J088_MOUSE]	1.05775	0.681848	1.46512	1.88751	1.27306	0.489725
Q9D6M3	Mitochondrial glutamate carrier 1 OS=Mus musculus GN=Slc25a22 PE=1 SV=1 - [GHC1_MOUSE]	1.25228	1.17558	0.927199	1.73712	1.27304	0.194037
Q9EPK6	Nucleotide exchange factor SIL1 OS=Mus musculus GN=Sil1 PE=1 SV=2 - [SIL1_MOUSE]	1.05319	1.49307	1.27199	ND	1.27275	0.149061
Q80U95	Ubiquitin-protein ligase E3C OS=Mus musculus GN=Ube3c PE=1 SV=2 - [UBE3C_MOUSE]	1.24316	1.08845	1.48534	ND	1.27232	0.122811
Q3UDG9	Putative uncharacterized protein (Fragment) OS=Mus musculus GN=Myd88 PE=2 SV=1 - [Q3UDG9_MOUSE]	1.77812	1.22178	1.24267	0.845471	1.27201	0.267243
Q3URM4	Putative uncharacterized protein OS=Mus musculus GN=Erp44 PE=2 SV=1 - [Q3URM4_MOUSE]	1.11854	1.83234	0.860465	ND	1.27045	0.483306
P70303	CTP synthase 2 OS=Mus musculus GN=Ctps2 PE=1 SV=1 - [PYRG2_MOUSE]	1.07903	1.4429	0.9818	1.57667	1.2701	0.147909
Q544T2	Putative uncharacterized protein OS=Mus musculus GN=Ddr1 PE=2 SV=1 - [Q544T2_MOUSE]	0.484802	1.91551	1.40849	ND	1.2696	0.84972
Q05186	Reticulocalbin-1 OS=Mus musculus GN=Rcn1 PE=1 SV=1 - [RCN1_MOUSE]	0.743161	0.726733	ND	2.328	1.26597	0.860964
O35639	Annexin A3 OS=Mus musculus GN=Anxa3 PE=1 SV=4 - [ANXA3_MOUSE]	1.04255	1.85743	1.24368	0.918887	1.26564	0.285913
Q0PD20	Rab34 OS=Mus musculus GN=Rab34 PE=1 SV=1 - [Q0PD20_MOUSE]	1.6307	0.811221	ND	1.35406	1.26533	0.450271
Q8C2D7	Putative uncharacterized protein OS=Mus musculus GN=Prmt1 PE=2 SV=1 - [Q8C2D7_MOUSE]	1.06687	1.19802	1.13043	1.66193	1.26431	0.114339
Q8BP92	Reticulocalbin-2 OS=Mus musculus GN=Rcn2 PE=1 SV=1 - [RCN2_MOUSE]	1.0228	1.39406	0.766431	1.8733	1.26415	0.421993
Q9DBE8	Alpha-1,3/1,6-mannosyltransferase ALG2 OS=Mus musculus GN=Alg2 PE=1 SV=2 - [ALG2_MOUSE]	1.53495	1.07393	1.17695	ND	1.26194	0.175252
Q80UU9	Membrane-associated progesterone receptor component 2 OS=Mus musculus GN=Pgrmc2 PE=1 SV=2 - [PGRC2_MOUSE]	0.879939	1.28977	1.2184	1.65305	1.26029	0.209319
Q9CWG8	NADH dehydrogenase [ubiquinone] complex I, assembly factor 7 OS=Mus musculus GN=Ndufaf7 PE=1 SV=4 - [NDUF7_MOUSE]	1.20365	1.06337	1.31749	1.44938	1.25847	0.0429
A0A0R4J049	Protein arginine N-methyltransferase 5 OS=Mus musculus GN=Prmt5 PE=1 SV=1 - [A0A0R4J049_MOUSE]	1.39818	0.915512	ND	1.46122	1.2583	0.296365
Q9CQQ7	ATP synthase F(0) complex subunit B1, mitochondrial OS=Mus musculus GN=Atp5f1 PE=1 SV=1 - [AT5F1_MOUSE]	1.21581	1.67723	0.875632	ND	1.25622	0.411295
Q9CQE8	UPF0568 protein C14orf166 homolog OS=Mus musculus PE=1 SV=1 - [CN166_MOUSE]	1.06383	0.869307	ND	1.83126	1.2548	0.512626
O08734	Bcl-2 homologous antagonist/killer OS=Mus musculus GN=Bak1 PE=1 SV=3 - [BAK_MOUSE]	1.15957	1.36766	0.893832	1.59325	1.25358	0.198164
G3X9L6	MCG55033 OS=Mus musculus GN=Gm10250 PE=4 SV=1 - [G3X9L6_MOUSE]	1.19757	1.71683	0.876643	1.22262	1.25342	0.245894
O08807	Peroxiredoxin-4 OS=Mus musculus GN=Prdx4 PE=1 SV=1 - [PRDX4_MOUSE]	1.06231	1.67657	0.939333	1.33215	1.25259	0.215212
O35286	Pre-mRNA-splicing factor ATP-dependent RNA helicase DHX15 OS=Mus musculus GN=Dhx15 PE=1 SV=2 - [DHX15_MOUSE]	1.28875	0.714851	1.3367	1.66844	1.25219	0.393513
Q6PDI5	Proteasome-associated protein ECM29 homolog OS=Mus musculus GN=Ecm29 PE=1 SV=3 - [ECM29_MOUSE]	1.39818	0.957756	1.05561	1.59325	1.2512	0.185992
Q3U6U7	Putative uncharacterized protein OS=Mus musculus GN=Wars PE=2 SV=1 - [Q3U6U7_MOUSE]	1.31915	1.05149	1.49949	1.13144	1.25039	0.073974
P25206	DNA replication licensing factor MCM3 OS=Mus musculus GN=Mcm3 PE=1 SV=2 - [MCM3_MOUSE]	1.51824	0.873927	ND	1.35761	1.24992	0.36462
[truncated: 956 more rows]
